# Supplementary material for: Inferred expression regulator activities suggest genes mediating cardiometabolic genetic signals
Source: PLoS Comput Biol. 2021 Nov 18;17(11):e1009563. doi: 10.1371/journal.pcbi.1009563 (PMC8639061; doi:10.1371/journal.pcbi.1009563)
Supplement: S1 Table — (XLSX) [file pcbi.1009563.s011.xlsx]

## Sheet: ST1
S1 Table: List of expression regulators
EntrezID	Symbol
100	ADA
1000	CDH2
10000	AKT3
10002	NR2E3
10006	ABI1
10009	ZBTB33
10010	TANK
100101467	ZSCAN30
100125288	ZGLP1
100129543	ZNF730
100129842	ZNF737
10013	HDAC6
100130086	HSFX2
100131827	ZNF717
100131980	ZNF705G
100132074	FOXO6
100132285	KIR2DS2
100137049	PLA2G4B
10016	PDCD6
10017	BCL2L10
10018	BCL2L11
10019	SH2B3
10023	FRAT1
10025	MED16
100271715	ARHGEF33
100271849	MEF2B
100271927	RASA4B
100302736	TMED7-TICAM2
10040	TOM1L1
10042	HMGXB4
10044	SH2D3C
10045	SH2D3A
100506164	HSFX1
100506627	DCDC5
100528032	KLRC4-KLRK1
10059	DNM1L
10060	ABCC9
10062	NR1H3
10076	PTPRU
10087	COL4A3BP
10110	SGK2
10113	PREB
10114	HIPK3
1012	CDH13
10123	ARL4C
10124	ARL4A
10125	RASGRP1
10127	ZNF263
10133	OPTN
10135	NAMPT
10139	ARFRP1
10140	TOB1
10142	AKAP9
10146	G3BP1
10148	EBI3
10153	CEBPZ
10154	PLXNC1
10155	TRIM28
10156	RASA4
10159	ATP6AP2
10160	FARP1
10161	LPAR6
10163	WASF2
10168	ZNF197
1017	CDK2
10172	ZNF256
10174	SORBS3
10188	TNK2
1019	CDK4
10194	TSHZ1
102	ADAM10
1020	CDK5
10203	CALCRL
10206	TRIM13
10215	OLIG2
10219	KLRG1
1022	CDK7
10221	TRIB1
10224	ZNF443
10231	RCAN2
10235	RASGRP2
10251	SPRY3
10252	SPRY1
10253	SPRY2
10256	CNKSR1
1026	CDKN1A
10260	DENND4A
10261	IGSF6
10265	IRX5
10266	RAMP2
10267	RAMP1
10268	RAMP3
10270	AKAP8
10272	FSTL3
10273	STUB1
10276	NET1
10278	EFS
1028	CDKN1C
10287	RGS19
10288	LILRB2
1029	CDKN2A
10293	TRAIP
10295	BCKDK
10297	APC2
10298	PAK4
1030	CDKN2B
10302	SNAPC5
10308	ZNF267
10314	LANCL1
10316	NMUR1
10320	IKZF1
10325	RRAGB
10326	SIRPB1
10332	CLEC4M
10333	TLR6
10342	TFG
10343	PKDREJ
10344	CCL26
10346	TRIM22
10362	HMG20B
10363	HMG20A
10365	KLF2
10370	CITED2
10379	IRF9
10389	SCML2
10392	NOD1
10395	DLC1
1040	CDS1
10403	NDC80
10411	RAPGEF3
10424	PGRMC2
10432	RBM14
1044	CDX1
10446	LRRN2
1045	CDX2
10451	VAV3
10454	TAB1
10458	BAIAP2
1046	CDX4
10461	MERTK
10463	SLC30A9
10467	ZNHIT1
10474	TADA3
10475	TRIM38
10481	HOXB13
10486	CAP2
10487	CAP1
10488	CREB3
10494	STK25
10497	UNC13B
10499	NCOA2
1050	CEBPA
1051	CEBPB
1052	CEBPD
10520	ZNF211
10524	KAT5
10526	IPO8
10527	IPO7
1053	CEBPE
10538	BATF
1054	CEBPG
10549	PRDX4
10554	AGPAT1
10555	AGPAT2
10564	ARFGEF2
10565	ARFGEF1
10566	AKAP3
10573	MRPL28
10580	SORBS1
10589	DRAP1
10602	CDC42EP3
10603	SH2B2
10607	TBL3
10608	MXD4
10615	SPAG5
10616	RBCK1
10617	STAMBP
10626	TRIM16
10628	TXNIP
10630	PDPN
10633	RASL10A
10636	RGS14
10645	CAMKK2
10655	DMRT2
10657	KHDRBS1
10660	LBX1
10661	KLF1
10663	CXCR6
10664	CTCF
10666	CD226
10672	GNA13
10673	TNFSF13B
10681	GNB5
10682	EBP
10683	DLL3
10691	GMEB1
10692	RRH
107	ADCY1
10716	TBR1
10718	NRG3
1072	CFL1
10725	NFAT5
10728	PTGES3
10732	TCFL5
10736	SIX2
10745	PHTF1
10746	MAP3K2
10750	GRAP
10752	CHL1
10755	GIPC1
10758	TRAF3IP2
10765	KDM5B
10767	HBS1L
10769	PLK2
10771	ZMYND11
10773	ZBTB6
10780	ZNF234
10781	ZNF266
10782	ZNF274
10783	NEK6
10788	IQGAP2
10793	ZNF273
10794	ZNF460
10795	ZNF268
10798	OR5I1
108	ADCY2
10800	CYSLTR1
10803	CCR9
1081	CGA
10817	FRS3
10818	FRS2
10838	ZNF275
10846	PDE10A
10849	CD3EAP
10850	CCL27
10859	LILRB1
10868	USP20
10871	CD300C
10886	NPFFR2
10887	PROKR1
10888	GPR83
10890	RAB10
10891	PPARGC1A
10892	MALT1
109	ADCY3
10900	RUNDC3A
10902	BRD8
10906	TRAFD1
10912	GADD45G
10913	EDAR
10922	FASTK
10928	RALBP1
10936	GPR75
10943	MSL3
10966	RAB40B
10971	YWHAQ
10981	RAB32
10982	MAPRE2
10990	LILRB5
11006	LILRB4
11011	TLK2
11016	ATF7
11018	TMED1
11020	IFT27
11021	RAB35
11023	VAX1
11024	LILRA1
11025	LILRB3
11026	LILRA3
11027	LILRA2
11031	RAB31
11033	ADAP1
11035	RIPK3
11040	PIM2
11054	OGFR
11059	WWP1
11063	SOX30
11065	UBE2C
11069	RAPGEF4
11075	STMN2
11083	DIDO1
111	ADCY5
11107	PRDM5
11108	PRDM4
1111	CHEK1
11113	CIT
1112	FOXN3
11122	PTPRT
11123	RCAN3
11124	FAF1
11126	CD160
11130	ZWINT
11135	CDC42EP1
11138	TBC1D8
11140	CDC37
11141	IL1RAPL1
11142	PKIG
11143	KAT7
11153	FICD
11158	RABL2B
11159	RABL2A
11163	NUDT4
11166	SOX21
11167	FSTL1
11176	BAZ2A
11177	BAZ1A
11178	LZTS1
11179	ZNF277
11183	MAP4K5
11184	MAP4K1
11186	RASSF1
11188	NISCH
1119	CHKA
112	ADCY6
11200	CHEK2
11211	FZD10
11213	IRAK3
11214	AKAP13
11215	AKAP11
11216	AKAP10
11221	DUSP10
11228	RASSF8
1123	CHN1
112398	EGLN2
1124	CHN2
11244	ZHX1
11245	GPR176
11250	GPR45
11255	HRH3
11262	SP140
11278	KLF12
11279	KLF8
1128	CHRM1
11281	POU6F2
1129	CHRM2
113	ADCY7
113026	PLCD3
1131	CHRM3
11315	PARK7
11317	RBPJL
11318	GPR182
1132	CHRM4
11329	STK38
1133	CHRM5
11333	PDAP1
1134	CHRNA1
11343	MGLL
1135	CHRNA2
1136	CHRNA3
1137	CHRNA4
1138	CHRNA5
113835	ZNF257
113878	DTX2
1139	CHRNA7
114	ADCY8
1140	CHRNB1
114026	ZIM3
1141	CHRNB2
1142	CHRNB3
1143	CHRNB4
1144	CHRND
1145	CHRNE
114548	NLRP3
1146	CHRNG
114609	TIRAP
1147	CHUK
114780	PKD1L2
114814	GNRHR2
114815	SORCS1
114822	RHPN1
1149	CIDEA
114991	ZNF618
115	ADCY9
115196	ZNF554
115265	DDIT4L
115273	RAB42
115330	GPR146
1154	CISH
115509	ZNF689
115557	ARHGEF25
115560	ZNF501
115677	NOSTRIN
115703	ARHGAP33
115704	EVI5L
115727	RASGRP4
115761	ARL11
115827	RAB3C
115950	ZNF653
116	ADCYAP1
116071	BATF2
116113	FOXP4
116115	ZNF526
116225	ZMYND19
116379	IL22RA2
1164	CKS2
116412	ZNF837
116442	RAB39B
116443	GRIN3A
116444	GRIN3B
116448	OLIG1
116449	CLNK
116511	MAS1L
116512	MRGPRD
116534	MRGPRE
116535	MRGPRF
116983	ACAP3
116984	ARAP2
116985	ARAP1
116986	AGAP2
116987	AGAP1
116988	AGAP3
117	ADCYAP1R1
117194	MRGPRX2
117195	MRGPRX3
117196	MRGPRX4
117289	TAGAP
117581	TWIST2
1176	AP3S1
117608	ZNF354B
118442	GPR62
118472	ZNF511
1185	CLCN6
118738	ZNF488
118813	ZFYVE27
118987	PDZD8
119016	AGAP4
1191	CLU
1192	CLIC1
1193	CLIC2
119385	AGAP11
119678	OR52E2
119679	OR52J3
119682	OR51L1
119687	OR51A7
119692	OR51S1
119694	OR51F2
119695	OR52R1
119749	OR4C46
119764	OR4X2
119765	OR4B1
119772	OR52M1
119774	OR52K2
120065	OR5P2
120066	OR5P3
1201	CLN3
120237	DBX1
120586	OR8I2
120775	OR2D3
120776	OR2D2
120787	OR52W1
120793	OR56A4
120796	OR56A1
120863	DEPDC4
120892	LRRK2
121130	OR10P1
121268	RHEBL1
121274	ZNF641
121275	OR10AD1
121340	SP7
121364	OR10A7
121504	HIST4H4
121512	FGD4
121536	AEBP2
121549	ASCL4
121599	SPIC
121643	FOXN4
122011	CSNK1A1L
122042	RXFP2
122740	OR4K14
122742	OR4L1
122748	OR11H6
122809	SOCS4
122953	JDP2
1230	CCR1
1232	CCR3
1233	CCR4
1234	CCR5
1235	CCR6
1236	CCR7
1237	CCR8
1240	CMKLR1
1241	LTB4R
124245	ZC3H18
124274	GPR139
124411	ZNF720
124535	HSF5
124538	OR4D2
124583	CANT1
124961	ZFP3
125058	TBC1D16
125150	ZSWIM7
125893	ZNF816
125919	ZNF543
125958	OR7D4
125962	OR7G1
125963	OR1M1
126006	PCP2
126017	ZNF813
126068	ZNF441
126069	ZNF491
126070	ZNF440
1261	CNGA3
126208	ZNF787
126231	ZNF573
126295	ZNF57
126299	ZNF428
126370	OR1I1
126375	ZNF792
126541	OR10H4
126626	GABPB2
1268	CNR1
1269	CNR2
1270	CNTF
127059	OR2M5
127062	OR2M3
127064	OR2T12
127066	OR14C36
127068	OR2T34
127069	OR2T10
127074	OR2T4
127077	OR2T11
1271	CNTFR
1272	CNTN1
127247	ASB17
127343	DMBX1
127385	OR10J5
127396	ZNF684
127428	TCEANC2
127623	OR2B11
127665	ZNF648
127829	ARL8A
128178	EDARADD
128209	KLF17
128239	IQGAP3
128272	ARHGEF19
128360	OR10T2
128366	OR6P1
128367	OR10X1
128368	OR10Z1
128371	OR6K6
128372	OR6N1
128408	BHLHE23
128553	TSHZ2
128611	ZNF831
128637	TBC1D20
128674	PROKR2
128869	PIGU
129025	ZNF280A
129049	SGSM1
129684	CNTNAP5
130075	OR9A4
130557	ZNF513
130617	ZFAND2B
131096	KCNH8
131540	ZDHHC19
131566	DCBLD2
1316	KLF6
131601	TPRA1
131890	GRK7
1326	MAP3K8
132625	ZFP42
133	ADM
133396	IL31RA
133522	PPARGC1B
133923	ZNF474
134	ADORA1
134083	OR2Y1
134187	POU5F2
134391	GPR151
134728	IRAK1BP1
134860	TAAR9
134864	TAAR1
135	ADORA2A
135924	OR9A2
135935	NOBOX
135941	OR2A14
135946	OR6B1
135948	OR2F2
136	ADORA2B
136051	ZNF786
136259	KLF14
1363	CPE
136371	ASB10
1364	CLDN4
1365	CLDN3
136991	ASZ1
137209	ZNF572
137735	ABRA
1378	CR1
137814	NKX2-6
137970	UNC5D
1381	CRABP1
1382	CRABP2
1385	CREB1
1386	ATF2
1387	CREBBP
138799	OR13C5
1388	ATF6B
138802	OR13C8
138803	OR13C3
138804	OR13C4
138805	OR13F1
138881	OR1L8
138882	OR1N2
138883	OR1N1
1389	CREBL2
1390	CREM
139135	PASD1
139189	DGKK
1393	CRHBP
139324	HDX
1394	CRHR1
1395	CRHR2
139628	FOXR2
139735	ZFP92
139760	GPR119
1398	CRK
1399	CRKL
140	ADORA3
140456	ASB11
140458	ASB5
140459	ASB6
140460	ASB7
140461	ASB8
140462	ASB9
140467	ZNF358
1406	CRX
140612	ZFP28
140628	GATA5
140685	ZBTB46
140690	CTCFL
140825	NEURL2
140831	ZSWIM3
140883	ZNF280B
1410	CRYAB
142	PARP1
142678	MIB2
142679	DUSP19
142684	RAB40A
142685	ASB15
142686	ASB14
142689	ASB12
143098	MPP7
1432	MAPK14
143496	OR52B4
1435	CSF1
143502	OR52I2
143503	OR51E1
1436	CSF1R
143872	ARHGAP42
1439	CSF2RB
1441	CSF3R
144124	OR10A5
144125	OR2AG1
1443	CSH2
144348	ZNF664
144455	E2F7
1445	CSK
1452	CSNK1A1
145258	GSC
1453	CSNK1D
1454	CSNK1E
1455	CSNK1G2
1456	CSNK1G3
1457	CSNK2A1
145873	MESP2
1459	CSNK2A2
146	ADRA1D
1460	CSNK2B
146050	ZSCAN29
146198	ZFP90
1464	CSPG4
146434	ZNF597
146540	ZNF785
146542	ZNF688
147	ADRA1B
147657	ZNF480
147658	ZNF534
147660	ZNF578
147686	ZNF418
147687	ZNF417
147694	ZNF548
147741	ZNF560
147807	ZNF524
147808	ZNF784
147837	ZNF563
147912	SIX5
147923	ZNF420
147929	ZNF565
147948	ZNF582
147949	ZNF583
148	ADRA1A
148022	TICAM1
148103	ZNF599
148156	ZNF558
148170	CDC42EP5
148198	ZNF98
1482	NKX2-5
148206	ZNF714
148213	ZNF681
148252	DIRAS1
148254	ZNF555
148266	ZNF569
148268	ZNF570
148327	CREB3L4
1487	CTBP1
1488	CTBP2
148979	GLIS1
1490	CTGF
149041	RC3H1
149069	DCDC2B
149076	ZNF362
149111	CNIH3
149233	IL23R
1499	CTNNB1
149951	COMMD7
150	ADRA2A
1500	CTNND1
150094	SIK1
1501	CTNND2
150209	AIFM3
150372	NFAM1
150681	OR6B3
150921	TCF23
151	ADRA2B
151112	ZSWIM2
151126	ZNF385B
1512	CTSH
151242	PPP1R1C
151306	GPBAR1
151556	GPR155
151742	PPM1L
151888	BTLA
152	ADRA2C
152015	ROPN1B
152098	ZCWPW2
152273	FGD5
1523	CUX1
1524	CX3CR1
152485	ZNF827
152518	NFXL1
152687	ZNF595
153	ADRB1
153020	RASGEF1B
153090	DAB2IP
153478	PLEKHG4B
153527	ZMAT2
153572	IRX2
153743	PPP1R2P3
154	ADRB2
154043	CNKSR3
155	ADRB3
155054	ZNF425
155060	LOC155060
155061	ZNF746
157848	NKX6-3
158131	OR1Q1
158158	RASEF
158399	ZNF483
158431	ZNF782
158506	ZNF645
158586	ZXDB
158763	ARHGAP36
158800	RHOXF1
158866	ZDHHC15
1591	CYP24A1
159119	HSFY2
1592	CYP26A1
159296	NKX2-3
1594	CYP27B1
1600	DAB1
1606	DGKA
160622	GRASP
1607	DGKB
1608	DGKG
160851	DGKH
1609	DGKQ
161003	STOML3
1611	DAP
1612	DAPK1
161253	REM2
1613	DAPK3
161514	TBC1D21
1616	DAXX
161742	SPRED1
161882	ZFPM1
162239	ZFP1
162494	RHBDL3
162655	ZNF519
1628	DBP
162962	ZNF836
162963	ZNF610
162966	ZNF600
162967	ZNF320
162968	ZNF497
162972	ZNF550
162979	ZNF296
162989	DEDD2
162993	ZNF846
162998	OR7D2
163033	ZNF579
163049	ZNF791
163050	ZNF564
163051	ZNF709
163059	ZNF433
163071	ZNF114
163081	ZNF567
163087	ZNF383
163115	ZNF781
163126	EID2
163131	ZNF780B
163223	ZNF676
163227	ZNF100
163255	ZNF540
164091	PAQR7
1641	DCX
164656	TMPRSS6
1649	DDIT3
165	AEBP1
165140	OXER1
1654	DDX3X
165829	GPR156
166	AES
166614	DCLK2
166793	ZBTB49
166824	RASSF6
166968	MIER3
167465	ZNF366
1676	DFFA
1677	DFFB
167826	OLIG3
168374	ZNF92
168544	ZNF467
168620	BHLHA15
168850	ZNF800
169270	ZNF596
169792	GLIS3
169841	ZNF169
170261	ZCCHC12
170302	ARX
170825	GSX2
170959	ZNF431
170960	ZNF721
171017	ZNF384
171177	RHOV
171389	NLRP6
171392	ZNF675
1718	DHCR24
174	AFP
1742	DLG4
1745	DLX1
1746	DLX2
1747	DLX3
1748	DLX4
1749	DLX5
1750	DLX6
1761	DMRT1
177	AGER
1776	DNASE1L3
1785	DNM2
1788	DNMT3A
1789	DNMT3B
1793	DOCK1
1796	DOK1
1808	DPYSL2
1809	DPYSL3
181	AGRP
1811	SLC26A3
1812	DRD1
1813	DRD2
1814	DRD3
1815	DRD4
1816	DRD5
1819	DRG2
182	JAG1
1820	ARID3A
1827	RCAN1
183	AGT
1831	TSC22D3
1837	DTNA
1839	HBEGF
1840	DTX1
1843	DUSP1
1844	DUSP2
1846	DUSP4
1848	DUSP6
185	AGTR1
1850	DUSP8
1852	DUSP9
1855	DVL1
1856	DVL2
1857	DVL3
186	AGTR2
1869	E2F1
187	APLNR
1870	E2F2
1871	E2F3
1874	E2F4
1875	E2F5
1876	E2F6
1877	E4F1
1879	EBF1
1880	GPR183
1889	ECE1
1893	ECM1
1894	ECT2
1896	EDA
19	ABCA1
190	NR0B1
1901	S1PR1
1902	LPAR1
1903	S1PR3
1906	EDN1
1909	EDNRA
1910	EDNRB
1936	EEF1D
1942	EFNA1
1949	EFNB3
1950	EGF
1951	CELSR3
1952	CELSR2
1956	EGFR
1958	EGR1
195828	ZNF367
1959	EGR2
196	AHR
1960	EGR3
1961	EGR4
196335	OR56B4
196403	DTX3
196441	ZFC3H1
196883	ADCY4
1969	EPHA2
197320	ZNF778
197358	NLRC3
197370	NSMCE1
197407	ZNF48
1978	EIF4EBP1
1979	EIF4EBP2
1991	ELANE
199692	ZNF627
1997	ELF1
199704	ZNF585A
199777	ZNF626
1998	ELF2
1999	ELF3
2000	ELF4
2001	ELF5
200186	CRTC2
2002	ELK1
200350	FOXD4L1
2004	ELK3
2005	ELK4
200576	PIKFYVE
200734	SPRED2
200959	GABRR3
2011	MARK2
201176	ARHGAP27
201181	ZNF385C
201475	RAB12
201501	ZBTB7C
201514	ZNF584
201516	ZSCAN4
2016	EMX1
2018	EMX2
2019	EN1
2020	EN2
202018	TAPT1
2021	ENDOG
2022	ENG
2023	ENO1
2033	EP300
2034	EPAS1
203430	ZCCHC5
203447	NRK
203523	ZNF449
2041	EPHA1
2042	EPHA3
204219	CERS3
2043	EPHA4
2044	EPHA5
2045	EPHA7
2046	EPHA8
2047	EPHB1
2048	EPHB2
204851	HIPK1
2049	EPHB3
2050	EPHB4
2051	EPHB6
2054	STX2
2057	EPOR
2059	EPS8
2060	EPS15
2063	NR2F6
2064	ERBB2
2065	ERBB3
2066	ERBB4
2069	EREG
207	AKT1
2074	ERCC6
2077	ERF
2078	ERG
208	AKT2
2081	ERN1
2086	ERV3-1
2099	ESR1
2100	ESR2
2101	ESRRA
2103	ESRRB
2104	ESRRG
2113	ETS1
2114	ETS2
2115	ETV1
2116	ETV2
2117	ETV3
2118	ETV4
2119	ETV5
2120	ETV6
2122	MECOM
2123	EVI2A
2128	EVX1
2130	EWSR1
2131	EXT1
2132	EXT2
214	ALCAM
2146	EZH2
2149	F2R
2150	F2RL1
2151	F2RL2
2152	F3
2155	F7
2159	F10
2185	PTK2B
2186	BPTF
219409	GSX1
219417	OR8U1
219428	OR4C16
219429	OR4C11
219431	OR4S2
219432	OR4C6
219436	OR5D14
219437	OR5L1
219438	OR5D18
219447	OR5AS1
219453	OR8K5
219464	OR5T2
219469	OR8H1
219473	OR8K3
219477	OR8J1
219479	OR5R1
219482	OR5M3
219484	OR5M8
219487	OR5M11
219493	OR5AR1
219578	ZNF804B
219654	ZCCHC24
219699	UNC5B
219749	ZNF25
219790	RTKN2
219858	OR8B12
219865	OR8G5
219869	OR10G8
219870	OR10G9
219873	OR10S1
219874	OR6T1
219875	OR4D5
219952	OR6Q1
219954	OR9I1
219956	OR9Q1
219957	OR9Q2
219958	OR1S2
219959	OR1S1
219960	OR10Q1
219965	OR5B17
219968	OR5B21
219981	OR5A2
219982	OR5A1
219983	OR4D6
219986	OR4D11
219995	MS4A15
220202	ATOH7
2205	FCER1A
2206	MS4A2
2207	FCER1G
2209	FCGR1A
220929	ZNF438
220992	ZNF485
221002	RASGEF1A
221079	ARL5B
221178	SPATA13
2213	FCGR2B
221302	ZUFSP
221391	OPN5
221472	FGD2
221504	ZBTB9
221527	ZBTB12
2217	FCGRT
221833	SP8
221895	JAZF1
221937	FOXK1
222068	TMED4
222223	KIAA1324L
222545	GPRC6A
222546	RFX6
222643	UNC5CL
222696	ZSCAN23
222894	FERD3L
2237	FEN1
2241	FER
2243	FGA
2244	FGB
2245	FGD1
2246	FGF1
2247	FGF2
2248	FGF3
2249	FGF4
2251	FGF6
2252	FGF7
2253	FGF8
2254	FGF9
2255	FGF10
2256	FGF11
2257	FGF12
2258	FGF13
2259	FGF14
2260	FGFR1
2261	FGFR3
2263	FGFR2
2264	FGFR4
2266	FGG
2274	FHL2
22797	TFEC
2280	FKBP1A
22800	RRAS2
22801	ITGA11
22806	IKZF3
22807	IKZF2
22808	MRAS
22809	ATF5
22821	RASA3
22823	MTF2
22834	ZNF652
22835	ZFP30
22847	ZNF507
22850	ADNP2
22858	ICK
22861	NLRP1
22866	CNKSR2
22869	ZNF510
22871	NLGN1
22877	MLXIP
22880	MORC2
22882	ZHX2
22887	FOXJ3
22890	ZBTB1
22891	ZNF365
22899	ARHGEF15
2290	FOXG1
22900	CARD8
22914	KLRK1
22920	KIFAP3
22921	MSRB2
22926	ATF6
22931	RAB18
22937	SCAP
2294	FOXF1
22941	SHANK2
22943	DKK1
2295	FOXF2
22953	P2RX2
22955	SCMH1
2296	FOXC1
2297	FOXD1
2298	FOXD4
22980	TCF25
22983	MAST1
22985	ACIN1
22986	SORCS3
2299	FOXI1
2300	FOXL1
23007	PLCH1
2301	FOXE3
23011	RAB21
23012	STK38L
23013	SPEN
2302	FOXJ1
23025	UNC13A
23028	KDM1A
2303	FOXC2
23032	USP33
23036	ZNF292
2304	FOXE1
23040	MYT1L
23043	TNIK
2305	FOXM1
23051	ZHX3
23054	NCOA6
2306	FOXD2
23060	ZNF609
23061	TBC1D9B
2307	FOXS1
2308	FOXO1
23085	ERC1
23089	PEG10
2309	FOXO3
23090	ZNF423
23091	ZC3H13
23092	ARHGAP26
23094	SIPA1L3
23096	IQSEC2
23098	SARM1
23099	ZBTB43
23101	MCF2L2
23102	TBC1D2B
23108	RAP1GAP2
23118	TAB2
23119	HIC2
23129	PLXND1
2313	FLI1
23140	ZZEF1
23144	ZC3H3
23152	CIC
23158	TBC1D9
2316	FLNA
23161	SNX13
23162	MAPK8IP3
2317	FLNB
23174	ZCCHC14
23178	PASK
23179	RGL1
23184	MESDC2
2321	FLT1
23210	JMJD6
23211	ZC3H4
23216	TBC1D1
23217	ZFR2
2322	FLT3
23220	DTX4
23221	RHOBTB2
23228	PLCL2
23229	ARHGEF9
2323	FLT3LG
23232	TBC1D12
23235	SIK2
23236	PLCB1
2324	FLT4
23261	CAMTA1
23263	MCF2L
23264	ZC3H7B
23268	DNMBP
23269	MGA
23291	FBXW11
23303	KIF13B
23308	ICOSLG
23314	SATB2
23316	CUX2
23318	ZCCHC11
23322	RPGRIP1L
23329	TBC1D30
23361	ZNF629
23362	PSD3
23365	ARHGEF12
23370	ARHGEF18
23380	SRGAP2
23385	NCSTN
2339	FNTA
23390	ZDHHC17
23394	ADNP
23401	FRAT2
23411	SIRT1
23413	NCS1
23414	ZFPM2
23415	KCNH4
23416	KCNH3
23421	ITGB3BP
23426	GRIP1
23432	GPR161
23433	RHOQ
23435	TARDBP
23440	OTP
23462	HEY1
23463	ICMT
23493	HEY2
23495	TNFRSF13B
23499	MACF1
23503	ZFYVE26
23509	POFUT1
23513	SCRIB
23515	MORC3
23523	CABIN1
23527	ACAP2
23528	ZNF281
2353	FOS
23532	PRAME
23538	OR52A1
2354	FOSB
23542	MAPK8IP2
23543	RBFOX2
2355	FOSL2
23550	PSD4
23551	RASD2
23554	TSPAN12
23564	DDAH2
23566	LPAR3
23567	ZNF346
23568	ARL2BP
2357	FPR1
23576	DDAH1
2358	FPR2
23580	CDC42EP4
23589	CARHSP1
2359	FPR3
23592	LEMD3
23596	OPN3
23598	PATZ1
23601	CLEC5A
23603	CORO1C
23604	DAPK2
23607	CD2AP
23612	PHLDA3
23613	ZMYND8
23616	SH3BP1
23619	ZIM2
23620	NTSR2
23623	RUSC1
23624	CBLC
23636	NUP62
23637	RABGAP1
23643	LY96
23645	PPP1R15A
23647	ARFIP2
23650	TRIM29
23654	PLXNB2
23660	ZKSCAN5
23682	RAB38
23683	PRKD3
23764	MAFF
23765	IL17RA
23767	FLRT3
23768	FLRT2
23769	FLRT1
23770	FKBP8
23779	ARHGAP8
23786	BCL2L13
23787	MTCH1
238	ALK
24144	TFIP11
24149	ZNF318
245802	MS4A6E
246329	STAC3
2475	MTOR
2491	CENPI
2492	FSHR
2494	NR5A2
25	ABL1
2516	NR5A1
252884	ZNF396
252983	STXBP4
2530	FUT8
253260	RICTOR
2533	FYB
2534	FYN
253461	ZBTB38
2535	FZD2
253639	ZNF620
2537	IFI6
253738	EBF3
253782	CERS6
253832	ZDHHC20
253959	RALGAPA1
254263	CNIH2
254272	TBC1D28
254359	ZDHHC24
254783	OR6C74
254786	OR6C3
254879	OR2T6
254887	ZDHHC23
2549	GAB1
254973	OR1L4
2550	GABBR1
2551	GABPA
2553	GABPB1
255324	EPGN
2554	GABRA1
255403	ZNF718
255426	RASGEF1C
2555	GABRA2
2556	GABRA3
2557	GABRA4
255725	OR52B2
255738	PCSK9
2558	GABRA5
255877	BCL6B
2559	GABRA6
2560	GABRB1
256051	ZNF549
2561	GABRB2
256144	OR4C3
256148	OR4S1
2562	GABRB3
256297	PTF1A
2563	GABRD
256380	SCML4
2564	GABRE
2565	GABRG1
2566	GABRG2
2567	GABRG3
2568	GABRP
256892	OR51F1
2569	GABRR1
257	ALX3
2570	GABRR2
257068	PLCXD2
257101	ZNF683
257106	ARHGAP30
25759	SHC2
25771	TBC1D22A
25776	CBY1
25780	RASGRP3
25791	NGEF
25792	CIZ1
25799	ZNF324
25803	SPDEF
25805	BAMBI
25806	VAX2
25833	POU2F3
25837	RAB26
25865	PRKD2
2587	GALR1
25888	ZNF473
25894	PLEKHG4
25898	RCHY1
259	AMBP
25909	AHCTF1
25921	ZDHHC5
259249	MRGPRX1
25925	ZNF521
259285	TAS2R39
259286	TAS2R40
259287	TAS2R41
259289	TAS2R43
259290	TAS2R31
259292	TAS2R46
259293	TAS2R30
259294	TAS2R19
259295	TAS2R20
259296	TAS2R50
25942	SIN3A
25946	ZNF385A
2596	GAP43
25970	SH2B1
25972	UNC50
25976	TIPARP
25988	HINFP
26000	TBC1D10B
26005	C2CD3
26009	ZZZ3
26013	L3MBTL1
26027	ACOT11
26030	PLEKHG3
26033	ATRNL1
26036	ZNF451
26037	SIPA1L1
26038	CHD5
260425	MAGI3
260434	PYDC1
26047	CNTNAP2
26048	ZNF500
26051	PPP1R16B
26060	APPL1
26083	TBC1D29
26084	ARHGEF26
26086	GPSM1
26108	PYGO1
26118	WSB1
26119	LDLRAP1
26130	GAPVD1
26137	ZBTB20
26149	ZNF658
26152	ZNF337
26153	KIF26A
26160	IFT172
26166	RGS22
261734	NPHP4
26184	OR1F2P
26188	OR1C1
26189	OR1A2
2619	GAS1
26191	PTPN22
26207	PITPNC1
26211	OR2F1
26212	OR2B6
26219	OR1J4
26225	ARL5A
26228	STAP1
2623	GATA1
26230	TIAM2
2624	GATA2
26245	OR2M4
26246	OR2L2
26248	OR2K2
2625	GATA3
26256	CABYR
26257	NKX2-8
2626	GATA4
26269	FBXO8
2627	GATA6
26270	FBXO6
26280	IL1RAPL2
26281	FGF20
26286	ARFGAP3
26297	SERGEF
26298	EHF
26333	OR7A17
26338	OR5L2
26339	OR5K1
26341	OR5H1
2636	GBX1
2637	GBX2
2642	GCGR
26468	LHX6
26476	OR10J1
2649	NR6A1
26492	OR8G2
26493	OR8B8
26494	OR8G1
26496	OR10A3
26499	PLEK2
265	AMELX
26508	HEYL
26512	INTS6
2652	OPN1MW
26524	LATS2
26529	OR12D2
26531	OR11A1
26532	OR10H3
26533	OR10G3
26534	OR10G2
26538	OR10H2
26539	OR10H1
26548	ITGB1BP2
26574	AATF
26575	RGS17
26578	OSTF1
26581	DUX5
26585	GREM1
26595	OR8B2
2660	MSTN
2664	GDI1
26648	OR7E24
2665	GDI2
26658	OR7C2
26659	OR7A5
26664	OR7C1
266743	NPAS4
266747	RGL4
26682	OR4F4
26683	OR4F3
26686	OR4E2
26689	OR4D1
2669	GEM
26692	OR2W1
26696	OR2T1
267	AMFR
26707	OR2J2
26716	OR2H1
2672	GFI1
26735	OR1L3
26737	OR1L1
2674	GFRA1
26740	OR1J2
2675	GFRA2
26750	RPS6KC1
2676	GFRA3
269	AMHR2
2690	GHR
2692	GHRHR
2693	GHSR
26959	HBP1
2696	GIPR
2697	GJA1
26974	ZNF285
26996	GPR160
27	ABL2
27006	FGF22
27022	FOXD3
27023	FOXB1
27032	ATP2C1
27033	ZBTB32
27035	NOX1
27040	LAT
27063	ANKRD1
27071	DAPP1
27086	FOXP1
27097	TAF5L
27106	ARRDC2
27107	ZBTB11
27111	SDCBP2
27113	BBC3
27115	PDE7B
27120	DKKL1
27125	AFF4
27128	CYTH4
27130	INVS
27133	KCNH5
27136	MORC1
27141	CIDEB
27153	ZNF777
27180	SIGLEC9
27181	SIGLEC8
27189	IL17C
2719	GPC3
27197	GPR82
27198	HCAR1
27199	OXGR1
27201	GPR78
27237	ARHGEF16
27239	GPR162
27240	SIT1
27242	TNFRSF21
27250	PDCD4
27255	CNTN6
27287	VENTX
27289	RND1
27296	TP53TG5
27300	ZNF544
27302	BMP10
27306	HPGDS
27309	ZNF330
27314	RAB30
27315	PGAP2
27319	BHLHE22
27329	ANGPTL3
27330	RPS6KA6
27332	ZNF638
27334	P2RY10
27344	PCSK1N
27347	STK39
2735	GLI1
27352	SGSM3
2736	GLI2
2737	GLI3
2740	GLP1R
2741	GLRA1
2742	GLRA2
2743	GLRB
27443	CECR2
2764	GMFB
2765	GML
2767	GNA11
2768	GNA12
2769	GNA15
2770	GNAI1
2771	GNAI2
2773	GNAI3
2774	GNAL
2775	GNAO1
2776	GNAQ
2778	GNAS
2779	GNAT1
2780	GNAT2
2781	GNAZ
2782	GNB1
2783	GNB2
2784	GNB3
2785	GNG3
2786	GNG4
2787	GNG5
2788	GNG7
2790	GNG10
2791	GNG11
2792	GNGT1
2793	GNGT2
2794	GNL1
2798	GNRHR
2810	SFN
2811	GP1BA
2812	GP1BB
2825	GPR1
2826	CCR10
2827	GPR3
282763	OR51B5
282770	OR10AG1
282775	OR5J2
2828	GPR4
282808	RAB40AL
282890	ZNF311
2829	XCR1
283	ANG
2830	GPR6
283078	MKX
283092	OR4C13
283093	OR4C12
2831	NPBWR1
283111	OR51V1
283149	BCL9L
283150	FOXR1
283159	OR8D1
283160	OR8D2
283162	OR8B4
283189	OR9G4
2832	NPBWR2
283248	RCOR2
283297	OR10A4
2833	CXCR3
283337	ZNF740
283349	RASSF3
283365	OR6C6
2834	PRLHR
283455	KSR2
2835	GPR12
283576	ZDHHC22
283694	OR4N4
2837	UTS2R
2838	GPR15
283933	ZNF843
2840	GPR17
2841	GPR18
284114	TMEM102
2842	GPR19
2843	GPR20
284306	ZNF547
284307	ZIK1
284309	ZNF776
284312	ZSCAN1
284323	ZNF780A
284346	ZNF575
284349	ZNF283
284355	TPRX1
284370	ZNF615
284371	ZNF841
284383	OR2Z1
284390	ZNF763
284391	ZNF844
2844	GPR21
284406	ZFP82
284433	OR10H5
284443	ZNF493
284459	HKR1
284485	RIIAD1
2845	GPR22
284521	OR2L13
284532	OR14A16
2846	LPAR4
284654	RSPO1
284656	EPHA10
284695	ZNF326
2847	MCHR1
2848	GPR25
2849	GPR26
2850	GPR27
28511	NKIRAS2
28512	NKIRAS1
28514	DLL1
285220	EPHA6
285267	ZNF619
285268	ZNF621
285282	RABL3
2853	GPR31
285346	ZNF852
285349	ZNF660
2854	GPR32
285464	CRIPAK
2856	GPR33
285601	GPR150
285659	OR2V2
285676	ZNF454
2857	GPR34
285704	RGMB
2859	GPR35
285971	ZNF775
285989	ZNF789
286	ANK1
286075	ZNF707
2861	GPR37
286128	ZFP41
2862	MLNR
286205	SCAI
2863	GPR39
286362	OR13C9
286365	OR13D1
286380	FOXD4L3
2864	FFAR1
2865	FFAR3
286530	P2RY8
2867	FFAR2
2868	GRK4
2869	GRK5
287	ANK2
2870	GRK6
2872	MKNK2
2873	GPS1
2874	GPS2
2876	GPX1
288	ANK3
2885	GRB2
2886	GRB7
2887	GRB10
2888	GRB14
2889	RAPGEF1
2890	GRIA1
2891	GRIA2
2892	GRIA3
2893	GRIA4
2895	GRID2
28951	TRIB2
28954	REM1
2896	GRN
28964	GIT1
2897	GRIK1
2898	GRIK2
28988	DBNL
2899	GRIK3
28996	HIPK2
28999	KLF15
29	ABR
2900	GRIK4
2901	GRIK5
2902	GRIN1
29028	ATAD2
2903	GRIN2A
2904	GRIN2B
2905	GRIN2C
2906	GRIN2D
29063	ZCCHC4
29066	ZC3H7A
29068	ZBTB44
29079	MED4
2908	NR3C1
29086	BABAM1
2909	ARHGAP35
29097	CNIH4
29108	PYCARD
2911	GRM1
29110	TBK1
29117	BRD7
2912	GRM2
29121	CLEC2D
29126	CD274
29127	RACGAP1
29128	UHRF1
2913	GRM3
2914	GRM4
2915	GRM5
2916	GRM6
2917	GRM7
2918	GRM8
2920	CXCL2
2921	CXCL3
2923	PDIA3
2925	GRPR
2928	GSC2
2931	GSK3A
2932	GSK3B
2934	GSN
2935	GSPT1
2956	MSH6
2966	GTF2H2
2967	GTF2H3
2968	GTF2H4
2969	GTF2I
29760	BLNK
29767	TMOD2
2977	GUCY1A2
29775	CARD10
2978	GUCA1A
2979	GUCA1B
29800	ZDHHC1
29801	ZDHHC8
2982	GUCY1A3
2983	GUCY1B3
2984	GUCY2C
29841	GRHL1
29842	TFCP2L1
29843	SENP1
29844	TFPT
29855	UBN1
2986	GUCY2F
29883	CNOT7
29893	PSMC3IP
29899	GPSM2
29909	GPR171
29933	GPR132
29941	PKN3
29953	TRHDE
29956	CERS2
29966	STRN3
29967	LRP12
29969	MDFIC
29984	RHOD
29988	SLC2A8
29990	PILRB
29992	PILRA
29994	BAZ2B
3000	GUCY2D
30009	TBX21
3001	GZMA
30012	TLX3
3002	GZMB
30062	RAX
301	ANXA1
3014	H2AFX
3054	HCFC1
3059	HCLS1
306	ANXA3
3060	HCRT
3061	HCRTR1
3062	HCRTR2
3064	HTT
3065	HDAC1
3066	HDAC2
3068	HDGF
307	ANXA4
308	ANXA5
30811	HUNK
30812	SOX8
30813	VSX1
30818	KCNIP3
30819	KCNIP2
3082	HGF
30820	KCNIP1
30827	CXXC1
30832	ZNF354C
30835	CD209
30837	SOCS7
3084	NRG1
30851	TAX1BP3
3087	HHEX
3090	HIC1
3091	HIF1A
3092	HIP1
3094	HINT1
3096	HIVEP1
3097	HIVEP2
3104	ZBTB48
3110	MNX1
3111	HLA-DOA
3112	HLA-DOB
3131	HLF
3142	HLX
3146	HMGB1
3148	HMGB2
3156	HMGCR
3159	HMGA1
3162	HMOX1
3164	NR4A1
3166	HMX1
3167	HMX2
3169	FOXA1
317	APAF1
3170	FOXA2
3171	FOXA3
3172	HNF4A
3174	HNF4G
3175	ONECUT1
317701	VN1R2
317703	VN1R4
317705	VN1R5
3182	HNRNPAB
3190	HNRNPK
319100	TAAR6
3195	TLX1
3196	TLX2
3198	HOXA1
3199	HOXA2
3200	HOXA3
3201	HOXA4
3202	HOXA5
3203	HOXA6
3204	HOXA7
3205	HOXA9
3206	HOXA10
3207	HOXA11
3209	HOXA13
3211	HOXB1
3212	HOXB2
3213	HOXB3
3214	HOXB4
3215	HOXB5
3216	HOXB6
3217	HOXB7
3218	HOXB8
3219	HOXB9
322	APBB1
3221	HOXC4
3222	HOXC5
3223	HOXC6
3224	HOXC8
3225	HOXC9
3226	HOXC10
3227	HOXC11
3228	HOXC12
3229	HOXC13
323	APBB2
3231	HOXD1
3232	HOXD3
3233	HOXD4
3234	HOXD8
[truncated: 4,155 more rows]
