# Supplementary material for: Inferred expression regulator activities suggest genes mediating cardiometabolic genetic signals
Source: PLoS Comput Biol. 2021 Nov 18;17(11):e1009563. doi: 10.1371/journal.pcbi.1009563 (PMC8639061; doi:10.1371/journal.pcbi.1009563)
Supplement: S2 Table — (ZIP) [file pcbi.1009563.s012.zip › S2_Table.txt]

#S2 Table: TwinsUK subcutaneous adipose ARACNe co-expression network
Regulator	Target	MI	pvalue
MED23	FAM171B	0.64	0
TMEM102	CPNE5	0.40	3.23E-07
MED12	NUMA1	0.64	0
CNOT7	WAC	0.88	0
ITPK1	PLAC9	0.66	0
EEF1E1	TMEM189	0.47	3.23E-07
APH1B	PSIP1	0.64	0
VIPR1	EFNA1	0.27	0
MDFI	UCP2	0.24	0.0198
KDM2A	TBL1X	0.54	0.0198
TBC1D16	SYNPO	0.57	0
VIPR1	EFNB3	0.16	0
EBF3	TGFBR2	0.69	0
SMAD7	SLC5A6	0.24	0
CD59	FOXP1	0.53	0
GRK4	KDM2B	0.34	5.62E-06
ADRA2A	HCAR3	0.16	0.0198
PXN	LUC7L	0.52	0
MAP3K7	TIGD7	0.46	0.0198
GOLPH3	PAFAH1B1	0.94	0
GOLPH3	PAFAH1B2	0.82	0
GRK4	KDM6B	0.35	0
ADORA2B	FCER1G	0.29	9.17E-05
MEOX2	PTPRN2	0.35	0
LIF	CTSG	0.42	0
LIF	CTSK	0.42	0
SCAND1	NUBP2	1.05	0
SFRP5	SCD	0.15	0
SFRP5	SCT	0.15	0
VIP	CRELD1	0.19	0.0014
CFL1	XXYLT1	0.63	0
TNFRSF1A	TAF6	0.69	0
HOXD8	TPT1-AS1	0.37	0
CLU	C1orf233	0.54	0
ECE1	MAP4K2	0.42	5.62E-06
RBM10	METTL12	0.32	0
TRIM16	PLCG2	0.42	0
CDC42BPA	SLC16A2	0.50	1.94E-08
NFATC2	AGPAT4	0.46	0
LSP1	CYTH1	0.70	0.0014
RASAL2	LNX1	0.44	0
CLP1	RP11-407N17.3	0.40	3.23E-07
TIAL1	CTD-3074O7.11	0.57	0
TBC1D16	SYNE3	0.57	0
MOAP1	GYG2	0.33	9.17E-05
PRAM1	SLC15A3	0.81	0.0198
ZSCAN18	UBE2I	0.52	9.17E-05
HTATIP2	FKBP1A	0.50	0
PPP1R2	CLEC2D	0.54	0
PTPRS	PRR12	0.47	0
CAPS	NPEPL1	0.75	0
RGN	CHAF1A	0.27	0.0198
CCNT2	ZBTB33	0.95	0
SUMO1	RFC5	0.52	0
AXIN1	U2AF2	0.82	0
TBP	LARP4B	0.54	0
RBM15B	KANK2	0.58	0
ZNF7	GORASP1	0.57	0.0198
HSPD1	ME1	0.27	9.17E-05
ITGA5	SCNN1A	0.53	0
STK38	NMNAT1	0.37	0
HIF1A	QTRTD1	0.77	0
SCAI	SYDE2	0.52	0
ATG5	ACTRT3	0.23	0.0198
ANXA5	HRASLS	0.27	0
PKP1	WFS1	0.26	0
PRKAR1A	LATS1	0.98	0
HSPD1	MLX	0.34	0
STAC3	VAMP8	0.68	0
INTS6	RPRD2	0.55	9.17E-05
CCNT2	ZBTB26	0.77	0
SPOCK2	TCN2	0.23	3.23E-07
MED23	FAM178A	0.91	5.62E-06
HEYL	PLVAP	0.29	1.94E-08
KRBOX4	ANKZF1	0.41	0.0198
ZNF140	GPBP1	0.64	0
IRF3	LPCAT4	0.65	0
C1QBP	AHSA1	0.60	0
ZNF428	CENPB	0.89	1.94E-08
ABCG1	LINC00263	0.15	0
CBY1	IL18BP	0.60	0
ARHGEF26	ANG	0.36	0
ARID5A	STMN3	0.71	0
F2RL3	BMP7	0.16	0
RUSC1	NUMBL	0.61	9.17E-05
RPL22	SMIM10	0.50	0
PAK1	WDR70	0.44	0
RPL22	SMIM11	0.47	0
PAK1	WDR77	0.39	0
RPL22	SMIM19	0.54	0
GATAD2A	PDE4A	0.70	0
ERRFI1	SNX9	0.45	0
MAPRE3	LZTR1	0.38	0
ZNF629	MOAP1	0.44	3.23E-07
ABCG1	LINC00680	0.18	0.0014
MLLT6	ECE1	0.58	0
PSMC3	POLR2F	0.77	3.23E-07
ZNF689	FAM212B	0.38	9.17E-05
ABCC9	ISOC2	0.39	0
PSEN1	RABGAP1L	0.73	0
ELP2	COPS5	0.54	0
ASB13	STARD3	0.60	0
EP300	RREB1	0.89	0
DHCR24	TMEM120B	0.17	9.17E-05
ANTXR1	NAP1L3	0.43	0.0014
JARID2	ENTPD1	0.58	0
MSL3	FAM104A	0.65	0
NRG2	GPATCH4	0.20	0.0014
PTOV1	C12orf10	0.83	0
SCAND1	NUDT8	0.64	0
ARHGAP31	TMEM164	0.35	0
PLEKHM1	TBC1D8	0.52	0
MCM6	XRN2	0.40	0
SNAPC4	RP11-279O9.4	0.25	9.17E-05
ING3	TMEM50A	0.58	0
ZC3HC1	HEPN1	0.31	0
ARFIP2	NPIPB15	0.28	0
PIR	ENO1	0.48	0
TNFSF13B	RABGAP1L	0.48	0
ZFYVE26	KIAA0430	0.81	0
HOMER3	LINC00545	0.32	3.23E-07
GTF2IRD1	TYK2	0.42	0
ACVR1B	KLF11	0.51	0
ACVR1B	KLF13	0.47	0
TARBP2	NEU1	0.63	5.62E-06
PRRX1	B3GALNT1	0.55	0
PC	TUBGCP6	0.31	9.17E-05
MCM5	DMAP1	0.67	0.0014
ZMYM6	NFATC2IP	0.58	0.0014
MORF4L1	EAPP	0.71	0
BTK	FAM20A	0.79	0
CBX6	SPECC1L	0.54	0
PRKDC	TBC1D31	0.54	0
SF1	ZFP36L2	0.50	0
LDLRAP1	FADD	0.62	0.0014
SUV39H1	SPSB3	0.49	0
ZNF689	FAM222B	0.43	0
PAQR8	YARS2	0.31	0.0198
ECD	TAOK3	0.64	0
TRAF1	SF3B3	0.44	0
RAB5C	DCTD	0.67	0
ZNF682	MYCBP	0.36	5.62E-06
SEPT9	UBL4B	0.23	3.23E-07
RNF6	TMED7	0.93	1.94E-08
ZNF516	ZNF251	0.54	0
GLRX2	BBOX1	0.21	0
RRAD	TNFAIP8L3	0.37	0
HIST1H4H	TUBB2A	0.48	0
NOC2L	PPP1R37	0.83	0.0198
EEF1D	XAB2	0.92	0
RAB6A	ZMPSTE24	0.79	0
PKIA	RECK	0.37	5.62E-06
RABL2B	SSBP3	0.34	0
ZNF449	DCAF17	0.76	0
NPR2	POFUT2	0.53	9.17E-05
MORF4L1	EBPL	0.42	0.0014
GMEB1	METTL16	0.41	0
ZNF326	PRPF38B	0.66	0
CHEK2	NPC2	0.44	0
F2RL3	TPO	0.25	5.62E-06
PAK1	WDR48	0.54	0.0014
ID3	HBEGF	0.29	0
SARNP	FSCN3	0.72	0.0014
ARHGEF26	CTH	0.45	1.94E-08
ZBTB45	PRKCSH	0.73	5.62E-06
ZNF326	PRPF40A	0.68	0.0014
ZNHIT1	STON1-GTF2A1L	0.47	0
ZMAT2	PSMA2	0.63	0
ZMAT2	PSMA6	0.67	0
ZMAT2	PSMB7	0.67	0
PTK7	KAZALD1	0.45	0
MAGI1	TADA2B	0.54	0
ZMAT2	PSMC5	0.69	0
SUMO1	RBX1	0.65	0.0198
ZMAT2	PSMD4	0.67	0
ZMAT2	PSMD7	0.65	5.62E-06
ZNF521	CUL4B	0.65	0
MAPK1	NUP205	0.84	0
COPS5	ACTR6	0.51	0
RBPMS	MAPRE3	0.30	0
CNOT7	RYK	0.69	1.94E-08
MAPK8IP3	INPP5E	0.69	0
HOMEZ	ZBTB4	0.41	0
ZNF280D	GPRASP1	0.62	0
ZNF280D	GPRASP2	0.53	0
ZNF516	ZNF333	0.60	0
WNK1	PBX1	0.79	0
GSK3B	TRAK1	0.62	1.94E-08
VLDLR	POLR2M	0.56	0
MED23	FAM126A	0.91	0
PDCD4	CTSO	0.57	0
ADRB1	TBX3	0.25	0
SGSM3	FCGRT	0.82	0
ADRB1	TBX4	0.27	0
ITGAM	SAMSN1	0.76	5.62E-06
MBD2	GOLGA5	0.61	0
SMAD7	SLC9A9	0.26	1.94E-08
AEBP1	LTBP2	0.44	0.0014
AEBP1	LTBP3	0.53	0
ZNF57	ADPGK	0.39	1.94E-08
SPI1	SLC16A3	0.83	0
TP53	TNFAIP2	0.57	0
LPXN	PPT1	0.88	0
CHEK2	NME7	0.38	0.0198
GSK3A	HECTD3	0.51	1.94E-08
HOXD8	CCDC126	0.38	0
CCNC	FH	0.34	9.17E-05
ITPKB	KCNC4	0.38	0
SUB1	SDHD	0.35	0
CCM2	B3GALT4	0.84	0
ZKSCAN5	IPO9	0.53	0.0198
ETV6	HIST1H2BC	0.41	0
TXN	CTC-367J11.1	0.20	5.62E-06
SIGIRR	B9D2	0.53	0
PIR	ELP3	0.40	9.17E-05
NACA	RP11-298I3.5	0.49	0
GNG11	INO80C	0.45	0
MAPK8IP3	INPPL1	0.69	0
M6PR	ADAR	0.67	0
KDM3B	XRN1	0.88	0
ZNF696	SEMA4C	0.49	0
CSDC2	S100A13	0.35	0
SUMO1	RARS	0.66	5.62E-06
SOD1	CHMP4A	0.77	0
CSRNP2	EFNB2	0.46	0
MAPK12	C10orf54	0.61	0
DLG4	CORO7-PAM16	0.67	0
USP22	RAB11FIP5	0.63	0
TADA2A	RNF4	0.37	0
DGKA	RAP1GAP2	0.52	0
WLS	FBXL22	0.20	0.0198
HNRNPD	KHDRBS1	0.69	0
HNRNPD	KHDRBS3	0.46	1.94E-08
ZNF516	ZNF423	0.49	0
SOD1	SUCLG1	0.34	0
FOXO1	FOXO3	0.68	0
HNRNPK	NOLC1	0.65	0
UNC13B	SLC24A3	0.49	0
TCF3	SH3GL1	0.78	0
ERCC3	OFD1	0.51	0
CDH13	SH2D7	0.30	0
VPS36	DOCK1	0.81	0
SUMO1	RAC1	0.81	0.0014
AP3S1	PQLC3	0.67	0
SPI1	SLC17A9	0.81	0
SSBP3	GABARAPL2	0.39	1.94E-08
ICAM1	HLA-DMB	0.61	0
CCND3	TRMU	0.51	5.62E-06
MPP3	RXRB	0.38	5.62E-06
RASAL2	LIFR	0.86	0
CA8	CRY2	0.16	3.23E-07
EFNB3	BSCL2	0.17	0.0198
E2F6	TXNRD1	0.42	0
ZNF337	HMGN1	0.46	0
ICAM1	HLA-DRA	0.58	0
CD79B	LPCAT4	0.46	5.62E-06
ZBTB44	SNAPC3	0.79	0
NDUFS4	PFDN2	0.44	0
HNRNPK	NOL11	0.61	0.0198
HINFP	WBSCR22	0.53	0
ZBTB17	PUF60	0.86	0
PTPRC	CD300E	0.50	9.17E-05
XRN2	PHTF1	0.48	0
TRAF3	DUSP3	0.58	0
NUDT4	USP6NL	0.55	0
SUB1	SELT	0.42	0
SFRP5	MPZ	0.17	0
CNOT7	SP3	0.89	0
THAP1	BIRC2	0.57	0
MAPK1	NUP153	1.01	0.0198
MAPK1	NUP160	0.94	0
MED9	UQCRC1	0.43	0
MED9	UQCRC2	0.29	0
TPD52L1	PHKA2	0.18	0
USP9X	COBLL1	0.82	0
KDM2A	MT-CO2	0.54	0
SARM1	TMED4	0.52	0.0198
EPC1	ZNF12	0.81	0
ARL8B	THAP1	0.56	0
ZNF766	TMEM167B	0.56	0.0014
EPC1	ZNF45	0.62	0
KDM2A	ELMSAN1	0.76	0
RELN	SERPINB8	0.44	0
HSF4	HSF1	0.65	0
FAM120B	PRUNE	0.57	0
BMP3	PCBP3	0.39	0
ZNF696	FAM160B2	0.53	0
LRRN3	KLHL31	0.31	0
ABI1	AFTPH	0.76	0
MORF4L1	TMEM14A	0.67	0
MORF4L1	TMEM14B	0.48	0
MORF4L1	TMEM14C	0.56	0
SMARCA1	ANK2	0.44	0
HIVEP3	TLN2	0.47	0
CBX3	LRRC70	0.37	0
HOMER3	LINC00963	0.73	0.0014
ZNF639	GADD45A	0.25	0.0198
PLXNA4	USP9X	0.53	0
COLEC12	ANTXR1	0.58	1.94E-08
MED12L	SMPDL3A	0.25	0.0198
EED	SPATA5L1	0.33	5.62E-06
XRCC6	ATG10	0.75	0
NCOA5	NDEL1	0.54	0
ARHGAP25	XPNPEP1	0.54	0
GUCY1B3	SLFN11	0.51	0
DNMT3A	CRAMP1L	0.61	0
SFRP5	PTN	0.12	9.17E-05
SUPT20H	BLOC1S5	0.56	1.94E-08
MAPK8IP2	EPN1	0.31	3.23E-07
ING3	TMEM123	0.62	0
ASH1L	ATF7IP	1.11	0
PDE3A	AE000661.37	0.29	9.17E-05
SNX17	PTGES3L-AARSD1	0.74	0
PHF1	FAM117A	0.46	0
SFRP5	PLN	0.17	3.23E-07
BRD8	PHF21A	0.56	0
NFKB1	PHF21A	0.63	0
JAK1	RAB5B	0.72	0
RAB14	DCTN5	0.50	0
KDM3B	XPO7	0.82	0
CRY1	BTBD3	0.56	0
DDAH2	NOB1	0.65	0
CAP1	MSANTD3	0.58	0.0198
MED16	CYTH2	0.73	0
TFDP1	TMEM19	0.69	0
M6PR	ABI1	0.76	0
NOC2L	SCYL1	0.84	0
CD58	FAR1	0.57	0
SFRP5	PF4	0.14	0
ARHGEF26	CA3	0.36	0
TPD52L1	AC002310.12	0.14	9.17E-05
ELF1	PCSK5	0.59	0
SFRP5	PI3	0.16	0
CBX3	LRRC28	0.45	9.17E-05
GTF2A1	C6orf211	0.65	0
SUB1	SCOC	0.43	0
PTEN	C5orf30	0.51	0
PTK2B	LMOD1	0.41	0
TAF9B	NMD3	0.61	0
FOXP2	ACVR1C	0.55	0
ZNF41	RMND5A	0.82	0.0014
SUMO1	RCN1	0.66	1.94E-08
MAP2K1	DYNC1I1	0.43	0
TNFAIP3	LRRC16A	0.54	0
ARL8A	MAPKAPK2	0.65	0
ADCY6	FAN1	0.49	0
RGL2	C10orf2	0.37	0
MAPK8IP2	EML3	0.29	0
ITPK1	PLIN4	0.61	0
STRN3	RC3H1	0.82	9.17E-05
PKIA	RORC	0.23	0
PPP1R10	CTD-2619J13.14	0.37	0
KAT5	CPNE1	0.68	3.23E-07
XPR1	SLC9A6	0.73	9.17E-05
USP21	RP11-46A10.4	0.37	5.62E-06
PTPN6	PIK3R5	1.17	0
PTPN6	PIK3R6	0.67	0
STK17A	COL5A2	0.54	9.17E-05
ZCCHC8	AP001258.4	0.43	0
ETS2	SLC45A1	0.29	0
BTK	FAM96A	0.57	0
SMARCA1	API5	0.60	1.94E-08
ZNF800	ABHD13	0.79	0.0014
BCKDK	DPP7	0.67	0
STAT3	NUP188	0.66	0
FOXC1	PRRG1	0.43	0
RAB42	SYK	0.58	0
LIF	CMA1	0.40	0
MLLT6	EMP2	0.46	0
ELF1	PCF11	0.88	5.62E-06
ARID3B	HNRNPUL2	0.43	0.0014
ZNF148	SETBP1	0.72	0
BCL7A	ENTPD5	0.31	5.62E-06
LPXN	PLEK	0.89	0
ABT1	YIPF3	0.68	0
TRIM23	MBTD1	0.78	3.23E-07
ITGA1	UTRN	0.74	0
NME2	ROMO1	0.84	0
NELFA	NYAP1	0.33	0
MPZL1	PDGFRB	0.53	0
CDC73	SLC25A46	0.93	3.23E-07
TBC1D10A	ITGA7	0.48	0.0198
GFRA3	CADM4	0.15	3.23E-07
PAFAH1B2	DNAJC10	0.81	0
HSPD1	DBI	0.26	0
MAPK8IP2	ENHO	0.26	0.0198
ASH1L	UBR5	1.15	0
ITGB4	JAM2	0.47	0
ALCAM	SLC7A10	0.35	0
PTPN2	TDRD3	0.42	0
DIRAS3	HMGB2	0.17	0
PAQR7	RP11-488C13.5	0.56	0
ADRB1	SUOX	0.22	0
ILF2	UTP14A	0.46	0
RCOR2	NHLRC1	0.32	5.62E-06
MAPK8IP2	DDX54	0.30	0.0198
BUD31	DPCD	0.60	0
ARHGEF26	ID4	0.21	1.94E-08
HSPD1	DLD	0.42	0
TFAP4	RHOT2	0.48	0
CDC42SE2	B3GALNT1	0.53	0
EIF4EBP2	LRP11	0.56	0
PDZD3	PXMP2	0.21	0.0198
EIF4EBP2	LRP1B	0.31	0
RPS6KB2	HAUS7	0.71	0.0198
XRCC6	ATP5B	0.34	0.0198
XRCC6	ATP5H	0.70	0
TAF9B	NBR1	0.68	0
ARHGEF11	EHMT1	0.70	0
U2AF2	HS6ST1	0.57	0
ACTR5	TAF10	0.55	0.0014
CASP2	KCNE4	0.42	0.0198
ILF2	UTP11L	0.51	0
ZNF841	EXOSC3	0.50	0
ZNF527	PDP1	0.57	0
TBC1D9	RAB30	0.70	0
GCLC	RAB33B	0.48	1.94E-08
TSHZ1	FCHSD2	0.70	0
CCL5	RAB37	0.50	0
HMGB1	TMOD1	0.42	0
ZNF540	RP1-102E24.8	0.21	0
ZNF354C	TIMP3	0.52	1.94E-08
MAP3K14	MAP4K1	0.68	3.23E-07
CHAMP1	YTHDF3	0.88	5.62E-06
RXRA	RFTN1	0.35	0
BUD31	CLIC1	0.83	0
PPP2CA	FAM49B	0.39	0
DIRAS3	HMGN2	0.22	0.0014
SUMO1	RNF7	0.63	5.62E-06
ZNF146	RPAP2	0.42	0
SUPT4H1	S100A10	0.69	5.62E-06
BUD31	DPM2	0.83	0.0014
AKAP13	ITGA9	0.50	0.0198
TADA2A	RAF1	0.38	9.17E-05
AKAP13	ITGB3	0.64	0
EVL	CRYL1	0.65	0
SUFU	CBX1	0.49	3.23E-07
SUFU	CBX6	0.54	0.0198
SIAH2	ZNF324B	0.35	0
MSL3	FAM188B	0.46	0
PLAA	TMEM69	0.44	9.17E-05
PPP2CA	ABI1	0.79	0
MAPK9	ARHGEF6	0.59	3.23E-07
TMEM189-UBE2V1	PABPN1	0.52	0
RBBP8	SNX14	0.57	0
PSEN1	DIEXF	0.55	0.0198
MAP3K14	MAP3K6	0.50	0
RAPGEF3	RP11-7F17.3	0.21	0
DOK4	WDR52	0.39	0.0198
ZNF385B	FBXL7	0.25	3.23E-07
SMARCA1	ARNT	0.64	0
SFRP5	MAL	0.15	0
ARHGEF4	RAB30	0.26	0
KRBOX4	TGIF1	0.42	5.62E-06
RFXANK	ILVBL	0.69	0
UBE2N	COPB1	0.73	0
UBE2N	COPB2	0.69	0
SORBS3	PODXL2	0.53	5.62E-06
NPR3	PALLD	0.54	0
SEPT6	CDC42SE1	0.57	0
GFRA3	CABP1	0.16	0
PKN2	ACBD5	0.89	0.0014
CLN3	KXD1	0.86	0
ZXDB	TMED7	0.81	0
M6PR	ANKH	0.63	0
TNFRSF10B	IL15	0.51	0
NOTCH1	MTSS1L	0.55	0
ZNF787	RBM42	0.98	0
STK38L	C20orf27	0.36	5.62E-06
JDP2	RP1-130H16.18	0.44	0
WHSC1	SOGA1	0.65	0
TNFSF14	NCKAP1L	0.32	0.0014
RAB5C	DMTN	0.42	0.0014
STK17A	COL3A1	0.45	0
PHF5A	MFAP1	0.47	0
STAT1	ACTR2	0.59	0
TSC22D4	PNMA3	0.22	0.0014
MSL3	FAM192A	0.67	0.0198
RAB42	RET	0.20	3.23E-07
RNF10	SMG5	0.61	0
RNF10	SMG6	0.56	5.62E-06
FAM175A	STK24	0.48	0
FGF22	SPSB3	0.26	0
ZNF30	THSD1	0.32	1.94E-08
XPO1	HERC4	0.86	0
SFRP5	LBH	0.15	0
UBE2N	COPS3	0.53	0
UBE2N	COPS5	0.54	0
ITGB5	AKR1C1	0.62	0
ITGB5	AKR1C2	0.56	0
SIGIRR	CRELD2	0.73	0.0198
GLRA1	TMEM132C	0.39	0.0198
TFEB	NDOR1	0.66	0
RAB9A	CCDC71L	0.50	0
TIMELESS	IPO13	0.41	0.0198
RERG	FRMD4B	0.43	1.94E-08
TGFB1	GDF10	0.51	3.23E-07
STRN	UBR1	1.02	0
STRN	UBR5	1.05	3.23E-07
MAPKAPK2	CENPB	0.70	0
SUPT4H1	NDUFA12	0.64	0
YBX2	ASIC3	0.22	3.23E-07
PPP1R12B	TTC28	0.59	5.62E-06
TBX2	PPFIA3	0.43	0
STYXL1	RRNAD1	0.37	0.0198
TNFRSF1A	TFEB	0.63	0
CBFB	AGPAT5	0.66	0
RNF10	SMU1	0.56	1.94E-08
ANGPTL6	STX4	0.59	0
TBP	CHIC2	0.38	0
LMO4	RBBP7	0.47	0
TCF7	SPIRE2	0.17	0
PINK1	FCGRT	0.73	5.62E-06
APLNR	ACE2	0.17	0
DYRK2	SRGAP2	0.57	0.0014
PRKCH	HSD17B13	0.29	0
CEP63	CCDC91	0.55	9.17E-05
SUMO1	RPA3	0.44	9.17E-05
ZNF317	PIWIL4	0.44	9.17E-05
DNMT1	INPP4A	0.56	1.94E-08
SOCS5	EPS8	0.78	0.0198
DNMT1	INPP5D	0.59	5.62E-06
ALS2	SERINC3	0.79	0
BCR	SLC27A4	0.47	9.17E-05
SPI1	SLC15A3	1.07	0
RSC1A1	RTDR1	0.23	0
SUMO1	RPF1	0.60	0
SUMO1	RPF2	0.48	0
SMC3	RALGAPB	0.93	3.23E-07
TSHZ2	TGOLN2	0.68	0
DEF8	MRGBP	0.57	5.62E-06
RASSF1	RUFY1	0.66	0
TCEA3	PEG10	0.20	0
PRRX1	VWA5A	0.69	5.62E-06
IRF3	FCGRT	0.82	0
LHX6	MEN1	0.35	0.0198
SMARCA1	ATF2	0.65	0
PDE9A	CARD10	0.39	0
PARK7	STAG3L2	0.32	0
RHBDL2	RP11-554A11.6	0.13	0.0198
CSF2RB	ADCY7	0.73	0
SPRY4	BHLHE40	0.29	0
LIMK1	CH25H	0.36	0
IGSF1	DCAF6	0.28	9.17E-05
PTPRM	MFAP3L	0.48	0
GPS1	NTMT1	0.83	0
FOSB	SOCS3	0.30	0
HMOX1	FGFRL1	0.42	0
EEF1E1	WBP5	0.52	0
CFL1	SPIN2B	0.40	0
ZFP1	FGFR1OP2	0.56	0
DEK	DPYSL2	0.64	0
DEK	DPYSL3	0.58	3.23E-07
MED13	PPM1K	0.59	0
HSPD1	HBB	0.18	0
SPI1	KCNAB2	1.16	0
ZFAT	EGFLAM	0.21	0
TXNDC12	GNG11	0.45	0
WASL	MAPK14	0.70	0
ATIC	SLIRP	0.52	0
ZNF2	IER2	0.30	0.0198
MRAS	CORO1C	0.55	0
PTGER2	CEP57	0.35	0.0198
BIRC2	PRDM4	0.72	5.62E-06
PLXNA1	GATAD2A	0.62	0
ZNF469	MYADM	0.39	0
LEPR	WDFY3	0.61	0
PKP1	WARS	0.26	0
HIF1A	TAOK3	0.78	0
NAA15	C2orf43	0.42	0
HOXA11	SLC35B2	0.29	0.0198
EVL	CRTC2	0.73	0
IL17RA	MOCS3	0.31	9.17E-05
UIMC1	CERS2	0.53	5.62E-06
UIMC1	CERS5	0.53	0
TYRO3	NICN1	0.35	9.17E-05
ZC3H10	CHTF8	0.45	0
SMAD4	HSPA14	0.69	0
ZFAT	ADAM12	0.29	1.94E-08
SYNGAP1	MFHAS1	0.57	0
ZCCHC14	BCL2L11	0.67	0
RAB11A	SPCS3	0.85	0
SAFB2	TCF25	0.61	0
CTNNA1	PPIP5K1	0.48	0
ZNF836	RSRC2	0.52	0
STC1	GPX3	0.21	0
LIF	CPA3	0.42	0
TPM3	AC104654.2	0.36	0
RABL2B	SRSF4	0.43	0
RABL2B	SRSF5	0.44	0
RABL2B	SRSF7	0.43	0
ARHGEF26	MSC	0.40	0
HIF3A	SLCO4A1	0.40	0
ZNF146	SUV420H1	0.81	0
STK39	VEGFA	0.26	3.23E-07
PRDX1	RABL5	0.55	0
RAB42	NPL	0.57	0
RNF6	ABHD13	0.85	0
TARBP2	NOP2	0.52	0
STC1	GPAM	0.25	0
STC1	GPC1	0.24	0
ZNF589	XPNPEP1	0.36	9.17E-05
POLE	LAS1L	0.52	3.23E-07
CHEK2	NEU1	0.44	0
ARHGAP30	PLCB2	1.13	0
AGTR1	C5orf54	0.41	5.62E-06
EDF1	RRP7A	0.54	1.94E-08
MLLT6	EPN2	0.53	0
ARHGEF18	RADIL	0.51	0
PTPRK	TCF12	0.70	0
PKN2	ACER2	0.72	0
ATM	BIRC6	1.03	0
MPP3	RPGR	0.34	5.62E-06
GLP2R	ETV3	0.48	0
GLIS1	C5orf64	0.36	0
TBC1D17	CORO6	0.47	0.0014
MMP14	IFFO1	0.59	0
PLEKHA1	ERO1L	0.81	0
ACKR3	PTGFRN	0.38	0
UBE2N	COX10	0.28	9.17E-05
BZW1	SDCBP	0.79	0
PFKFB1	RP11-324E6.6	0.15	0.0198
ERBB2	NUMBL	0.55	0
C5AR1	SGK1	0.51	0
NFIC	STAT4	0.20	3.23E-07
MORF4L1	DSN1	0.59	0
TADA2A	RBMX	0.36	0
ZNF24	GOPC	0.97	0
PRDX1	RAB13	0.63	0
OGT	SMCHD1	0.96	0
ELF4	YTHDF1	0.62	0.0198
MAP3K2	GAPVD1	0.93	0
EIF4EBP1	FAM98A	0.38	0
ADA	RAB34	0.47	0
TBC1D12	LPIN2	0.58	0
HSF4	MSH5-SAPCD1	0.43	0.0014
APOE	ADIRF	0.34	3.23E-07
TMX1	ING3	0.61	0
ZNF148	WASL	0.95	0
MAP2K2	FAM96B	0.84	0
TAOK3	RBMS1	0.73	0
ARHGEF28	HNRNPU	0.33	1.94E-08
MAP2K2	FAM98C	0.76	0
MGST2	IST1	0.51	0
KDM2A	TBRG1	0.72	0.0014
UBP1	ARHGEF37	0.46	0
SDHA	BCKDHA	0.31	0
MSN	APOBEC3C	0.53	0
PPT1	YARS	0.69	0
STRN3	RBM18	0.71	0
MMS19	TERF2IP	0.44	0
XRCC6	SYTL3	0.32	0
SFRP5	HBB	0.13	0
SFRP5	HBD	0.15	0
CDK2	ENPP2	0.45	0.0014
NDFIP2	L2HGDH	0.52	0
SFRP5	HBM	0.12	0.0198
FGFRL1	PNPLA3	0.26	0
MORF4L1	DSTN	0.70	0
XPR1	SLC6A6	0.50	0
IDH2	VEGFA	0.21	0
IDH2	VEGFC	0.16	0.0198
SSTR2	CTSD	0.22	5.62E-06
RAB11A	SPDL1	0.54	0
JMJD1C	MKLN1	1.14	0
CDK12	UBE3C	0.81	0
CD70	LRRC2	0.32	0
ZNF846	ARFGEF1	0.45	9.17E-05
RBBP4	C12orf65	0.37	0
EPS8	ARCN1	0.78	0
P2RY12	SNRPA	0.31	0.0198
HMGB2	KHDRBS1	0.35	0
ZNHIT6	RAD1	0.58	0
ZGLP1	THOC6	0.46	3.23E-07
NOSTRIN	A2M-AS1	0.29	3.23E-07
ARHGEF18	RAB35	0.74	0
XPR1	SLC8A1	0.57	0
LRRK1	WEE1	0.47	0
TFDP1	TMED10	0.68	0
CLIC1	HMGB3	0.41	0
MAP3K7	TIPRL	0.68	0
CEP57	ARL6IP1	0.47	0
NGFR	ASRGL1	0.44	0
CTNNB1	DENND5A	0.80	0
XPR1	DDX60L	0.60	0
SOCS5	ETV3	0.66	0
S100A10	TF	0.30	0
CD164	PPP6C	0.64	3.23E-07
BAD	C7orf50	0.88	0
NCOR2	AC003101.1	0.22	0
IRX2	GINM1	0.31	1.94E-08
IGF2R	KDM3B	0.82	0
SRA1	CDK5RAP1	0.64	0
TCEA2	BRWD1-IT2	0.26	0
PGAP2	ATAT1	0.45	0
NFE2L2	RDH11	0.58	0
MED17	C18orf54	0.52	0
TNFRSF1A	TBL2	0.61	0
ZNF24	GNAQ	0.85	9.17E-05
ARID5A	STK19	0.64	0
RAB5A	RMDN1	0.74	0
XPR1	SLC7A1	0.59	1.94E-08
RAB5A	RMDN2	0.41	0.0014
TMEM30A	CCAR1	0.81	0
PPP2CA	ADSS	0.70	0
PHF1	FAM193B	0.72	0
RBBP4	C12orf23	0.63	0
S100A6	PPP2R1A	0.77	0.0014
RNF10	SRPR	0.59	1.94E-08
ITGAM	SAMHD1	0.82	0
SPI1	SLC11A1	0.79	0
NFYC	RING1	0.58	0.0014
ZSWIM3	CCDC127	0.32	0
ARHGEF28	SH3KBP1	0.26	0.0198
PTPRJ	POPDC3	0.33	5.62E-06
TDG	IL2RA	0.26	0.0014
RAB3C	TSPAN7	0.36	0
ZSCAN21	EEF1A1	0.42	0
SUMO1	FAM200B	0.51	0
HAT1	ZNF487	0.35	0.0198
ASIC1	MED12L	0.20	0
CDC42BPA	JMJD1C	1.01	0
OXSR1	ZBTB4	0.59	0.0014
F10	SERPING1	0.49	0
ANXA4	ATP6V1B2	0.71	0
MAFG	MPRIP	0.44	0
CCND2	TMEM189	0.51	9.17E-05
FADD	LRRC32	0.56	0
HOXA10	CXXC5	0.33	0
FADD	LRRC42	0.48	5.62E-06
PTPRC	AKAP13	0.62	3.23E-07
NDFIP2	PGRMC1	0.43	0
SFPQ	RBM5	0.63	0
NFE2L2	RUNDC1	0.55	0
SIX5	VPS51	0.75	0
PITX2	AKR1C3	0.24	9.17E-05
TTF1	ARMCX1	0.54	0
RING1	AIFM2	0.46	0.0014
ING4	EMILIN3	0.52	0
LIF	CD22	0.38	1.94E-08
NFKB2	HDAC10	0.76	0
HOXA3	AQPEP	0.32	0
PHF1	NPRL2	0.69	0
DAPK2	C6	0.39	0
LIF	CD55	0.40	0
ZXDC	DGKD	0.45	0
SIRT5	ALG13	0.34	0
MADD	DFFB	0.48	0
LIF	CD70	0.33	0
SIGIRR	BEX5	0.23	9.17E-05
LIF	CD97	0.40	9.17E-05
ZNF74	QRICH2	0.30	0
SFRP5	AVP	0.16	0
MED23	EFCAB7	0.59	0
ZDHHC12	PRKCSH	0.75	0.0014
DNTTIP2	ARHGAP10	0.39	5.62E-06
MSH6	HMGCR	0.61	0.0198
ZDHHC20	ZEB1	0.86	0.0014
ZNF786	SLC13A4	0.29	9.17E-05
MIB2	SPIRE2	0.33	5.62E-06
HOXD1	FGD5	0.41	3.23E-07
SMARCE1	CTDSPL	0.53	0
IRAK1	COL6A1	0.76	0
ZMYM3	HNRNPF	0.53	0.0014
BIRC2	DYX1C1	0.86	0
ANG	HSPA1L	0.28	0
HDAC3	ERMARD	0.53	0
NEK4	SSFA2	0.81	0
PDCD11	NUP93	0.49	0
NUP98	LMTK2	0.84	3.23E-07
CREB3L1	AF146191.4	0.18	3.23E-07
SUPT6H	HERC2	0.62	0
TFB1M	INTS9	0.36	5.62E-06
MCL1	MAT2A	0.63	0
ARL3	XRCC6	0.58	0
SMC3	ZFP62	0.71	0
GLRX2	BCCIP	0.26	0
GPS1	NUCB1	0.94	0
HDAC11	NDUFV1	0.69	0
CHEK2	NAGA	0.45	9.17E-05
CHEK2	NAGK	0.45	0
ELL	RAB35	0.60	0
ELL	RAB43	0.54	0
MAP4K5	TRAPPC6B	0.79	0
CD81	PQLC1	0.65	0
RAB6B	VOPP1	0.53	0
ATF4	EIF1	0.53	0
ICMT	IGSF1	0.30	0
RNF6	SLC30A5	0.73	0.0198
RNF6	SLC30A6	0.79	0
ADRB1	TPX2	0.23	5.62E-06
HOXD1	FEZ1	0.42	9.17E-05
STUB1	ARHGDIA	0.96	0.0014
NAA16	DYRK1A	0.73	0
TIAM2	AP001258.4	0.43	5.62E-06
ZFP36	YRDC	0.32	3.23E-07
LEMD3	LMAN1	0.88	0
WDR90	CHERP	0.72	0
RHOB	SAA4	0.19	1.94E-08
NEDD8	NTAN1	0.72	3.23E-07
ZNF334	DLST	0.26	0
STAT1	ADAM9	0.57	0
TBC1D8B	BRCA1	0.56	1.94E-08
TEK	TCF4	0.63	0
TERF2	GGA2	0.51	0
IRAK1	COL5A3	0.45	0.0198
TYK2	RP4-761J14.8	0.48	0
YBX2	SEPT11	0.30	1.94E-08
MAPK12	AGFG2	0.59	0.0014
PKN2	SHPRH	0.96	0
SP100	SCLT1	0.42	3.23E-07
CDK9	RHOT2	0.83	0
LILRB4	C3AR1	1.01	0
NARFL	FBXL15	0.92	0
TCEB2	POLE4	0.81	0
THAP11	SSSCA1	0.64	0
CSDC2	NDUFB11	0.40	0
CREB3	PGAP3	0.75	0.0014
DVL2	ADRBK1	0.64	0.0198
RXRB	TARS2	0.55	0
NR1D1	ADRA1B	0.23	0
CNOT7	DCK	0.80	0
GLIS2	PTBP1	0.39	0
CSDC2	NDUFAF2	0.40	0
SFRP5	DCD	0.09	0
MTA3	AMFR	0.54	0
HGS	UNC93B1	0.75	0
WSB2	ICMT	0.57	0.0198
MKNK1	ZFP69	0.42	0
SFRP5	DES	0.14	0
TGFBRAP1	POLR2B	0.74	0
HKR1	CYP4F12	0.43	0.0014
TEK	TBX5	0.26	0
BCL3	SPNS2	0.58	0
STUB1	ARHGAP8	0.49	0
ERBB4	FAM198B	0.38	0
MED6	MAD2L1BP	0.44	9.17E-05
CX3CL1	SNAI1	0.34	0
PYGO2	TSEN54	0.51	0
PDIA3	TCEB1	0.66	0
CDK11A	SLC35C2	0.47	0
DEF8	ATP6V0A1	0.58	0.0198
HERPUD1	TSPAN31	0.54	0
IQSEC1	ZNF618	0.61	0
SUB1	SOBP	0.29	0.0198
SUPT7L	AMN1	0.45	0.0198
YWHAE	TMEM14B	0.45	0
YWHAE	TMEM14C	0.56	0
DDAH1	KALRN	0.46	5.62E-06
ZNF768	MAZ	0.74	0
PTPRM	YES1	0.66	0
STK38	TINF2	0.50	0
WLS	PCSK6	0.29	5.62E-06
TNFSF12	YIPF3	0.86	0
IL16	NCAPD2	0.49	0
ZNF2	IRX2	0.29	0
HES1	MB21D1	0.28	5.62E-06
GABPB1	ORAI2	0.51	5.62E-06
LPAR6	MEF2C	0.48	0
NRAS	SLC1A1	0.44	9.17E-05
KIFAP3	CAPZA1	0.64	0.0198
DDAH2	NBL1	0.65	0
RAP1GDS1	YWHAQ	0.64	0
ZFAND2B	INPP5K	0.55	0
MAZ	TPSAB1	0.55	9.17E-05
TCEAL1	ATP6AP2	0.63	0.0198
PTHLH	DKK2	0.25	3.23E-07
PTHLH	DKK3	0.25	0
ZNF845	AVL9	0.72	0
TEK	TDRP	0.36	0
CXCL14	TMEM9	0.42	5.62E-06
KLHL6	CCL24	0.25	1.94E-08
NDEL1	SUMO3	0.61	0.0198
ZNF24	HECA	0.81	3.23E-07
COPS5	SIRT5	0.33	0
USP22	C15orf38-AP3S2	0.43	0.0198
CNOT7	DEK	0.80	0
PARD3	SMARCC2	0.48	0
RASAL2	MAP2	0.53	0
BMPR2	BDP1	1.17	5.62E-06
SPOCK2	ACSS1	0.25	0
DEF8	MROH7	0.58	0.0198
ZNF226	CNEP1R1	0.53	0.0198
ADRB1	TNS1	0.26	1.94E-08
CARD10	RASGRP2	0.43	0
MAP2K1	SNAPC5	0.47	0
ZNF445	BAZ1B	0.72	5.62E-06
SIGIRR	BCAM	0.64	0
BUD31	EIF6	0.87	0
ZNF445	BAZ2A	0.72	0
SAFB	IRX3	0.42	0
PPP1R12B	CREBRF	0.64	0
IQGAP1	TGOLN2	0.92	0
CASP2	PKNOX1	0.52	0.0198
PER3	C11orf96	0.25	0
PTPRA	ANGPTL2	0.51	0
PKP1	TSPAN9	0.30	0.0014
PDGFRB	NUP62	0.63	0
IRF2BP1	H2AFX	0.66	0
PARD3	SMARCA1	0.48	0
BRF2	PCOLCE	0.47	0
ERCC8	ZNF655	0.42	0
TOM1L1	DNAJA2	0.43	3.23E-07
IQSEC1	ZNF407	0.60	0
SAFB	INTS5	0.56	0
HDAC3	C1orf123	0.73	0
PHB2	GRHPR	0.72	0
CAV2	TSPAN3	0.33	0
ATXN3	GABPB1-AS1	0.48	0
TNFRSF10B	INE1	0.40	9.17E-05
MED8	SDHAF2	0.65	0
TCF15	PHGDH	0.23	3.23E-07
ZNF219	LRFN4	0.60	9.17E-05
CNTN1	WDFY1	0.46	0
RAP1A	ANAPC4	0.63	0
ASH1L	TTF2	0.81	0
ZNF367	ANP32E	0.39	9.17E-05
TCF15	DNAJC30	0.29	0
MCL1	MAPK1	0.70	0
CD86	GPR65	0.81	0
PRDX1	PRICKLE4	0.75	1.94E-08
CEACAM1	MOGAT1	0.26	1.94E-08
SCARF1	ARHGEF2	0.42	0.0014
RASSF7	MFSD10	0.64	0
STK24	LHFP	0.48	0
FGF8	RP11-100L22.1	0.17	1.94E-08
ZNF646	NCAPD2	0.49	5.62E-06
AATF	NACA2	0.64	0
RAB5C	DPH2	0.59	0
PPP1R1A	PACSIN3	0.38	0
PTGES	PLEKHO1	0.57	3.23E-07
EPS8	ASAP1	0.75	0
RPN1	SCNM1	0.73	0
RNF6	SLC35A5	0.79	0
CNOT7	AK3	0.66	0
BPTF	RP11-253I19.3	0.22	0
USF2	RILPL1	0.62	0
IGFBP3	SPOCK1	0.30	0.0198
HIRA	PARP1	0.47	0
HIRA	PARP3	0.42	0
CLEC2D	ZDHHC6	0.51	0
APH1B	CCDC93	0.68	0
IRF3	TMEM256-PLSCR3	0.88	3.23E-07
RAB14	DCAF6	0.57	0
WHSC1	SNX18	0.73	0.0198
AFF1	KIAA2018	1.08	0
TGIF1	SPIDR	0.51	0
FRS2	KLHL15	0.96	1.94E-08
TXNDC17	PRDX1	0.79	0
TXNDC17	PRDX4	0.77	0
WHSC1	SNX27	0.76	0
PNRC2	DDIT4L	0.45	0
TARBP2	NXT1	0.61	0
TBC1D14	HP1BP3	0.65	0.0014
LPAR6	MECOM	0.45	0.0198
SOCS5	G2E3	0.89	1.94E-08
MORF4L1	EMC4	0.66	0.0198
MORF4L1	EMC7	0.69	0
SUPT7L	ASB8	0.54	0.0198
NCOA7	TMEM131	0.84	0
ATRX	PTPRG-AS1	0.83	0
ASIC1	XBP1	0.25	9.17E-05
HSBP1	RP11-10L12.4	0.25	0.0014
SPRED1	FAM91A1	0.90	0
BCKDK	CYC1	0.57	0
ZDHHC11B	POLN	0.12	3.23E-07
CDKN2AIP	SMARCA5	0.67	0.0014
SHARPIN	PRR5-ARHGAP8	0.54	5.62E-06
PRKCD	RP11-32B5.7	0.14	9.17E-05
ZNF227	KCTD7	0.60	0
PSPC1	AFG3L2	0.42	0
GTF2IRD1	USP5	0.41	9.17E-05
ZZEF1	CDK5RAP2	0.51	0.0198
RAB5C	DNM2	0.80	0
MPP3	RGL2	0.37	0.0014
ARHGAP10	LAMP1	0.46	0
PMS2	UBAP2L	0.54	0.0014
GREM1	ZFP57	0.13	9.17E-05
PLXNA1	PEX26	0.51	0
STC1	FUOM	0.21	0
SPOCK2	SV2B	0.19	3.23E-07
ELF4	CLCF1	0.53	0
IKZF5	ZC2HC1A	0.49	0.0198
STC1	FUT1	0.18	9.17E-05
RERGL	OCIAD2	0.29	0
ATF4	EMC7	0.56	0.0198
G3BP1	SRFBP1	0.74	0
YY1	JAK1	0.75	0
HOXA4	CMTM8	0.23	0
SP3	VAMP4	0.82	3.23E-07
RALGAPB	CREB1	1.05	0
HSPD1	ACR	0.19	0
PSMC3IP	NR2C2AP	0.51	3.23E-07
ERCC8	ZNF207	0.40	0.0198
ARHGAP5	FUT10	0.58	0
NDRG2	PRKAG1	0.54	0
BUD31	UQCRQ	0.77	1.94E-08
TRRAP	RP11-486O12.2	0.56	1.94E-08
PTHLH	DPP4	0.34	0
BAX	LIMD2	0.80	0
SUMO1	FAM228B	0.51	0
ZSCAN32	NOLC1	0.58	0
HSPD1	AK2	0.29	0.0198
FZD8	EXTL3	0.40	0
AKIRIN2	TUBB2B	0.46	9.17E-05
APPL2	YWHAQ	0.57	0
DOT1L	SHANK3	0.54	0
TBC1D14	PDPK1	0.67	0
MRPL28	RP11-427H3.3	0.46	0
KAT5	ANKRD54	0.62	0
HIF1A	CXorf38	0.74	9.17E-05
SIRT5	ALDH2	0.22	0.0014
TBL3	CHADL	0.50	0
CCNE1	SLC16A13	0.16	5.62E-06
GDI1	C18orf8	0.46	0.0198
NCOA1	FYCO1	0.83	0.0014
CBX7	PLK1S1	0.50	0
MORF4L1	ENSA	0.66	0
SUPT20H	PPHLN1	0.65	0.0014
TCEB1	NUP37	0.43	0.0198
HOXA6	KIAA1107	0.54	0
ADNP	C3orf58	0.58	0.0198
SKAP1	PLEKHO1	0.43	3.23E-07
PRKCH	ZNF792	0.46	0
GTF2F1	VPS16	0.65	0
SETDB1	REPS1	0.54	0.0198
RGMA	CCDC97	0.44	0
SMPD2	PPP2R1A	0.57	0
ASH1L	PIK3R1	0.50	5.62E-06
GTF2F1	VPS4A	0.75	0
BAX	LIMK1	0.76	0.0198
RHOB	RXRA	0.30	0
F2RL3	FTL	0.27	5.62E-06
NDRG2	PRKAB1	0.49	0
SMARCD2	HAND2	0.39	0
GPHN	YPEL5	0.36	0
SUFU	CHD4	0.51	9.17E-05
HOXA9	LRP11	0.37	0
LIF	CILP	0.41	0
MYO9B	PI4K2A	0.78	0
SUB1	STC1	0.25	0
AKAP9	SAMD8	0.87	0
F2RL3	HPD	0.26	0
MIER1	PPP1CB	0.86	0
SLC9A1	CAD	0.47	0
MCL1	CTNNB1	0.70	0
PTPRG	KIAA1430	0.89	0.0198
RSU1	SYTL2	0.45	0.0014
RANBP1	METTL17	0.60	5.62E-06
ZNF473	WDR75	0.41	0
MLLT6	AL357673.1	0.42	0.0014
ZNF473	WDR89	0.38	0.0198
MORF4L1	ENY2	0.74	0
ZNF2	ING1	0.34	3.23E-07
PPP2R1A	PCIF1	0.78	0
BRPF1	TNPO2	0.61	0
RCAN2	CYYR1	0.30	0
TACSTD2	HLA-DRA	0.38	0
MGST2	ILF2	0.52	0.0014
NME2	AAK1	0.46	0
SAFB	ING5	0.50	0
JAK3	CPNE5	0.40	0
ZNF768	HGS	0.76	0.0198
HOXA2	AGER	0.27	0.0198
ESF1	MACROD1	0.31	9.17E-05
HMGXB4	CDHR3	0.28	0
CERS2	TMBIM6	0.61	0
UBA3	JKAMP	0.65	0
HOXA5	SLC27A2	0.25	0
MAPK12	AGAP3	0.67	3.23E-07
LZTFL1	LEPROT	0.72	0
MOAP1	GCC1	0.44	0
SOX12	VLDLR	0.26	0.0198
PFKFB1	DIRC3	0.20	0
ARFGAP3	RNF115	0.61	0
POLR2I	COX14	0.44	0
CDC42EP4	PTPN1	0.41	0.0198
BUD31	EMC4	0.76	0
BUD31	EMC7	0.69	0
NSMCE1	ZDHHC4	0.61	1.94E-08
GPHN	GKAP1	0.31	0
POLR2I	COX5A	0.54	0
POLR2I	COX5B	0.66	0
PLEKHG6	ITGA7	0.26	0
SLC9A1	CIC	0.50	9.17E-05
TAOK3	RBBP9	0.72	0.0014
AGPAT2	PXMP2	0.39	0
MED23	MLLT10	0.86	5.62E-06
UBN1	ATG16L1	0.57	5.62E-06
TXNDC12	GMPR2	0.54	0
MUL1	TBC1D13	0.53	0
NR3C2	PITX2	0.30	0.0198
SORBS3	TRIP10	0.68	0
GPS2	POMT1	0.76	1.94E-08
GTF2E2	VDAC2	0.45	0
GPR68	SEMA4D	0.51	0.0198
HOXA10	CYB5B	0.34	0
NR2C1	PRPF40A	0.70	0
MAPK1	NCKAP1	0.96	0
F2RL3	CETP	0.14	0.0198
ZNF516	ZNF789	0.53	0
HIST1H2BJ	RP1-261G23.5	0.14	0
MIER1	PPP4R2	0.88	0
BAX	ADRBK1	0.83	0
STRN	UPF2	0.85	0
ARRB2	POU2F2	0.60	0
AXIN2	CACHD1	0.35	0
HIRA	PANK4	0.53	0
MAF1	SLC25A38	0.47	9.17E-05
ZNF311	AGPAT9	0.27	0
VIMP	UBE2D2	0.68	0
PRKCI	MB21D2	0.38	0
SNX17	RRAGA	0.71	0
VIMP	UBE2E3	0.67	0
PML	CEBPD	0.41	0
MLH1	C8orf33	0.54	0
ZNF700	GAB3	0.48	0
MLX	SIRT2	0.40	0
RFX7	ITSN2	0.86	0.0014
M6PR	BBS7	0.64	0.0198
CHKA	MOCS1	0.31	0
DDX17	FNDC3A	1.04	0
EDF1	B3GNT4	0.72	0
EBP	COPS6	0.60	0
ERG	CYYR1	0.66	0
ATF2	RCOR3	0.96	0
TCEB1	NUDT9	0.55	0
ARHGEF1	FBXL19	0.75	0
MAF1	SLC25A18	0.22	0
ZCCHC11	SMURF2	0.77	0
ZNF181	RBM39	0.61	0
ZNF700	GBP3	0.39	0
RPH3AL	CXorf36	0.21	0
C2CD3	CDK5RAP2	0.50	3.23E-07
WHSC1L1	MYEOV	0.20	0
EHMT1	NRBP2	0.57	0
ZDHHC11B	NPTX2	0.13	0
MYD88	FP15737	0.42	0.0014
CAPN5	HSPA5	0.55	0
TAX1BP3	SCNN1A	0.55	0
UBE2B	WDYHV1	0.32	5.62E-06
CD86	GPNMB	0.77	5.62E-06
BAP1	NKIRAS2	0.60	0
SFRP5	HIST3H2A	0.17	0
MORF4L1	EI24	0.60	0
MORF4L1	EID1	0.75	0
MORF4L1	EID2	0.47	0
XRN2	PIBF1	0.61	0
ARHGAP17	SPATS2	0.52	0
CCNK	YTHDF1	0.64	0
ACTR5	ARPC4-TTLL3	0.55	0
RAB36	SLC35E1	0.34	0
WDTC1	TEX261	0.46	0
SERTAD1	LCMT2	0.36	1.94E-08
LRRN2	MCF2L	0.20	0
HNRNPK	NOP58	0.51	0
LPAR6	MEOX2	0.45	0
ITGAM	LRRC25	1.01	0
ZNF566	CMTR2	0.60	0
MAP3K14	TCF19	0.60	0
RAB8B	GNPTAB	0.92	1.94E-08
TCF25	ROBO3	0.47	0
WASL	MAP4K3	0.69	1.94E-08
EDNRB	CANX	0.60	0
TRIM25	ANGEL1	0.64	0
TP53BP2	CCSAP	0.64	0.0014
BUD31	EBPL	0.43	0
YWHAB	YIPF5	0.67	0
GMIP	IRAK1	0.76	0
ADAM10	WIPF1	0.82	0
RNF6	TM7SF3	0.64	0.0198
WASL	MAP2K4	0.78	0
AGER	ANKRD13D	0.53	0
TACSTD2	HAPLN3	0.37	0
BMP6	CKMT2	0.17	9.17E-05
TRAF5	HIATL1	0.68	0
COPRS	C19orf18	0.29	0
PPRC1	ELMO2	0.51	0
ARHGEF11	HNRNPUL1	0.64	0
SRC	YY1AP1	0.58	9.17E-05
PKN2	GPR180	0.66	0
CD79A	ACE2	0.13	5.62E-06
YWHAQ	PLRG1	0.64	0
APEX1	C21orf59	0.59	0
ZNF319	GUCD1	0.41	0
SUFU	CTC1	0.56	0
ARHGEF16	AC034187.2	0.20	0
LPAR1	DACT1	0.47	3.23E-07
APOE	ACSF2	0.23	9.17E-05
CNOT2	ZBED5	0.62	0
SAP30	RP11-463O12.3	0.30	0.0198
AIMP1	OCIAD1	0.65	0
SERP2	PDLIM2	0.35	3.23E-07
ROR1	SETBP1	0.64	0
SOCS5	FAR1	0.98	0
ESR2	PROKR1	0.34	0
NCSTN	TSPAN14	0.53	0
PLK2	CYB561A3	0.37	0
LILRB4	CD300C	0.87	0
WIZ	CEP170B	0.66	0
LHX6	LRG1	0.28	0
NFATC4	CENPT	0.65	0
ATG5	GSKIP	0.63	5.62E-06
ASXL2	H2AFJ	0.38	0
AIP	TADA3	0.80	0
TAF9B	MOB4	0.61	0
WASL	MAP3K7	0.88	0
MTA3	ADD1	0.62	0
HMOX1	KPNA2	0.52	0
MAML1	LURAP1	0.31	9.17E-05
TBC1D10B	ZBTB17	0.75	0
STRN	USP8	1.00	0
HABP4	CHMP4B	0.64	0
TBC1D10B	ZBTB42	0.42	0
ZZEF1	TMEM127	0.67	0
ATF2	PIK3R4	0.84	0
NFYC	RIC8A	0.58	0.0014
HOXD8	HNRNPD	0.36	0.0198
HOXD8	HNRNPF	0.40	0
RAB40B	ATPIF1	0.48	0
TBC1D10C	MINK1	0.45	0
GFRA3	FH	0.14	0.0014
SOS1	MPST	0.33	0
GFRA3	HR	0.15	0
MED25	DGCR2	0.68	0.0014
PTHLH	RP11-292E2.2	0.13	0
ATG5	ACTL6A	0.66	0
GPR176	MTMR11	0.48	0
FST	FXYD7	0.29	9.17E-05
SUFU	ASAP3	0.49	0
TAOK3	GNPTAB	0.79	0
TSG101	HAUS1	0.45	1.94E-08
DEAF1	SSBP4	0.78	0
HOXD8	ZSWIM3	0.31	0.0014
CNOT1	FBXW2	0.74	0
PLD1	FAM184A	0.46	0
PATZ1	KHDRBS1	0.48	0
ZBTB17	CDK11A	0.48	0
HIRA	PAIP1	0.35	0
RALGDS	POM121	0.50	5.62E-06
RELB	HLA-A	0.61	1.94E-08
ZNF747	ZNF512B	0.54	0
ZZZ3	MFSD8	0.79	0
TANK	SMNDC1	0.63	1.94E-08
TTF1	HCG27	0.31	0
NFATC4	ARHGEF25	0.55	0
BAD	HIST2H2AC	0.29	0
ZXDC	DLG5	0.50	0
PPM1A	SLC25A24	0.76	0.0198
GDI2	PQLC3	0.71	0
PPM1A	SLC25A36	0.95	0
SPOCK2	SMTN	0.23	0
GRN	PI4K2A	0.76	0
GDI2	MAD2L1	0.36	5.62E-06
HGS	COL18A1	0.73	0
KSR1	MLLT6	0.53	0
MEOX1	HLA-E	0.49	0
IGF1	ALPK3	0.43	0
SS18	CEP19	0.36	3.23E-07
NRGN	MMP25	0.39	0
WDR90	CHST2	0.48	0.0198
SBNO2	DOT1L	0.72	0
CBX6	RHOBTB2	0.57	0
PTOV1	VPS72	0.58	0
COPS3	OSCP1	0.34	0
ZGPAT	MYPOP	0.62	0
CLU	ANKRD53	0.40	0
HNRNPAB	PTDSS1	0.64	9.17E-05
MCL1	MAGT1	0.70	0
FZD5	RPL23	0.36	0.0198
CNOT4	KPNB1	0.68	1.94E-08
BLZF1	CEP63	0.64	0
SRF	FURIN	0.52	5.62E-06
ZNF623	SON	0.91	0
ZNF623	SP1	0.88	0
FRS3	MZT2A	0.51	9.17E-05
CCND3	TIE1	0.44	0
NUP62	MAST2	0.62	0
APP	hsa-mir-6080	0.59	0.0198
SMARCA1	ADD3	0.64	0
CTCF	GUCY1B3	0.49	5.62E-06
HOXA5	SLC22A3	0.21	0.0014
SIAH2	TP53RK	0.39	0
PRRX2	PRICKLE3	0.60	5.62E-06
CRADD	PSMB5	0.44	0
CRADD	PSMC2	0.47	0
AMER1	PLAGL2	0.61	9.17E-05
CRADD	PSMD7	0.46	0
BIRC7	FKBP10	0.34	5.62E-06
YWHAB	AC090616.2	0.24	0.0198
KLF7	TMEM150C	0.51	0
TNFRSF1A	TUBB	0.46	0.0198
ZNHIT6	MAP4K5	0.66	0
PRKACG	RP5-1142A6.8	0.21	0.0014
GATA3	CPAMD8	0.16	0.0198
TRIP6	LDLRAD2	0.83	0
SPRED1	ADAMTS5	0.68	0
JADE1	TSPAN6	0.39	0.0014
ZNF84	FIGNL1	0.60	0
SMARCD1	ANKZF1	0.55	0.0198
SMARCAD1	BHLHB9	0.53	0.0198
COPS5	ADPRM	0.36	0
GFRA3	CAPN6	0.15	0
ZNF462	SCRN2	0.34	0
ZNF696	HR	0.22	5.62E-06
ZUFSP	OSBPL9	0.49	0
TRERF1	MKNK1	0.56	0
AES	PXDC1	0.58	0
TEK	TJP1	0.63	0
STK38	TIGD1	0.37	9.17E-05
PLD1	FAM161A	0.47	0
ARRDC2	SLC25A29	0.52	0
TEK	TGM2	0.21	3.23E-07
HIF1A	TBCEL	0.87	0.0014
LPAR1	SLC2A10	0.61	5.62E-06
ASH1L	ADAT1	0.68	0.0198
PPP2R5E	NAA15	0.72	0
OTUD7B	NOTCH2	0.62	0
NCOA5	NDNL2	0.50	0
DUSP19	SHE	0.43	0.0014
PIK3C2A	SEL1L	1.08	0.0014
PPP2R5E	NAA50	0.84	0.0014
ETV6	CGNL1	0.49	0
ANGPTL6	TAP1	0.58	0
ZNF195	CCDC117	0.47	0
MAPK9	EIF2S1	0.77	0
EBP	COX5A	0.50	0.0198
LMCD1	OSER1	0.36	0
ANKZF1	OSBPL7	0.59	0
NDRG2	SLC48A1	0.53	0
ABI1	NCAPG2	0.57	9.17E-05
ITGA6	KANK4	0.38	0.0198
RAB23	PDLIM5	0.61	0
NFATC4	CERS5	0.57	0.0014
EEF1E1	VMP1	0.51	0
BAP1	ATP6AP1	0.74	0
DICER1	PDLIM5	0.94	0
NOC2L	PPP2R2D	0.41	0
FGF22	TSR3	0.25	9.17E-05
ENG	MIER2	0.49	1.94E-08
ATXN7	BCL2L11	0.72	9.17E-05
SFSWAP	EWSR1	0.67	0
SNAI1	ZNF30	0.25	0.0198
CTNNB1	CCDC47	0.86	0
ZKSCAN1	MPHOSPH9	0.77	0
PIAS1	NCOR1	0.90	0
GPS1	NUBP2	1.10	0
BUD31	EDF1	0.86	0
ZCWPW1	SLC9A5	0.29	3.23E-07
GNA15	LPAR5	0.67	0
ARHGEF28	BBOX1	0.19	5.62E-06
NGF	RP13-392I16.1	0.13	0
ROCK1	SYNPO2	0.56	0
FGF7	RABGAP1L	0.66	0
MKNK1	HAND2	0.41	3.23E-07
IFI16	SMPDL3A	0.44	0.0014
ZNF268	CPNE3	0.61	5.62E-06
PTPRM	YAP1	0.68	0.0014
ITGA7	LZTR1	0.52	0
ELOF1	SERTAD4-AS1	0.32	0
CALM1	RRM2B	0.66	0.0198
WHSC1	INPP4A	0.75	0
SORBS3	TRIM47	0.68	9.17E-05
WHSC1	INPP5F	0.59	0
ABCG1	LINC00961	0.21	3.23E-07
VIMP	UBE2Q1	0.69	3.23E-07
F3	RP11-172E9.2	0.21	0
RNF10	SAE1	0.59	0
F2RL3	PML	0.32	0
PKIA	RAI2	0.31	0
ZSWIM3	ACTRT3	0.20	5.62E-06
CDC42SE1	PKNOX1	0.51	0
RLF	PRKD3	0.94	9.17E-05
F2RL3	CCNF	0.20	0
GID4	PAFAH1B1	0.64	0
ZBTB43	NUP153	0.76	0
NUP62	MAPK3	0.66	0
MADD	CUL9	0.60	0
ZNF623	TUB	0.48	0
ATXN7L3	ADORA2A	0.44	0
FANCF	MAGT1	0.58	0
CD40	FABP5	0.31	0
ERCC3	MYO19	0.58	0
ELF2	ZCCHC4	0.53	0
ITGA3	FBLIM1	0.54	0
ELF2	ZCCHC7	0.55	9.17E-05
ELF2	ZCCHC8	0.68	9.17E-05
TBC1D17	USP20	0.77	0
CCR7	PRKCB	0.55	3.23E-07
RAB10	PIGK	0.76	0
PCNA	XPNPEP1	0.63	9.17E-05
RGS3	CPAMD8	0.23	5.62E-06
TIFA	RASA2	0.49	9.17E-05
HOXD4	COQ10A	0.25	0.0198
MTOR	TGOLN2	0.79	0
RTN2	STX10	0.64	9.17E-05
TADA2A	SLBP	0.37	0
GRN	B3GALT4	0.75	0
STK24	FAM198A	0.35	0
STMN3	LEPREL2	0.71	0
STMN3	LEPREL4	0.56	0
CHEK2	OSTC	0.43	0
FOXO4	FCHSD2	0.52	3.23E-07
GLRX2	BAMBI	0.23	1.94E-08
TCEA3	SAMD14	0.31	0
SAP130	PHF12	0.57	0.0014
PPM1L	CKMT2	0.17	0.0198
CABIN1	CEP164	0.67	0
ACKR4	NKX3-1	0.21	5.62E-06
RXRB	ASH1L-AS1	0.30	5.62E-06
TOP1	SACM1L	0.75	0
MADD	EZH2	0.44	0
PRDX3	AC015987.2	0.43	0
UBP1	CEBPG	0.62	0
PLEKHG2	TOP3A	0.41	0
ZNF768	ZP3	0.26	0
ARHGEF18	IFT140	0.60	0
ARHGAP17	FTSJ1	0.65	0
HOXA4	ZSCAN18	0.30	0
HINT1	LDHB	0.39	0
ATP6AP2	GLRX3	0.50	0
CTNNA1	LANCL2	0.56	0
NAB2	SEMA4C	0.46	0
HCAR1	AP001468.1	0.29	3.23E-07
GLRA1	DMRT2	0.33	0.0014
HOXA4	ZSCAN31	0.24	0
CA8	DPRX	0.12	0.0198
ZNF623	OGT	0.90	1.94E-08
PFDN5	SNRNP35	0.67	0
ZNF710	TBC1D10C	0.40	0
CACNB3	STK36	0.38	0.0014
ZNF410	SNRNP40	0.61	0
ABI1	SMEK1	0.78	0
AIFM1	THRSP	0.19	3.23E-07
PDCD4	CDC42SE2	0.56	0
CLIC1	HNF1A	0.47	0
CITED2	ARRDC3	0.29	0
ELK3	LPPR4	0.53	0
MORF4L1	FCF1	0.50	0
GAS1	PRIMA1	0.33	0
TBL3	CHMP6	0.98	0
SHC2	LIMS2	0.44	0
ASH1L	ABCA5	0.79	0
TEK	STOM	0.31	0
PCGF5	MIER1	0.96	0
BUD31	CUTA	0.87	0
KAT2A	NADSYN1	0.63	0
PPP2R1A	PDAP1	1.00	0
REPS2	DDX17	0.53	0
E2F4	TUSC2	0.58	0
HDAC8	ZNF410	0.56	0
LRRFIP2	PPP2R5C	0.70	0
KMT2D	RP11-475N22.4	0.36	0
ARL4D	SERTAD3	0.24	5.62E-06
PTPN6	TSPAN33	0.66	0
TCEAL7	TSPAN8	0.29	0
HDAC8	ZNF433	0.36	9.17E-05
ZNF691	CRELD1	0.30	0
RALBP1	HERPUD2	0.62	0.0014
CAP2	COL11A1	0.44	5.62E-06
EXT1	FSTL1	0.59	5.62E-06
CSRNP1	SERTAD1	0.37	0.0014
CSRNP1	SERTAD3	0.42	0
TRIB2	NLGN4X	0.37	0
RBL1	CCDC88A	0.52	0
ITGA7	LYNX1	0.37	0
MAP3K15	CYB5A	0.23	3.23E-07
MAP3K15	CYB5B	0.24	1.94E-08
APH1A	NECAP2	0.72	0
ANGPTL6	RGL2	0.58	0
LCOR	CCP110	0.87	0.0198
BAZ2A	KLHL23	0.45	0
RANBP1	RNF187	0.69	0
ERCC3	NFS1	0.51	0
BAZ2A	KLHL36	0.76	0.0198
SLIT2	RASSF2	0.61	0
TLE3	CYP4Z1	0.21	5.62E-06
RBPJ	JADE1	0.46	0
HOXA4	CLDN2	0.21	0
BAP1	PGAP2	0.52	0
BAP1	PGAP3	0.74	0
HEY2	EFNB2	0.25	0
ZNF236	KMT2A	0.92	0
ZNF236	KMT2C	0.91	0
CSF1	CALHM2	0.66	0
MIER2	SPPL2B	0.61	0
CDCA7L	SOAT1	0.38	0
BABAM1	RNF181	0.91	0
BABAM1	RNF187	0.91	0
TNFAIP3	ZNF746	0.55	0
F2RL3	CPS1	0.17	0
ITGB3BP	MBNL1-AS1	0.29	0
RAB5C	EHD4	0.62	5.62E-06
ZNF598	NSMF	0.75	0
MED16	RNF166	0.75	0.0014
ASH1L	TPR	1.10	1.94E-08
RXRB	CAMKK2	0.63	0
TAF12	CAPZB	0.49	0.0014
ARHGEF10	TMEM30B	0.43	0.0014
RABL3	CHRDL1	0.56	0
ASH1L	TST	0.36	0.0014
STK24	FAM175A	0.48	0
PLCB2	ZMYND15	0.83	5.62E-06
APH1B	PRDM4	0.66	5.62E-06
ATXN3	RP13-216E22.4	0.32	9.17E-05
ZMYND11	PPM1A	0.98	0
ZMYND11	PPM1D	0.61	0
NRGN	MYL4	0.23	0
SMARCD2	RPL13A	0.56	0
STK11	CEBPD	0.45	9.17E-05
UBE2N	CDC37L1	0.40	0.0198
PRKCI	MAP4K5	0.72	0
RPL22	CAMLG	0.59	0
FGD1	MBD1	0.57	0.0014
ZSCAN30	CTD-2302E22.2	0.35	0
EIF2A	PMPCB	0.55	0
RAB10	PLAA	0.77	0
GRAP	DDX41	0.58	0
P2RX6	RP11-789C1.1	0.32	0
PRKAR2B	DEFB132	0.30	0
ANGPTL6	RHOC	0.58	0
SMPD1	TRAF7	0.78	0
ELP2	USP40	0.43	0
ELP2	USP48	0.67	0.0014
ARHGEF39	C2orf74	0.36	5.62E-06
ADRB1	RXRA	0.22	9.17E-05
PTGER2	CDK20	0.33	0
RNF10	RRBP1	0.60	0
HSF4	SLC9A5	0.33	5.62E-06
HNRNPAB	BAMBI	0.39	0
ACAP2	SEC24A	1.03	0.0198
BABAM1	RNF167	0.71	0
ZNF559	PPP1R21	0.48	0.0198
SUMO1	SLBP	0.62	0
ECD	TBRG1	0.66	0
ITGB1	CREB3L2	0.81	0
ZDHHC7	TTYH2	0.61	0
CCND3	SIM1	0.25	0.0014
BACH1	MAPK1	0.97	0
OPRK1	ECHDC1	0.16	0.0198
OPRK1	ECHDC3	0.22	9.17E-05
CBL	NSMCE1	0.40	0.0198
EIF2A	PMP22	0.49	1.94E-08
SGK2	C4orf19	0.20	0
RUNX1	AL356356.1	0.41	5.62E-06
ZNF185	PIK3AP1	0.57	0
SNAI2	MRGPRX2	0.28	5.62E-06
ASH1L	SON	1.20	0
RAB36	SLC16A5	0.35	0
BMP7	EFHD1	0.27	0
EFNA1	TPD52L1	0.22	0
TBC1D14	CYFIP1	0.65	0
CRADD	PRPS1	0.43	0
POLR2K	POLR3F	0.63	0
RAP2C	THAP9	0.53	5.62E-06
STX2	REEP5	0.61	0
GPS2	ATP6V0B	0.82	1.94E-08
MRRF	EFCAB2	0.29	0.0198
GPS2	ATP6V1F	0.82	0
ZNF587	CD27-AS1	0.36	0
INSIG2	CRNKL1	0.57	5.62E-06
YY1AP1	HNRNPD	0.58	0.0014
SUMO1	SKP1	0.83	0
YY1AP1	HNRNPL	0.64	0
LRP1	ZZEF1	0.70	0
ASH1L	THRB	0.67	9.17E-05
ALMS1	BRAF	0.75	0.0198
FCGRT	DDX41	0.83	0
CAMK1	PC	0.39	0
CEBPB	KIF19	0.19	0.0014
PPP1R2	SFT2D1	0.48	9.17E-05
GIT1	NR4A1	0.35	9.17E-05
PGBD1	BTBD10	0.47	0
PPP1R2	FAM177A1	0.67	0.0014
FGD1	MADD	0.56	0
ZNF334	UCHL1	0.29	0
SNX6	RIOK3	0.71	0
GPS1	C19orf25	0.81	0
ZNF146	METAP1	0.62	9.17E-05
KLF11	ZSWIM6	0.54	0
RNF6	BICD2	0.68	1.94E-08
PRKAG2	TARSL2	0.34	0
GPR157	KCNJ14	0.25	9.17E-05
ARHGEF6	LIMCH1	0.84	0
ZNF839	GTF2IRD2	0.35	0
CIDEB	KDM1A	0.55	5.62E-06
ZRANB2	C1orf21	0.55	5.62E-06
GTF2A1L	ENPP1	0.17	9.17E-05
SNAPC1	EIF2S1	0.36	3.23E-07
PDGFRA	SH3PXD2B	0.50	9.17E-05
CIDEB	KDM5C	0.62	0
SMARCA2	STAU2	0.50	0
PKP1	CAPN11	0.26	0
AXIN1	TRAF2	0.69	0
AXIN1	TRAF7	0.80	0
USP21	ZNF34	0.36	0.0198
PDE8A	GPRASP1	0.59	0
PDE8A	GPRASP2	0.53	0
TADA2A	SPOP	0.36	0
PDE4DIP	LRBA	0.71	0.0198
SUB1	RALA	0.42	0
FBXW11	KIF13A	0.75	0
USP21	ZNF76	0.58	0
GBF1	LRRC41	0.61	0
YY1	IPO9	0.70	0
TAF6	RABEP2	0.73	0
C1QBP	SNX17	0.59	0.0014
TEK	SNRK	0.60	0
NFATC2IP	ZCCHC8	0.61	0
BAG4	RP11-427H3.3	0.63	0
ITGB3BP	RP11-723O4.6	0.18	3.23E-07
CDC42EP4	PTBP1	0.45	0
NPR2	NDST2	0.55	0
RPL22	CASP6	0.40	1.94E-08
SNAPC4	STAG3L2	0.28	0.0014
GRTP1	STXBP1	0.27	0
PDK2	AF146191.4	0.38	0
PSMC3	CTNNBL1	0.76	0
ZNF565	ARL10	0.41	0
GNG2	REEP5	0.67	0
ZNF708	TRPM7	0.69	0
NPM1	SSBP3	0.37	0.0014
POLD1	ATP6V1G2	0.30	0
HSPD1	C16orf46	0.18	0
PTHLH	FBN1	0.38	0
PML	CCDC84	0.46	0
TONSL	MED16	0.54	9.17E-05
LPXN	HSPBAP1	0.57	0
EPS15	ATG12	0.78	0
EPS15	ATG14	0.70	0
ADCY6	GGCX	0.42	0
GRTP1	NMRK1	0.22	0.0014
ZMYND11	PPP6C	0.78	0
HRAS	KLHL24	0.45	0
TBC1D22A	MGAT4B	0.79	3.23E-07
MAVS	RP11-110I1.12	0.37	0
GPHN	GINS3	0.29	1.94E-08
ERCC3	NBR1	0.59	0
MSX1	PCBP4	0.54	3.23E-07
ZNF691	SERTAD1	0.40	0
SRA1	ZBED5-AS1	0.45	5.62E-06
HOXD1	DTX4	0.36	0
YBX2	SYT17	0.26	0
THAP7	CITED4	0.42	3.23E-07
SUMO1	SDHD	0.45	0
RNF10	RRAGA	0.62	0
ZNF613	LRRC42	0.35	3.23E-07
TFE3	CTNNA1	0.64	0
TEK	SOX7	0.47	0
TERF1	VPS36	0.67	0
NME2	APRT	0.86	0
TERF1	VPS4B	0.64	9.17E-05
TAOK3	RAD18	0.56	0.0014
FCER1G	FGFRL1	0.42	3.23E-07
MAPK8IP2	DPP7	0.29	0
PKIA	SNX7	0.32	0
TAF9B	ORC3	0.53	0.0014
STK11	USF2	0.90	0.0014
RFX2	BRD9	0.34	0
ZMYM3	ZSWIM8	0.59	0
TAOK3	RAB6A	0.80	0
GFRA1	ANKHD1-EIF4EBP3	0.46	0
PTPRA	NUP133	0.62	0
ZNF569	JRKL	0.62	0
ZNF623	MTR	0.90	0
SSRP1	ANKRD10	0.52	9.17E-05
ZNF2	GZF1	0.41	0
EHMT1	POLE	0.59	0
NF2	DOT1L	0.58	0
ZCCHC7	HMGB2	0.35	5.62E-06
RAB23	FBN1	0.56	0
TRPV1	DDX39B	0.43	0
DBNL	CCDC57	0.60	0
PPP4C	ACTR1A	0.82	0.0014
PPP4C	ACTR3B	0.38	0
RAMP3	PSMB3	0.46	1.94E-08
PLXNA1	PDE4A	0.62	9.17E-05
RAMP3	PSMD9	0.44	5.62E-06
NLRC3	ZAP70	0.47	0
BCL7A	EPM2A	0.32	9.17E-05
ITGA1	UACA	0.64	0.0198
ROBO1	RP11-220I1.1	0.68	3.23E-07
PRMT2	SLC35B2	0.55	0
ERRFI1	RHOB	0.34	0
BTG2	PFKFB3	0.31	0
DDR2	AC131025.8	0.46	0.0014
SPRY2	PRKAG2	0.37	0
ATP6AP2	DNAJC9	0.66	5.62E-06
TXN	SS18L2	0.62	0.0014
MORF4L1	FAF1	0.61	0.0014
ZNF397	ZFC3H1	0.85	9.17E-05
LMO2	CHRNB1	0.41	0
ITGA1	UBR1	0.72	9.17E-05
LGALS3BP	ARL2	0.64	0
PLCB1	PRDM10	0.51	0
TCERG1	DUS4L	0.46	0
RELN	PIP4K2A	0.45	0
NR3C1	CITED2	0.31	0
WSB2	IWS1	0.55	0
BCL7A	SPTBN1	0.33	0
CSF1	TAGLN2	0.64	0
SPARCL1	PHYHIPL	0.40	0
DOCK1	TGOLN2	0.81	0
ARHGEF1	LRWD1	0.63	0
SUV39H2	CHAC2	0.25	0
CDC42BPA	SLC26A7	0.34	0
EEF1D	WBP1	0.76	0
CASP2	TUBGCP3	0.69	0
SUMO1	SRP9	0.68	0
ZNF334	CPA4	0.30	0
TLE4	COL14A1	0.44	0.0198
CHD8	ATRN	0.76	0
TRIM27	TM2D2	0.49	5.62E-06
WLS	PARP1	0.37	0
ECE1	CDAN1	0.50	0
GIPR	KRT77	0.14	0
ZNF581	TRIM39-RPP21	0.61	5.62E-06
SFPQ	PUS7	0.54	0
ADCY6	GSE1	0.43	5.62E-06
NOTCH2	KMT2C	0.99	1.94E-08
LZTR1	FAM189B	0.60	0
HINT1	CHCHD1	0.79	0
MAPK8	CNOT6L	0.77	0
GPS2	PQBP1	0.88	0
ZFAND1	WARS2	0.34	0
PKIA	SRPX	0.31	0
GATA3	PPARGC1B	0.23	0
ANTXR1	PLCXD3	0.42	0
CREB1	LRRK2	0.88	0
NME2	AVEN	0.52	0.0198
GNA13	CREBL2	0.82	0
IDH1	THRSP	0.20	0
RHEB	PPIA	0.60	0
NPM1	SRSF7	0.51	0.0198
DEPDC5	SUGP2	0.49	0
PDK1	HPSE2	0.24	3.23E-07
JAG2	ADRA2C	0.49	0
TAF9B	MORC3	0.67	0
LGALS3BP	ALPL	0.33	0.0014
MTCH1	HAUS4	0.50	0
GLRA1	KIAA1239	0.38	0
SRC	SLMO1	0.39	0
MAPKAPK2	CDK16	0.54	0
S100A6	PPP1R36	0.43	0
POLR2A	SNRNP200	0.54	0
FLII	UNC45A	0.66	5.62E-06
ZNF394	PAAF1	0.41	9.17E-05
XPA	TRNAU1AP	0.49	0.0014
BCKDK	CLPB	0.32	0
PDCL	DCAF7	0.72	3.23E-07
BCKDK	CLPP	0.66	0
RAB27A	PITPNM3	0.37	0.0198
CDK6	PPP1R12A	0.75	0
APH1B	PRMT2	0.56	0
FBXO11	JKAMP	0.66	0
TAOK3	RAP2A	0.79	0
BUD31	CMC4	0.72	0
ARHGEF26	PRR5L	0.27	9.17E-05
DOK2	PLEKHA4	0.63	3.23E-07
PRKACG	USP19	0.30	1.94E-08
RAB4B	RBM42	0.85	0
DEK	PPIP5K2	0.80	0
RUNX1	ATP2B1	0.65	0
BUD31	CLTA	0.89	0
DGKZ	VPS18	0.73	0
ZNF668	TLCD1	0.34	0
LSP1	CTD-2369P2.2	0.65	0
ATM	TMOD2	0.79	0
TAF4	TMEM100	0.28	0
IRX6	PGM1	0.17	0
SAFB	HDGFRP2	0.59	0
ARNT	CDCA7L	0.38	0.0198
CCRL2	PLK3	0.40	0.0198
SGSM2	DHX16	0.65	0
SGSM2	DHX30	0.78	0.0198
CHD8	ATF6	0.76	0
BABAM1	LRPAP1	0.93	0
SUFU	BBS1	0.56	0
C1QBP	AIMP2	0.61	0
UBB	TXNRD3NB	0.34	0.0014
LIF	DNM1	0.46	0
CCL28	PLIN1	0.29	0
BCR	SLC12A4	0.48	0
MAPKAPK2	CDIPT	0.71	0
PMEPA1	PRKCD	0.33	3.23E-07
TBC1D23	PPP6C	0.77	0
PSIP1	ZFP2	0.35	0.0198
SBNO2	GLTPD2	0.37	5.62E-06
FCGRT	DDOST	0.73	0
TEK	SYT7	0.36	0
PKN2	SIKE1	1.00	0
DOK4	TXNL4B	0.38	0.0198
TRADD	METRN	0.75	0
EGR2	PHLDA1	0.66	0
NAA15	CAND1	0.73	0
CCRL2	PLAU	0.41	0
EDF1	RSPH9	0.74	0
FH	ETFDH	0.33	0
ZNF273	NUP50	0.47	0
RHOC	TLCD1	0.37	0
ZNF326	VPS13C	0.67	0
PDGFB	RPS6KA2	0.51	0
ADCY6	GPT2	0.30	0
USP6NL	UBXN4	0.68	0.0198
ZBTB5	BIRC2	0.67	0
TNFRSF1A	SDF4	0.71	3.23E-07
BCKDK	COQ2	0.27	0
BCKDK	COQ9	0.33	0.0198
EHMT1	PKD1	0.69	0
CALML5	LINC00641	0.10	9.17E-05
CLU	FBLIM1	0.54	0
CDC42SE2	GTF3C2	0.61	9.17E-05
COPS5	ACAD8	0.40	0
NR1H2	PLXNB2	0.71	3.23E-07
ASH2L	CHPT1	0.29	3.23E-07
MADD	F11R	0.44	0.0014
SMPD1	TRIP6	0.79	0
TXNRD1	RP11-1008C21.2	0.39	0
PRMT2	SLC39A1	0.65	0
PRKCSH	LMAN2	0.84	0
ARID5A	SSBP4	0.74	0
SUPT4H1	ERP29	0.74	0
TSPAN8	PLCB4	0.29	0
IRF2	XPO5	0.55	0
MGA	BTBD7	1.00	0
IQSEC3	AC021860.1	0.18	5.62E-06
RASAL2	MKL2	0.73	0
ZNF786	PHF23	0.45	0
ZNF12	SREK1	0.95	0.0198
TNFRSF1A	RUSC1	0.67	0
ACVR1	GPRASP1	0.54	0
ACVR1	GPRASP2	0.49	1.94E-08
MAP4K1	DPEP2	0.70	9.17E-05
SUMO1	SSR2	0.66	0
CTNNBIP1	PNMA3	0.22	0
KDM2B	MCM3AP	0.56	0.0198
CAPN3	WDR52	0.37	0
CAPN3	WDR59	0.42	0
GPC3	APH1A	0.34	0
ZNF800	ACAP2	0.85	0
MNAT1	TXNL1	0.42	3.23E-07
SMO	SLC38A10	0.54	0.0014
APOE	ACADS	0.35	0
SLTM	LBR	0.60	0
TSG101	HADHB	0.35	0
NLE1	ATP6AP1	0.60	0
PYCARD	ARHGAP22	0.76	0
RASA2	ZCCHC8	0.69	0.0198
ZNF32	TIMMDC1	0.58	0.0014
ERBB4	ELOVL5	0.34	0
EVL	CACNA2D4	0.47	0
TNFRSF10C	ITGA5	0.33	0
RHEB	POLB	0.43	0.0198
TNFRSF10C	ITGAL	0.32	0
CAPN3	WDR70	0.37	0
ARHGEF10L	BAIAP2	0.64	0.0198
ANXA4	STARD5	0.46	0
LIF	DPP4	0.37	0
FLII	ATP13A1	0.73	0
SHARPIN	SAC3D1	0.77	0
MED18	GNPTG	0.55	0.0198
ZMAT2	PTGR1	0.27	3.23E-07
TERF2	GID8	0.50	0
SMPD1	TRPM2	0.42	0.0198
SMPD1	TRPM4	0.61	0.0014
ZNF624	VPS36	0.72	9.17E-05
EHMT1	PIGO	0.64	0
GABPB1	MGAT4B	0.57	5.62E-06
IRF5	ZDHHC7	0.67	0
HDAC10	AXIN1	0.82	0
SUB1	AF146191.4	0.39	0
BCKDK	CRAT	0.59	1.94E-08
MARK1	SAMD4A	0.60	0
SDHB	SEL1L2	0.17	0
ZMYM6	ACPL2	0.58	0
ZNF623	CBL	0.88	5.62E-06
SNX27	TBC1D14	0.64	0
CGGBP1	WAPAL	1.02	0
DGKZ	AKR7A3	0.35	1.94E-08
ZNF219	LPHN1	0.45	0
TACSTD2	KRT14	0.21	0
TACSTD2	KRT19	0.22	0
SUMO1	SNW1	0.66	0
ADCY5	TADA2B	0.30	9.17E-05
MZF1	FAM173A	0.68	9.17E-05
TAL1	OR51E1	0.20	0
ATOH8	CDKN1C	0.34	0
PIAS3	MAGEE1	0.47	0
STRN	TAB2	0.99	0
STRN	TAB3	1.05	0
RGN	THBS4	0.16	0.0014
ZNF546	KCTD21-AS1	0.35	9.17E-05
TAL1	TSC22D1	0.35	0
ATXN7L3	ZNF512B	0.54	9.17E-05
RAP2A	PPP1CB	0.83	0
AFF3	PCLO	0.42	0
ZNF557	CASP8	0.37	0.0198
CASP2	KDM2A	0.72	0
SH3BGR	RPS27L	0.27	1.94E-08
SLC35B2	MPV17	0.42	0
CASP2	KDM4A	0.63	0
TBL1X	TBC1D14	0.53	0
TBC1D17	CNOT3	0.65	9.17E-05
ATG10	SERPINB6	0.45	9.17E-05
PDCD4	EAPP	0.53	0
MLX	ACVR1	0.33	0.0014
CASP3	GTF2E1	0.56	0
PTPRF	AL020996.1	0.35	0
KAT5	COPS6	0.86	0
ARHGEF10	TMEM237	0.61	9.17E-05
HMGB1	TM2D1	0.48	0
HMGB1	TM2D3	0.62	0
ARHGEF10	TMEM248	0.66	9.17E-05
ATF4	DAD1	0.61	0
SDHC	ACAD8	0.29	0
GPC3	SUMF2	0.34	0.0198
ARHGEF10	TMEM181	0.69	0
TRIAP1	MORF4L1	0.66	0
RPL22	CALM2	0.64	0
ZNF691	AGPAT1	0.41	0.0014
NIF3L1	RP5-1021I20.4	0.59	0
CENPB	GPAA1	0.92	0
BAZ2A	FAM71F2	0.34	0
BIRC2	CTNNB1	0.83	0
YY1	IWS1	0.62	0
TNFRSF10C	ITIH5	0.33	0
DUSP4	UTS2	0.23	0
GNG11	POPDC2	0.40	3.23E-07
DOK4	PCDH12	0.32	0
RAB5A	RNF11	0.78	3.23E-07
RAB5A	RNF13	0.74	0
RAB5A	RNF14	0.68	0
WFS1	PELI3	0.48	0.0198
MGST2	HSCB	0.45	0.0198
SDHC	SHFM1	0.43	0
FKBP1A	C1QTNF9	0.23	1.94E-08
SDHC	ACAT1	0.29	0
TADA2A	SHQ1	0.37	0.0014
MOAP1	HPS4	0.52	9.17E-05
CHRDL1	DYNC1LI2	0.56	3.23E-07
ASAP3	MFHAS1	0.47	0.0014
ECT2	C5orf28	0.59	0
SREBF1	C15orf39	0.29	0
NCOR2	INTS1	0.70	0
TEK	SUN1	0.52	3.23E-07
TCF7L1	NLGN2	0.61	0
LRP6	ANKRD50	0.97	0
SUMO1	SPOP	0.49	0.0198
SFPQ	SF1	0.53	5.62E-06
ANXA3	SLC25A21-AS1	0.15	0
CCM2	NUCB1	0.88	0
RPS14	C6orf183	0.31	0
SOCS5	DPP8	0.99	0
ZNF350	TFPI	0.50	0.0198
JAK1	RBM27	0.86	0
RGS19	HMOX1	0.61	0
EED	C3orf80	0.30	0.0014
PSMC5	FBXO25	0.54	0
CHD8	ASB1	0.58	0
ZNF45	YEATS2	0.55	0
RRN3	MAGT1	0.61	0
PLK2	PSMD12	0.40	0
CD3EAP	CSTF2	0.53	0.0014
BCL3	CCL2	0.48	9.17E-05
ERC1	ANKFY1	0.78	0
PIK3R1	BRI3BP	0.47	1.94E-08
PDE9A	TSPYL2	0.36	0.0014
BLZF1	SLC35B3	0.61	0
ZDHHC3	MICU1	0.48	0
ADRB1	RTN1	0.26	0
ZBTB45	FAM83F	0.25	1.94E-08
BUD31	COA3	0.80	0
BUD31	COA4	0.68	0
BUD31	COA6	0.44	0
ZCCHC3	SIRT3	0.46	0.0014
NUP93	CHD1L	0.46	0
SUB1	RHOF	0.28	0
GPX1	RP11-211G3.3	0.31	0
RAB10	PHKB	0.71	0
NELFCD	RP11-770J1.5	0.50	0
RGS22	TSGA10	0.26	0
NDRG2	RP11-4K16.2	0.21	5.62E-06
YEATS4	GLO1	0.36	0.0198
SMURF1	ARHGEF7	0.56	0
TERF2	GLG1	0.51	1.94E-08
RHEB	PTMA	0.52	0.0014
SYNGAP1	STARD9	0.59	0.0014
ZDHHC7	TTLL3	0.66	0
RAB27A	AL583828.1	0.26	9.17E-05
SUMO1	SNX5	0.60	0
PKN3	EXOC3L1	0.36	0
PDGFRB	GTF3C2	0.63	0
TACSTD2	KRT77	0.17	0
CTNND1	RBMS2	0.74	0
CIAO1	PNPT1	0.62	0
EHMT1	PGS1	0.57	0
IFT88	FAM185A	0.27	1.94E-08
PFDN5	TIMM8B	0.75	0
[truncated: 728,051 more rows]
