# Supplementary material for: Inferred expression regulator activities suggest genes mediating cardiometabolic genetic signals
Source: PLoS Comput Biol. 2021 Nov 18;17(11):e1009563. doi: 10.1371/journal.pcbi.1009563 (PMC8639061; doi:10.1371/journal.pcbi.1009563)
Supplement: S3 Table — (ZIP) [file pcbi.1009563.s013.zip › S3_Table.txt]

#S3 Table: TwinsUK subcutaneous adipose interactome derived from the ARACNe co-expression network
Regulator	Target	MoA	likelihood
AATF	NACA2	0.99	0.20
AATF	NELFE	0.98	0.20
AATF	PAX8-AS1	0.00	0.06
AATF	NSFL1C	0.97	0.19
AATF	DTNBP1	0.98	0.18
AATF	NMRK1	0.33	0.11
AATF	UBE2R2	0.97	0.17
AATF	NOP14	0.85	0.15
AATF	NSMCE2	0.96	0.16
AATF	PLA2G5	0.08	0.10
AATF	PLK1S1	0.91	0.14
AATF	OARD1	0.93	0.16
AATF	KDELR1	0.97	0.18
AATF	PLA2G16	0.25	0.11
AATF	C10orf76	0.96	0.16
AATF	OXA1L	0.97	0.18
AATF	EIF2B4	0.98	0.21
AATF	TPRG1L	0.98	0.20
AATF	PAAF1	0.91	0.14
AATF	PA2G4	0.99	0.20
AATF	PCBP1	0.95	0.17
AATF	PCBP2	0.98	0.19
AATF	IK	0.99	0.20
AATF	GTF2E2	0.93	0.15
AATF	GTF2F1	0.97	0.19
AATF	PPM1M	0.97	0.17
AATF	ARFGAP2	0.98	0.20
AATF	PRR13	0.97	0.20
AATF	PRR15	0.01	0.07
AATF	PROK1	0.09	0.08
AATF	PRPF6	0.99	0.20
AATF	PSMC5	0.99	0.20
AATF	PTPRA	0.94	0.17
AATF	ZMYND12	0.00	0.07
AATF	DDX19B	0.98	0.19
AATF	IMPDH2	0.98	0.20
AATF	LINC00310	0.21	0.09
AATF	LINC00847	0.44	0.11
AATF	VIPAS39	0.97	0.16
AATF	ZNF622	0.99	0.20
AATF	POLR3C	0.95	0.16
AATF	POLR1D	0.96	0.17
AATF	CCDC28A	0.94	0.15
AATF	INTS10	0.92	0.14
AATF	RPL11	0.98	0.19
AATF	RPL30	0.98	0.19
AATF	RPL15	0.97	0.19
AATF	RPL37	0.98	0.19
AATF	HIRIP3	0.97	0.17
AATF	RPS4X	0.98	0.19
AATF	SDCCAG8	0.93	0.16
AATF	SF3A3	0.98	0.20
AATF	SF3B2	0.98	0.17
AATF	GABARAP	0.98	0.20
AATF	AGBL5	0.95	0.16
AATF	SNX15	0.98	0.19
AATF	SNHG6	0.98	0.19
AATF	SQRDL	0.97	0.19
AATF	SRP68	0.99	0.20
AATF	SSRP1	0.98	0.20
AATF	SUMF2	0.99	0.20
AATF	ASCC2	0.98	0.19
AATF	SYTL3	0.26	0.10
AATF	OSER1-AS1	0.93	0.14
AATF	TCOF1	0.97	0.17
AATF	TCEA3	0.62	0.11
AATF	SERPING1	0.96	0.16
AATF	UBXN1	0.98	0.19
AATF	CFDP1	0.96	0.17
AATF	CERS2	0.95	0.18
AATF	CLIC1	0.98	0.19
AATF	CDCA7L	0.79	0.13
AATF	COPS6	0.98	0.20
AATF	CSRP2	0.16	0.08
AATF	VAMP2	0.96	0.16
AATF	AC004381.6	0.36	0.09
AATF	DCTN2	0.99	0.21
AATF	DDX23	0.98	0.19
AATF	VPS16	0.98	0.19
AATF	C12orf10	0.98	0.20
AATF	WDR70	0.93	0.15
AATF	EIF2D	0.95	0.17
AATF	EIF3I	0.98	0.20
AATF	EIF3H	0.98	0.18
AATF	EIF3C	0.04	0.08
AATF	EIF3D	0.99	0.22
AATF	EIF3L	0.98	0.20
AATF	EPHX2	0.70	0.11
AATF	RNF181	0.98	0.20
AATF	RNF130	0.84	0.12
AATF	RNF121	0.98	0.19
AATF	LRRC27	0.72	0.12
AATF	ANP32B	0.96	0.17
AATF	XRCC1	0.98	0.18
AATF	XRCC6	0.99	0.21
AATF	CD63	0.98	0.20
AATF	BRK1	0.99	0.20
AATF	BOD1	0.97	0.18
AATF	EMC3	0.82	0.13
AATF	EIF1	0.97	0.19
AATF	EFHB	0.00	0.06
AATF	CIZ1	0.96	0.18
AATF	CTSL	0.93	0.15
AATF	GPC3	0.29	0.11
AATF	GALM	0.92	0.14
AATF	GBP2	0.95	0.14
AATF	FGGY	0.58	0.11
AATF	EVC2	0.84	0.14
AATF	ING4	0.98	0.19
AATF	ISCU	0.92	0.16
AATF	GUSB	0.98	0.20
AATF	KARS	0.99	0.20
AATF	ERGIC3	0.99	0.20
AATF	NACA	0.98	0.20
AATF	NBAS	0.46	0.11
AATF	MCM6	0.73	0.13
AATF	MCM7	0.98	0.19
AATF	MCM3	0.98	0.19
AATF	PARN	0.95	0.16
AATF	PJA1	0.39	0.11
AATF	PES1	0.98	0.19
AATF	OPTN	0.86	0.12
AATF	NUB1	0.96	0.17
AATF	NUDC	0.98	0.20
AATF	RPA1	0.94	0.16
AATF	RPL5	0.97	0.19
AATF	QARS	0.98	0.20
AATF	TSKS	0.22	0.10
AATF	SYF2	0.98	0.17
AATF	SSR2	0.98	0.20
AATF	SARS	0.99	0.22
AATF	SAE1	0.98	0.20
AATF	VAT1	0.97	0.18
AATF	ULK4	0.08	0.08
AATF	RP11-101E3.5	0.01	0.07
AATF	UCK1	0.97	0.19
AATF	EIF4EBP3	0.95	0.18
AATF	STYXL1	0.79	0.12
AATF	ZCWPW1	0.87	0.12
AATF	CHMP4B	0.98	0.20
AATF	CHMP4A	0.98	0.20
AATF	RP11-305L7.6	0.01	0.06
AATF	ARHGAP10	0.92	0.14
AATF	DNAJC1	0.97	0.17
AATF	HDAC3	0.99	0.20
AATF	HCG27	0.11	0.09
AATF	SUPT5H	0.98	0.20
AATF	SUPT3H	0.60	0.11
AATF	HNF1A	0.94	0.15
AATF	HNRNPUL2	0.95	0.17
AATF	PPP2R5D	0.98	0.19
AATF	IGBP1	0.98	0.18
AATF	GNB2L1	0.99	0.20
AATF	SEMA4F	0.43	0.12
AATF	CTNNBL1	0.99	0.23
AATF	SETMAR	0.88	0.13
AATF	KCTD2	0.72	0.14
AATF	POLR3GL	0.98	0.18
AATF	FBL	0.98	0.20
AATF	FST	0.81	0.12
AATF	EEF1A1	0.93	0.17
AATF	VIM	0.96	0.18
AATF	XPA	0.94	0.15
AATF	XPC	0.92	0.16
AATF	LAS1L	0.97	0.17
AATF	NCL	0.90	0.15
AATF	OS9	0.99	0.21
AATF	SCD	-0.70	0.10
AATF	RTFDC1	0.99	0.21
AATF	ATP1A2	0.00	0.06
AATF	C14orf93	0.97	0.16
AATF	ATRAID	0.98	0.20
AATF	EXOSC1	0.83	0.14
AATF	MKRN1	0.96	0.17
AATF	MRPL9	0.98	0.20
AATF	MRPS6	0.83	0.13
AATF	MTCH1	0.98	0.20
ABCA1	IRAK2	0.15	0.09
ABCA1	GAS2L2	-0.04	0.08
ABCA1	KMT2A	0.98	0.21
ABCA1	MBTD1	0.97	0.20
ABCA1	ZNF292	0.99	0.21
ABCA1	ZNF217	0.98	0.19
ABCA1	ZNF507	0.98	0.20
ABCA1	MED13	0.98	0.21
ABCA1	WHSC1L1	0.98	0.20
ABCA1	KIAA1147	0.98	0.21
ABCA1	KIAA1107	0.97	0.19
ABCA1	KIAA1217	0.94	0.15
ABCA1	NCOA2	0.98	0.21
ABCA1	NRIP1	0.97	0.19
ABCA1	AFF4	0.98	0.21
ABCA1	AAK1	0.96	0.17
ABCA1	ATF7	0.97	0.20
ABCA1	ANO6	0.98	0.20
ABCA1	DDI2	0.98	0.21
ABCA1	DOK1	-0.64	0.10
ABCA1	FGD4	0.98	0.20
ABCA1	OCEL1	-0.42	0.10
ABCA1	FRS2	0.98	0.21
ABCA1	HELZ	0.99	0.21
ABCA1	MARCH6	0.98	0.21
ABCA1	MIB1	0.98	0.21
ABCA1	MCC	0.97	0.20
ABCA1	OGT	0.98	0.20
ABCA1	PHF3	0.98	0.20
ABCA1	PKN2	0.98	0.21
ABCA1	RGCC	-0.36	0.08
ABCA1	RIF1	0.98	0.21
ABCA1	SIK2	0.93	0.17
ABCA1	TLR4	0.97	0.19
ABCA1	UTRN	0.98	0.20
ABCA1	XIST	0.98	0.20
ABCA1	XRN1	0.98	0.21
ABCA1	AKAP11	0.98	0.20
ABCA1	DICER1	0.98	0.20
ABCA1	RP11-427H3.3	0.98	0.20
ABCA1	SECISBP2L	0.98	0.21
ABCA1	RHOBTB3	0.95	0.18
ABCA1	KLHL24	0.99	0.21
ABCA1	RMND5A	0.98	0.20
ABCA1	SAMD8	0.98	0.21
ABCA1	ACER2	0.98	0.20
ABCA1	RNF217	0.97	0.19
ABCA1	AKAP9	0.98	0.21
ABCA1	BAZ2B	0.98	0.20
ABCA1	BTAF1	0.98	0.20
ABCA1	FNIP2	0.98	0.20
ABCA1	ARHGAP5	0.98	0.21
ABCA1	ZC3H6	0.99	0.20
ABCA1	RAB11FIP1	0.81	0.15
ABCC9	ISOC2	-0.91	0.12
ABCC9	LY75-CD302	0.99	0.23
ABCC9	PABPC5	0.97	0.17
ABCC9	MUM1L1	0.91	0.15
ABCC9	SECISBP2L	0.99	0.24
ABCC9	PAIP2B	0.98	0.21
ABCC9	MCOLN3	0.95	0.16
ABCC9	TMEM160	-0.92	0.11
ABCC9	PTGES2	-0.91	0.12
ABCC9	PTPN13	0.99	0.26
ABCC9	KIF2A	0.99	0.24
ABCC9	KLHL8	0.98	0.22
ABCC9	KRT16	-0.81	0.09
ABCC9	RMND5A	0.99	0.25
ABCC9	RP11-368I23.2	0.18	0.09
ABCC9	DNAJC27	0.98	0.21
ABCC9	LIN7A	0.97	0.18
ABCC9	LPHN2	0.99	0.25
ABCC9	LRPPRC	0.98	0.20
ABCC9	LRP1B	0.30	0.09
ABCC9	MFSD3	-0.92	0.12
ABCC9	FERMT2	0.98	0.20
ABCC9	HLF	0.87	0.15
ABCC9	GHR	0.99	0.22
ABCC9	DMD	0.99	0.24
ABCC9	AK4	0.94	0.17
ABCC9	TNN	0.03	0.08
ABCC9	OGT	0.99	0.24
ABCC9	MET	0.95	0.17
ABCC9	NMB	-0.89	0.11
ABCC9	STON1-GTF2A1L	0.98	0.20
ABCC9	MTFP1	-0.90	0.12
ABCC9	NLGN4X	0.67	0.13
ABCC9	MYOM1	0.39	0.09
ABCC9	RP11-286B14.1	0.88	0.13
ABCC9	RHOBTB3	0.98	0.20
ABCC9	RP11-211G3.3	0.70	0.12
ABCC9	RP11-211G3.2	0.81	0.12
ABCC9	SCAPER	0.89	0.16
ABCC9	NRIP1	0.99	0.22
ABCC9	NR3C1	0.99	0.24
ABCC9	SLC19A2	0.96	0.17
ABCC9	NUDT8	-0.92	0.13
ABCC9	SLC39A3	-0.92	0.12
ABCC9	SLC41A1	0.91	0.16
ABCC9	NXPH4	-0.31	0.08
ABCC9	PRKAR2B	0.97	0.19
ABCC9	C8orf46	0.26	0.09
ABCC9	OXLD1	-0.92	0.12
ABCC9	KIAA1107	0.99	0.23
ABCC9	TRAPPC5	-0.92	0.12
ABCC9	PDE3A	0.97	0.16
ABCC9	FAM120C	0.99	0.22
ABCC9	FAM134B	0.77	0.12
ABCC9	FAM161A	0.94	0.16
ABCC9	FAM184A	0.90	0.15
ABCC9	FAM195A	-0.90	0.12
ABCC9	PHF10	0.99	0.24
ABCC9	FAM214A	0.94	0.17
ABCC9	LINC00894	0.71	0.12
ABCC9	RUNDC3B	0.29	0.09
ABCC9	PTPN4	0.99	0.23
ABCC9	PTPRQ	0.94	0.16
ABCC9	PYGO1	0.99	0.23
ABCC9	PHLDB2	0.99	0.22
ABCC9	IGSF10	0.92	0.16
ABCC9	IFITM10	-0.91	0.13
ABCC9	REPS2	0.96	0.16
ABCC9	RGS22	0.95	0.15
ABCC9	HIST1H1C	-0.88	0.11
ABCC9	ATP11B	0.99	0.24
ABCC9	COL25A1	0.98	0.20
ABCC9	SATB1	0.99	0.24
ABCC9	GPR180	0.98	0.20
ABCC9	CTTNBP2	0.98	0.19
ABCC9	ACSM5	0.48	0.11
ABCC9	ABCD2	0.80	0.15
ABCC9	ADNP2	0.97	0.20
ABCC9	SIRT1	0.99	0.22
ABCC9	KTN1-AS1	0.01	0.09
ABCC9	EXOSC4	-0.91	0.12
ABCC9	STAG2	0.99	0.25
ABCC9	AQPEP	0.83	0.14
ABCC9	ACVR1C	0.99	0.22
ABCC9	TCAIM	0.98	0.19
ABCC9	TEAD1	0.99	0.24
ABCC9	BBS10	0.99	0.23
ABCC9	TMLHE	0.95	0.15
ABCC9	ADIPOQ	0.97	0.19
ABCC9	OXNAD1	0.26	0.10
ABCC9	TTLL7	0.99	0.22
ABCC9	CCDC176	0.92	0.15
ABCC9	OSBPL1A	0.98	0.19
ABCC9	COL8A1	0.84	0.12
ABCC9	CADM2	0.89	0.16
ABCC9	CADM1	0.74	0.11
ABCC9	RP11-736K20.6	0.07	0.08
ABCC9	CD302	0.99	0.24
ABCC9	ARHGAP5	0.99	0.25
ABCC9	CERS6	0.99	0.20
ABCC9	CDHR3	0.08	0.09
ABCC9	C5	0.89	0.14
ABCC9	UNC5C	0.62	0.10
ABCC9	USP25	0.99	0.24
ABCC9	USP51	0.90	0.14
ABCC9	CPNE3	0.99	0.25
ABCC9	CPED1	0.99	0.25
ABCC9	CXXC4	0.69	0.12
ABCC9	SLC25A27	0.92	0.15
ABCC9	SLC25A21	0.38	0.11
ABCC9	VSTM4	0.96	0.18
ABCC9	C19orf70	-0.93	0.13
ABCC9	C19orf24	-0.94	0.13
ABCC9	SLC1A3	0.86	0.14
ABCC9	EDNRA	0.93	0.14
ABCC9	ENPEP	0.83	0.12
ABCC9	ADAMTSL3	0.97	0.17
ABCC9	AASS	0.99	0.23
ABCC9	APOB	0.80	0.13
ABCC9	ANO6	1.00	0.26
ABCC9	ATF7	0.99	0.24
ABCC9	COPE	-0.87	0.13
ABCC9	CD72	-0.94	0.13
ABCC9	CHL1	0.97	0.18
ABCC9	BNC2	0.99	0.22
ABCC9	BCL6	0.84	0.12
ABCC9	BCHE	0.35	0.10
ABCC9	BAG4	0.98	0.21
ABCC9	ESR1	0.96	0.17
ABCC9	FIGN	0.98	0.20
ABCC9	EBF1	0.96	0.18
ABCC9	FMO2	0.91	0.15
ABCC9	FRS2	0.99	0.25
ABCC9	GLRB	0.82	0.14
ABCC9	GAB1	0.99	0.23
ABCC9	INTU	0.99	0.20
ABCC9	ZNF414	-0.79	0.11
ABCC9	ZNF781	0.23	0.11
ABCC9	ZNF510	0.99	0.25
ABCC9	NID2	0.76	0.13
ABCC9	MID2	0.99	0.23
ABCC9	MPDZ	0.99	0.23
ABCC9	MAOA	0.89	0.15
ABCC9	NAPA	-0.88	0.12
ABCC9	MSTN	0.87	0.14
ABCC9	PKN2	0.99	0.25
ABCC9	PCM1	0.99	0.25
ABCC9	PHF3	0.99	0.26
ABCC9	OXR1	0.99	0.24
ABCC9	RORB	0.75	0.13
ABCC9	RBL2	0.99	0.25
ABCC9	TOR1AIP1	0.99	0.25
ABCC9	THRB	0.98	0.19
ABCC9	FOXP2	0.97	0.18
ABCC9	FOXN2	0.99	0.25
ABCC9	CALCRL	0.98	0.19
ABCC9	GABRE	0.97	0.18
ABCC9	MRPS12	-0.92	0.13
ABCC9	GIPC1	-0.88	0.12
ABCC9	GREB1	0.00	0.06
ABCC9	TRHDE-AS1	0.92	0.16
ABCC9	GPM6B	0.91	0.14
ABCC9	RP11-727A23.5	0.50	0.12
ABCC9	ZDBF2	0.99	0.24
ABCC9	ZNF24	0.99	0.24
ABCC9	AC016831.7	0.08	0.08
ABCC9	MAPK10	0.77	0.12
ABCC9	EIF4EBP2	0.99	0.23
ABCC9	AURKAIP1	-0.92	0.14
ABCC9	HSDL2	0.97	0.18
ABCC9	TUBB4B	-0.91	0.12
ABCC9	CCDC50	0.99	0.24
ABCC9	RNF144A	0.97	0.18
ABCC9	PRIMA1	0.59	0.12
ABCC9	FAM63B	0.99	0.25
ABCC9	AKAP11	0.99	0.25
ABCC9	AKAP12	0.98	0.19
ABCG1	LINC00263	0.00	0.05
ABCG1	LINC00680	0.00	0.06
ABCG1	LINC00961	0.00	0.06
ABCG1	FAM84B	0.12	0.08
ABCG1	VEGFC	0.06	0.06
ABCG1	DCHS1	0.32	0.08
ABCG1	DGAT2	0.00	0.05
ABCG1	LPCAT3	0.20	0.06
ABCG1	RP11-217B7.2	0.00	0.05
ABCG1	MYLK-AS1	0.00	0.05
ABCG1	F2RL3	0.04	0.07
ABCG1	SREBF1	0.01	0.05
ABCG1	ST6GALNAC3	0.01	0.06
ABCG1	AMBRA1	0.02	0.07
ABCG1	FADS2	0.00	0.05
ABCG1	RP11-305L7.1	0.00	0.04
ABCG1	ALDH1B1	0.00	0.06
ABCG1	ANKS1A	0.34	0.09
ABCG1	RNF145	0.08	0.08
ABCG1	STARD9	0.11	0.08
ABCG1	RP11-362K2.2	0.00	0.04
ABCG1	TP53I11	0.08	0.08
ABCG1	HESX1	0.00	0.05
ABCG1	CNTNAP1	0.17	0.07
ABCG1	APOLD1	0.09	0.08
ABCG1	RP5-888M10.2	0.00	0.04
ABCG1	SEC14L1	0.20	0.09
ABCG1	RAPGEF5	0.04	0.08
ABCG1	RP11-12A2.3	0.00	0.05
ABCG1	KRT77	0.00	0.04
ABCG1	AC092295.7	0.00	0.05
ABCG1	MCF2L	0.30	0.08
ABCG1	C9orf3	0.01	0.07
ABCG1	MECOM	0.10	0.08
ABCG1	MEF2C	0.23	0.09
ABCG1	ATP1A2	0.00	0.04
ABCG1	ABLIM3	0.18	0.07
ABCG1	SH3RF3	0.06	0.08
ABCG1	MMRN2	0.08	0.08
ABCG1	MPZL2	0.06	0.07
ABCG1	MYLIP	0.42	0.08
ABCG1	RP11-565P22.6	0.00	0.06
ABCG1	SHISA3	0.01	0.07
ABCG1	NDST1	0.05	0.08
ABCG1	NLRC5	0.46	0.09
ABCG1	NR1H3	0.05	0.07
ABCG1	CA8	0.08	0.07
ABCG1	ERG	0.12	0.09
ABCG1	PML	0.18	0.09
ABCG1	PXN	0.53	0.09
ABCG1	OSBPL10	0.19	0.08
ABCG1	KIAA1462	0.03	0.08
ABCG1	KIAA1217	0.12	0.07
ABCG1	TMEM255B	0.05	0.08
ABCG1	COQ10A	0.01	0.05
ABCG1	TMPRSS9	0.00	0.05
ABCG1	PALD1	0.02	0.06
ABCG1	PEAR1	0.21	0.08
ABCG1	PDE7B	0.12	0.08
ABCG1	IL18R1	0.30	0.08
ABCG1	CPAMD8	0.00	0.05
ABCG1	RP11-535M15.1	0.00	0.04
ABCG1	PLVAP	0.14	0.08
ABCG1	PPM1F	0.11	0.08
ABCG1	PPARD	0.04	0.08
ABCG1	PRKCH	0.24	0.09
ABCG1	AATK	0.03	0.07
ABCG1	CETP	0.17	0.05
ABCG1	CD82	0.01	0.06
ABCG1	CDH5	0.21	0.09
ABCG1	SMPDL3A	0.04	0.08
ABCG1	IVNS1ABP	0.03	0.08
ABCG1	EPOR	0.02	0.08
ABCG1	NUFIP1	0.00	0.07
ABCG1	IRF8	0.00	0.07
ABCG1	POLN	0.00	0.04
ABCG1	PPIF	0.00	0.05
ABCG1	PRND	0.00	0.05
ABCG1	PLAT	0.08	0.08
ABCG1	STOM	0.00	0.06
ABCG1	SIK1	0.03	0.08
ABCG1	SLC2A5	0.00	0.05
ABCG1	RP5-826L7.1	0.00	0.04
ABCG1	RIMS2	0.00	0.04
ABCG1	CDC42EP3	0.10	0.07
ABCG1	POLR2A	0.03	0.08
ABCG1	INPP5D	0.20	0.09
ABCG1	SIN3B	0.07	0.07
ABCG1	ACSL3	0.06	0.07
ABCG1	AGAP2	0.04	0.07
ABCG1	SOGA3	0.00	0.06
ABCG1	TSPAN14	0.25	0.09
ABCG1	TSPAN18	0.18	0.08
ABCG1	SYTL2	0.06	0.08
ABCG1	NEURL1B	0.31	0.08
ABCG1	NEURL2	0.01	0.07
ABCG1	BAALC	0.06	0.07
ABCG1	SIPA1L2	0.16	0.08
ABCG1	BCL6B	0.03	0.07
ABCG1	TARBP1	0.03	0.09
ABCG1	THRSP	0.00	0.04
ABCG1	TMCC3	0.45	0.09
ABCG1	DHCR24	0.00	0.05
ABCG1	CBLN1	0.00	0.05
ABCG1	CHSY1	0.07	0.08
ABCG1	USP50	0.00	0.06
ABCG1	CRHBP	-0.03	0.05
ABI1	AFTPH	0.99	0.24
ABI1	NCAPG2	0.97	0.18
ABI1	SMEK1	0.99	0.24
ABI1	GTF2E1	0.98	0.19
ABI1	SMAD2	0.99	0.26
ABI1	SMAD3	0.98	0.19
ABI1	SNIP1	0.98	0.21
ABI1	SLC11A2	0.99	0.24
ABI1	AHSA2	0.91	0.15
ABI1	SLC15A4	0.99	0.22
ABI1	SNX12	0.99	0.22
ABI1	SNX14	0.99	0.25
ABI1	SLC17A5	0.98	0.20
ABI1	SNAI2	0.95	0.17
ABI1	SP100	0.99	0.21
ABI1	SOAT1	0.98	0.19
ABI1	SLC35A1	0.98	0.20
ABI1	SLC35B3	0.98	0.19
ABI1	SLC37A3	0.99	0.24
ABI1	SLC38A9	0.97	0.17
ABI1	SLC39A8	0.95	0.16
ABI1	SPAST	0.99	0.22
ABI1	SPDL1	0.96	0.16
ABI1	IVNS1ABP	0.95	0.17
ABI1	SPIDR	0.98	0.19
ABI1	SLC40A1	0.97	0.18
ABI1	SLC44A1	0.99	0.23
ABI1	DDIT4L	0.94	0.15
ABI1	ALPK1	0.98	0.20
ABI1	SRP54	0.99	0.22
ABI1	SRP72	0.99	0.25
ABI1	SRPK1	0.99	0.23
ABI1	SRSF2	0.97	0.19
ABI1	SRSF7	0.97	0.20
ABI1	B4GALT1	0.98	0.20
ABI1	B4GALT4	0.98	0.18
ABI1	STAU1	0.99	0.23
ABI1	AP3M2	0.98	0.18
ABI1	AP3B1	0.99	0.22
ABI1	AP2B1	0.99	0.22
ABI1	AP1S2	0.98	0.19
ABI1	SUDS3	0.99	0.23
ABI1	STX12	0.98	0.21
ABI1	NUP107	0.98	0.18
ABI1	HGSNAT	0.99	0.22
ABI1	APPL2	0.98	0.18
ABI1	APLP2	0.98	0.19
ABI1	APH1B	0.99	0.21
ABI1	ASAP2	0.99	0.24
ABI1	SYPL1	0.99	0.23
ABI1	ASTE1	0.93	0.16
ABI1	SLC1A1	0.79	0.13
ABI1	SLC9A6	0.99	0.23
ABI1	TADA1	0.97	0.19
ABI1	TASP1	0.96	0.17
ABI1	TCF19	0.93	0.18
ABI1	TBRG1	0.99	0.24
ABI1	TDRD7	0.98	0.18
ABI1	TCTN1	0.98	0.19
ABI1	GPBP1L1	0.99	0.24
ABI1	TERF2	0.94	0.16
ABI1	PCDHB10	0.90	0.15
ABI1	BARD1	0.94	0.16
ABI1	TFCP2	0.98	0.19
ABI1	HERPUD2	0.99	0.22
ABI1	BCL10	0.99	0.21
ABI1	TIAL1	0.99	0.25
ABI1	TIAM2	0.99	0.21
ABI1	TIGD1	0.74	0.12
ABI1	TIPRL	0.98	0.21
ABI1	TLDC1	0.97	0.16
ABI1	ATP6V1B2	0.99	0.22
ABI1	TMED4	0.98	0.18
ABI1	TM2D3	0.96	0.19
ABI1	TM2D1	0.92	0.15
ABI1	TOR1B	0.98	0.19
ABI1	AGPAT5	0.99	0.22
ABI1	C6orf165	0.96	0.18
ABI1	TRMT6	0.92	0.15
ABI1	TRAF5	0.98	0.21
ABI1	TRAM1	1.00	0.28
ABI1	TRAM2	0.99	0.21
ABI1	TTC19	0.97	0.18
ABI1	CDC42SE2	0.99	0.24
ABI1	CDC42SE1	0.99	0.23
ABI1	C2CD5	0.99	0.23
ABI1	RP11-361F15.2	0.95	0.15
ABI1	BRCC3	0.99	0.21
ABI1	TRIM22	0.98	0.20
ABI1	TRIM25	0.98	0.20
ABI1	PPAPDC2	0.96	0.16
ABI1	TRAM1L1	0.90	0.14
ABI1	CTD-2036P10.3	0.98	0.19
ABI1	ZNF333	0.99	0.22
ABI1	ZNF200	0.92	0.15
ABI1	ZNF227	0.98	0.19
ABI1	ZNF226	0.97	0.18
ABI1	ZNF223	0.94	0.15
ABI1	ZNF222	0.68	0.13
ABI1	ZNF230	0.93	0.15
ABI1	ZNF235	0.84	0.15
ABI1	ZNF251	0.97	0.19
ABI1	ZNF274	0.96	0.17
ABI1	ZNF273	0.94	0.16
ABI1	ZNF131	0.99	0.22
ABI1	ZNF140	0.98	0.20
ABI1	ZNF143	0.95	0.17
ABI1	ZNF185	0.97	0.16
ABI1	ZNF184	0.93	0.17
ABI1	ZNF182	0.98	0.20
ABI1	ZNF700	0.99	0.21
ABI1	ZNF600	0.68	0.12
ABI1	ZNF627	0.96	0.17
ABI1	ZNF684	0.96	0.16
ABI1	ZNF521	0.98	0.20
ABI1	ZNF599	0.84	0.12
ABI1	TRAPPC2	0.97	0.19
ABI1	UBE2Z	0.98	0.21
ABI1	FAM216A	0.78	0.13
ABI1	POLR2B	0.99	0.24
ABI1	FAM175B	0.99	0.23
ABI1	UBTD2	0.99	0.23
ABI1	FAM122B	0.99	0.25
ABI1	HIATL1	0.99	0.28
ABI1	SMIM15	0.99	0.24
ABI1	CAB39	0.99	0.26
ABI1	UGGT2	0.98	0.18
ABI1	CASP3	0.99	0.20
ABI1	CASP4	0.98	0.19
ABI1	CASP2	0.99	0.23
ABI1	CASP7	0.87	0.14
ABI1	CASP8	0.94	0.15
ABI1	CASC3	0.98	0.20
ABI1	CARD6	0.99	0.21
ABI1	CAPN2	0.99	0.20
ABI1	CCSAP	0.98	0.21
ABI1	CCNE2	0.79	0.12
ABI1	INSIG2	0.99	0.24
ABI1	CDC23	0.99	0.22
ABI1	SMNDC1	0.98	0.21
ABI1	FAM91A1	0.99	0.25
ABI1	CEP19	0.60	0.12
ABI1	NECAP1	0.99	0.23
ABI1	CIAO1	0.99	0.23
ABI1	UPF3A	0.94	0.15
ABI1	CMAHP	0.85	0.15
ABI1	USP15	0.99	0.26
ABI1	CMTM6	0.99	0.24
ABI1	CNOT2	0.98	0.21
ABI1	UTP18	0.95	0.16
ABI1	CADPS2	0.94	0.18
ABI1	COPB1	0.99	0.25
ABI1	CPT1A	0.98	0.19
ABI1	CPNE8	0.98	0.20
ABI1	ZNF674-AS1	0.80	0.13
ABI1	CSTF3	0.98	0.19
ABI1	CSTF1	0.96	0.18
ABI1	CTBP2	0.97	0.18
ABI1	CTPS2	0.98	0.17
ABI1	TCTEX1D2	0.82	0.13
ABI1	CUL4B	0.99	0.25
ABI1	CUL4A	0.99	0.24
ABI1	CAMK2D	0.99	0.23
ABI1	LMBRD1	0.99	0.22
ABI1	PPHLN1	1.00	0.26
ABI1	SNAP23	0.99	0.27
ABI1	SNAP29	0.95	0.16
ABI1	SNAPC1	0.62	0.11
ABI1	VAMP4	0.99	0.25
ABI1	TSPYL4	0.99	0.23
ABI1	CAPZA1	0.99	0.26
ABI1	VEZF1	0.99	0.24
ABI1	DAPK1	0.97	0.17
ABI1	PPP4R1	0.99	0.23
ABI1	PPP2CA	0.99	0.25
ABI1	PPP1R2	0.99	0.23
ABI1	PPP1CC	0.99	0.26
ABI1	DCAF7	0.99	0.24
ABI1	DDX42	0.99	0.22
ABI1	DDX55	0.88	0.15
ABI1	DDX18	0.99	0.25
ABI1	DDX20	0.99	0.20
ABI1	CTAGE5	0.94	0.16
ABI1	DHX40	0.99	0.24
ABI1	DHX57	0.97	0.17
ABI1	NFE2L2	0.99	0.24
ABI1	NFE2L3	0.97	0.17
ABI1	DRAM1	0.98	0.20
ABI1	VWA5A	0.98	0.20
ABI1	DSCR3	0.99	0.25
ABI1	CNEP1R1	0.99	0.22
ABI1	C4orf33	0.85	0.13
ABI1	C4orf46	0.97	0.19
ABI1	DYRK2	0.99	0.24
ABI1	EFCAB11	0.93	0.14
ABI1	WDR11	0.99	0.26
ABI1	WDR37	0.99	0.21
ABI1	WDR5B	0.96	0.17
ABI1	WDR48	0.99	0.23
ABI1	WDR76	0.75	0.13
ABI1	WDR82	0.99	0.23
ABI1	MAPRE1	0.99	0.24
ABI1	MAPRE2	0.96	0.18
ABI1	MAP4K5	0.99	0.25
ABI1	MAP3K7	0.99	0.27
ABI1	WIPF2	0.98	0.20
ABI1	WIPF1	0.99	0.24
ABI1	PCYOX1L	0.94	0.16
ABI1	SERPINB8	0.98	0.22
ABI1	EFHC1	0.98	0.20
ABI1	KIFAP3	0.99	0.21
ABI1	CCDC89	0.84	0.14
ABI1	ENPP2	0.95	0.15
ABI1	RP11-407N17.3	0.88	0.14
ABI1	PSTPIP2	0.92	0.14
ABI1	TCERG1	0.99	0.24
ABI1	TUBGCP3	0.99	0.24
ABI1	EWSR1	0.98	0.21
ABI1	SPATS2	0.96	0.16
ABI1	EXOC1	1.00	0.26
ABI1	EXOC6	0.93	0.15
ABI1	ENDOD1	0.98	0.19
ABI1	FAM60A	0.96	0.19
ABI1	ARFGAP3	0.99	0.23
ABI1	FAM53C	0.98	0.20
ABI1	PRKRIR	0.99	0.22
ABI1	FANCF	0.98	0.18
ABI1	PRPF39	0.99	0.23
ABI1	DIAPH1	0.98	0.21
ABI1	MBOAT1	0.98	0.19
ABI1	FBXL2	0.95	0.15
ABI1	FBXL3	0.99	0.28
ABI1	FBXO3	0.99	0.25
ABI1	FBXO4	0.95	0.16
ABI1	FBXO5	0.87	0.15
ABI1	FCHO2	0.99	0.24
ABI1	ENOPH1	0.99	0.22
ABI1	SPRED1	0.99	0.25
ABI1	AC117834.1	0.98	0.20
ABI1	SPTLC1	0.99	0.23
ABI1	XRCC5	0.99	0.24
ABI1	FNBP1	0.98	0.20
ABI1	TAX1BP1	0.99	0.25
ABI1	PRPF38A	0.99	0.22
ABI1	PRPF40A	0.99	0.26
ABI1	FSTL1	0.99	0.21
ABI1	LINC00342	0.94	0.15
ABI1	FUBP3	0.99	0.24
ABI1	CDKAL1	0.94	0.16
ABI1	LPCAT2	0.99	0.22
ABI1	PACRGL	0.97	0.17
ABI1	PAFAH2	0.96	0.16
ABI1	RABGEF1	0.99	0.20
ABI1	GDAP1	0.96	0.16
ABI1	YIPF5	0.99	0.26
ABI1	ALKBH1	0.76	0.13
ABI1	SH3BGRL	0.99	0.25
ABI1	FBXO34	0.99	0.23
ABI1	MRFAP1L1	0.99	0.22
ABI1	GNAI3	0.99	0.25
ABI1	GNA13	0.99	0.25
ABI1	CCDC112	0.97	0.17
ABI1	CCDC149	0.98	0.19
ABI1	CCDC152	0.97	0.17
ABI1	GORAB	0.99	0.21
ABI1	H2AFY	0.99	0.22
ABI1	YWHAQ	0.99	0.25
ABI1	NIPAL2	0.99	0.21
ABI1	SLC4A1AP	0.98	0.19
ABI1	ZBED5	0.99	0.25
ABI1	BRMS1L	0.98	0.20
ABI1	PYROXD1	0.99	0.23
ABI1	ZFP69	0.92	0.14
ABI1	ZFP90	0.99	0.23
ABI1	PTPN12	0.99	0.22
ABI1	RACGAP1	0.94	0.14
ABI1	HDAC2	0.99	0.21
ABI1	ZNF23	0.97	0.17
ABI1	ZNF26	0.98	0.19
ABI1	ZNF93	0.82	0.12
ABI1	ZMYM6	0.99	0.25
ABI1	KLHL12	0.99	0.21
ABI1	HMGN2	0.96	0.16
ABI1	HMGN4	0.99	0.24
ABI1	HMGB1	0.99	0.23
ABI1	VPS33A	0.98	0.18
ABI1	HNRNPK	0.99	0.25
ABI1	HNRNPF	0.99	0.22
ABI1	ZUFSP	0.96	0.16
ABI1	HNRNPLL	0.99	0.22
ABI1	HNRNPH2	0.99	0.28
ABI1	HSDL1	0.98	0.19
ABI1	BLOC1S5	0.98	0.18
ABI1	ANAPC4	0.98	0.19
ABI1	BHLHE22	0.40	0.10
ABI1	MTERFD2	0.97	0.19
ABI1	DYNC1LI1	0.98	0.20
ABI1	METTL3	0.99	0.21
ABI1	METTL6	0.90	0.14
ABI1	IFIT5	0.96	0.17
ABI1	IFIH1	0.94	0.17
ABI1	IFT80	0.99	0.23
ABI1	IFT88	0.93	0.13
ABI1	IFT74	0.94	0.14
ABI1	CYB5R4	0.97	0.17
ABI1	RNF139	0.99	0.24
ABI1	RNF138	0.99	0.21
ABI1	RNF114	0.98	0.20
ABI1	RNF103	0.99	0.23
ABI1	RNF146	0.99	0.23
ABI1	RNF145	0.99	0.22
ABI1	RNF149	0.98	0.20
ABI1	ANKRD6	0.98	0.19
ABI1	ANKLE2	0.98	0.21
ABI1	ANKMY2	0.95	0.17
ABI1	LRRC8D	0.97	0.18
ABI1	CYFIP1	0.99	0.22
ABI1	ANP32E	0.99	0.24
ABI1	C15orf41	0.88	0.14
ABI1	PPAPDC1B	0.95	0.16
ABI1	ZC3H7A	0.99	0.23
ABI1	IPO11	0.97	0.18
ABI1	IQCB1	0.90	0.14
ABI1	IRAK4	0.99	0.23
ABI1	SMPDL3A	0.90	0.14
ABI1	EIF2AK3	0.99	0.24
ABI1	BTBD10	0.99	0.22
ABI1	ITM2B	0.96	0.17
ABI1	ITFG1	0.99	0.23
ABI1	PLEKHF2	0.99	0.23
ABI1	PLEKHB2	0.98	0.18
ABI1	PLEKHA2	0.96	0.18
ABI1	ZCCHC4	0.96	0.16
ABI1	ZCCHC9	0.97	0.19
ABI1	FASTKD3	0.90	0.15
ABI1	LSM14A	0.99	0.25
ABI1	ERLEC1	0.99	0.25
ABI1	ERLIN1	0.99	0.24
ABI1	B3GALNT1	0.98	0.17
ABI1	C3orf17	0.99	0.25
ABI1	MFSD11	0.97	0.19
ABI1	JKAMP	0.99	0.23
ABI1	HSD17B11	0.98	0.19
ABI1	ARHGAP12	0.99	0.25
ABI1	ARHGAP19	0.98	0.18
ABI1	ARHGAP18	0.98	0.18
ABI1	STXBP3	1.00	0.27
ABI1	PDXDC1	0.99	0.22
ABI1	ZKSCAN4	0.95	0.15
ABI1	JOSD1	0.98	0.20
ABI1	MSANTD3-TMEFF1	0.86	0.13
ABI1	PPIP5K2	0.99	0.25
ABI1	HNRNPUL2	0.98	0.20
ABI1	KCTD7	0.99	0.24
ABI1	KDM4C	0.99	0.22
ABI1	KDM1B	0.99	0.23
ABI1	ZDHHC9	0.98	0.19
ABI1	ZDHHC6	0.99	0.24
ABI1	DPY19L1	0.99	0.21
ABI1	LAMTOR3	0.99	0.23
ABI1	ARL14EP	0.99	0.23
ABI1	ADIPOR1	0.98	0.18
ABI1	N4BP2L1	0.98	0.20
ABI1	ORMDL1	0.98	0.21
ABI1	ARL6IP6	0.97	0.19
ABI1	KLHL7	0.99	0.21
ABI1	KLHL2	0.99	0.22
ABI1	C1orf204	0.91	0.15
ABI1	C1orf131	0.98	0.18
ABI1	KRCC1	0.95	0.18
ABI1	METTL21A	0.84	0.13
ABI1	ZWILCH	0.99	0.19
ABI1	LAMP2	0.99	0.26
ABI1	DOCK10	0.97	0.19
ABI1	EXOSC10	0.97	0.19
ABI1	C6orf62	0.99	0.23
ABI1	RAP1GDS1	0.98	0.19
ABI1	DONSON	0.97	0.17
ABI1	LSM11	0.98	0.18
ABI1	LTA4H	0.96	0.17
ABI1	L3MBTL3	0.97	0.17
ABI1	C11orf57	0.99	0.23
ABI1	SWAP70	0.99	0.23
ABI1	ANKRD13A	0.99	0.23
ABI1	SEC22C	0.99	0.24
ABI1	SEC24D	0.99	0.23
ABI1	MAT2B	0.99	0.24
ABI1	MARK3	0.99	0.21
ABI1	MANBA	0.98	0.18
ABI1	MINPP1	0.98	0.18
ABI1	B3GNT2	0.99	0.22
ABI1	ARGLU1	0.99	0.24
ABI1	MCMBP	0.99	0.22
ABI1	IFNGR1	0.99	0.23
ABI1	MED21	0.98	0.19
ABI1	METTL15	0.95	0.15
ABI1	SMARCE1	0.99	0.22
ABI1	SMARCC1	0.99	0.22
ABI1	MGAT2	0.97	0.18
ABI1	MGME1	0.96	0.15
ABI1	MITD1	0.99	0.21
ABI1	MIS12	0.96	0.18
ABI1	ARMCX1	0.98	0.19
ABI1	ARMCX6	0.76	0.13
ABI1	MKRN2	0.98	0.21
ABI1	MKRN1	0.98	0.20
ABI1	MKNK1	0.98	0.19
ABI1	SERAC1	0.96	0.16
ABI1	SEPT10	0.99	0.26
ABI1	SETDB2	0.99	0.22
ABI1	SETDB1	0.98	0.19
ABI1	PAFAH1B2	0.99	0.25
ABI1	MTRF1	0.94	0.16
ABI1	MTMR2	0.98	0.22
ABI1	ATG16L1	0.97	0.19
ABI1	PHF21A	0.98	0.20
ABI1	DPYSL2	0.99	0.21
ABI1	AP000295.9	0.97	0.19
ABI1	NCSTN	0.99	0.20
ABI1	NDNL2	0.96	0.17
ABI1	DCLRE1C	0.92	0.14
ABI1	NFKB1	0.99	0.23
ABI1	RAB11A	0.99	0.27
ABI1	YTHDF1	0.98	0.19
ABI1	YTHDF2	0.99	0.22
ABI1	HDGFRP3	0.98	0.21
ABI1	NIPA2	0.99	0.22
ABI1	RAB27A	0.98	0.20
ABI1	NPEPPS	0.98	0.21
ABI1	PI4K2B	0.99	0.23
ABI1	ANKRD49	0.99	0.21
ABI1	LEPROT	0.99	0.26
ABI1	CYSLTR1	0.96	0.17
ABI1	C9orf64	0.99	0.20
ABI1	C9orf85	0.97	0.18
ABI1	CLEC2D	0.97	0.17
ABI1	NOLC1	0.99	0.22
ABI1	RSPRY1	0.99	0.22
ABI1	GOLIM4	0.99	0.25
ABI1	GOLGA1	0.99	0.21
ABI1	NR2C1	0.98	0.20
ABI1	NT5C2	0.98	0.19
ABI1	NSRP1	0.99	0.20
ABI1	ADSS	0.99	0.24
ABI1	NSUN2	0.96	0.17
ABI1	CDK2	0.98	0.19
ABI1	CDK1	0.86	0.13
ABI1	CBFB	0.99	0.24
ABI1	CBX1	0.97	0.18
ABI1	CCNY	1.00	0.26
ABI1	CD47	0.99	0.25
ABI1	CCNK	0.98	0.20
ABI1	CD58	0.97	0.18
ABI1	COG3	0.99	0.24
ABI1	NUPL2	0.96	0.15
ABI1	NUP35	0.73	0.13
ABI1	CMAS	0.99	0.22
ABI1	BUB3	0.99	0.26
ABI1	BROX	0.99	0.26
ABI1	BTG1	0.92	0.14
ABI1	C1RL	0.98	0.19
ABI1	BDH2	0.91	0.15
ABI1	BBS9	0.96	0.16
ABI1	BBS7	0.99	0.22
ABI1	BBS4	0.95	0.17
ABI1	BBS2	0.94	0.15
ABI1	API5	0.99	0.26
ABI1	APLF	0.95	0.15
ABI1	ANKH	0.98	0.21
ABI1	ALG6	0.95	0.16
ABI1	ATG5	0.99	0.23
ABI1	ATF1	0.99	0.22
ABI1	ATL1	0.97	0.18
ABI1	EID1	0.99	0.24
ABI1	EPS8	0.99	0.25
ABI1	CUL3	0.99	0.25
ABI1	CTCF	0.99	0.22
ABI1	CTBS	0.98	0.22
ABI1	CTR9	0.99	0.23
ABI1	CTSO	0.99	0.24
ABI1	CROT	0.99	0.20
ABI1	DBR1	0.99	0.21
ABI1	GSAP	0.98	0.19
ABI1	R3HCC1L	0.97	0.17
ABI1	GAB3	0.89	0.15
ABI1	GALC	0.99	0.23
ABI1	GLE1	0.98	0.18
ABI1	GID8	0.98	0.19
ABI1	FIG4	0.96	0.16
ABI1	FZD1	0.97	0.18
ABI1	EZH2	0.91	0.14
ABI1	EXT2	0.99	0.19
ABI1	FECH	0.98	0.19
ABI1	FAF2	0.99	0.22
ABI1	IGIP	0.98	0.21
ABI1	IPO9	0.99	0.22
ABI1	IRF2	0.98	0.20
ABI1	IRF4	0.52	0.12
ABI1	ING3	0.98	0.20
ABI1	IL33	0.97	0.18
ABI1	HSF2	0.93	0.16
ABI1	HPS3	0.99	0.23
ABI1	LHFP	0.98	0.19
ABI1	NBR1	0.99	0.26
ABI1	NDC1	0.99	0.22
ABI1	NAPB	0.99	0.21
ABI1	NOL8	0.99	0.23
ABI1	NPTN	0.99	0.25
ABI1	MTM1	0.99	0.23
ABI1	MREG	0.48	0.10
ABI1	MRRF	0.92	0.14
ABI1	MSL3	0.99	0.21
ABI1	MSH2	0.97	0.17
ABI1	MCL1	0.99	0.22
ABI1	MCM4	0.96	0.17
ABI1	MBD4	0.99	0.23
ABI1	M6PR	0.99	0.24
ABI1	PLS3	0.99	0.22
ABI1	PIGA	0.97	0.19
ABI1	PIGK	0.99	0.24
ABI1	PGM2	0.95	0.16
ABI1	PHC1	0.98	0.19
ABI1	PRC1	0.96	0.15
ABI1	PRNP	0.99	0.21
ABI1	POC5	0.92	0.14
ABI1	POT1	0.98	0.20
ABI1	PDCL	0.99	0.23
ABI1	PBX3	0.98	0.18
ABI1	PCNP	0.99	0.26
ABI1	PAK1	0.97	0.18
ABI1	PAK2	0.99	0.25
ABI1	ORC3	0.97	0.17
ABI1	NUMB	0.99	0.25
ABI1	NUS1	0.99	0.23
ABI1	NTN4	0.95	0.16
ABI1	TMEM55A	0.98	0.19
ABI1	RTF1	0.98	0.21
ABI1	TMEM50A	0.99	0.22
ABI1	RTCA	0.94	0.15
ABI1	TMEM87A	0.99	0.24
ABI1	TMEM87B	0.99	0.24
ABI1	TMEM231	0.88	0.13
ABI1	TMEM237	0.99	0.21
ABI1	TMEM123	0.99	0.27
ABI1	TMEM128	0.96	0.18
ABI1	TMEM136	0.91	0.15
ABI1	TMEM107	0.93	0.14
ABI1	TMEM41A	0.95	0.16
ABI1	TMEM41B	0.98	0.20
ABI1	TMEM39A	0.99	0.23
ABI1	TMEM30A	0.99	0.25
ABI1	RNF4	0.99	0.22
ABI1	TMEM248	0.99	0.24
ABI1	RBPJ	0.99	0.24
ABI1	RBM7	0.98	0.19
ABI1	RAF1	0.99	0.22
ABI1	RAD1	0.98	0.19
ABI1	RALB	0.99	0.23
ABI1	LEPROTL1	0.98	0.19
ABI1	RIN2	0.99	0.21
ABI1	RIT1	0.98	0.21
ABI1	RFC3	0.97	0.17
ABI1	TTC8	0.92	0.15
ABI1	UBR7	0.99	0.21
ABI1	TDP1	0.90	0.13
ABI1	TBCE	0.94	0.15
ABI1	TBK1	0.99	0.23
ABI1	TCHP	0.99	0.22
ABI1	TPP2	0.99	0.24
ABI1	TOX4	0.99	0.22
ABI1	TLE4	0.98	0.18
ABI1	TLK1	0.99	0.22
ABI1	TMX1	0.99	0.24
ABI1	STAM	0.99	0.21
ABI1	STX2	0.98	0.19
ABI1	SUN1	0.99	0.21
ABI1	SNX2	0.99	0.23
ABI1	SNX9	0.99	0.24
ABI1	SNX6	0.99	0.27
ABI1	SNX4	0.99	0.23
ABI1	SGK3	0.98	0.20
ABI1	SGTB	0.99	0.24
ABI1	SHQ1	0.99	0.20
ABI1	PITPNB	0.99	0.23
ABI1	ATP1A1	0.98	0.19
ABI1	VRK2	0.97	0.18
ABI1	VAPA	0.99	0.24
ABI1	UGCG	0.98	0.20
ABI1	UGDH	0.98	0.18
ABI1	USP7	0.99	0.24
ABI1	USP3	0.97	0.18
ABI1	UPRT	0.97	0.17
ABI1	TM9SF2	1.00	0.28
ABI1	XRN2	0.99	0.23
ABI1	XPR1	0.99	0.23
ABI1	SPATS2L	0.95	0.17
ABI1	ZW10	0.96	0.17
ABI1	SH3YL1	0.98	0.18
ABI1	MPHOSPH10	0.98	0.21
ABI1	HNRNPA1L2	0.86	0.15
ABI1	HNRNPA2B1	0.99	0.23
ABI1	FKBP1C	0.98	0.19
ABI1	TMEM43	0.98	0.20
ABI1	TMEM57	0.98	0.19
ABI1	TMEFF1	0.85	0.13
ABI1	STARD3NL	0.98	0.19
ABI1	GPR176	0.95	0.16
ABI1	GPR107	0.99	0.23
ABI1	LGALSL	0.98	0.20
ABI1	LRRFIP2	0.99	0.23
ABI1	PARP9	0.97	0.19
ABI1	PARP1	0.98	0.19
ABI1	PARP8	0.99	0.20
ABI1	PAQR3	0.99	0.25
ABI1	PAPD4	0.99	0.26
ABI1	PANK2	0.94	0.15
ABI1	PDE7A	0.98	0.18
ABI1	PDCD4	0.96	0.18
ABI1	PELI1	0.99	0.23
ABI1	EXOSC9	0.98	0.19
ABI1	PGBD3	0.21	0.10
ABI1	PGBD1	0.95	0.15
ABI1	RCBTB2	0.99	0.20
ABI1	PHTF1	0.90	0.15
ABI1	PHTF2	0.99	0.25
ABI1	PIBF1	0.98	0.19
ABI1	TBC1D15	0.99	0.22
ABI1	PNRC2	0.99	0.22
ABI1	PPIL3	0.69	0.11
ABI1	PRDM4	0.99	0.24
ABI1	PRPF4	0.96	0.17
ABI1	PROSC	0.98	0.21
ABI1	PRMT2	0.98	0.19
ABI1	PRKCI	0.99	0.22
ABI1	PRIM1	0.68	0.12
ABI1	PSEN1	0.99	0.24
ABI1	PPP1R21	0.99	0.20
ABI1	PSIP1	0.99	0.24
ABI1	PTPRA	0.99	0.20
ABI1	PTPN9	0.99	0.22
ABI1	ACTL6A	0.99	0.21
ABI1	KBTBD2	0.99	0.23
ABI1	AGK	0.97	0.18
ABI1	APP	0.99	0.21
ABI1	DEK	1.00	0.28
ABI1	DCK	0.99	0.25
ABI1	ECD	0.99	0.20
ABI1	FAS	0.94	0.16
ABI1	GEM	0.98	0.18
ABI1	GCA	0.98	0.18
ABI1	HGF	0.98	0.20
ABI1	HFE	0.97	0.17
ABI1	DNAJC10	1.00	0.27
ABI1	MCU	0.99	0.21
ABI1	ME2	0.98	0.18
ABI1	PAM	0.99	0.22
ABI1	RYK	0.98	0.22
ABI1	TES	0.97	0.19
ABI1	UNG	0.25	0.10
ABI1	YY1	0.99	0.23
ABI1	ADAM17	0.99	0.23
ABI1	ADAM10	0.99	0.24
ABI1	DAZAP2	0.99	0.23
ABI1	FLVCR1	0.96	0.17
ABI1	GRAMD3	0.94	0.15
ABI1	NDUFAF7	0.96	0.18
ABI1	KIAA0753	0.98	0.19
ABI1	KIAA0226	0.98	0.21
ABI1	UBE2D3	0.99	0.25
ABI1	UBE2D1	0.98	0.19
ABI1	UBE2J1	0.99	0.25
ABI1	UBE2Q2	0.99	0.24
ABI1	GPR75-ASB3	0.97	0.18
ABI1	TMEM126B	0.99	0.21
ABI1	TMEM167B	0.99	0.25
ABI1	KIAA1407	0.97	0.17
ABI1	KIAA1468	0.99	0.23
ABI1	FAM114A2	0.99	0.20
ABI1	PIP4K2A	0.99	0.24
ABI1	PIP4K2C	0.96	0.16
ABI1	UBLCP1	0.99	0.22
ABI1	FAM149B1	0.99	0.23
ABI1	KCTD18	0.99	0.22
ABI1	NAP1L3	0.87	0.14
ABI1	COMMD2	0.99	0.24
ABI1	RP11-513I15.6	0.99	0.23
ABI1	NFATC2IP	0.98	0.19
ABI1	C10orf88	0.95	0.15
ABI1	RAD17	0.97	0.19
ABI1	RAD18	0.98	0.18
ABI1	RAB6A	0.99	0.27
ABI1	RAB5B	0.99	0.22
ABI1	RAB14	1.00	0.29
ABI1	RAB12	0.96	0.20
ABI1	PRIMPOL	0.98	0.17
ABI1	RASA1	0.99	0.25
ABI1	RBBP8	0.98	0.18
ABI1	RBMS1	0.99	0.26
ABI1	RBM8A	0.96	0.17
ABI1	RBM39	0.99	0.25
ABI1	RBM22	0.97	0.20
ABI1	RDH11	0.97	0.18
ABI1	RABGAP1L	0.99	0.24
ABI1	REPS1	0.98	0.18
ABI1	RECQL	0.99	0.27
ABI1	RFWD3	0.97	0.18
ABI1	DCAF12	0.99	0.23
ABI1	RHNO1	0.88	0.15
ABI1	RINT1	0.98	0.21
ABI1	RIPK2	0.98	0.20
ABI1	RIOK2	0.98	0.19
ABI1	RIOK3	0.99	0.23
ABI1	CSGALNACT2	0.99	0.26
ABI1	PLSCR1	0.94	0.16
ABI1	RNF34	0.96	0.17
ABI1	RNF13	0.99	0.26
ABI1	RQCD1	0.99	0.22
ABI1	DUSP11	0.98	0.19
ABI1	TP53BP2	0.99	0.23
ABI1	GALNT7	0.99	0.23
ABI1	RWDD3	0.96	0.19
ABI1	SCRN1	0.98	0.20
ABI1	SDCBP	0.99	0.25
ABI1	ZCCHC10	0.96	0.17
ABI1	XPNPEP1	0.96	0.19
ABI1	GALNT11	0.99	0.23
ABI1	SEPT8	0.99	0.20
ABI1	SEPT7	0.99	0.26
ABI1	SEPT6	0.97	0.18
ABI1	SEPP1	0.98	0.18
ABI1	MOSPD1	0.97	0.17
ABI1	AAED1	0.97	0.18
ABI1	SGMS1	0.99	0.23
ABI1	ACPL2	0.98	0.18
ABI1	ADAM9	0.99	0.23
ABI1	ADAT2	0.97	0.17
ABI1	SIAH1	0.96	0.18
ABI1	ACTR2	0.99	0.27
ABI1	ACTR3	0.99	0.26
ABI1	ACSL5	0.96	0.18
ABI1	ADPGK	0.97	0.19
ABI1	NUDCD1	0.97	0.19
ABI1	NUDT19	0.82	0.13
ABI1	SKAP2	0.99	0.23
ABL1	HDAC4	0.97	0.17
ABL1	KIF13B	0.99	0.20
ABL1	ZMIZ1	0.98	0.20
ABL1	CCDC97	0.94	0.17
ABL1	HSPG2	0.98	0.19
ABL1	ZZEF1	0.98	0.21
ABL1	XXbac-B461K10.4	0.97	0.18
ABL1	TNKS1BP1	0.98	0.19
ABL1	CD3EAP	0.98	0.19
ABL1	KREMEN1	0.87	0.14
ABL1	PCDHGA10	0.96	0.17
ABL1	PCDHGA11	0.97	0.17
ABL1	ALKBH5	0.98	0.19
ABL1	FBXL14	0.96	0.17
ABL1	TECPR2	0.97	0.19
ABL1	SREBF2	0.75	0.13
ABL1	KANK2	0.97	0.18
ABL1	ARHGAP23	0.97	0.17
ABL1	CTD-2260A17.2	0.75	0.12
ABL1	KDM6B	0.97	0.19
ABL1	KDM5C	0.99	0.22
ABL1	KHSRP	0.97	0.19
ABL1	KLHL18	0.97	0.19
ABL1	ARHGEF10	0.97	0.18
ABL1	ARHGEF11	0.99	0.22
ABL1	CTD-3074O7.11	0.96	0.17
ABL1	ITGA11	0.77	0.12
ABL1	HNRNPUL1	0.98	0.20
ABL1	ARHGEF2	0.84	0.13
ABL1	LASP1	0.98	0.19
ABL1	LAMB2	0.96	0.18
ABL1	RNF216	0.98	0.20
ABL1	RNF123	0.97	0.19
ABL1	DLGAP4	0.98	0.19
ABL1	ANKMY1	0.90	0.15
ABL1	SAMD4B	0.99	0.22
ABL1	LRRC41	0.98	0.20
ABL1	ZBTB47	0.98	0.19
ABL1	HNRNPA0	0.98	0.20
ABL1	GATAD2A	0.99	0.21
ABL1	LRP10	0.98	0.19
ABL1	LRRK1	0.98	0.19
ABL1	RP11-582J16.5	0.98	0.21
ABL1	IRF2BPL	0.91	0.15
ABL1	LZTS3	0.96	0.15
ABL1	RP4-761J14.8	0.89	0.15
ABL1	PDGFRB	0.97	0.18
ABL1	MAPK7	0.98	0.18
ABL1	MAML1	0.99	0.20
ABL1	MAP1A	0.91	0.15
ABL1	MEGF8	0.97	0.18
ABL1	MEF2D	0.99	0.21
ABL1	N4BP1	0.97	0.19
ABL1	PLEKHM1	0.98	0.19
ABL1	MYADM	0.88	0.13
ABL1	NACC2	0.96	0.17
ABL1	DNAJC5	0.99	0.21
ABL1	NDST1	0.97	0.18
ABL1	NDST2	0.98	0.21
ABL1	NDEL1	0.97	0.18
ABL1	ZDHHC5	0.98	0.20
ABL1	ANGPTL2	0.96	0.16
ABL1	TICAM1	0.96	0.18
ABL1	NRBP2	0.95	0.18
ABL1	NUMBL	0.97	0.19
ABL1	NUP62	0.97	0.18
ABL1	ARF6	0.99	0.19
ABL1	CBX6	0.98	0.19
ABL1	BRD4	0.97	0.19
ABL1	BBS5	0.97	0.17
ABL1	DAG1	0.99	0.21
ABL1	CUL9	0.97	0.19
ABL1	CSF1	0.97	0.18
ABL1	CLN8	0.98	0.19
ABL1	ZFAND3	0.95	0.17
ABL1	DVL3	0.98	0.19
ABL1	SEC16A	0.99	0.21
ABL1	ELF4	0.97	0.18
ABL1	GLG1	0.98	0.19
ABL1	GBF1	0.98	0.21
ABL1	FZD7	0.95	0.15
ABL1	FZD1	0.97	0.17
ABL1	GRK4	0.65	0.11
ABL1	KLF4	0.89	0.14
ABL1	KLC1	0.98	0.20
ABL1	B3GNT9	0.86	0.12
ABL1	PDE4A	0.98	0.20
ABL1	LRP1	0.98	0.19
ABL1	NADK	0.98	0.18
ABL1	NCK2	0.98	0.19
ABL1	MKL1	0.98	0.19
ABL1	MAFG	0.97	0.18
ABL1	NTN1	0.89	0.13
ABL1	NOL6	0.98	0.18
ABL1	PFAS	0.98	0.19
ABL1	PIGT	0.93	0.18
ABL1	PI4KB	0.95	0.18
ABL1	RAI1	0.97	0.17
ABL1	SNX9	0.96	0.18
ABL1	SMG6	0.97	0.18
ABL1	SLX4	0.96	0.17
ABL1	SHPK	0.94	0.13
ABL1	SDC3	0.97	0.17
ABL1	SDK1	0.05	0.09
ABL1	LDOC1L	0.97	0.18
ABL1	TNXB	0.93	0.14
ABL1	TPPP	0.84	0.13
ABL1	TCF3	0.98	0.19
ABL1	UBA1	0.97	0.18
ABL1	SETD1A	0.98	0.19
ABL1	PTBP1	0.98	0.20
ABL1	PVRL1	0.94	0.14
ABL1	PHLDB1	0.95	0.16
ABL1	NPIPA7	0.42	0.10
ABL1	RAB11FIP5	0.99	0.20
ABL1	GOLGA3	0.98	0.19
ABL1	GOLGA2	0.98	0.20
ABL1	RP11-1055B8.7	0.96	0.18
ABL1	RAB35	0.98	0.19
ABL1	RAB5C	0.97	0.19
ABL1	KIAA0556	0.98	0.20
ABL1	ATP8B2	0.97	0.19
ABL1	RBM15B	0.98	0.20
ABL1	TMEM43	0.96	0.17
ABL1	RUSC2	0.99	0.20
ABL1	GPR124	0.96	0.16
ABL1	TMEM127	0.99	0.22
ABL1	ACKR3	0.86	0.12
ABL1	ADCY9	0.96	0.18
ABL1	AFAP1	0.97	0.18
ABL1	SLIT3	0.98	0.19
ABL1	AHDC1	0.94	0.15
ABL1	SMAD3	0.97	0.18
ABL1	RUNDC1	0.93	0.16
ABL1	ZFP36L2	0.96	0.17
ABL1	SNX33	0.97	0.17
ABL1	AP2A2	0.97	0.19
ABL1	STK40	0.90	0.15
ABL1	SYVN1	0.98	0.19
ABL1	ASPDH	0.03	0.08
ABL1	HEATR2	0.97	0.17
ABL1	ST3GAL2	0.98	0.19
ABL1	TEAD3	0.88	0.14
ABL1	THBS1	0.80	0.13
ABL1	TIMP2	0.97	0.18
ABL1	BICD2	0.98	0.19
ABL1	TBC1D9B	0.94	0.17
ABL1	TRIM8	0.97	0.19
ABL1	TRAF3	0.99	0.20
ABL1	TRAM2	0.98	0.19
ABL1	TXLNA	0.98	0.19
ABL1	BTBD9	0.88	0.15
ABL1	UBAP2	0.94	0.17
ABL1	C6orf132	0.93	0.15
ABL1	USP27X-AS1	0.13	0.10
ABL1	CDC42BPB	0.98	0.20
ABL1	CHST3	0.93	0.16
ABL1	PLXNA1	0.98	0.18
ABL1	PLXNA3	0.96	0.16
ABL1	QRICH1	0.98	0.20
ABL1	DUSP28	0.59	0.12
ABL1	USP35	0.97	0.17
ABL1	USP36	0.97	0.19
ABL1	USP22	0.99	0.21
ABL1	EIF4G1	0.97	0.18
ABL1	DAGLA	0.96	0.17
ABL1	VGLL4	0.97	0.17
ABL1	DCHS1	0.97	0.17
ABL1	DIDO1	0.99	0.20
ABL1	HGSNAT	0.98	0.20
ABL1	NUP188	0.97	0.19
ABL1	DUSP8	0.86	0.12
ABL1	SLC9A1	0.91	0.15
ABL1	SLC9A8	0.96	0.17
ABL1	SLC7A1	0.95	0.17
ABL1	POM121C	0.97	0.18
ABL1	ZCCHC24	0.97	0.17
ABL1	EHMT1	0.99	0.22
ABL1	SLC12A4	0.99	0.21
ABL1	SLC20A2	0.90	0.14
ABL1	SLC35A4	0.93	0.17
ABL1	B4GALT1	0.96	0.17
ABL1	TRIOBP	0.93	0.16
ABL1	TRIM35	0.97	0.18
ABL1	ZNF319	0.94	0.17
ABL1	ZNF362	0.97	0.18
ABL1	ZNF423	0.93	0.15
ABL1	ZNF469	0.95	0.16
ABL1	POLR2A	0.95	0.17
ABL1	ZNF746	0.99	0.20
ABL1	ZNF687	0.98	0.20
ABL1	FARP2	0.93	0.16
ABL1	PCDHGC3	0.98	0.18
ABL1	PCDHGB7	0.97	0.18
ABL1	PCDHGB4	0.96	0.17
ABL1	PCDHGB6	0.97	0.17
ABL1	PCDHGA7	0.96	0.17
ABL1	PCDHGA2	0.97	0.17
ABL1	PCDHGA3	0.96	0.17
ABL1	PCDHGA5	0.96	0.17
ABL1	RHBDF1	0.98	0.19
ABL1	SLC22A23	0.96	0.16
ABL1	FEM1A	0.96	0.16
ABL1	FGFR1	0.98	0.19
ABL1	C22orf23	0.65	0.12
ABL1	FOXK2	0.95	0.16
ABL1	MT-ATP6	-0.97	0.18
ABL1	TADA2B	0.94	0.17
ABL1	CSNK1D	0.99	0.21
ABL1	ELAVL1	0.95	0.16
ABL1	CAMKK2	0.97	0.18
ABL1	GGACT	0.34	0.10
ABL1	NFATC1	0.98	0.17
ABL1	JUN	0.95	0.15
ABL1	MN1	0.94	0.15
ABL1	SRF	0.94	0.16
ABL1	SP2	0.98	0.20
ABL1	SF1	0.97	0.18
ABL1	CIC	0.98	0.20
ABL1	BCR	0.78	0.14
ABL1	GNA12	0.98	0.19
ABL1	C17orf103	0.83	0.15
ABL1	MT-ND6	-0.92	0.12
ABL2	NIN	0.99	0.23
ABL2	SLK	0.99	0.22
ABL2	SON	0.99	0.23
ABL2	C5orf66	0.98	0.19
ABL2	VPS13C	0.99	0.22
ABL2	VPS13B	0.99	0.23
ABL2	KIF1B	0.99	0.23
ABL2	KMT2C	0.99	0.23
ABL2	LRRC58	0.99	0.22
ABL2	AFF4	0.99	0.23
ABL2	CHD8	0.99	0.22
ABL2	CHD6	0.99	0.23
ABL2	BPTF	0.99	0.23
ABL2	CYLD	0.99	0.23
ABL2	EPG5	0.99	0.22
ABL2	EML4	0.99	0.22
ABL2	FKTN	0.99	0.23
ABL2	LRIG2	0.98	0.20
ABL2	MDN1	0.99	0.22
ABL2	PSD3	0.98	0.20
ABL2	RLIM	0.99	0.22
ABL2	SETX	0.99	0.23
ABL2	UBR5	0.99	0.23
ABL2	XPO4	0.99	0.22
ABL2	LOH12CR1	0.56	0.10
ABL2	FAM105B	0.99	0.22
ABL2	FAM208A	0.99	0.23
ABL2	FAM208B	0.99	0.23
ABL2	NIPBL	0.99	0.23
ABL2	DENND4C	0.99	0.23
ABL2	VCPIP1	0.99	0.23
ABL2	PRKDC	0.99	0.23
ABL2	JMJD1C	0.99	0.23
ABL2	RANBP2	0.99	0.22
ABL2	CCDC88A	0.99	0.22
ABL2	REV3L	0.99	0.22
ABL2	NOTCH2NL	0.16	0.10
ABL2	SNX30	0.99	0.22
ABL2	BACH1	0.99	0.23
ABL2	C10orf118	0.99	0.23
ABL2	COL6A3	0.96	0.17
ABL2	BIRC6	0.99	0.23
ABL2	U2AF1	0.94	0.15
ABL2	UHRF1BP1L	0.99	0.22
ABL2	UBXN7	0.99	0.23
ABL2	NBEAL1	0.86	0.14
ABL2	CLCN5	0.98	0.19
ABL2	DMXL2	0.99	0.22
ABL2	GPATCH2L	0.99	0.22
ABL2	DYRK2	0.99	0.21
ABL2	ZNF655	0.99	0.22
ABL2	ZNF652	0.97	0.18
ABL2	INO80D	0.99	0.23
ABL2	POU2F1	0.98	0.22
ABL2	FEM1C	0.99	0.22
ABL2	FEM1B	0.99	0.23
ABL2	HIVEP1	0.99	0.22
ABL2	BOD1L1	0.99	0.23
ABL2	GNA13	0.99	0.22
ABL2	IQGAP1	0.99	0.22
ABL2	AKAP13	0.98	0.21
ABL2	PRRC2C	0.99	0.23
ABL2	DICER1	0.99	0.23
ABL2	HMBOX1	0.71	0.13
ABLIM3	PRUNE2	0.00	0.06
ABLIM3	TMEM51-AS1	0.05	0.07
ABLIM3	RP11-798K3.2	0.02	0.06
ABLIM3	ST6GALNAC3	0.35	0.09
ABLIM3	TKT	0.00	0.06
ABLIM3	TNN	0.41	0.09
ABLIM3	VWF	0.84	0.13
ABLIM3	KDR	0.86	0.13
ABLIM3	CA8	0.62	0.09
ABLIM3	CA4	0.56	0.10
ABLIM3	ERG	0.98	0.16
ABLIM3	BMX	0.52	0.11
ABLIM3	MEOX1	0.88	0.13
ABLIM3	MEOX2	0.79	0.13
ABLIM3	MFSD4	0.96	0.14
ABLIM3	MMP17	-0.22	0.07
ABLIM3	MYRIP	0.61	0.12
ABLIM3	NLRP1	0.93	0.14
ABLIM3	NMUR1	0.01	0.06
ABLIM3	NPY4R	0.07	0.07
ABLIM3	NR1D1	-0.17	0.06
ABLIM3	LRRC70	0.74	0.11
ABLIM3	AFAP1L1	0.72	0.10
ABLIM3	ZBTB18	0.73	0.13
ABLIM3	GADD45A	0.01	0.07
ABLIM3	LEPREL1	0.05	0.07
ABLIM3	CYP4Z1	0.02	0.06
ABLIM3	CTNNBIP1	0.94	0.13
ABLIM3	PDE2A	0.97	0.14
ABLIM3	PDE9A	0.82	0.11
ABLIM3	PEAR1	0.96	0.15
ABLIM3	NOSTRIN	0.86	0.11
ABLIM3	PHKA1	0.45	0.11
ABLIM3	PNMA3	0.05	0.06
ABLIM3	TSPAN13	0.45	0.10
ABLIM3	TSPAN14	0.85	0.13
ABLIM3	PRR26	0.08	0.08
ABLIM3	SCARF1	0.85	0.13
ABLIM3	NEURL1B	0.84	0.12
ABLIM3	APOLD1	0.68	0.12
ABLIM3	SCNN1B	0.86	0.12
ABLIM3	CXorf36	0.95	0.14
ABLIM3	ROBO4	0.95	0.15
ABLIM3	S1PR1	0.93	0.15
ABLIM3	RSAD2	0.43	0.09
ABLIM3	SEL1L2	-0.01	0.05
ABLIM3	SCN4B	0.82	0.11
ABLIM3	ABCG1	0.18	0.07
ABLIM3	ABHD6	0.82	0.12
ABLIM3	SOCS2	0.53	0.11
ABLIM3	SPSB1	-0.30	0.06
ABLIM3	CLEC14A	0.75	0.12
ABLIM3	ALDOB	0.00	0.05
ABLIM3	KIAA1217	0.71	0.12
ABLIM3	APLNR	0.81	0.11
ABLIM3	ARIH2	0.46	0.11
ABLIM3	EPB41L4A	0.95	0.15
ABLIM3	TPD52L1	0.18	0.07
ABLIM3	TFPI2	0.68	0.09
ABLIM3	BAALC	0.98	0.16
ABLIM3	THBS4	0.03	0.06
ABLIM3	CLEC1A	0.91	0.14
ABLIM3	RP11-768F21.1	0.00	0.06
ABLIM3	RP11-7F17.3	0.00	0.06
ABLIM3	TUBE1	0.78	0.12
ABLIM3	BTNL9	0.79	0.12
ABLIM3	CBLN1	0.05	0.05
ABLIM3	CCL16	0.06	0.08
ABLIM3	CCL14	0.28	0.09
ABLIM3	CDHR5	0.00	0.07
ABLIM3	GOLGA8B	0.06	0.09
ABLIM3	GPR160	0.86	0.13
ABLIM3	MIR503HG	0.00	0.06
ABLIM3	VEGFC	0.58	0.08
ABLIM3	LINC00961	0.11	0.08
ABLIM3	LINC00987	0.65	0.11
ABLIM3	VSIG2	0.32	0.09
ABLIM3	C6orf141	0.88	0.12
ABLIM3	EFNA1	0.80	0.11
ABLIM3	EFNB3	0.01	0.05
ABLIM3	WSCD1	0.86	0.12
ABLIM3	EPB42	0.05	0.07
ABLIM3	GALNT15	0.45	0.11
ABLIM3	FAM212B-AS1	0.02	0.06
ABLIM3	SLC6A16	0.19	0.09
ABLIM3	CD300LG	0.94	0.14
ABLIM3	FAM101B	0.34	0.08
ABLIM3	DNASE1L3	0.07	0.07
ABLIM3	HIP1R	0.83	0.13
ABLIM3	BMP6	0.92	0.13
ABLIM3	CDH5	0.98	0.17
ABLIM3	ART5	0.00	0.05
ABLIM3	DTX4	0.78	0.12
ABLIM3	DLL4	0.56	0.11
ABLIM3	GNAZ	0.93	0.13
ABLIM3	ADAMTS18	0.39	0.10
ABLIM3	ESAM	0.91	0.14
ABLIM3	FLNB	0.82	0.13
ABLIM3	DCUN1D2	0.45	0.11
ABLIM3	ICA1	0.61	0.10
ABLIM3	C4orf32	0.88	0.12
ABLIM3	IGF2	0.15	0.09
ABLIM3	INPP1	0.68	0.11
ABLIM3	HHEX	0.92	0.13
ABLIM3	MPP2	0.29	0.10
ABLIM3	PKP1	0.76	0.09
ABLIM3	PHF7	0.17	0.09
ABLIM3	NNAT	-0.02	0.05
ABLIM3	RGS6	0.09	0.09
ABLIM3	RFX8	0.06	0.07
ABLIM3	TSPAN6	0.68	0.11
ABLIM3	PRND	0.00	0.06
ABLIM3	PPT2	0.62	0.12
ABLIM3	TBX5	0.16	0.07
ABLIM3	SV2B	0.69	0.11
ABLIM3	SCGN	0.01	0.05
ABLIM3	SOX7	0.89	0.13
ABLIM3	DENND2A	0.47	0.09
ABLIM3	WNT2	-0.03	0.07
ABLIM3	WARS	0.77	0.10
ABLIM3	PPP1R16B	0.92	0.14
ABLIM3	ZFP2	0.39	0.09
ABLIM3	RP11-638I2.8	0.06	0.07
ABLIM3	GABARAPL1	0.66	0.10
ABLIM3	COLEC11	0.00	0.05
ABLIM3	UGT1A9	0.00	0.05
ABLIM3	UGT1A5	0.00	0.05
ABLIM3	UGT1A1	0.00	0.05
ABLIM3	AC135178.1	0.69	0.10
ABLIM3	KALRN	0.86	0.12
ABR	MAP3K6	0.83	0.13
ABR	ZZEF1	0.78	0.14
ABR	HVCN1	0.66	0.12
ABR	CCDC57	0.91	0.15
ABR	IKBKB	0.91	0.15
ABR	ITPKB	0.65	0.13
ABR	JADE2	0.84	0.14
ABR	ALS2CL	0.87	0.13
ABR	KCNK5	0.20	0.08
ABR	KIAA0141	0.87	0.14
ABR	KLF13	0.81	0.13
ABR	AMBRA1	0.80	0.14
ABR	RNF216	0.95	0.15
ABR	ANKMY1	0.78	0.14
ABR	CYFIP1	0.90	0.15
ABR	ZBTB22	0.86	0.14
ABR	MEF2D	0.95	0.16
ABR	MINK1	0.96	0.16
ABR	GTF2IRD1	0.67	0.12
ABR	PLEKHG4	0.80	0.13
ABR	MLLT6	0.95	0.15
ABR	NUP62	0.93	0.15
ABR	ARPC4-TTLL3	0.86	0.15
ABR	PLCG1	0.85	0.14
ABR	NCKIPSD	0.64	0.12
ABR	RP3-395M20.8	0.93	0.15
ABR	CRY2	0.40	0.10
ABR	COBL	0.00	0.07
ABR	BAP1	0.94	0.15
ABR	DNM2	0.96	0.15
ABR	DGKD	0.91	0.14
ABR	FGD5	0.85	0.14
ABR	DNASE1L1	0.93	0.15
ABR	KAT8	0.94	0.15
ABR	MAU2	0.95	0.16
ABR	MCM2	0.88	0.13
ABR	MPP3	0.54	0.11
ABR	RXRB	0.90	0.15
ABR	SFSWAP	0.93	0.15
ABR	TSC2	0.96	0.15
ABR	TOX2	0.06	0.08
ABR	TYK2	0.93	0.16
ABR	RALGDS	0.91	0.15
ABR	SUN2	0.87	0.14
ABR	RGS12	0.93	0.15
ABR	RIMS3	0.11	0.08
ABR	SYNGR1	0.92	0.15
ABR	ATP1B2	0.12	0.08
ABR	RBM15B	0.88	0.14
ABR	AGAP2	0.46	0.11
ABR	SMOC1	0.19	0.09
ABR	SPIDR	0.82	0.14
ABR	AKAP8	0.92	0.15
ABR	ATP9B	0.83	0.13
ABR	RPS6KA2	0.88	0.14
ABR	SF1	0.94	0.16
ABR	UNK	0.96	0.16
ABR	ACE	0.81	0.12
ABR	CIC	0.94	0.16
ABR	TRAF1	0.88	0.13
ABR	TTYH2	0.90	0.14
ABR	TTLL3	0.96	0.16
ABR	BRPF1	0.82	0.15
ABR	USP19	0.96	0.16
ABR	USP11	0.93	0.15
ABR	PLXND1	0.96	0.16
ABR	ARHGAP44	0.52	0.11
ABR	GTF3C2	0.89	0.15
ABR	WASF2	0.90	0.15
ABR	SLC12A4	0.89	0.15
ABR	NUP214	0.89	0.15
ABR	EWSR1	0.87	0.15
ABR	DENND3	0.93	0.15
ABR	ZNF496	0.91	0.15
ABR	ZNF335	0.95	0.15
ABR	RAPGEF3	0.68	0.12
ABR	RAPGEF1	0.96	0.16
ABR	DFNB31	0.30	0.11
ABR	ZMIZ2	0.94	0.15
ABR	HIF3A	0.52	0.10
ABT1	YIPF3	0.99	0.21
ABT1	PPP2R1A	0.98	0.21
ABT1	GMEB2	0.98	0.19
ABT1	ZNF276	0.97	0.19
ABT1	ZNF212	0.96	0.18
ABT1	ZNF576	0.92	0.14
ABT1	MRFAP1	0.98	0.20
ABT1	MRPL44	0.44	0.11
ABT1	ADPRHL2	0.98	0.21
ABT1	CTDSP1	0.99	0.21
ABT1	SLC39A13	0.99	0.21
ABT1	NFKBIA	0.86	0.14
ABT1	MAGED2	0.98	0.19
ABT1	MAGEH1	0.96	0.18
ABT1	MT-CYB	-0.99	0.20
ABT1	MT-ND4	-0.99	0.20
ABT1	SLC10A3	0.99	0.21
ABT1	SLC39A1	0.98	0.19
ABT1	SLC35C2	0.99	0.21
ABT1	CCDC71	0.97	0.18
ABT1	TXNDC11	0.98	0.20
ABT1	PRKRIP1	0.98	0.20
ABT1	KCTD5	0.98	0.17
ABT1	FAM174A	0.92	0.14
ABT1	KTI12	0.92	0.13
ABT1	ALKBH4	0.98	0.19
ABT1	FBXL12	0.93	0.15
ABT1	LEMD2	0.99	0.21
ABT1	MESP2	0.00	0.08
ABT1	MEMO1	0.52	0.11
ABT1	MED26	0.88	0.14
ABT1	MED30	0.90	0.13
ABT1	SDR39U1	0.98	0.21
ABT1	MGAT1	0.98	0.21
ABT1	HNRNPM	0.99	0.21
ABT1	C21orf59	0.94	0.18
ABT1	MRGBP	0.96	0.17
ABT1	MTCH1	0.99	0.21
ABT1	MUTYH	0.98	0.19
ABT1	NAIF1	0.96	0.16
ABT1	NDNL2	0.86	0.15
ABT1	ZBTB22	0.97	0.19
ABT1	NRBP1	0.98	0.21
ABT1	NSUN5	0.99	0.20
ABT1	THAP11	0.97	0.18
ABT1	OTUB1	0.99	0.21
ABT1	CHMP4B	0.98	0.20
ABT1	CHMP1A	0.99	0.21
ABT1	P4HTM	0.97	0.20
ABT1	CXorf40B	0.98	0.19
ABT1	PRPSAP1	0.81	0.15
ABT1	CHST14	0.97	0.18
ABT1	PCIF1	0.98	0.21
ABT1	PDCD6	0.93	0.17
ABT1	CCDC115	0.98	0.20
ABT1	CCDC130	0.98	0.20
ABT1	PHF5A	0.87	0.14
ABT1	PMPCA	0.98	0.20
ABT1	PPP4C	0.98	0.21
ABT1	PRMT1	0.98	0.21
ABT1	PSMB4	0.99	0.21
ABT1	BLOC1S4	0.98	0.19
ABT1	WBSCR22	0.98	0.20
ABT1	SEPHS2	0.96	0.17
ABT1	RIC8A	0.98	0.21
ABT1	RNF25	0.98	0.20
ABT1	MAD2L1BP	0.96	0.17
ABT1	ARF1	0.99	0.21
ABT1	ARF5	0.99	0.21
ABT1	BAP1	0.99	0.21
ABT1	CLK3	0.96	0.19
ABT1	COQ6	0.78	0.14
ABT1	COG7	0.96	0.17
ABT1	DEF8	0.98	0.21
ABT1	DPH1	0.98	0.20
ABT1	DRG2	0.98	0.21
ABT1	GHDC	0.98	0.21
ABT1	GNB2	0.98	0.21
ABT1	IMP3	0.99	0.20
ABT1	IRF3	0.99	0.21
ABT1	KAT5	0.99	0.21
ABT1	MEG9	0.03	0.09
ABT1	MOGS	0.98	0.20
ABT1	MUL1	0.95	0.16
ABT1	NFYC	0.97	0.18
ABT1	CTD-2228K2.5	0.98	0.20
ABT1	RAB40B	0.93	0.15
ABT1	OSR1	0.54	0.13
ABT1	PIGH	0.89	0.15
ABT1	PHC2	0.99	0.21
ABT1	PRCC	0.98	0.21
ABT1	SCYL1	0.98	0.21
ABT1	RER1	0.98	0.20
ABT1	RELA	0.99	0.21
ABT1	RALY	0.99	0.21
ABT1	AP003068.23	0.04	0.09
ABT1	SETD8	0.96	0.18
ABT1	TBCC	0.98	0.17
ABT1	TOE1	0.94	0.15
ABT1	SGSM3	0.99	0.21
ABT1	YRDC	0.77	0.13
ABT1	RANBP3	0.98	0.21
ABT1	RANBP1	0.97	0.19
ABT1	GADD45A	0.13	0.09
ABT1	SRSF9	0.96	0.19
ABT1	RASSF1	0.99	0.21
ABT1	SURF6	0.98	0.20
ABT1	STX10	0.98	0.20
ABT1	APH1A	0.99	0.21
ABT1	ARPC4	0.98	0.21
ABT1	ATG4B	0.98	0.21
ABT1	ATPIF1	0.98	0.20
ABT1	TOR2A	0.97	0.20
ABT1	U2AF2	0.98	0.21
ABT1	UBE2I	0.99	0.21
ABT1	LYSMD4	0.95	0.16
ABT1	CARKD	0.98	0.20
ABT1	CARS2	0.98	0.20
ABT1	CCAR2	0.99	0.21
ABT1	CENPT	0.98	0.21
ABT1	CDC37	0.98	0.21
ABT1	ACTR1B	0.98	0.20
ABT1	CPSF4	0.97	0.20
ABT1	CSTF1	0.89	0.14
ABT1	METTL23	0.91	0.16
ABT1	RNF113A	0.96	0.19
ABT1	DDX28	0.97	0.16
ABT1	UBE2D2	0.96	0.19
ABT1	ADRBK1	0.98	0.20
ABT1	KCNMB4	0.51	0.10
ABT1	COMMD5	0.98	0.20
ABT1	DMAP1	0.98	0.20
ABT1	WDR55	0.97	0.20
ABT1	WDR45	0.98	0.20
ABT1	GABPB1	0.97	0.17
ABT1	DUSP12	0.93	0.16
ABT1	TMEM203	0.98	0.20
ABT1	TMEM109	0.98	0.21
ABT1	TMEM55B	0.98	0.20
ABT1	NCAPH2	0.98	0.21
ABT1	MPLKIP	0.95	0.16
ABT1	FTSJ2	0.93	0.17
ABT1	C16orf80	0.83	0.12
ACAD8	NPY4R	0.05	0.07
ACAD8	NSUN2	0.65	0.12
ACAD8	ST3GAL1	0.61	0.12
ACAD8	RP11-571M6.15	0.17	0.08
ACAD8	AL161668.5	0.28	0.08
ACAD8	PPP1R3D	0.87	0.14
ACAD8	RP11-863K10.7	0.01	0.07
ACAD8	PPP2R5A	0.58	0.11
ACAD8	RP1-170O19.20	0.68	0.11
ACAD8	SEC31B	0.67	0.11
ACAD8	ZNF324B	0.34	0.10
ACAD8	KIAA0355	0.74	0.13
ACAD8	NDUFAF7	0.86	0.13
ACAD8	NDUFAF6	0.10	0.09
ACAD8	NDUFA10	0.45	0.10
ACAD8	PAPD7	0.85	0.13
ACAD8	PANK1	0.05	0.07
ACAD8	KIAA1191	0.95	0.14
ACAD8	PDCD7	0.83	0.13
ACAD8	PCGF6	0.58	0.11
ACAD8	PCID2	0.82	0.13
ACAD8	SEMA4C	0.59	0.11
ACAD8	PEX12	0.83	0.12
ACAD8	PHKA1	0.64	0.12
ACAD8	PHKA2	0.40	0.10
ACAD8	FAM160A2	0.75	0.12
ACAD8	PHTF1	0.69	0.12
ACAD8	NFATC2IP	0.94	0.14
ACAD8	ALDH1B1	0.27	0.09
ACAD8	PIP5K1A	0.81	0.13
ACAD8	HARBI1	0.60	0.12
ACAD8	PRUNE	0.83	0.13
ACAD8	PRDX3	0.56	0.11
ACAD8	PRMT6	0.71	0.11
ACAD8	PTCD3	0.92	0.14
ACAD8	PYGO2	0.88	0.13
ACAD8	LETMD1	0.70	0.12
ACAD8	CLDN12	0.67	0.13
ACAD8	RANBP10	0.89	0.13
ACAD8	CS	0.17	0.09
ACAD8	ABCB10	0.84	0.13
ACAD8	ABHD15	0.37	0.10
ACAD8	RBM39	0.80	0.14
ACAD8	RBBP5	0.63	0.14
ACAD8	PITRM1	0.60	0.12
ACAD8	ATP5A1	0.21	0.09
ACAD8	SLC20A2	0.69	0.12
ACAD8	RPAIN	0.64	0.10
ACAD8	TMEM69	0.45	0.11
ACAD8	KANSL3	0.89	0.14
ACAD8	C8orf56	0.00	0.05
ACAD8	PCDHB15	0.27	0.10
ACAD8	EXTL3-AS1	0.03	0.08
ACAD8	SART3	0.86	0.13
ACAD8	ABHD17B	0.72	0.14
ACAD8	SCYL3	0.75	0.12
ACAD8	SGPL1	0.66	0.12
ACAD8	ABCB7	0.60	0.12
ACAD8	ADCY3	0.79	0.11
ACAD8	ACAT1	0.08	0.08
ACAD8	ACIN1	0.84	0.13
ACAD8	AIFM1	0.08	0.09
ACAD8	KCTD21-AS1	0.38	0.10
ACAD8	SPRY2	0.86	0.12
ACAD8	SPRY1	0.81	0.13
ACAD8	AKAP1	0.39	0.11
ACAD8	SRSF7	0.91	0.13
ACAD8	STX16	0.88	0.13
ACAD8	KBTBD6	0.64	0.12
ACAD8	STIM2	0.75	0.13
ACAD8	APMAP	0.29	0.09
ACAD8	SYCE2	0.03	0.06
ACAD8	ASH2L	0.76	0.11
ACAD8	ARIH2	0.85	0.13
ACAD8	FAM131A	0.62	0.12
ACAD8	FAM168B	0.76	0.12
ACAD8	ATP5B	0.23	0.08
ACAD8	TAPT1	0.77	0.13
ACAD8	TAOK2	0.60	0.12
ACAD8	UBAP1L	0.77	0.13
ACAD8	BAALC	0.38	0.09
ACAD8	BAHD1	0.88	0.13
ACAD8	BEND7	0.80	0.13
ACAD8	TMCO6	0.65	0.10
ACAD8	GRPEL1	0.42	0.09
ACAD8	TRIB2	0.85	0.12
ACAD8	TRPV1	0.37	0.10
ACAD8	CDKN2AIP	0.86	0.14
ACAD8	NT5DC3	0.65	0.11
ACAD8	KCTD21	0.50	0.12
ACAD8	GABARAPL1	0.72	0.12
ACAD8	C16orf46	0.01	0.06
ACAD8	BPNT1	0.38	0.10
ACAD8	COQ10A	0.39	0.08
ACAD8	TUBD1	0.57	0.10
ACAD8	TUBE1	0.92	0.13
ACAD8	TXLNG	0.82	0.13
ACAD8	BSDC1	0.86	0.14
ACAD8	BTNL9	0.42	0.11
[truncated: 728,051 more rows]
