# Supplementary material for: Inferred expression regulator activities suggest genes mediating cardiometabolic genetic signals
Source: PLoS Comput Biol. 2021 Nov 18;17(11):e1009563. doi: 10.1371/journal.pcbi.1009563 (PMC8639061; doi:10.1371/journal.pcbi.1009563)
Supplement: S4 Table — (XLSX) [file pcbi.1009563.s014.xlsx]

## Sheet: ST4
S4 Table: Phenotypic master regulator (MR) list with pleiotropy count
Regulator	BMI	WHR	HOMA-IR	HDL	Triglycerides	Trait count
BMP3	TRUE	TRUE	TRUE	TRUE	TRUE	5
RASL10B	TRUE	TRUE	TRUE	TRUE	TRUE	5
GLRA1	TRUE	TRUE	TRUE	TRUE	TRUE	5
CECR2	TRUE	TRUE	TRUE	TRUE	TRUE	5
TBX4	TRUE	TRUE	TRUE	TRUE	TRUE	5
GNA14	TRUE	TRUE	TRUE	TRUE	TRUE	5
GLIS1	TRUE	TRUE	TRUE	TRUE	TRUE	5
RTN1	TRUE	TRUE	TRUE	FALSE	TRUE	4
CPE	TRUE	TRUE	TRUE	TRUE	FALSE	4
TYRO3	TRUE	TRUE	TRUE	TRUE	FALSE	4
GNAI1	TRUE	FALSE	TRUE	TRUE	TRUE	4
RORB	TRUE	FALSE	TRUE	TRUE	TRUE	4
KCNIP2	TRUE	TRUE	TRUE	TRUE	FALSE	4
FGFRL1	TRUE	FALSE	TRUE	TRUE	TRUE	4
GIPR	FALSE	TRUE	TRUE	TRUE	TRUE	4
DMRT2	TRUE	FALSE	TRUE	FALSE	TRUE	3
RGS3	TRUE	TRUE	FALSE	FALSE	TRUE	3
DAPK2	TRUE	TRUE	TRUE	FALSE	FALSE	3
HOMEZ	TRUE	FALSE	TRUE	TRUE	FALSE	3
CTGF	TRUE	TRUE	TRUE	FALSE	FALSE	3
NPR1	TRUE	TRUE	FALSE	TRUE	FALSE	3
ID2	TRUE	TRUE	TRUE	FALSE	FALSE	3
RAB3A	TRUE	TRUE	TRUE	FALSE	FALSE	3
ANG	TRUE	TRUE	TRUE	FALSE	FALSE	3
DOK5	TRUE	TRUE	TRUE	FALSE	FALSE	3
CIDEA	TRUE	TRUE	TRUE	FALSE	FALSE	3
LMO4	TRUE	TRUE	FALSE	TRUE	FALSE	3
NTRK3	TRUE	FALSE	TRUE	TRUE	FALSE	3
LASP1	TRUE	FALSE	TRUE	FALSE	TRUE	3
MKX	TRUE	TRUE	TRUE	FALSE	FALSE	3
MSN	TRUE	TRUE	TRUE	FALSE	FALSE	3
EXT1	TRUE	FALSE	TRUE	FALSE	TRUE	3
RASSF4	TRUE	TRUE	TRUE	FALSE	FALSE	3
PTPRJ	TRUE	TRUE	TRUE	FALSE	FALSE	3
DDR1	TRUE	TRUE	FALSE	FALSE	TRUE	3
ADRB1	TRUE	TRUE	FALSE	TRUE	FALSE	3
CHAF1B	TRUE	TRUE	FALSE	TRUE	FALSE	3
YWHAH	FALSE	TRUE	TRUE	FALSE	TRUE	3
SIK2	FALSE	TRUE	TRUE	TRUE	FALSE	3
DMRTA1	FALSE	TRUE	FALSE	TRUE	TRUE	3
STK38	FALSE	TRUE	FALSE	TRUE	TRUE	3
SLC20A1	FALSE	TRUE	TRUE	FALSE	TRUE	3
RABIF	FALSE	TRUE	FALSE	TRUE	TRUE	3
TPM4	FALSE	TRUE	TRUE	FALSE	TRUE	3
IFI16	FALSE	TRUE	FALSE	TRUE	TRUE	3
PPP2R5A	FALSE	TRUE	TRUE	FALSE	TRUE	3
CSF2RB	FALSE	TRUE	TRUE	FALSE	TRUE	3
GNG7	FALSE	FALSE	TRUE	TRUE	TRUE	3
CSNK2A2	TRUE	TRUE	FALSE	FALSE	FALSE	2
ESR1	TRUE	FALSE	TRUE	FALSE	FALSE	2
RND3	TRUE	TRUE	FALSE	FALSE	FALSE	2
ADH1A	TRUE	FALSE	TRUE	FALSE	FALSE	2
ARHGEF26	TRUE	TRUE	FALSE	FALSE	FALSE	2
MAP3K5	TRUE	FALSE	TRUE	FALSE	FALSE	2
ARRB1	TRUE	FALSE	FALSE	TRUE	FALSE	2
HOXA9	TRUE	TRUE	FALSE	FALSE	FALSE	2
GPHN	TRUE	TRUE	FALSE	FALSE	FALSE	2
SNCAIP	TRUE	TRUE	FALSE	FALSE	FALSE	2
FGFR2	TRUE	FALSE	TRUE	FALSE	FALSE	2
NCAM1	TRUE	FALSE	TRUE	FALSE	FALSE	2
ARHGEF37	TRUE	FALSE	TRUE	FALSE	FALSE	2
ZNF334	TRUE	TRUE	FALSE	FALSE	FALSE	2
MLX	TRUE	TRUE	FALSE	FALSE	FALSE	2
SOX12	TRUE	TRUE	FALSE	FALSE	FALSE	2
PRKAG2	TRUE	FALSE	TRUE	FALSE	FALSE	2
P2RX6	TRUE	TRUE	FALSE	FALSE	FALSE	2
RSPO1	TRUE	TRUE	FALSE	FALSE	FALSE	2
FANCE	TRUE	FALSE	TRUE	FALSE	FALSE	2
POFUT1	TRUE	FALSE	TRUE	FALSE	FALSE	2
LRRFIP1	TRUE	FALSE	TRUE	FALSE	FALSE	2
IFT57	TRUE	FALSE	FALSE	TRUE	FALSE	2
SIRT1	TRUE	FALSE	TRUE	FALSE	FALSE	2
TBC1D8	FALSE	TRUE	FALSE	TRUE	FALSE	2
HOXA3	FALSE	TRUE	FALSE	TRUE	FALSE	2
GRIA3	FALSE	TRUE	TRUE	FALSE	FALSE	2
GJA1	FALSE	TRUE	FALSE	FALSE	TRUE	2
IQSEC3	FALSE	TRUE	FALSE	TRUE	FALSE	2
ARHGAP11A	FALSE	TRUE	TRUE	FALSE	FALSE	2
GPR39	FALSE	TRUE	FALSE	TRUE	FALSE	2
MPZL1	FALSE	TRUE	TRUE	FALSE	FALSE	2
UBP1	FALSE	TRUE	TRUE	FALSE	FALSE	2
HCAR2	FALSE	TRUE	TRUE	FALSE	FALSE	2
F2RL3	FALSE	TRUE	TRUE	FALSE	FALSE	2
SLIT2	FALSE	TRUE	TRUE	FALSE	FALSE	2
TRIM55	FALSE	FALSE	TRUE	FALSE	TRUE	2
GRB2	FALSE	FALSE	TRUE	TRUE	FALSE	2
CDKN2C	FALSE	FALSE	TRUE	FALSE	TRUE	2
THBS1	FALSE	FALSE	TRUE	FALSE	TRUE	2
KLF15	FALSE	FALSE	TRUE	TRUE	FALSE	2
ARF6	FALSE	FALSE	TRUE	TRUE	FALSE	2
RASA3	FALSE	FALSE	TRUE	FALSE	TRUE	2
CITED2	FALSE	FALSE	TRUE	TRUE	FALSE	2
ESR2	FALSE	FALSE	TRUE	TRUE	FALSE	2
RARB	FALSE	FALSE	FALSE	TRUE	TRUE	2
PFKFB1	FALSE	FALSE	FALSE	TRUE	TRUE	2
EMX2	FALSE	FALSE	FALSE	TRUE	TRUE	2
CHP1	FALSE	FALSE	FALSE	TRUE	TRUE	2
CCL2	FALSE	FALSE	FALSE	TRUE	TRUE	2
PTPRF	FALSE	FALSE	FALSE	TRUE	TRUE	2
ANKDD1A	TRUE	FALSE	FALSE	FALSE	FALSE	1
ING1	TRUE	FALSE	FALSE	FALSE	FALSE	1
TNFRSF10C	TRUE	FALSE	FALSE	FALSE	FALSE	1
F2R	TRUE	FALSE	FALSE	FALSE	FALSE	1
FGF1	TRUE	FALSE	FALSE	FALSE	FALSE	1
RAB9A	TRUE	FALSE	FALSE	FALSE	FALSE	1
EPHA4	TRUE	FALSE	FALSE	FALSE	FALSE	1
PDLIM1	TRUE	FALSE	FALSE	FALSE	FALSE	1
BTG2	TRUE	FALSE	FALSE	FALSE	FALSE	1
ZNF530	TRUE	FALSE	FALSE	FALSE	FALSE	1
SSTR2	TRUE	FALSE	FALSE	FALSE	FALSE	1
ZFAT	TRUE	FALSE	FALSE	FALSE	FALSE	1
EIF4EBP2	TRUE	FALSE	FALSE	FALSE	FALSE	1
ADAM17	TRUE	FALSE	FALSE	FALSE	FALSE	1
STMN2	TRUE	FALSE	FALSE	FALSE	FALSE	1
MET	TRUE	FALSE	FALSE	FALSE	FALSE	1
ETV6	TRUE	FALSE	FALSE	FALSE	FALSE	1
RRBP1	TRUE	FALSE	FALSE	FALSE	FALSE	1
HIST1H4H	TRUE	FALSE	FALSE	FALSE	FALSE	1
HLF	TRUE	FALSE	FALSE	FALSE	FALSE	1
GHR	TRUE	FALSE	FALSE	FALSE	FALSE	1
TENM4	TRUE	FALSE	FALSE	FALSE	FALSE	1
SIT1	TRUE	FALSE	FALSE	FALSE	FALSE	1
FGF10	TRUE	FALSE	FALSE	FALSE	FALSE	1
HEY2	TRUE	FALSE	FALSE	FALSE	FALSE	1
RXRG	TRUE	FALSE	FALSE	FALSE	FALSE	1
PITX2	TRUE	FALSE	FALSE	FALSE	FALSE	1
RRAGC	TRUE	FALSE	FALSE	FALSE	FALSE	1
ELP3	TRUE	FALSE	FALSE	FALSE	FALSE	1
ABCC9	TRUE	FALSE	FALSE	FALSE	FALSE	1
TOB1	TRUE	FALSE	FALSE	FALSE	FALSE	1
SIPA1L1	TRUE	FALSE	FALSE	FALSE	FALSE	1
RAB7A	TRUE	FALSE	FALSE	FALSE	FALSE	1
HOXB4	TRUE	FALSE	FALSE	FALSE	FALSE	1
EPHB2	TRUE	FALSE	FALSE	FALSE	FALSE	1
PPP4R1	TRUE	FALSE	FALSE	FALSE	FALSE	1
AKAP12	TRUE	FALSE	FALSE	FALSE	FALSE	1
ATP6AP2	TRUE	FALSE	FALSE	FALSE	FALSE	1
DNAJB6	TRUE	FALSE	FALSE	FALSE	FALSE	1
PIM1	TRUE	FALSE	FALSE	FALSE	FALSE	1
ANXA5	FALSE	TRUE	FALSE	FALSE	FALSE	1
TACSTD2	FALSE	TRUE	FALSE	FALSE	FALSE	1
MSC	FALSE	TRUE	FALSE	FALSE	FALSE	1
WWC1	FALSE	TRUE	FALSE	FALSE	FALSE	1
TNFAIP6	FALSE	TRUE	FALSE	FALSE	FALSE	1
HEXIM1	FALSE	TRUE	FALSE	FALSE	FALSE	1
PDCD1LG2	FALSE	TRUE	FALSE	FALSE	FALSE	1
ZNF415	FALSE	TRUE	FALSE	FALSE	FALSE	1
NPY1R	FALSE	TRUE	FALSE	FALSE	FALSE	1
RAB31	FALSE	TRUE	FALSE	FALSE	FALSE	1
FOXP1	FALSE	TRUE	FALSE	FALSE	FALSE	1
GMIP	FALSE	TRUE	FALSE	FALSE	FALSE	1
HTATIP2	FALSE	TRUE	FALSE	FALSE	FALSE	1
DAB2IP	FALSE	TRUE	FALSE	FALSE	FALSE	1
PCBD1	FALSE	TRUE	FALSE	FALSE	FALSE	1
NPR3	FALSE	TRUE	FALSE	FALSE	FALSE	1
ZNF546	FALSE	TRUE	FALSE	FALSE	FALSE	1
HMOX1	FALSE	TRUE	FALSE	FALSE	FALSE	1
STK17B	FALSE	TRUE	FALSE	FALSE	FALSE	1
TNFRSF10A	FALSE	TRUE	FALSE	FALSE	FALSE	1
FOXP2	FALSE	TRUE	FALSE	FALSE	FALSE	1
ZFP69	FALSE	TRUE	FALSE	FALSE	FALSE	1
RASSF2	FALSE	TRUE	FALSE	FALSE	FALSE	1
GPR68	FALSE	TRUE	FALSE	FALSE	FALSE	1
CAMK1	FALSE	TRUE	FALSE	FALSE	FALSE	1
TCF7	FALSE	TRUE	FALSE	FALSE	FALSE	1
EDN1	FALSE	TRUE	FALSE	FALSE	FALSE	1
PMEPA1	FALSE	TRUE	FALSE	FALSE	FALSE	1
ADAM9	FALSE	TRUE	FALSE	FALSE	FALSE	1
LRP1B	FALSE	TRUE	FALSE	FALSE	FALSE	1
TFDP1	FALSE	TRUE	FALSE	FALSE	FALSE	1
SH3BGRL	FALSE	TRUE	FALSE	FALSE	FALSE	1
CCND2	FALSE	TRUE	FALSE	FALSE	FALSE	1
BLOC1S2	FALSE	TRUE	FALSE	FALSE	FALSE	1
DUSP10	FALSE	TRUE	FALSE	FALSE	FALSE	1
IL15	FALSE	TRUE	FALSE	FALSE	FALSE	1
TNFAIP3	FALSE	TRUE	FALSE	FALSE	FALSE	1
EDARADD	FALSE	TRUE	FALSE	FALSE	FALSE	1
ADCY7	FALSE	FALSE	TRUE	FALSE	FALSE	1
S100A1	FALSE	FALSE	TRUE	FALSE	FALSE	1
ARHGEF16	FALSE	FALSE	TRUE	FALSE	FALSE	1
ARHGAP6	FALSE	FALSE	TRUE	FALSE	FALSE	1
GNB1	FALSE	FALSE	TRUE	FALSE	FALSE	1
TRIM16	FALSE	FALSE	TRUE	FALSE	FALSE	1
FFAR2	FALSE	FALSE	TRUE	FALSE	FALSE	1
TIAM1	FALSE	FALSE	TRUE	FALSE	FALSE	1
GNG2	FALSE	FALSE	TRUE	FALSE	FALSE	1
PDK2	FALSE	FALSE	TRUE	FALSE	FALSE	1
DMRT3	FALSE	FALSE	TRUE	FALSE	FALSE	1
LBP	FALSE	FALSE	TRUE	FALSE	FALSE	1
ARHGEF4	FALSE	FALSE	TRUE	FALSE	FALSE	1
CCND1	FALSE	FALSE	TRUE	FALSE	FALSE	1
CNTN6	FALSE	FALSE	TRUE	FALSE	FALSE	1
MERTK	FALSE	FALSE	TRUE	FALSE	FALSE	1
ELMO1	FALSE	FALSE	TRUE	FALSE	FALSE	1
SLC7A1	FALSE	FALSE	TRUE	FALSE	FALSE	1
PLCXD3	FALSE	FALSE	TRUE	FALSE	FALSE	1
FGF2	FALSE	FALSE	TRUE	FALSE	FALSE	1
GMCL1	FALSE	FALSE	TRUE	FALSE	FALSE	1
STAT3	FALSE	FALSE	TRUE	FALSE	FALSE	1
SFMBT2	FALSE	FALSE	TRUE	FALSE	FALSE	1
OPN4	FALSE	FALSE	TRUE	FALSE	FALSE	1
SMOC2	FALSE	FALSE	TRUE	FALSE	FALSE	1
RAD21	FALSE	FALSE	TRUE	FALSE	FALSE	1
HOXA5	FALSE	FALSE	TRUE	FALSE	FALSE	1
RGS17	FALSE	FALSE	TRUE	FALSE	FALSE	1
CTNNA1	FALSE	FALSE	TRUE	FALSE	FALSE	1
PREX1	FALSE	FALSE	TRUE	FALSE	FALSE	1
CORO1C	FALSE	FALSE	TRUE	FALSE	FALSE	1
EYA2	FALSE	FALSE	TRUE	FALSE	FALSE	1
IRAK2	FALSE	FALSE	TRUE	FALSE	FALSE	1
IL20RB	FALSE	FALSE	TRUE	FALSE	FALSE	1
ICAM1	FALSE	FALSE	TRUE	FALSE	FALSE	1
VEGFA	FALSE	FALSE	FALSE	TRUE	FALSE	1
FRAT2	FALSE	FALSE	FALSE	TRUE	FALSE	1
PEX11A	FALSE	FALSE	FALSE	TRUE	FALSE	1
ERBB2	FALSE	FALSE	FALSE	TRUE	FALSE	1
FYN	FALSE	FALSE	FALSE	TRUE	FALSE	1
VAV2	FALSE	FALSE	FALSE	TRUE	FALSE	1
CD38	FALSE	FALSE	FALSE	TRUE	FALSE	1
PPP1R15A	FALSE	FALSE	FALSE	TRUE	FALSE	1
PPARGC1B	FALSE	FALSE	FALSE	TRUE	FALSE	1
CHIC2	FALSE	FALSE	FALSE	TRUE	FALSE	1
BAG4	FALSE	FALSE	FALSE	TRUE	FALSE	1
AGTR1	FALSE	FALSE	FALSE	TRUE	FALSE	1
PKNOX2	FALSE	FALSE	FALSE	TRUE	FALSE	1
PTK2B	FALSE	FALSE	FALSE	TRUE	FALSE	1
TFG	FALSE	FALSE	FALSE	TRUE	FALSE	1
STAT6	FALSE	FALSE	FALSE	TRUE	FALSE	1
DAP	FALSE	FALSE	FALSE	TRUE	FALSE	1
MAP3K12	FALSE	FALSE	FALSE	TRUE	FALSE	1
MPP1	FALSE	FALSE	FALSE	TRUE	FALSE	1
SCAI	FALSE	FALSE	FALSE	TRUE	FALSE	1
LGALS9	FALSE	FALSE	FALSE	TRUE	FALSE	1
MSX2	FALSE	FALSE	FALSE	TRUE	FALSE	1
CAPN5	FALSE	FALSE	FALSE	TRUE	FALSE	1
NRIP1	FALSE	FALSE	FALSE	TRUE	FALSE	1
SP5	FALSE	FALSE	FALSE	TRUE	FALSE	1
BHLHE22	FALSE	FALSE	FALSE	TRUE	FALSE	1
CCNA2	FALSE	FALSE	FALSE	TRUE	FALSE	1
PRKAB1	FALSE	FALSE	FALSE	TRUE	FALSE	1
CD14	FALSE	FALSE	FALSE	TRUE	FALSE	1
ZNF69	FALSE	FALSE	FALSE	TRUE	FALSE	1
CNIH3	FALSE	FALSE	FALSE	TRUE	FALSE	1
PLP2	FALSE	FALSE	FALSE	TRUE	FALSE	1
ARL4A	FALSE	FALSE	FALSE	TRUE	FALSE	1
ZC4H2	FALSE	FALSE	FALSE	TRUE	FALSE	1
ARNTL2	FALSE	FALSE	FALSE	TRUE	FALSE	1
HOXA6	FALSE	FALSE	FALSE	TRUE	FALSE	1
SRC	FALSE	FALSE	FALSE	TRUE	FALSE	1
IFT27	FALSE	FALSE	FALSE	TRUE	FALSE	1
TPM3	FALSE	FALSE	FALSE	TRUE	FALSE	1
ARHGAP15	FALSE	FALSE	FALSE	TRUE	FALSE	1
JDP2	FALSE	FALSE	FALSE	TRUE	FALSE	1
RGS22	FALSE	FALSE	FALSE	TRUE	FALSE	1
NR2F1	FALSE	FALSE	FALSE	TRUE	FALSE	1
RERG	FALSE	FALSE	FALSE	TRUE	FALSE	1
PTK7	FALSE	FALSE	FALSE	TRUE	FALSE	1
TMEM189-UBE2V1	FALSE	FALSE	FALSE	TRUE	FALSE	1
IL6R	FALSE	FALSE	FALSE	TRUE	FALSE	1
SFMBT1	FALSE	FALSE	FALSE	TRUE	FALSE	1
ZWINT	FALSE	FALSE	FALSE	TRUE	FALSE	1
DLG4	FALSE	FALSE	FALSE	TRUE	FALSE	1
BID	FALSE	FALSE	FALSE	TRUE	FALSE	1
CALM3	FALSE	FALSE	FALSE	TRUE	FALSE	1
CSF1	FALSE	FALSE	FALSE	TRUE	FALSE	1
BASP1	FALSE	FALSE	FALSE	TRUE	FALSE	1
NUP93	FALSE	FALSE	FALSE	TRUE	FALSE	1
CD34	FALSE	FALSE	FALSE	TRUE	FALSE	1
MESDC2	FALSE	FALSE	FALSE	TRUE	FALSE	1
CNKSR3	FALSE	FALSE	FALSE	FALSE	TRUE	1
TRAF3IP2	FALSE	FALSE	FALSE	FALSE	TRUE	1
NCSTN	FALSE	FALSE	FALSE	FALSE	TRUE	1
NDEL1	FALSE	FALSE	FALSE	FALSE	TRUE	1
KDM2B	FALSE	FALSE	FALSE	FALSE	TRUE	1
HOXD1	FALSE	FALSE	FALSE	FALSE	TRUE	1
SEPT6	FALSE	FALSE	FALSE	FALSE	TRUE	1
STAT5A	FALSE	FALSE	FALSE	FALSE	TRUE	1
DGKA	FALSE	FALSE	FALSE	FALSE	TRUE	1
LMO2	FALSE	FALSE	FALSE	FALSE	TRUE	1
HOXC4	FALSE	FALSE	FALSE	FALSE	TRUE	1
FCER1A	FALSE	FALSE	FALSE	FALSE	TRUE	1
RAB3C	FALSE	FALSE	FALSE	FALSE	TRUE	1
BCL6	FALSE	FALSE	FALSE	FALSE	TRUE	1
ADRB3	FALSE	FALSE	FALSE	FALSE	TRUE	1
BMX	FALSE	FALSE	FALSE	FALSE	TRUE	1
GLI1	FALSE	FALSE	FALSE	FALSE	TRUE	1
FGF11	FALSE	FALSE	FALSE	FALSE	TRUE	1
AGT	FALSE	FALSE	FALSE	FALSE	TRUE	1
FADS1	FALSE	FALSE	FALSE	FALSE	TRUE	1
PPP1R1B	FALSE	FALSE	FALSE	FALSE	TRUE	1
ADM	FALSE	FALSE	FALSE	FALSE	TRUE	1
