# Supplementary material for: Inferred expression regulator activities suggest genes mediating cardiometabolic genetic signals
Source: PLoS Comput Biol. 2021 Nov 18;17(11):e1009563. doi: 10.1371/journal.pcbi.1009563 (PMC8639061; doi:10.1371/journal.pcbi.1009563)
Supplement: S5 Table — (XLSX) [file pcbi.1009563.s015.xlsx]

## Sheet: ST5
S5 Table: cis-eQTL and aQTL results between BMI GWAS SNPs and genes with at least one significant QTL at FDR < 0.05
						cis-eQTL		cis-aQTL
QTL	SNP	SNP chr	SNP position	BMI GWAS P	Gene	P-value	Beta	P-value	Beta	Best QTL?	BMI MR?
rs12044597-TNFRSF14	rs12044597	1	1708801	1.7e-18	TNFRSF14	0.00650342	0.143923	0.0298048	0.115272	eQTL	NO
rs2272908-TNFRSF14	rs2272908	1	1721479	4.6e-16	TNFRSF14	0.00626842	0.14471	0.0285183	0.116311	eQTL	NO
rs3737628-TNFRSF14	rs3737628	1	1722932	4.3e-16	TNFRSF14	0.0063807	0.144536	0.0284754	0.11645	eQTL	NO
rs9660180-TNFRSF14	rs9660180	1	1723031	1.4e-17	TNFRSF14	0.00637922	0.144541	0.0284606	0.116462	eQTL	NO
rs10907185-TNFRSF14	rs10907185	1	1733219	1.1e-10	TNFRSF14	0.00225023	0.182875	0.056035	0.114863	eQTL	NO
rs2180311-TNFRSF14	rs2180311	1	1748734	5.4e-17	TNFRSF14	0.00595063	0.145265	0.0278462	0.11653	eQTL	NO
rs6664664-TNFRSF14	rs6664664	1	1751264	5.9e-17	TNFRSF14	0.00581319	0.145664	0.0271879	0.117022	eQTL	NO
rs10907187-TNFRSF14	rs10907187	1	1759054	3.5e-11	TNFRSF14	0.000208399	-0.217457	0.0150438	-0.143278	eQTL	NO
rs11260616-TNFRSF14	rs11260616	1	1762005	2.3e-11	TNFRSF14	0.000213908	-0.217035	0.0153498	-0.142824	eQTL	NO
rs6663586-TNFRSF14	rs6663586	1	1766094	1.6e-11	TNFRSF14	0.000218421	-0.216698	0.0155693	-0.142503	eQTL	NO
rs6657357-TNFRSF14	rs6657357	1	1770788	3.9e-11	TNFRSF14	8.70692e-05	-0.258225	0.0102133	-0.169931	eQTL	NO
rs4648727-TNFRSF14	rs4648727	1	1776269	4.4e-17	TNFRSF14	0.00286278	-0.16159	0.0231043	-0.123531	eQTL	NO
rs6687065-TNFRSF14	rs6687065	1	1778469	1.5e-16	TNFRSF14	0.00678779	0.143185	0.0309789	0.114467	eQTL	NO
rs12402876-TNFRSF14	rs12402876	1	1783201	1.9e-11	TNFRSF14	0.000281058	-0.21255	0.0185418	-0.138472	eQTL	NO
rs9660106-TNFRSF14	rs9660106	1	1797947	6.9e-17	TNFRSF14	0.00682605	0.143045	0.0311337	0.114329	eQTL	NO
rs4648592-TNFRSF14	rs4648592	1	1801034	1.5e-11	TNFRSF14	0.000285296	-0.212228	0.0187197	-0.1382	eQTL	NO
rs10907193-TNFRSF14	rs10907193	1	1805391	1.9e-11	TNFRSF14	0.000285255	-0.21223	0.0187168	-0.138204	eQTL	NO
rs7525092-TNFRSF14	rs7525092	1	1810090	1.6e-11	TNFRSF14	0.000302572	-0.211404	0.0193033	-0.137567	eQTL	NO
rs6603803-TNFRSF14	rs6603803	1	1812688	4e-18	TNFRSF14	0.00693563	0.142896	0.0315359	0.114162	eQTL	NO
rs4648731-TNFRSF14	rs4648731	1	1834748	1.5e-08	TNFRSF14	0.000364672	-0.215386	0.0166628	-0.145347	eQTL	NO
rs2803298-TNFRSF14	rs2803298	1	1846073	4.2e-17	TNFRSF14	0.0112641	0.14136	0.0557192	0.107052	eQTL	NO
rs2247560-TNFRSF14	rs2247560	1	1846765	6.9e-16	TNFRSF14	0.0217936	0.125516	0.0578971	0.104057	eQTL	NO
rs1884454-TNFRSF14	rs1884454	1	1853288	1.1e-09	TNFRSF14	0.000692942	-0.206441	0.024324	-0.137661	eQTL	NO
rs752965-TNFRSF14	rs752965	1	1856098	5.9e-10	TNFRSF14	0.000524953	-0.211486	0.019861	-0.142687	eQTL	NO
rs2803316-TNFRSF14	rs2803316	1	1865298	2e-17	TNFRSF14	0.0127927	0.140116	0.0643766	0.10443	eQTL	NO
rs2748981-TNFRSF14	rs2748981	1	1873453	3.9e-15	TNFRSF14	0.0250566	0.126121	0.10237	0.0922278	eQTL	NO
rs2803326-TNFRSF14	rs2803326	1	1873514	3.3e-15	TNFRSF14	0.0251858	0.126005	0.102785	0.0921136	eQTL	NO
rs2803327-TNFRSF14	rs2803327	1	1873525	2.4e-15	TNFRSF14	0.0252331	0.125963	0.102855	0.0920942	eQTL	NO
rs12758705-TNFRSF14	rs12758705	1	1873625	5e-10	TNFRSF14	0.00134144	-0.197337	0.0381313	-0.128142	eQTL	NO
rs3762444-TNFRSF14	rs3762444	1	2427712	5.7e-16	TNFRSF14	0.313666	-0.0530005	0.890003	-0.00729346	eQTL	NO
rs2296442-TNFRSF14	rs2296442	1	2430617	1.3e-08	TNFRSF14	0.131581	-0.0808386	0.651353	-0.0242965	eQTL	NO
rs3791180-TNFRSF14	rs3791180	1	2439685	1.5e-10	TNFRSF14	0.12439	-0.0819463	0.718039	-0.0193138	eQTL	NO
rs7535528-TNFRSF14	rs7535528	1	2444414	1.4e-16	TNFRSF14	0.256139	-0.0630063	0.922812	-0.00539025	eQTL	NO
rs2147905-TNFRSF14	rs2147905	1	2482921	2.7e-11	TNFRSF14	0.0885363	0.105645	0.813713	0.0146632	eQTL	NO
rs6667605-TNFRSF14	rs6667605	1	2502780	9.8e-10	TNFRSF14	0.0441355	0.11197	0.796073	0.0144284	eQTL	NO
rs6672381-TNFRSF14	rs6672381	1	2502834	9.6e-10	TNFRSF14	0.0405901	0.114025	0.783914	0.015326	eQTL	NO
rs6671426-TNFRSF14	rs6671426	1	2504234	4.3e-10	TNFRSF14	0.0262338	0.1222	0.633419	0.0263217	eQTL	NO
rs10797434-TNFRSF14	rs10797434	1	2511280	1.6e-09	TNFRSF14	0.0355446	0.117944	0.764933	0.0168396	eQTL	NO
rs4648648-TNFRSF14	rs4648648	1	2512452	2.8e-09	TNFRSF14	0.035573	0.117938	0.770406	0.0164378	eQTL	NO
rs4486391-TNFRSF14	rs4486391	1	2513055	1.9e-09	TNFRSF14	0.0363593	0.117459	0.779115	0.0157998	eQTL	NO
rs734999-TNFRSF14	rs734999	1	2513216	1.4e-09	TNFRSF14	0.0245002	0.124467	0.642716	0.0257728	eQTL	NO
rs6424062-TNFRSF14	rs6424062	1	2694496	5.1e-13	TNFRSF14	0.270349	-0.0625226	0.810711	0.0136208	eQTL	NO
rs4648459-TNFRSF14	rs4648459	1	2697713	4.7e-13	TNFRSF14	0.267697	-0.0628547	0.81416	0.0133648	eQTL	NO
rs2377041-TNFRSF14	rs2377041	1	2713327	5.2e-13	TNFRSF14	0.240508	-0.0668205	0.830731	0.0122021	eQTL	NO
rs4648360-TNFRSF14	rs4648360	1	2723345	5.5e-16	TNFRSF14	0.362279	-0.0516897	0.640481	0.0265616	eQTL	NO
rs7537581-TNFRSF14	rs7537581	1	2725475	4.3e-14	TNFRSF14	0.325481	0.0552707	0.760174	-0.0172016	eQTL	NO
rs10909880-TNFRSF14	rs10909880	1	2727804	3.6e-14	TNFRSF14	0.398455	-0.0476372	0.563352	0.0326769	eQTL	NO
rs11584658-TNFRSF14	rs11584658	1	2738265	1.5e-12	TNFRSF14	0.437506	-0.0432157	0.528606	0.0351529	eQTL	NO
rs4609377-TNFRSF14	rs4609377	1	2745883	5.2e-13	TNFRSF14	0.29809	0.0568888	0.847461	-0.0105437	eQTL	NO
rs10797389-TNFRSF14	rs10797389	1	2749614	3.2e-12	TNFRSF14	0.404683	-0.0463212	0.536587	0.0344314	eQTL	NO
rs7511879-TNFRSF14	rs7511879	1	2752265	3.1e-11	TNFRSF14	0.0906578	-0.0957574	0.871376	-0.00919294	eQTL	NO
rs12031493-TNFRSF14	rs12031493	1	2753237	3.6e-11	TNFRSF14	0.269583	-0.0621711	0.888415	0.00792197	eQTL	NO
rs729045-TNFRSF14	rs729045	1	2754406	1.4e-08	TNFRSF14	0.286491	0.0611633	0.948491	0.00371671	eQTL	NO
rs6680471-TNFRSF14	rs6680471	1	2754512	1.2e-11	TNFRSF14	0.0866024	-0.0934723	0.597188	-0.028916	eQTL	NO
rs284262-MTOR	rs284262	1	10743363	2.6e-08	MTOR	0.473642	0.0393973	0.133031	0.0824995	aQTL	NO
rs9430335-MTOR	rs9430335	1	11072117	3.5e-09	MTOR	0.000329682	-0.260733	0.192997	-0.0948566	eQTL	NO
rs3765895-MTOR	rs3765895	1	11074250	4.4e-09	MTOR	0.000263732	-0.263823	0.188349	-0.0954696	eQTL	NO
rs3765896-MTOR	rs3765896	1	11074420	3.5e-09	MTOR	0.000257126	-0.264134	0.186507	-0.0958125	eQTL	NO
rs2273348-MTOR	rs2273348	1	11079077	3.3e-08	MTOR	7.30537e-05	-0.274814	0.288525	-0.0738926	eQTL	NO
rs7546126-MTOR	rs7546126	1	11079413	5e-09	MTOR	0.000258914	-0.264157	0.187041	-0.095751	eQTL	NO
rs1474891-MTOR	rs1474891	1	11081880	3.8e-08	MTOR	7.60462e-05	-0.274911	0.283548	-0.0748642	eQTL	NO
rs1033638-MTOR	rs1033638	1	11086717	2.5e-09	MTOR	0.000235716	-0.268095	0.153531	-0.104426	eQTL	NO
rs1782455-MTOR	rs1782455	1	11087524	2e-09	MTOR	0.000230251	-0.266742	0.184759	-0.0964062	eQTL	NO
rs12711521-MTOR	rs12711521	1	11090916	3.6e-08	MTOR	7.13057e-05	-0.27507	0.2784	-0.0754233	eQTL	NO
rs7556039-MTOR	rs7556039	1	11093741	4e-09	MTOR	0.000234841	-0.2672	0.19279	-0.0949636	eQTL	NO
rs11583653-MTOR	rs11583653	1	11094204	3.7e-08	MTOR	8.03843e-05	-0.274331	0.301963	-0.0721509	eQTL	NO
rs6695096-MTOR	rs6695096	1	11095039	5.5e-09	MTOR	0.000243216	-0.267167	0.195803	-0.0945416	eQTL	NO
rs12136082-MTOR	rs12136082	1	11102275	1.1e-09	MTOR	2.15733e-06	-0.323801	0.0927936	-0.115624	eQTL	NO
rs7548659-MTOR	rs7548659	1	11107439	4.6e-08	MTOR	1.11523e-06	-0.311025	0.216609	-0.0795024	eQTL	NO
rs1884429-MTOR	rs1884429	1	11112836	7.4e-13	MTOR	6.62568e-07	-0.309898	0.492166	-0.043165	eQTL	NO
rs2486920-MTOR	rs2486920	1	11125050	3.1e-10	MTOR	6.88124e-07	-0.291021	0.649792	-0.0268374	eQTL	NO
rs2039840-MTOR	rs2039840	1	11125866	3.5e-10	MTOR	6.87841e-07	-0.291019	0.649633	-0.0268498	eQTL	NO
rs2261217-MTOR	rs2261217	1	11127764	3.3e-09	MTOR	6.88388e-07	-0.290988	0.649561	-0.0268537	eQTL	NO
rs2791657-MTOR	rs2791657	1	11128001	2.9e-10	MTOR	6.88624e-07	-0.290983	0.649602	-0.0268502	eQTL	NO
rs2791656-MTOR	rs2791656	1	11128329	1.6e-11	MTOR	6.85813e-07	-0.305091	0.468811	-0.0448768	eQTL	NO
rs2791655-MTOR	rs2791655	1	11128654	5.4e-10	MTOR	4.08271e-06	-0.274571	0.870916	-0.0097535	eQTL	NO
rs1194820-MTOR	rs1194820	1	11129259	6.5e-11	MTOR	6.83767e-07	-0.291038	0.648302	-0.0269548	eQTL	NO
rs2791653-MTOR	rs2791653	1	11129848	1.3e-13	MTOR	6.6093e-07	-0.305801	0.462471	-0.0455602	eQTL	NO
rs1318348-MTOR	rs1318348	1	11130418	8.9e-10	MTOR	6.88669e-07	-0.290956	0.649294	-0.0268731	eQTL	NO
rs910660-MTOR	rs910660	1	11130643	7.2e-12	MTOR	6.88607e-07	-0.290954	0.649269	-0.0268749	eQTL	NO
rs6540963-MTOR	rs6540963	1	11131433	1e-09	MTOR	6.89681e-07	-0.29093	0.649373	-0.0268657	eQTL	NO
rs1130683-MTOR	rs1130683	1	11132217	2.6e-10	MTOR	1.41142e-06	-0.282647	0.738548	-0.0197129	eQTL	NO
rs2791650-MTOR	rs2791650	1	11132541	3.3e-10	MTOR	6.87146e-07	-0.290968	0.648649	-0.0269249	eQTL	NO
rs2791648-MTOR	rs2791648	1	11132638	4.1e-10	MTOR	6.8603e-07	-0.290987	0.648319	-0.0269521	eQTL	NO
rs7533211-MTOR	rs7533211	1	11132965	1.2e-09	MTOR	6.76709e-07	-0.29114	0.646264	-0.0271211	eQTL	NO
rs2259886-MTOR	rs2259886	1	11137778	5.4e-09	MTOR	6.70529e-07	-0.291241	0.643245	-0.0273696	eQTL	NO
rs1148485-MTOR	rs1148485	1	11148759	1.3e-11	MTOR	3.07403e-07	-0.314785	0.410993	-0.0509992	eQTL	NO
rs2261434-MTOR	rs2261434	1	11170131	5e-10	MTOR	2.0395e-07	-0.303379	0.489473	-0.0407229	eQTL	NO
rs1148480-MTOR	rs1148480	1	11172006	7.3e-11	MTOR	2.02503e-07	-0.30382	0.491322	-0.0405986	eQTL	NO
rs11121691-MTOR	rs11121691	1	11181327	1e-12	MTOR	1.95102e-07	0.31785	0.342323	0.0585191	eQTL	NO
rs2275527-MTOR	rs2275527	1	11190646	1.5e-12	MTOR	2.03912e-07	0.317439	0.345701	0.0581259	eQTL	NO
rs1417131-MTOR	rs1417131	1	11191922	5.6e-12	MTOR	2.12069e-07	0.317744	0.391168	0.0529848	eQTL	NO
rs12097293-MTOR	rs12097293	1	11197467	1.4e-12	MTOR	2.03387e-07	0.317404	0.3426	0.0584886	eQTL	NO
rs6701524-MTOR	rs6701524	1	11198502	8.7e-13	MTOR	1.99636e-07	0.317613	0.344009	0.0583186	eQTL	NO
rs1057079-MTOR	rs1057079	1	11205058	7.6e-11	MTOR	2.0241e-07	-0.303724	0.489105	-0.0407929	eQTL	NO
rs2791643-MTOR	rs2791643	1	11207269	8.7e-13	MTOR	1.93135e-07	-0.317534	0.339975	-0.0587249	eQTL	NO
rs11581010-MTOR	rs11581010	1	11212458	2e-12	MTOR	2.1176e-07	0.317226	0.347551	0.0579414	eQTL	NO
rs11121695-MTOR	rs11121695	1	11229515	1.5e-12	MTOR	2.02991e-07	0.317431	0.342609	0.0584884	eQTL	NO
rs11585553-MTOR	rs11585553	1	11233814	2.4e-12	MTOR	2.00498e-07	0.317656	0.345459	0.0581604	eQTL	NO
rs10864490-MTOR	rs10864490	1	11236410	1.2e-12	MTOR	2.00809e-07	0.317666	0.344462	0.0582856	eQTL	NO
rs6674994-MTOR	rs6674994	1	11239515	4e-11	MTOR	2.05427e-07	-0.303562	0.492889	-0.0404379	eQTL	NO
rs1034528-MTOR	rs1034528	1	11249132	3.3e-10	MTOR	1.96223e-07	0.305496	0.495654	0.0403709	eQTL	NO
rs2300095-MTOR	rs2300095	1	11265717	3.3e-12	MTOR	9.21889e-07	-0.287765	0.575442	-0.0331052	eQTL	NO
rs1010447-MTOR	rs1010447	1	11269796	4.5e-14	MTOR	2.62081e-07	-0.302454	0.36518	-0.0536603	eQTL	NO
rs4845982-MTOR	rs4845982	1	11271576	1.7e-12	MTOR	2.62627e-07	-0.302424	0.365273	-0.0536485	eQTL	NO
rs742824-MTOR	rs742824	1	11274022	8.9e-11	MTOR	2.2442e-07	-0.294205	0.512893	-0.0375152	eQTL	NO
rs4845856-MTOR	rs4845856	1	11274547	2.8e-10	MTOR	2.24704e-07	-0.294193	0.513065	-0.0375001	eQTL	NO
rs7526649-MTOR	rs7526649	1	11278163	1.3e-12	MTOR	2.62765e-07	-0.302407	0.365303	-0.0536432	eQTL	NO
rs7549109-MTOR	rs7549109	1	11278813	3.8e-11	MTOR	2.24879e-07	-0.294179	0.513178	-0.0374892	eQTL	NO
rs10779751-MTOR	rs10779751	1	11284336	2.5e-14	MTOR	2.62712e-07	-0.302394	0.365142	-0.0536586	eQTL	NO
rs12124983-MTOR	rs12124983	1	11286178	3.4e-11	MTOR	2.26344e-07	-0.294091	0.513689	-0.0374412	eQTL	NO
rs1064261-MTOR	rs1064261	1	11288758	1.7e-12	MTOR	2.66685e-07	-0.302096	0.365707	-0.0535712	eQTL	NO
rs2076655-MTOR	rs2076655	1	11289161	4.7e-11	MTOR	2.26351e-07	-0.294072	0.513524	-0.0374535	eQTL	NO
rs11121703-MTOR	rs11121703	1	11293792	3.3e-12	MTOR	2.60078e-07	-0.30253	0.363708	-0.053824	eQTL	NO
rs11121704-MTOR	rs11121704	1	11293959	2.9e-12	MTOR	2.37965e-07	-0.303457	0.33701	-0.0568836	eQTL	NO
rs718206-MTOR	rs718206	1	11294474	4.1e-12	MTOR	2.63591e-07	-0.302254	0.364761	-0.0536827	eQTL	NO
rs2024627-MTOR	rs2024627	1	11298790	3.7e-12	MTOR	2.62954e-07	-0.302285	0.364621	-0.0536992	eQTL	NO
rs7544489-MTOR	rs7544489	1	11299511	6.3e-11	MTOR	2.21778e-07	-0.294405	0.511712	-0.0376302	eQTL	NO
rs1135172-MTOR	rs1135172	1	11301714	1.2e-10	MTOR	2.59147e-07	-0.302577	0.363421	-0.0538576	eQTL	NO
rs11121706-MTOR	rs11121706	1	11302065	3.9e-12	MTOR	2.59147e-07	-0.302577	0.363421	-0.0538576	eQTL	NO
rs4845858-MTOR	rs4845858	1	11304720	5.4e-09	MTOR	2.21709e-07	-0.294416	0.511507	-0.0376495	eQTL	NO
rs1205592-MTOR	rs1205592	1	11305663	4.4e-12	MTOR	2.63686e-07	-0.302526	0.366293	-0.0535603	eQTL	NO
rs11121710-MTOR	rs11121710	1	11313244	2.1e-12	MTOR	2.61081e-07	-0.302382	0.364032	-0.0537687	eQTL	NO
rs7525957-MTOR	rs7525957	1	11318236	2.1e-12	MTOR	2.43963e-07	-0.303619	0.363549	-0.0539126	eQTL	NO
rs2076657-MTOR	rs2076657	1	11318763	2.2e-10	MTOR	2.20207e-07	-0.294521	0.509107	-0.0378681	eQTL	NO
rs2295080-MTOR	rs2295080	1	11322628	6.2e-12	MTOR	3.30997e-07	-0.288434	0.614917	-0.028675	eQTL	NO
rs1074078-MTOR	rs1074078	1	11326788	2.4e-10	MTOR	8.6809e-06	0.251679	0.604772	0.0294781	eQTL	NO
rs3766160-CASP9	rs3766160	1	15808872	2.1e-08	CASP9	2.12209e-13	0.437838	0.414702	-0.049744	eQTL	NO
rs6429746-CASP9	rs6429746	1	15815579	3.7e-08	CASP9	1.56625e-18	0.490142	0.883063	0.00846336	eQTL	NO
rs4646100-CASP9	rs4646100	1	15820041	2.4e-08	CASP9	1.27872e-18	0.490378	0.870169	0.00938603	eQTL	NO
rs6685648-CASP9	rs6685648	1	15825195	4.8e-08	CASP9	1.22795e-18	0.490193	0.871089	0.0093109	eQTL	NO
rs4233533-CASP9	rs4233533	1	15829187	3e-08	CASP9	8.83385e-19	0.494412	0.863969	0.00987564	eQTL	NO
rs4646061-CASP9	rs4646061	1	15829916	2.7e-08	CASP9	1.22795e-18	0.490193	0.871089	0.0093109	eQTL	NO
rs1800615-CASP9	rs1800615	1	15832281	2.5e-08	CASP9	1.22795e-18	0.490193	0.871089	0.0093109	eQTL	NO
rs4233535-CASP9	rs4233535	1	15845197	3.1e-08	CASP9	1.22129e-18	0.49021	0.870366	0.00936329	eQTL	NO
rs4233537-CASP9	rs4233537	1	15849700	2.8e-08	CASP9	1.21555e-18	0.490223	0.869735	0.00940898	eQTL	NO
rs4233538-CASP9	rs4233538	1	15849855	2.8e-08	CASP9	1.21531e-18	0.490224	0.869704	0.0094112	eQTL	NO
rs10803388-CASP9	rs10803388	1	15850097	3e-08	CASP9	1.21506e-18	0.490224	0.869674	0.00941343	eQTL	NO
rs4645989-CASP9	rs4645989	1	15850343	2.6e-08	CASP9	1.21481e-18	0.490224	0.869643	0.00941565	eQTL	NO
rs10803389-CASP9	rs10803389	1	15861287	3.6e-08	CASP9	1.17648e-18	0.490463	0.865965	0.00968482	eQTL	NO
rs10803390-CASP9	rs10803390	1	15865418	3.6e-08	CASP9	1.17559e-18	0.490466	0.865905	0.00968911	eQTL	NO
rs7516435-CASP9	rs7516435	1	15868692	2.5e-08	CASP9	1.06955e-18	0.4912	0.863165	0.00989265	eQTL	NO
rs12736181-CASP9	rs12736181	1	15869284	3.6e-08	CASP9	1.17634e-18	0.490469	0.865591	0.00971218	eQTL	NO
rs12124078-CASP9	rs12124078	1	15869899	3.4e-08	CASP9	1.17658e-18	0.490467	0.865537	0.00971613	eQTL	NO
rs2295626-CASP9	rs2295626	1	15874961	3.1e-08	CASP9	1.12751e-18	0.490824	0.860653	0.0100748	eQTL	NO
rs10803392-CASP9	rs10803392	1	15876758	2.8e-08	CASP9	1.04048e-18	0.491482	0.850512	0.0108205	eQTL	NO
rs12759296-CASP9	rs12759296	1	15881237	1.9e-08	CASP9	8.78603e-19	0.492988	0.835186	0.0119576	eQTL	NO
rs1467513-CASP9	rs1467513	1	15894959	3.2e-08	CASP9	1.04732e-18	0.491519	0.845774	0.0111694	eQTL	NO
rs7530124-CASP9	rs7530124	1	15913261	1.9e-08	CASP9	1.51514e-18	0.492891	0.886434	0.00826045	eQTL	NO
rs2817899-EPHB2	rs2817899	1	23259627	5.1e-11	EPHB2	0.00684039	-0.162952	6.04112e-05	-0.24022	aQTL	YES
rs2817899-TCEA3	rs2817899	1	23259627	5.1e-11	TCEA3	0.140623	0.0888771	0.16004	0.0852856	eQTL	NO
rs309527-EPHB2	rs309527	1	23263234	2.8e-11	EPHB2	0.00688342	-0.160703	3.48849e-05	-0.244547	aQTL	YES
rs309527-TCEA3	rs309527	1	23263234	2.8e-11	TCEA3	0.10496	0.0964998	0.107878	0.0963057	eQTL	NO
rs614202-EPHB2	rs614202	1	23271432	3.6e-11	EPHB2	0.00851806	-0.155578	4.75195e-05	-0.239011	aQTL	YES
rs614202-TCEA3	rs614202	1	23271432	3.6e-11	TCEA3	0.118851	0.09231	0.124353	0.0915352	eQTL	NO
rs309539-EPHB2	rs309539	1	23274948	2e-11	EPHB2	0.00886659	-0.154198	5.40567e-05	-0.236377	aQTL	YES
rs309539-TCEA3	rs309539	1	23274948	2e-11	TCEA3	0.12777	0.0898082	0.128371	0.0902347	eQTL	NO
rs4654828-EPHB2	rs4654828	1	23283076	3.3e-10	EPHB2	0.0110034	-0.153861	1.23022e-05	-0.262606	aQTL	YES
rs4654828-TCEA3	rs4654828	1	23283076	3.3e-10	TCEA3	0.0368551	0.126313	0.133938	0.0913383	eQTL	NO
rs6426775-EPHB2	rs6426775	1	23288828	3.1e-12	EPHB2	0.000759547	-0.280467	1.12477e-05	-0.363704	aQTL	YES
rs6426775-TCEA3	rs6426775	1	23288828	3.1e-12	TCEA3	3.6867e-05	0.342735	0.00227778	0.255769	eQTL	NO
rs6426776-EPHB2	rs6426776	1	23288899	1.5e-12	EPHB2	0.000762255	-0.280407	1.09366e-05	-0.364229	aQTL	YES
rs6426776-TCEA3	rs6426776	1	23288899	1.5e-12	TCEA3	3.81402e-05	0.342119	0.00229872	0.255559	eQTL	NO
rs925826-EPHB2	rs925826	1	23291090	3e-15	EPHB2	0.00261941	-0.234421	2.2688e-05	-0.328031	aQTL	YES
rs925826-TCEA3	rs925826	1	23291090	3e-15	TCEA3	5.70604e-05	0.312481	0.004662	0.221733	eQTL	NO
rs4655138-EPHB2	rs4655138	1	23291582	3.3e-08	EPHB2	0.0891693	-0.10102	0.0169907	-0.141301	aQTL	YES
rs4655138-TCEA3	rs4655138	1	23291582	3.3e-08	TCEA3	0.000144266	0.224767	0.00444035	0.169704	eQTL	NO
rs309515-EPHB2	rs309515	1	23294121	2.1e-15	EPHB2	0.00189009	-0.234746	2.14168e-05	-0.319176	aQTL	YES
rs309515-TCEA3	rs309515	1	23294121	2.1e-15	TCEA3	0.000810313	0.252715	0.0344478	0.160972	eQTL	NO
rs637168-EPHB2	rs637168	1	23294671	2.6e-16	EPHB2	0.00191969	-0.234367	2.1923e-05	-0.318741	aQTL	YES
rs637168-TCEA3	rs637168	1	23294671	2.6e-16	TCEA3	0.000831842	0.252134	0.0349101	0.160539	eQTL	NO
rs6692586-EPHB2	rs6692586	1	23299906	1.1e-16	EPHB2	0.00225922	-0.228823	1.50355e-05	-0.322272	aQTL	YES
rs6692586-TCEA3	rs6692586	1	23299906	1.1e-16	TCEA3	0.000667543	0.254551	0.0189964	0.176977	eQTL	NO
rs4654831-EPHB2	rs4654831	1	23300265	1e-14	EPHB2	0.00226669	-0.228732	1.51176e-05	-0.322159	aQTL	YES
rs4654831-TCEA3	rs4654831	1	23300265	1e-14	TCEA3	0.000671675	0.254407	0.0190774	0.176844	eQTL	NO
rs3845520-EPHB2	rs3845520	1	23301943	1.1e-16	EPHB2	0.0023011	-0.228331	1.54585e-05	-0.321708	aQTL	YES
rs3845520-TCEA3	rs3845520	1	23301943	1.1e-16	TCEA3	0.000688612	0.25383	0.0193311	0.176424	eQTL	NO
rs10429877-EPHB2	rs10429877	1	23308554	1.2e-16	EPHB2	0.00237553	-0.227482	1.62258e-05	-0.320731	aQTL	YES
rs10429877-TCEA3	rs10429877	1	23308554	1.2e-16	TCEA3	0.000724258	0.252652	0.0198821	0.175529	eQTL	NO
rs1516525-EPHB2	rs1516525	1	23308784	1.6e-16	EPHB2	0.00237553	-0.227482	1.62258e-05	-0.320731	aQTL	YES
rs1516525-TCEA3	rs1516525	1	23308784	1.6e-16	TCEA3	0.000724258	0.252652	0.0198821	0.175529	eQTL	NO
rs2092593-EPHB2	rs2092593	1	23310249	1.4e-16	EPHB2	0.00237553	-0.227482	1.62258e-05	-0.320731	aQTL	YES
rs2092593-TCEA3	rs2092593	1	23310249	1.4e-16	TCEA3	0.000724258	0.252652	0.0198821	0.175529	eQTL	NO
rs4655141-EPHB2	rs4655141	1	23312025	1.2e-16	EPHB2	0.00241107	-0.227125	1.66652e-05	-0.320263	aQTL	YES
rs4655141-TCEA3	rs4655141	1	23312025	1.2e-16	TCEA3	0.00072523	0.252598	0.0200769	0.175235	eQTL	NO
rs637163-EPHB2	rs637163	1	23315131	1.6e-16	EPHB2	0.00241107	-0.227125	1.66652e-05	-0.320263	aQTL	YES
rs637163-TCEA3	rs637163	1	23315131	1.6e-16	TCEA3	0.00072523	0.252598	0.0200769	0.175235	eQTL	NO
rs479307-EPHB2	rs479307	1	23316297	1.7e-16	EPHB2	0.00284611	-0.22415	3.81791e-05	-0.307571	aQTL	YES
rs479307-TCEA3	rs479307	1	23316297	1.7e-16	TCEA3	0.00148532	0.238412	0.0475925	0.14991	eQTL	NO
rs674136-EPHB2	rs674136	1	23332150	1.1e-13	EPHB2	0.00278108	-0.224709	3.68493e-05	-0.308217	aQTL	YES
rs674136-TCEA3	rs674136	1	23332150	1.1e-13	TCEA3	0.00148287	0.238482	0.0473835	0.150072	eQTL	NO
rs603856-EPHB2	rs603856	1	23333765	6.1e-14	EPHB2	0.00235501	-0.227689	1.60513e-05	-0.320924	aQTL	YES
rs603856-TCEA3	rs603856	1	23333765	6.1e-14	TCEA3	0.000723433	0.252689	0.0199712	0.175412	eQTL	NO
rs522802-EPHB2	rs522802	1	23338984	4.9e-16	EPHB2	0.00277886	-0.224729	3.68143e-05	-0.308235	aQTL	YES
rs522802-TCEA3	rs522802	1	23338984	4.9e-16	TCEA3	0.0014828	0.238484	0.0474018	0.15006	eQTL	NO
rs681648-EPHB2	rs681648	1	23342362	3.1e-16	EPHB2	0.0028112	-0.224445	3.7634e-05	-0.307833	aQTL	YES
rs681648-TCEA3	rs681648	1	23342362	3.1e-16	TCEA3	0.00148497	0.238431	0.0478824	0.149724	eQTL	NO
rs561136-EPHB2	rs561136	1	23345051	1e-15	EPHB2	0.0061344	-0.216644	0.00015735	-0.297161	aQTL	YES
rs561136-TCEA3	rs561136	1	23345051	1e-15	TCEA3	0.00259989	0.237748	0.0459955	0.158824	eQTL	NO
rs10799789-EPHB2	rs10799789	1	23360265	2.6e-16	EPHB2	0.00194741	-0.233402	1.04571e-05	-0.329911	aQTL	YES
rs10799789-TCEA3	rs10799789	1	23360265	2.6e-16	TCEA3	0.000447175	0.264011	0.0165731	0.181767	eQTL	NO
rs671357-EPHB2	rs671357	1	23363044	5.2e-16	EPHB2	0.00225506	-0.230918	2.34095e-05	-0.317857	aQTL	YES
rs671357-TCEA3	rs671357	1	23363044	5.2e-16	TCEA3	0.000896159	0.250747	0.0395512	0.156773	eQTL	NO
rs686663-EPHB2	rs686663	1	23365184	4.3e-16	EPHB2	0.00223831	-0.23105	2.28374e-05	-0.318219	aQTL	YES
rs686663-TCEA3	rs686663	1	23365184	4.3e-16	TCEA3	0.000860888	0.251545	0.0390543	0.157144	eQTL	NO
rs587168-EPHB2	rs587168	1	23371608	2.7e-16	EPHB2	0.00188584	-0.234108	9.67921e-06	-0.331137	aQTL	YES
rs587168-TCEA3	rs587168	1	23371608	2.7e-16	TCEA3	0.000405424	0.26594	0.015948	0.182824	eQTL	NO
rs649648-EPHB2	rs649648	1	23374951	2.6e-16	EPHB2	0.00223828	-0.231053	2.28341e-05	-0.318226	aQTL	YES
rs649648-TCEA3	rs649648	1	23374951	2.6e-16	TCEA3	0.000860865	0.251549	0.039061	0.15714	eQTL	NO
rs559431-EPHB2	rs559431	1	23378627	3.3e-16	EPHB2	0.00223824	-0.231059	2.28275e-05	-0.318238	aQTL	YES
rs559431-TCEA3	rs559431	1	23378627	3.3e-16	TCEA3	0.000860819	0.251556	0.0390744	0.157134	eQTL	NO
rs763310-EPHB2	rs763310	1	23382729	2.9e-16	EPHB2	0.0022382	-0.231066	2.28199e-05	-0.318253	aQTL	YES
rs763310-TCEA3	rs763310	1	23382729	2.9e-16	TCEA3	0.000860769	0.251564	0.0390902	0.157126	eQTL	NO
rs2235549-EPHB2	rs2235549	1	23391775	1.8e-16	EPHB2	0.0018856	-0.234159	9.65369e-06	-0.331248	aQTL	YES
rs2235549-TCEA3	rs2235549	1	23391775	1.8e-16	TCEA3	0.000405201	0.266006	0.0159992	0.182774	eQTL	NO
rs967605-EPHB2	rs967605	1	23399932	1.7e-16	EPHB2	0.00223971	-0.231213	2.26569e-05	-0.318596	aQTL	YES
rs967605-TCEA3	rs967605	1	23399932	1.7e-16	TCEA3	0.000860576	0.251745	0.0395647	0.156858	eQTL	NO
rs4655145-EPHB2	rs4655145	1	23404671	9.3e-16	EPHB2	0.00387578	-0.228024	3.56806e-05	-0.324406	aQTL	YES
rs4655145-TCEA3	rs4655145	1	23404671	9.3e-16	TCEA3	0.000519328	0.273438	0.0125691	0.198295	eQTL	NO
rs605775-EPHB2	rs605775	1	23413027	7.4e-16	EPHB2	0.00229016	-0.230862	2.31624e-05	-0.318436	aQTL	YES
rs605775-TCEA3	rs605775	1	23413027	7.4e-16	TCEA3	0.000891214	0.251179	0.0417794	0.155246	eQTL	NO
rs592611-EPHB2	rs592611	1	23413707	1.2e-15	EPHB2	0.00193049	-0.233918	9.82846e-06	-0.331358	aQTL	YES
rs592611-TCEA3	rs592611	1	23413707	1.2e-15	TCEA3	0.000420671	0.265585	0.0172004	0.180985	eQTL	NO
rs10799790-EPHB2	rs10799790	1	23418153	4.8e-16	EPHB2	0.00231673	-0.23032	3.17323e-05	-0.312754	aQTL	YES
rs10799790-TCEA3	rs10799790	1	23418153	4.8e-16	TCEA3	0.00123527	0.243967	0.042555	0.154475	eQTL	NO
rs477717-EPHB2	rs477717	1	23419261	1.9e-14	EPHB2	0.00193493	-0.23387	9.92961e-06	-0.3312	aQTL	YES
rs477717-TCEA3	rs477717	1	23419261	1.9e-14	TCEA3	0.000424332	0.265418	0.0172639	0.180885	eQTL	NO
rs3765407-EPHB2	rs3765407	1	23419374	1.5e-15	EPHB2	0.00193508	-0.233873	9.92752e-06	-0.33121	aQTL	YES
rs3765407-TCEA3	rs3765407	1	23419374	1.5e-15	TCEA3	0.000424272	0.265426	0.0172607	0.180894	eQTL	NO
rs477830-EPHB2	rs477830	1	23419383	2.4e-14	EPHB2	0.00193563	-0.233865	9.93154e-06	-0.3312	aQTL	YES
rs477830-TCEA3	rs477830	1	23419383	2.4e-14	TCEA3	0.000424322	0.265421	0.0172636	0.180888	eQTL	NO
rs1983965-EPHB2	rs1983965	1	23419855	1.2e-15	EPHB2	0.00225525	-0.231277	2.25374e-05	-0.318988	aQTL	YES
rs1983965-TCEA3	rs1983965	1	23419855	1.2e-15	TCEA3	0.00086466	0.251887	0.0420681	0.155074	eQTL	NO
rs765803-EPHB2	rs765803	1	23431777	2.7e-10	EPHB2	0.00758513	-0.233422	0.000579654	-0.299442	aQTL	YES
rs765803-TCEA3	rs765803	1	23431777	2.7e-10	TCEA3	0.00496976	0.245319	0.132787	0.13238	eQTL	NO
rs12408468-EPHB2	rs12408468	1	23445451	1.1e-10	EPHB2	0.014077	0.220361	0.00122525	0.288852	aQTL	YES
rs12408468-TCEA3	rs12408468	1	23445451	1.1e-10	TCEA3	0.00208181	-0.275722	0.132164	-0.136066	eQTL	NO
rs6704440-EPHB2	rs6704440	1	23513047	1.4e-09	EPHB2	0.0577747	0.176761	0.0102424	0.238241	aQTL	YES
rs6704440-TCEA3	rs6704440	1	23513047	1.4e-09	TCEA3	0.0133815	-0.230041	0.261434	-0.10529	eQTL	NO
rs16828047-EPHB2	rs16828047	1	23540125	1.5e-09	EPHB2	0.0772583	0.163651	0.0174548	0.219329	aQTL	YES
rs16828047-TCEA3	rs16828047	1	23540125	1.5e-09	TCEA3	0.00894314	-0.241632	0.252228	-0.106711	eQTL	NO
rs12022461-ZNF362	rs12022461	1	33232525	2.4e-12	ZNF362	0.0819531	-0.13179	0.207755	-0.0959567	eQTL	NO
rs8717-ZNF362	rs8717	1	33240185	4.3e-12	ZNF362	0.0768545	-0.133794	0.200356	-0.0973573	eQTL	NO
rs10914611-ZNF362	rs10914611	1	33240596	1.1e-11	ZNF362	0.076672	-0.13387	0.200023	-0.0974246	eQTL	NO
rs2282294-ZNF362	rs2282294	1	33246177	8.5e-12	ZNF362	0.0746788	-0.134708	0.197398	-0.0979406	eQTL	NO
rs2282293-ZNF362	rs2282293	1	33246440	5.1e-12	ZNF362	0.0751129	-0.134483	0.197461	-0.0979092	eQTL	NO
rs10798918-ZNF362	rs10798918	1	33275981	3.7e-12	ZNF362	0.0751129	-0.134483	0.197461	-0.0979092	eQTL	NO
rs2787120-ZNF362	rs2787120	1	33306297	1.6e-11	ZNF362	0.0765929	-0.134712	0.193465	-0.0994559	eQTL	NO
rs785278-ZNF362	rs785278	1	33307987	2.8e-12	ZNF362	0.0766453	-0.134705	0.193504	-0.0994597	eQTL	NO
rs12027258-ZNF362	rs12027258	1	33314879	3e-12	ZNF362	0.0769229	-0.134673	0.193733	-0.0994785	eQTL	NO
rs785275-ZNF362	rs785275	1	33319703	1.3e-09	ZNF362	0.111916	-0.119808	0.322866	-0.0749095	eQTL	NO
rs1284365-ZNF362	rs1284365	1	33324088	1.3e-11	ZNF362	0.0796916	-0.1343	0.197719	-0.0992387	eQTL	NO
rs1284366-ZNF362	rs1284366	1	33325844	4.8e-10	ZNF362	0.112083	-0.119836	0.32504	-0.0746263	eQTL	NO
rs1300114-ZNF362	rs1300114	1	33326172	6.3e-10	ZNF362	0.112101	-0.119838	0.325217	-0.0746037	eQTL	NO
rs1284367-ZNF362	rs1284367	1	33326496	7.3e-10	ZNF362	0.113035	-0.119622	0.33435	-0.073267	eQTL	NO
rs1746661-ZNF362	rs1746661	1	33335039	4.3e-10	ZNF362	0.111323	-0.120419	0.336594	-0.073065	eQTL	NO
rs1570569-ZNF362	rs1570569	1	33336956	4e-10	ZNF362	0.111339	-0.120427	0.337457	-0.0729424	eQTL	NO
rs1284371-ZNF362	rs1284371	1	33352771	5.8e-09	ZNF362	0.204899	-0.0911709	0.822512	-0.0162192	eQTL	NO
rs942244-ZNF362	rs942244	1	33353596	4.2e-09	ZNF362	0.205726	-0.0909489	0.824644	-0.0160113	eQTL	NO
rs1284373-ZNF362	rs1284373	1	33355923	1.2e-09	ZNF362	0.209118	-0.0901223	0.824756	-0.0159742	eQTL	NO
rs531977-ZNF362	rs531977	1	33376682	8.8e-09	ZNF362	0.255633	-0.081787	0.645323	-0.0332878	eQTL	NO
rs512005-ZNF362	rs512005	1	33377679	1.7e-09	ZNF362	0.257591	-0.0813931	0.647233	-0.0330718	eQTL	NO
rs544855-ZNF362	rs544855	1	33393776	2.5e-08	ZNF362	0.309413	-0.0727541	0.661835	-0.0314669	eQTL	NO
rs4653017-ZNF362	rs4653017	1	33776728	4.5e-11	ZNF362	0.000275677	-0.203667	0.86033	-0.00994774	eQTL	NO
rs6664593-ZNF362	rs6664593	1	33778591	6.8e-10	ZNF362	0.000265641	-0.204071	0.856767	-0.010198	eQTL	NO
rs6682438-ZNF362	rs6682438	1	33784146	4.6e-11	ZNF362	0.000116931	-0.212576	0.648757	-0.0253888	eQTL	NO
rs4652839-ZNF362	rs4652839	1	33784929	5.4e-11	ZNF362	0.000116007	-0.212641	0.647661	-0.0254689	eQTL	NO
rs5861-ZNF362	rs5861	1	33789520	5.7e-11	ZNF362	0.00011103	-0.213052	0.644378	-0.0257026	eQTL	NO
rs10914684-ZNF362	rs10914684	1	33795572	1.6e-10	ZNF362	9.88428e-05	0.215218	0.590234	0.0300716	eQTL	NO
rs10914685-ZNF362	rs10914685	1	33795590	8.9e-11	ZNF362	0.000110675	0.213087	0.64365	0.0257582	eQTL	NO
rs7513015-ZNF362	rs7513015	1	33799264	9.7e-11	ZNF362	0.000106434	-0.213545	0.635972	-0.0263484	eQTL	NO
rs4652856-ZNF362	rs4652856	1	33818414	1.2e-10	ZNF362	0.000175378	-0.207447	0.695372	-0.021864	eQTL	NO
rs4653081-ZNF362	rs4653081	1	33819830	1.7e-10	ZNF362	0.000250736	-0.202322	0.723571	-0.0197326	eQTL	NO
rs6678247-ZNF362	rs6678247	1	33823269	1.8e-10	ZNF362	0.000274116	-0.200837	0.723437	-0.0197198	eQTL	NO
rs4653095-ZNF362	rs4653095	1	33828834	1.8e-10	ZNF362	0.00024405	-0.202621	0.728049	-0.0193921	eQTL	NO
rs6675264-ZNF362	rs6675264	1	33831834	2.1e-10	ZNF362	0.000243331	-0.202669	0.727435	-0.0194383	eQTL	NO
rs6425816-ZNF362	rs6425816	1	33832865	2.7e-10	ZNF362	0.000242946	-0.202694	0.727171	-0.0194582	eQTL	NO
rs7545416-ZNF362	rs7545416	1	33836796	2.1e-10	ZNF362	0.000242387	-0.202728	0.726314	-0.0195219	eQTL	NO
rs4233201-ZNF362	rs4233201	1	33842053	1.5e-10	ZNF362	0.00024227	-0.202732	0.725888	-0.0195534	eQTL	NO
rs4652870-ZNF362	rs4652870	1	33847740	1.8e-10	ZNF362	0.000241703	-0.202797	0.725879	-0.0195571	eQTL	NO
rs942485-ZNF362	rs942485	1	33855823	1.7e-10	ZNF362	0.000242083	-0.202761	0.725528	-0.0195819	eQTL	NO
rs2763038-ZNF362	rs2763038	1	33857960	1.8e-10	ZNF362	0.000246837	-0.202524	0.721557	-0.0198808	eQTL	NO
rs2247959-ZNF362	rs2247959	1	33859739	1.6e-10	ZNF362	0.000246748	-0.202532	0.721526	-0.0198834	eQTL	NO
rs4652871-ZNF362	rs4652871	1	33862517	1.5e-10	ZNF362	0.000242048	-0.202899	0.721069	-0.019927	eQTL	NO
rs1072585-ZNF362	rs1072585	1	33866234	8e-11	ZNF362	0.000248286	-0.202507	0.719108	-0.0200698	eQTL	NO
rs4652874-ZNF362	rs4652874	1	33868274	2e-10	ZNF362	0.000248333	-0.202496	0.718836	-0.0200893	eQTL	NO
rs4653125-ZNF362	rs4653125	1	33870572	4.9e-11	ZNF362	0.000248069	-0.202527	0.718621	-0.0201069	eQTL	NO
rs6675663-ZNF362	rs6675663	1	33877691	1.9e-10	ZNF362	0.000248102	-0.202503	0.717597	-0.0201812	eQTL	NO
rs6677391-ZNF362	rs6677391	1	33882668	1.4e-10	ZNF362	0.0002485	-0.202654	0.705234	-0.021125	eQTL	NO
rs10753283-ZNF362	rs10753283	1	33883243	1.9e-10	ZNF362	0.00024845	-0.202661	0.704904	-0.0211502	eQTL	NO
rs4652880-ZNF362	rs4652880	1	33884825	1.9e-10	ZNF362	0.000247965	-0.202697	0.704423	-0.0211873	eQTL	NO
rs1998624-ZNF362	rs1998624	1	33891149	2.6e-10	ZNF362	0.000201572	-0.206868	0.609586	-0.0286981	eQTL	NO
rs1324476-ZNF362	rs1324476	1	33897244	8.8e-10	ZNF362	0.000243105	-0.203256	0.408496	-0.046218	eQTL	NO
rs7549079-ZNF362	rs7549079	1	33899167	5.2e-09	ZNF362	0.000243434	-0.203234	0.407804	-0.0462856	eQTL	NO
rs10798949-ZNF362	rs10798949	1	33907179	7.4e-10	ZNF362	0.000238581	-0.203533	0.40417	-0.0466489	eQTL	NO
rs6425819-ZNF362	rs6425819	1	33909508	4.4e-10	ZNF362	0.000215253	-0.205496	0.393974	-0.0477904	eQTL	NO
rs7512146-ZNF362	rs7512146	1	34283008	3.9e-08	ZNF362	0.838081	0.010816	0.984789	0.00101402	eQTL	NO
rs705217-ZNF362	rs705217	1	34581472	9.3e-09	ZNF362	0.0414336	-0.110428	0.192811	-0.0709286	eQTL	NO
rs9426003-ZNF362	rs9426003	1	34602870	1.4e-09	ZNF362	0.0285375	-0.126199	0.0288487	-0.126562	eQTL	NO
rs771141-ZNF362	rs771141	1	34612026	4.1e-08	ZNF362	0.147261	-0.079282	0.250957	-0.0631236	eQTL	NO
rs771138-ZNF362	rs771138	1	34613986	2.6e-08	ZNF362	0.164107	-0.0761723	0.255474	-0.0625692	eQTL	NO
rs771134-ZNF362	rs771134	1	34615054	3.3e-08	ZNF362	0.175052	-0.0746946	0.299515	-0.0574344	eQTL	NO
rs7544462-MEAF6	rs7544462	1	37962756	4.2e-09	MEAF6	3.33695e-10	-0.579244	0.620632	0.0464997	eQTL	NO
rs11586828-MEAF6	rs11586828	1	38023822	4.6e-09	MEAF6	2.93413e-10	-0.585024	0.670887	0.0401963	eQTL	NO
rs11577094-MEAF6	rs11577094	1	38026600	6.9e-10	MEAF6	2.96139e-10	-0.584916	0.674083	0.0397835	eQTL	NO
rs11586480-MEAF6	rs11586480	1	38031105	6.5e-09	MEAF6	3.01956e-10	-0.584631	0.679217	0.0391187	eQTL	NO
rs11590010-MEAF6	rs11590010	1	38043640	4.1e-08	MEAF6	3.03959e-10	-0.584519	0.681923	0.0387683	eQTL	NO
rs11583122-MEAF6	rs11583122	1	38053458	7.4e-10	MEAF6	3.04167e-10	-0.584613	0.68046	0.0389639	eQTL	NO
rs11586036-MEAF6	rs11586036	1	38090942	2.5e-08	MEAF6	1.41575e-07	-0.548907	0.520328	0.0680188	eQTL	NO
rs2282231-PPIE	rs2282231	1	39569571	4.8e-15	PPIE	0.000710139	0.223258	0.230213	0.0796506	eQTL	NO
rs13374459-PPIE	rs13374459	1	39571211	8e-12	PPIE	0.44422	0.0422869	0.794883	-0.014416	eQTL	NO
rs4660165-PPIE	rs4660165	1	39578532	1.3e-14	PPIE	0.000209588	0.243287	0.15631	0.0937139	eQTL	NO
rs4660443-PPIE	rs4660443	1	39591779	6.8e-15	PPIE	0.0011898	0.21348	0.356173	0.0611702	eQTL	NO
rs661316-PPIE	rs661316	1	39631297	2.3e-08	PPIE	2.37152e-05	0.255918	0.0548494	0.117213	eQTL	NO
rs1537817-PPIE	rs1537817	1	39639653	2.3e-14	PPIE	0.00248699	0.19927	0.392402	0.0566876	eQTL	NO
rs1126313-PPIE	rs1126313	1	39639744	1.5e-14	PPIE	0.00248732	0.199264	0.392618	0.0566609	eQTL	NO
rs16825887-PPIE	rs16825887	1	39643382	2.6e-14	PPIE	0.00254266	0.198762	0.396259	0.0562078	eQTL	NO
rs16825939-PPIE	rs16825939	1	39662508	2.5e-14	PPIE	0.00259206	0.198329	0.399483	0.0558108	eQTL	NO
rs4660543-PPIE	rs4660543	1	39678990	6e-14	PPIE	0.00266259	0.19781	0.401522	0.0555741	eQTL	NO
rs2036464-PPIE	rs2036464	1	39688242	3.9e-14	PPIE	0.00273097	0.197317	0.403515	0.0553425	eQTL	NO
rs905381-PPIE	rs905381	1	39688552	2.6e-14	PPIE	0.00273196	0.19731	0.403543	0.0553393	eQTL	NO
rs549393-PPIE	rs549393	1	39689224	2.1e-08	PPIE	0.298699	0.121843	0.268918	0.130012	aQTL	NO
rs2254542-PPIE	rs2254542	1	39703114	1.1e-09	PPIE	0.304373	-0.119771	0.257239	-0.132509	aQTL	NO
rs2254449-PPIE	rs2254449	1	39703820	2e-08	PPIE	0.304373	-0.119771	0.257239	-0.132509	aQTL	NO
rs16837533-PPIE	rs16837533	1	39703847	5.6e-14	PPIE	0.000553119	0.24575	0.111394	0.114015	eQTL	NO
rs3121892-PPIE	rs3121892	1	39706008	2e-08	PPIE	0.207986	-0.157076	0.12676	-0.191029	aQTL	NO
rs2484759-PPIE	rs2484759	1	39706960	2.8e-08	PPIE	0.304225	-0.11981	0.257073	-0.132558	aQTL	NO
rs1118139-PPIE	rs1118139	1	39714772	3.5e-08	PPIE	0.307324	-0.119008	0.259321	-0.131892	aQTL	NO
rs2484755-PPIE	rs2484755	1	39719072	3.2e-08	PPIE	0.307496	-0.118965	0.259452	-0.131856	aQTL	NO
rs16826012-PPIE	rs16826012	1	39719519	6.2e-14	PPIE	0.00127281	0.229557	0.140867	0.10555	eQTL	NO
rs4660208-PPIE	rs4660208	1	39722214	2e-14	PPIE	0.00872673	0.171987	0.516685	0.0427566	eQTL	NO
rs1889830-PPIE	rs1889830	1	39730172	3.4e-08	PPIE	6.73237e-05	-0.240122	0.0762475	-0.107636	eQTL	NO
rs4660214-PPIE	rs4660214	1	39731550	4.3e-14	PPIE	0.0142369	0.159817	0.575663	0.0366815	eQTL	NO
rs4660603-PPIE	rs4660603	1	39736334	2.4e-14	PPIE	0.0147029	0.159004	0.579786	0.0362728	eQTL	NO
rs1537816-PPIE	rs1537816	1	39740257	1.4e-08	PPIE	0.309199	-0.118517	0.261157	-0.131352	aQTL	NO
rs2252890-PPIE	rs2252890	1	39741267	1.5e-08	PPIE	0.309198	-0.118518	0.261197	-0.131342	aQTL	NO
rs2252049-PPIE	rs2252049	1	39747639	3.4e-08	PPIE	0.309227	-0.118519	0.261975	-0.131137	aQTL	NO
rs3818806-PPIE	rs3818806	1	39748271	2.4e-14	PPIE	0.0139632	0.160607	0.567403	0.0375564	eQTL	NO
rs16826038-PPIE	rs16826038	1	39758634	2.2e-14	PPIE	0.0129528	0.162859	0.548945	0.0394818	eQTL	NO
rs2484749-PPIE	rs2484749	1	39758955	1.5e-08	PPIE	7.78227e-05	-0.238637	0.0767377	-0.107716	eQTL	NO
rs3121897-PPIE	rs3121897	1	39771661	2.9e-08	PPIE	0.309739	-0.118353	0.279399	-0.126413	aQTL	NO
rs16826068-PPIE	rs16826068	1	39791876	8.9e-15	PPIE	0.0025507	0.21616	0.150404	0.103608	eQTL	NO
rs16826069-PPIE	rs16826069	1	39797055	1.6e-13	PPIE	0.0100899	0.169636	0.453158	0.0497239	eQTL	NO
rs4660669-PPIE	rs4660669	1	39807458	1.9e-08	PPIE	7.70583e-05	-0.239177	0.0691267	-0.110794	eQTL	NO
rs3754346-PPIE	rs3754346	1	39814960	4e-14	PPIE	0.00975091	0.170849	0.513534	0.04342	eQTL	NO
rs2296172-PPIE	rs2296172	1	39835817	8.8e-14	PPIE	0.00941156	0.170175	0.476585	0.0468972	eQTL	NO
rs1746842-PPIE	rs1746842	1	39878815	1.1e-08	PPIE	0.314709	-0.116144	0.315201	-0.116383	eQTL	NO
rs3768302-PPIE	rs3768302	1	39880319	6.9e-14	PPIE	0.010549	0.16815	0.497449	0.0448501	eQTL	NO
rs783824-PPIE	rs783824	1	39880765	1.6e-08	PPIE	0.314709	-0.116144	0.315201	-0.116383	eQTL	NO
rs1618798-PPIE	rs1618798	1	39886940	1.6e-08	PPIE	0.314712	-0.116142	0.315162	-0.116392	eQTL	NO
rs2995513-PPIE	rs2995513	1	39894811	1.8e-08	PPIE	0.314723	-0.116137	0.315165	-0.116388	eQTL	NO
rs682571-PPIE	rs682571	1	39895281	4.9e-10	PPIE	0.137741	0.126195	0.349785	0.0797799	eQTL	NO
rs783817-PPIE	rs783817	1	39896842	2.1e-08	PPIE	0.317267	-0.115468	0.316815	-0.115932	aQTL	NO
rs599823-PPIE	rs599823	1	39897271	3.5e-10	PPIE	0.307241	0.0959888	0.596676	0.0499168	eQTL	NO
rs2018212-PPIE	rs2018212	1	39905588	7.8e-14	PPIE	0.0106089	0.167976	0.504908	0.0440635	eQTL	NO
rs617577-PPIE	rs617577	1	39910684	3.1e-09	PPIE	0.0803858	0.148568	0.363141	0.077573	eQTL	NO
rs2296173-PPIE	rs2296173	1	39913351	1.2e-13	PPIE	0.0104344	0.168319	0.469347	0.0478032	eQTL	NO
rs783837-PPIE	rs783837	1	39913643	1.1e-08	PPIE	0.31555	-0.115917	0.316707	-0.115997	eQTL	NO
rs1746838-PPIE	rs1746838	1	39917888	1.8e-08	PPIE	0.315382	-0.115959	0.316664	-0.116009	eQTL	NO
rs783841-PPIE	rs783841	1	39922303	2.1e-08	PPIE	0.315144	-0.116024	0.316704	-0.116007	eQTL	NO
rs783840-PPIE	rs783840	1	39922990	1.3e-08	PPIE	0.315144	-0.116024	0.316704	-0.116007	eQTL	NO
rs783820-PPIE	rs783820	1	39927507	1.5e-08	PPIE	0.315076	0.116043	0.316861	0.115972	eQTL	NO
rs1809695-PPIE	rs1809695	1	39963910	1.6e-09	PPIE	0.146648	-0.119318	0.328767	-0.0805619	eQTL	NO
rs1539435-PPIE	rs1539435	1	39968824	4.3e-09	PPIE	0.14964	-0.118419	0.303728	-0.0848214	eQTL	NO
rs13376177-PPIE	rs13376177	1	40005134	3.2e-09	PPIE	0.245964	-0.094455	0.62368	-0.0400833	eQTL	NO
rs12023084-PPIE	rs12023084	1	40011582	3.2e-09	PPIE	0.257608	-0.092181	0.647137	-0.0374021	eQTL	NO
rs4660808-PPIE	rs4660808	1	40018509	5.1e-11	PPIE	0.599431	0.0333202	0.510202	-0.0419033	aQTL	NO
rs17264866-PPIE	rs17264866	1	40022777	5.9e-11	PPIE	0.602958	0.0329929	0.511553	-0.0417622	aQTL	NO
rs4660293-PPIE	rs4660293	1	40028180	6.4e-11	PPIE	0.710613	0.0231713	0.432126	-0.0492012	aQTL	NO
rs3768320-PPIE	rs3768320	1	40032239	1.1e-09	PPIE	0.712469	0.021306	0.475613	0.0413627	aQTL	NO
rs17513135-PPIE	rs17513135	1	40035686	1.6e-10	PPIE	0.58131	0.0351995	0.540265	-0.0392084	aQTL	NO
rs2293476-PPIE	rs2293476	1	40036847	1.1e-10	PPIE	0.582179	0.0351223	0.540571	-0.039183	aQTL	NO
rs7520271-PPIE	rs7520271	1	40044713	5.9e-10	PPIE	0.682748	0.0235233	0.474181	0.0413128	aQTL	NO
rs4660846-PPIE	rs4660846	1	40049511	8.3e-10	PPIE	0.639515	0.0269729	0.48008	0.0407883	aQTL	NO
rs7539261-PPIE	rs7539261	1	40050503	6e-10	PPIE	0.625289	0.0281212	0.476869	0.041083	aQTL	NO
rs7539279-PPIE	rs7539279	1	40050568	6.4e-10	PPIE	0.624163	0.0282124	0.476462	0.0411203	aQTL	NO
rs2695319-PPIE	rs2695319	1	40056700	2e-10	PPIE	0.428206	-0.0458986	0.341505	-0.05527	aQTL	NO
rs12037222-PPIE	rs12037222	1	40064961	7e-11	PPIE	0.944642	0.00444939	0.411399	-0.0527852	aQTL	NO
rs11206436-PPIE	rs11206436	1	40078447	1.3e-09	PPIE	0.0967786	-0.131439	0.525623	-0.0504329	eQTL	NO
rs11206444-PPIE	rs11206444	1	40078971	4.5e-09	PPIE	0.0958957	-0.131726	0.524652	-0.0505278	eQTL	NO
rs12567371-PPIE	rs12567371	1	40083666	2.8e-09	PPIE	0.0810756	-0.136747	0.521726	-0.0504254	eQTL	NO
rs12045644-PPIE	rs12045644	1	40084488	1.9e-09	PPIE	0.0753287	-0.139424	0.537022	-0.0485937	eQTL	NO
rs2088102-PIK3R3	rs2088102	1	46032974	4.6e-08	PIK3R3	0.235304	-0.0631348	0.184131	-0.0705879	aQTL	NO
rs1084086-PIK3R3	rs1084086	1	46041100	2.8e-09	PIK3R3	0.0145991	-0.144847	0.0444481	-0.119193	eQTL	NO
rs2152078-PIK3R3	rs2152078	1	46055600	2.6e-09	PIK3R3	0.0150495	-0.144167	0.0453238	-0.118682	eQTL	NO
rs2991979-PIK3R3	rs2991979	1	46055858	1.9e-09	PIK3R3	0.0150495	-0.144167	0.0453238	-0.118682	eQTL	NO
rs2050376-PIK3R3	rs2050376	1	46078630	7.8e-10	PIK3R3	0.0171137	-0.141533	0.0559926	-0.113438	eQTL	NO
rs2230658-PIK3R3	rs2230658	1	46078854	1e-09	PIK3R3	0.0164938	-0.142403	0.0545134	-0.114182	eQTL	NO
rs2230659-PIK3R3	rs2230659	1	46078884	1.1e-09	PIK3R3	0.0164938	-0.142403	0.0545134	-0.114182	eQTL	NO
rs1972410-PIK3R3	rs1972410	1	46080947	4.8e-10	PIK3R3	0.0161581	-0.142877	0.053319	-0.114774	eQTL	NO
rs2991986-PIK3R3	rs2991986	1	46081282	6.9e-10	PIK3R3	0.0164708	-0.142442	0.0544802	-0.114205	eQTL	NO
rs2991987-PIK3R3	rs2991987	1	46081422	6.6e-10	PIK3R3	0.0164714	-0.142442	0.0544829	-0.114204	eQTL	NO
rs2253862-PIK3R3	rs2253862	1	46081960	4.1e-10	PIK3R3	0.0164717	-0.142442	0.0545001	-0.114197	eQTL	NO
rs2991988-PIK3R3	rs2991988	1	46082431	4.2e-10	PIK3R3	0.0164695	-0.142446	0.0544985	-0.114199	eQTL	NO
rs2991989-PIK3R3	rs2991989	1	46082965	3.6e-10	PIK3R3	0.0164699	-0.142448	0.0545193	-0.114191	eQTL	NO
rs1547924-PIK3R3	rs1547924	1	46085112	5.9e-10	PIK3R3	0.0164845	-0.142442	0.0545709	-0.114177	eQTL	NO
rs1547925-PIK3R3	rs1547925	1	46085356	1.6e-09	PIK3R3	0.0164719	-0.142452	0.0545625	-0.114175	eQTL	NO
rs2275086-PIK3R3	rs2275086	1	46085879	2.8e-10	PIK3R3	0.0164719	-0.142452	0.0545635	-0.114176	eQTL	NO
rs3014245-PIK3R3	rs3014245	1	46086913	4.1e-10	PIK3R3	0.0164485	-0.142488	0.0545217	-0.114199	eQTL	NO
rs3014242-PIK3R3	rs3014242	1	46087577	6.4e-10	PIK3R3	0.0164511	-0.142486	0.0545359	-0.114193	eQTL	NO
rs3014241-PIK3R3	rs3014241	1	46087879	1.8e-09	PIK3R3	0.0159391	-0.143276	0.0521625	-0.115419	eQTL	NO
rs3014239-PIK3R3	rs3014239	1	46089801	1.6e-09	PIK3R3	0.0164448	-0.1425	0.0545465	-0.114193	eQTL	NO
rs3014238-PIK3R3	rs3014238	1	46090214	6.3e-09	PIK3R3	0.274597	-0.0580806	0.232933	-0.0633567	aQTL	NO
rs3014237-PIK3R3	rs3014237	1	46090252	2.2e-11	PIK3R3	0.0139712	-0.146574	0.051101	-0.11632	eQTL	NO
rs3014235-PIK3R3	rs3014235	1	46091512	4.8e-10	PIK3R3	0.0164524	-0.142495	0.0546187	-0.114163	eQTL	NO
rs9429172-PIK3R3	rs9429172	1	46092476	5.3e-10	PIK3R3	0.0155292	-0.143905	0.0500459	-0.116527	eQTL	NO
rs1250-PIK3R3	rs1250	1	46094027	1.1e-09	PIK3R3	0.0124627	0.148752	0.0558381	0.113855	eQTL	NO
rs4391704-PIK3R3	rs4391704	1	46094236	4e-08	PIK3R3	0.405028	0.045008	0.337538	0.0517927	aQTL	NO
rs1135812-PIK3R3	rs1135812	1	46095272	9.8e-09	PIK3R3	0.0145298	0.144549	0.0564637	0.112824	eQTL	NO
rs6703748-PIK3R3	rs6703748	1	46095976	2.4e-10	PIK3R3	0.0118224	0.149077	0.0442923	0.11911	eQTL	NO
rs10890333-PIK3R3	rs10890333	1	46100322	3.3e-10	PIK3R3	0.0119088	0.148976	0.0471007	0.11762	eQTL	NO
rs10890334-PIK3R3	rs10890334	1	46100378	1.5e-10	PIK3R3	0.0119059	0.148982	0.0470974	0.117622	eQTL	NO
rs10890335-PIK3R3	rs10890335	1	46100394	5.1e-10	PIK3R3	0.0119119	0.14897	0.047124	0.117607	eQTL	NO
rs4431884-PIK3R3	rs4431884	1	46101323	4.3e-10	PIK3R3	0.0126137	0.147686	0.0502683	0.115911	eQTL	NO
rs6694889-PIK3R3	rs6694889	1	46101806	3e-10	PIK3R3	0.0119041	0.148983	0.0471305	0.117603	eQTL	NO
rs12023439-PIK3R3	rs12023439	1	46104636	2.2e-10	PIK3R3	0.0111887	0.150457	0.0430135	0.120026	eQTL	NO
rs12043945-PIK3R3	rs12043945	1	46106922	2.6e-10	PIK3R3	0.011899	0.148991	0.0471776	0.117577	eQTL	NO
rs12091503-PIK3R3	rs12091503	1	46107868	2.4e-10	PIK3R3	0.0118986	0.148991	0.0471854	0.117573	eQTL	NO
rs11211145-PIK3R3	rs11211145	1	46108491	1.6e-10	PIK3R3	0.0116471	0.14946	0.0461024	0.118173	eQTL	NO
rs5021934-PIK3R3	rs5021934	1	46109304	1.4e-08	PIK3R3	0.230811	0.0636697	0.210601	0.0664636	aQTL	NO
rs4660312-PIK3R3	rs4660312	1	46110572	1.3e-08	PIK3R3	0.230822	0.0636672	0.210679	0.0664513	aQTL	NO
rs4660313-PIK3R3	rs4660313	1	46110841	1.7e-10	PIK3R3	0.0116513	0.149451	0.0461443	0.118149	eQTL	NO
rs4660880-PIK3R3	rs4660880	1	46111040	8.2e-12	PIK3R3	0.0112063	0.150393	0.0431736	0.119909	eQTL	NO
rs10890336-PIK3R3	rs10890336	1	46111056	2.1e-10	PIK3R3	0.0118938	0.148999	0.0472055	0.117561	eQTL	NO
rs11211149-PIK3R3	rs11211149	1	46112218	4.9e-10	PIK3R3	0.0112077	0.15039	0.0431957	0.119896	eQTL	NO
rs4468203-PIK3R3	rs4468203	1	46113272	1.7e-08	PIK3R3	0.230709	0.0636813	0.210625	0.0664576	aQTL	NO
rs11211152-PIK3R3	rs11211152	1	46114157	1.4e-10	PIK3R3	0.0128027	0.147344	0.0511014	0.115471	eQTL	NO
rs4660882-PIK3R3	rs4660882	1	46116292	1.5e-08	PIK3R3	0.227675	0.0640915	0.207923	0.0668468	aQTL	NO
rs4607935-PIK3R3	rs4607935	1	46117161	1.5e-10	PIK3R3	0.0117795	0.149214	0.0472095	0.117571	eQTL	NO
rs4609469-PIK3R3	rs4609469	1	46117185	2.3e-10	PIK3R3	0.0117783	0.149216	0.0472066	0.117572	eQTL	NO
rs10789467-PIK3R3	rs10789467	1	46118745	1.9e-10	PIK3R3	0.0117772	0.149219	0.0472115	0.117571	eQTL	NO
rs6656279-PIK3R3	rs6656279	1	46124088	9.8e-09	PIK3R3	0.229828	0.0637981	0.210833	0.0664237	aQTL	NO
rs3811436-PIK3R3	rs3811436	1	46125880	1.5e-10	PIK3R3	0.0117639	0.149248	0.0471991	0.117582	eQTL	NO
rs12024590-PIK3R3	rs12024590	1	46127496	1.8e-10	PIK3R3	0.0115267	0.149697	0.0461691	0.118154	eQTL	NO
rs3013597-PIK3R3	rs3013597	1	46128356	1.6e-08	PIK3R3	0.229781	0.0638046	0.210773	0.0664324	aQTL	NO
rs11211157-PIK3R3	rs11211157	1	46132844	2.5e-10	PIK3R3	0.0117533	0.149273	0.0472102	0.11758	eQTL	NO
rs10430105-PIK3R3	rs10430105	1	46138876	1.4e-10	PIK3R3	0.0128027	0.147344	0.0511014	0.115471	eQTL	NO
rs10890341-PIK3R3	rs10890341	1	46147240	1.3e-10	PIK3R3	0.0116992	0.149382	0.0470743	0.117663	eQTL	NO
rs3013595-PIK3R3	rs3013595	1	46153203	1.6e-08	PIK3R3	0.227675	0.0640915	0.207923	0.0668468	aQTL	NO
rs11211163-PIK3R3	rs11211163	1	46153548	3.6e-10	PIK3R3	0.011252	0.150306	0.0459505	0.118359	eQTL	NO
rs11211166-PIK3R3	rs11211166	1	46157942	2.1e-10	PIK3R3	0.0112506	0.150309	0.0459471	0.118361	eQTL	NO
rs10789470-PIK3R3	rs10789470	1	46158331	2.1e-10	PIK3R3	0.0112492	0.150312	0.0459436	0.118363	eQTL	NO
rs10749856-PIK3R3	rs10749856	1	46164846	2.8e-10	PIK3R3	0.011231	0.150346	0.0458842	0.118396	eQTL	NO
rs4564187-PIK3R3	rs4564187	1	46166861	2.4e-10	PIK3R3	0.0112289	0.150351	0.0458978	0.118389	eQTL	NO
rs4559551-PIK3R3	rs4559551	1	46167533	9.6e-10	PIK3R3	0.0112161	0.150376	0.0458569	0.118413	eQTL	NO
rs4274104-PIK3R3	rs4274104	1	46217941	1.6e-08	PIK3R3	0.229254	0.0641905	0.195232	0.0690933	aQTL	NO
rs11211173-PIK3R3	rs11211173	1	46219376	1.5e-10	PIK3R3	0.015091	0.146438	0.0657396	0.110899	eQTL	NO
rs10430124-PIK3R3	rs10430124	1	46221617	1.6e-08	PIK3R3	0.0104302	0.151943	0.0441566	0.119409	eQTL	NO
rs11211176-PIK3R3	rs11211176	1	46223086	5.3e-10	PIK3R3	0.0250402	-0.119517	0.087901	-0.0910205	eQTL	NO
rs11211178-PIK3R3	rs11211178	1	46227566	3.4e-10	PIK3R3	0.00950524	0.153995	0.040361	0.121748	eQTL	NO
rs12025621-PIK3R3	rs12025621	1	46228391	1.4e-08	PIK3R3	0.232849	-0.0638852	0.194981	-0.069335	aQTL	NO
rs4660314-PIK3R3	rs4660314	1	46229885	3.1e-10	PIK3R3	0.00936285	0.154327	0.0396601	0.122196	eQTL	NO
rs4660883-PIK3R3	rs4660883	1	46236098	4.1e-10	PIK3R3	0.00734265	0.159933	0.0356339	0.125369	eQTL	NO
rs6683274-PIK3R3	rs6683274	1	46241638	1.2e-09	PIK3R3	0.00432545	0.173748	0.0151351	0.147915	eQTL	NO
rs4626927-PIK3R3	rs4626927	1	46248645	8.8e-09	PIK3R3	0.493025	-0.0375722	0.385876	-0.0474834	aQTL	NO
rs10789474-PIK3R3	rs10789474	1	46250040	8.4e-09	PIK3R3	0.00497657	0.171406	0.0140616	0.149852	eQTL	NO
rs7540578-PIK3R3	rs7540578	1	46252144	3.7e-09	PIK3R3	0.0050771	0.170308	0.0140039	0.149321	eQTL	NO
rs6690386-PIK3R3	rs6690386	1	46253011	1.2e-09	PIK3R3	0.00230097	0.188934	0.0107877	0.158048	eQTL	NO
rs12076580-PIK3R3	rs12076580	1	46258159	9.9e-10	PIK3R3	0.00239111	0.188289	0.0113657	0.156978	eQTL	NO
rs7539800-PIK3R3	rs7539800	1	46262129	3e-10	PIK3R3	0.00107104	0.203263	0.00572531	0.171746	eQTL	NO
rs10890350-PIK3R3	rs10890350	1	46262378	3.8e-10	PIK3R3	0.000791656	0.208623	0.00641039	0.169575	eQTL	NO
rs4390216-PIK3R3	rs4390216	1	46266456	3.7e-10	PIK3R3	0.000813377	0.208574	0.00708372	0.167857	eQTL	NO
rs7524495-PIK3R3	rs7524495	1	46266932	4.6e-10	PIK3R3	0.394862	-0.0468031	0.300983	-0.0568443	aQTL	NO
rs6672115-PIK3R3	rs6672115	1	46272879	1.5e-10	PIK3R3	0.00099653	0.204772	0.0053632	0.173276	eQTL	NO
rs6429580-PIK3R3	rs6429580	1	46275648	3.1e-10	PIK3R3	0.000721611	0.210509	0.00581002	0.171828	eQTL	NO
rs6700597-PIK3R3	rs6700597	1	46284246	1.1e-08	PIK3R3	0.390494	-0.0472359	0.295382	-0.0575054	aQTL	NO
rs7546237-PIK3R3	rs7546237	1	46285610	1.7e-10	PIK3R3	0.000721543	0.210576	0.00585853	0.171712	eQTL	NO
rs11211199-PIK3R3	rs11211199	1	46287869	1.7e-08	PIK3R3	0.391837	-0.0471007	0.296263	-0.0573988	aQTL	NO
rs11211200-PIK3R3	rs11211200	1	46288352	2.8e-10	PIK3R3	0.000720437	0.210587	0.00582812	0.171806	eQTL	NO
rs4376778-PIK3R3	rs4376778	1	46288846	1.8e-08	PIK3R3	0.391345	-0.0471491	0.295483	-0.0574908	aQTL	NO
rs6694340-PIK3R3	rs6694340	1	46289416	1.3e-08	PIK3R3	0.382727	-0.0480114	0.28817	-0.058367	aQTL	NO
rs6680380-PIK3R3	rs6680380	1	46300189	1.8e-08	PIK3R3	0.389619	-0.0473181	0.292596	-0.0578318	aQTL	NO
rs10890354-PIK3R3	rs10890354	1	46305347	1.9e-08	PIK3R3	0.38881	-0.0474033	0.294526	-0.0576067	aQTL	NO
rs4298677-PIK3R3	rs4298677	1	46306619	3.6e-10	PIK3R3	0.000716356	0.210689	0.00576959	0.172014	eQTL	NO
rs6701614-PIK3R3	rs6701614	1	46309420	1.8e-08	PIK3R3	0.388047	-0.0474705	0.290647	-0.05806	aQTL	NO
rs10890355-PIK3R3	rs10890355	1	46317348	3.5e-10	PIK3R3	0.000675139	0.211855	0.00540563	0.173462	eQTL	NO
rs11211204-PIK3R3	rs11211204	1	46317864	3.7e-10	PIK3R3	0.000720366	0.210589	0.00582824	0.171805	eQTL	NO
rs7547189-PIK3R3	rs7547189	1	46319514	4e-10	PIK3R3	0.000672988	0.211915	0.0053837	0.173549	eQTL	NO
rs7547284-PIK3R3	rs7547284	1	46319565	4e-10	PIK3R3	0.000672988	0.211915	0.0053837	0.173549	eQTL	NO
rs6429582-PIK3R3	rs6429582	1	46321843	2e-08	PIK3R3	0.805441	-0.0149587	0.57627	-0.0339087	aQTL	NO
rs6675222-PIK3R3	rs6675222	1	46326576	3.9e-10	PIK3R3	0.000672248	0.211937	0.00537353	0.17359	eQTL	NO
rs4660895-PIK3R3	rs4660895	1	46329739	3.8e-10	PIK3R3	0.000672248	0.211937	0.00537353	0.17359	eQTL	NO
rs6688365-PIK3R3	rs6688365	1	46329884	1.8e-08	PIK3R3	0.387153	-0.0475562	0.290517	-0.0580711	aQTL	NO
rs7531911-PIK3R3	rs7531911	1	46330423	3.2e-10	PIK3R3	0.000674926	0.211882	0.00534759	0.173697	eQTL	NO
rs6656992-PIK3R3	rs6656992	1	46333068	1.8e-08	PIK3R3	0.387171	-0.0475543	0.290539	-0.0580684	aQTL	NO
rs11211208-PIK3R3	rs11211208	1	46334256	2.1e-08	PIK3R3	0.387769	-0.0474975	0.289998	-0.0581371	aQTL	NO
rs4660318-PIK3R3	rs4660318	1	46334876	3.8e-10	PIK3R3	0.000720145	0.210593	0.00581958	0.171834	eQTL	NO
rs4660319-PIK3R3	rs4660319	1	46341623	1.1e-08	PIK3R3	0.388746	-0.0473959	0.29229	-0.0578571	aQTL	NO
rs6682683-PIK3R3	rs6682683	1	46342337	3.3e-10	PIK3R3	0.000753431	0.231081	0.00616348	0.187957	eQTL	NO
rs11211213-PIK3R3	rs11211213	1	46342517	1.1e-08	PIK3R3	0.388965	-0.0473739	0.292529	-0.0578283	aQTL	NO
rs10890361-PIK3R3	rs10890361	1	46346234	1.4e-08	PIK3R3	0.390403	-0.0472316	0.293202	-0.0577491	aQTL	NO
rs11211217-PIK3R3	rs11211217	1	46348229	3.6e-10	PIK3R3	0.000694277	0.21135	0.00549887	0.173092	eQTL	NO
rs10789478-PIK3R3	rs10789478	1	46350506	4.4e-10	PIK3R3	0.00101417	0.204757	0.00486237	0.175483	eQTL	NO
rs12139630-PIK3R3	rs12139630	1	46350935	1.9e-08	PIK3R3	0.398149	-0.0465243	0.288687	-0.0583665	aQTL	NO
rs12144263-PIK3R3	rs12144263	1	46352446	1.9e-08	PIK3R3	0.398813	-0.0464592	0.289025	-0.058326	aQTL	NO
rs10890363-PIK3R3	rs10890363	1	46356148	1.7e-08	PIK3R3	0.39904	-0.0464371	0.289124	-0.0583145	aQTL	NO
rs4539075-PIK3R3	rs4539075	1	46358010	3.3e-10	PIK3R3	0.000734996	0.210468	0.0052999	0.173904	eQTL	NO
rs12409773-PIK3R3	rs12409773	1	46358831	1.6e-08	PIK3R3	0.39904	-0.0464371	0.289124	-0.0583145	aQTL	NO
rs10890365-PIK3R3	rs10890365	1	46359348	3.5e-10	PIK3R3	0.000734996	0.210468	0.0052999	0.173904	eQTL	NO
rs11211219-PIK3R3	rs11211219	1	46359478	6.4e-10	PIK3R3	0.000734996	0.210468	0.0052999	0.173904	eQTL	NO
rs4545281-PIK3R3	rs4545281	1	46360054	1.5e-08	PIK3R3	0.399788	-0.0463627	0.288649	-0.0583709	aQTL	NO
rs7512395-PIK3R3	rs7512395	1	46361177	2.8e-10	PIK3R3	0.00101391	0.204827	0.00483227	0.175662	eQTL	NO
rs7556436-PIK3R3	rs7556436	1	46363880	1.7e-08	PIK3R3	0.399052	-0.0464361	0.289157	-0.0583107	aQTL	NO
rs7527244-PIK3R3	rs7527244	1	46368772	2.7e-10	PIK3R3	0.00073791	0.210412	0.00527427	0.17401	eQTL	NO
rs6698247-PIK3R3	rs6698247	1	46371486	1.6e-08	PIK3R3	0.410862	-0.0453088	0.293472	-0.0578238	aQTL	NO
rs9787412-PIK3R3	rs9787412	1	46371596	3.1e-10	PIK3R3	0.000731398	0.210558	0.00527239	0.174014	eQTL	NO
rs6675946-PIK3R3	rs6675946	1	46371774	1.6e-08	PIK3R3	0.39846	-0.0464946	0.288556	-0.0583836	aQTL	NO
rs4660896-PIK3R3	rs4660896	1	46372416	3e-10	PIK3R3	0.000731398	0.210558	0.00527239	0.174014	eQTL	NO
rs10732844-PIK3R3	rs10732844	1	46372688	3e-10	PIK3R3	0.000731398	0.210558	0.00527239	0.174014	eQTL	NO
rs12133129-PIK3R3	rs12133129	1	46373348	3.3e-10	PIK3R3	0.000731398	0.210558	0.00527239	0.174014	eQTL	NO
rs7526678-PIK3R3	rs7526678	1	46374159	1.7e-08	PIK3R3	0.398466	-0.0464941	0.288572	-0.0583818	aQTL	NO
rs6686134-PIK3R3	rs6686134	1	46378268	5.5e-10	PIK3R3	0.398525	-0.0464888	0.288607	-0.0583782	aQTL	NO
rs12564541-PIK3R3	rs12564541	1	46380237	1.6e-08	PIK3R3	0.398563	-0.0464875	0.288782	-0.0583601	aQTL	NO
rs11211223-PIK3R3	rs11211223	1	46380605	2.7e-10	PIK3R3	0.000801785	0.209079	0.00542937	0.173497	eQTL	NO
rs6687301-PIK3R3	rs6687301	1	46382852	3.2e-10	PIK3R3	0.000731316	0.210565	0.00525734	0.174075	eQTL	NO
rs6657720-PIK3R3	rs6657720	1	46386269	4.6e-10	PIK3R3	0.00125379	0.201342	0.00745102	0.167058	eQTL	NO
rs10890370-PIK3R3	rs10890370	1	46389217	2.7e-10	PIK3R3	0.000740795	0.210949	0.0042043	0.179026	eQTL	NO
rs7526369-PIK3R3	rs7526369	1	46390560	3.3e-10	PIK3R3	0.000731622	0.210561	0.00524985	0.174106	eQTL	NO
rs10890371-PIK3R3	rs10890371	1	46390897	3.1e-10	PIK3R3	0.000731622	0.210561	0.00524985	0.174106	eQTL	NO
rs10890372-PIK3R3	rs10890372	1	46391020	3e-10	PIK3R3	0.000731622	0.210561	0.00524985	0.174106	eQTL	NO
rs4074225-PIK3R3	rs4074225	1	46392364	2.2e-10	PIK3R3	0.00101655	0.204715	0.00483111	0.17561	eQTL	NO
rs10890373-PIK3R3	rs10890373	1	46393755	2.6e-10	PIK3R3	0.00101933	0.204696	0.00482397	0.175664	eQTL	NO
rs4134387-PIK3R3	rs4134387	1	46395158	2.4e-10	PIK3R3	0.00101719	0.204704	0.00483336	0.1756	eQTL	NO
rs12561806-PIK3R3	rs12561806	1	46396776	2e-08	PIK3R3	0.398253	-0.046537	0.289657	-0.0582781	aQTL	NO
rs6669522-PIK3R3	rs6669522	1	46397941	1.9e-08	PIK3R3	0.398306	-0.046532	0.28971	-0.0582719	aQTL	NO
rs6681068-PIK3R3	rs6681068	1	46398382	2.9e-10	PIK3R3	0.000732326	0.210545	0.00525417	0.17409	eQTL	NO
rs11211228-PIK3R3	rs11211228	1	46399840	3e-10	PIK3R3	0.000731413	0.210568	0.00525067	0.174105	eQTL	NO
rs6677007-PIK3R3	rs6677007	1	46400590	1.9e-08	PIK3R3	0.398378	-0.0465264	0.289948	-0.0582451	aQTL	NO
rs11211230-PIK3R3	rs11211230	1	46406767	1.8e-08	PIK3R3	0.398468	-0.0465182	0.290069	-0.0582315	aQTL	NO
rs10789485-PIK3R3	rs10789485	1	46407308	2.5e-10	PIK3R3	0.00111019	0.203247	0.00501112	0.174942	eQTL	NO
rs10789486-PIK3R3	rs10789486	1	46408667	3.4e-10	PIK3R3	0.000732187	0.210549	0.00525223	0.174098	eQTL	NO
rs10890378-PIK3R3	rs10890378	1	46410657	3e-10	PIK3R3	0.000735665	0.210484	0.00518901	0.174354	eQTL	NO
rs11211232-PIK3R3	rs11211232	1	46411146	1.2e-10	PIK3R3	0.00103886	0.204362	0.00481157	0.175713	eQTL	NO
rs7522601-PIK3R3	rs7522601	1	46419021	1.4e-08	PIK3R3	0.400837	-0.046315	0.297458	-0.0573846	aQTL	NO
rs4660900-PIK3R3	rs4660900	1	46419605	3.3e-10	PIK3R3	0.000736632	0.21046	0.00519115	0.174344	eQTL	NO
rs10789487-PIK3R3	rs10789487	1	46420221	1.6e-08	PIK3R3	0.400879	-0.0463107	0.2975	-0.0573795	aQTL	NO
rs4454479-PIK3R3	rs4454479	1	46423555	1.1e-09	PIK3R3	0.000735961	0.210477	0.0051903	0.174348	eQTL	NO
rs4076006-PIK3R3	rs4076006	1	46438076	5e-10	PIK3R3	0.39769	-0.0468138	0.280257	-0.0597079	aQTL	NO
rs11211235-PIK3R3	rs11211235	1	46440375	3.4e-10	PIK3R3	0.000744215	0.210279	0.00514796	0.174506	eQTL	NO
rs11211236-PIK3R3	rs11211236	1	46443767	3.3e-10	PIK3R3	0.000746013	0.210237	0.00512794	0.174583	eQTL	NO
rs4660328-PIK3R3	rs4660328	1	46444831	3.6e-10	PIK3R3	0.000746078	0.210236	0.00512459	0.174597	eQTL	NO
rs11211237-PIK3R3	rs11211237	1	46447329	8.4e-11	PIK3R3	0.000746618	0.210223	0.00512046	0.174612	eQTL	NO
rs10890380-PIK3R3	rs10890380	1	46449469	3.1e-10	PIK3R3	0.000727087	0.210716	0.00494691	0.175337	eQTL	NO
rs6429588-PIK3R3	rs6429588	1	46454058	3.2e-10	PIK3R3	0.000728096	0.210692	0.00493669	0.175378	eQTL	NO
rs4660905-PIK3R3	rs4660905	1	46461587	3.8e-10	PIK3R3	0.000751577	0.210107	0.0050591	0.174851	eQTL	NO
rs4660334-PIK3R3	rs4660334	1	46462126	3.9e-10	PIK3R3	0.000751793	0.210102	0.00505423	0.17487	eQTL	NO
rs4073846-PIK3R3	rs4073846	1	46462881	1.2e-08	PIK3R3	0.401355	-0.0462955	0.280916	-0.0594261	aQTL	NO
rs4073847-PIK3R3	rs4073847	1	46463012	3.6e-10	PIK3R3	0.000752048	0.210096	0.0050508	0.174883	eQTL	NO
rs6661500-PIK3R3	rs6661500	1	46465662	3e-10	PIK3R3	0.000731521	0.210609	0.00489088	0.175561	eQTL	NO
rs11579634-PIK3R3	rs11579634	1	46466391	1.3e-08	PIK3R3	0.40129	-0.0462881	0.290855	-0.0581963	aQTL	NO
rs11589562-PIK3R3	rs11589562	1	46466721	1.5e-08	PIK3R3	0.401267	-0.0462902	0.290898	-0.0581909	aQTL	NO
rs10890382-PIK3R3	rs10890382	1	46469674	3.2e-10	PIK3R3	0.00098328	0.205454	0.00460546	0.176697	eQTL	NO
rs12049588-PIK3R3	rs12049588	1	46472422	1.4e-08	PIK3R3	0.401143	-0.0463008	0.291685	-0.0580941	aQTL	NO
rs12021587-PIK3R3	rs12021587	1	46472759	1.3e-08	PIK3R3	0.400967	-0.0463178	0.291594	-0.0581048	aQTL	NO
rs3922887-PIK3R3	rs3922887	1	46473802	3e-10	PIK3R3	0.000730901	0.210624	0.00492841	0.175409	eQTL	NO
rs4660335-PIK3R3	rs4660335	1	46474718	1.4e-10	PIK3R3	0.000973691	0.205615	0.00462535	0.176604	eQTL	NO
rs6677777-PIK3R3	rs6677777	1	46475836	2.7e-10	PIK3R3	0.000973227	0.205625	0.00463496	0.176564	eQTL	NO
rs11211248-PIK3R3	rs11211248	1	46476844	3.4e-10	PIK3R3	0.000750835	0.210124	0.0051125	0.174641	eQTL	NO
rs11810993-PIK3R3	rs11810993	1	46478793	1.2e-08	PIK3R3	0.401034	-0.0463094	0.292662	-0.0579742	aQTL	NO
rs946529-PIK3R3	rs946529	1	46485548	1.2e-08	PIK3R3	0.456169	-0.0411958	0.303888	-0.0567831	aQTL	NO
rs946527-PIK3R3	rs946527	1	46485970	3.9e-11	PIK3R3	0.000196352	-0.231819	0.00219506	-0.190814	eQTL	NO
rs2275426-PIK3R3	rs2275426	1	46487552	2e-10	PIK3R3	0.393573	-0.0470638	0.280442	-0.0594834	aQTL	NO
rs946524-PIK3R3	rs946524	1	46487560	3e-10	PIK3R3	0.000746722	-0.210225	0.00514333	-0.174527	eQTL	NO
rs785478-PIK3R3	rs785478	1	46491635	3.6e-10	PIK3R3	0.000692626	-0.211502	0.00539003	-0.173586	eQTL	NO
rs785480-PIK3R3	rs785480	1	46492164	3.4e-10	PIK3R3	0.000691719	-0.211522	0.00539343	-0.173571	eQTL	NO
rs1707336-PIK3R3	rs1707336	1	46493460	1.7e-08	PIK3R3	0.34483	-0.0520917	0.319151	-0.0548878	aQTL	NO
rs925524-PIK3R3	rs925524	1	46496709	1.1e-10	PIK3R3	0.003644	-0.18323	0.0105032	-0.161241	eQTL	NO
rs9429088-PIK3R3	rs9429088	1	46497500	1.2e-08	PIK3R3	0.507478	-0.0364703	0.369004	-0.0493871	aQTL	NO
rs1622208-PIK3R3	rs1622208	1	46498375	1.1e-10	PIK3R3	0.00179285	-0.194129	0.00738193	-0.166581	eQTL	NO
rs6675259-PIK3R3	rs6675259	1	46502295	1.7e-10	PIK3R3	0.00180269	-0.194087	0.00898979	-0.162505	eQTL	NO
rs1768808-PIK3R3	rs1768808	1	46503217	9.2e-10	PIK3R3	0.000469096	-0.204317	0.000905826	-0.193759	eQTL	NO
rs7538978-PIK3R3	rs7538978	1	46505054	2.3e-10	PIK3R3	0.00168025	-0.195238	0.00894905	-0.162497	eQTL	NO
rs1707322-PIK3R3	rs1707322	1	46505147	4.9e-13	PIK3R3	0.00179189	-0.194124	0.00892589	-0.162595	eQTL	NO
rs1707321-PIK3R3	rs1707321	1	46505309	6e-09	PIK3R3	0.535043	-0.0341221	0.376245	-0.048626	aQTL	NO
rs1707337-PIK3R3	rs1707337	1	46508769	9.5e-11	PIK3R3	0.00182098	-0.193815	0.00916462	-0.162023	eQTL	NO
rs1768807-PIK3R3	rs1768807	1	46510570	9.6e-11	PIK3R3	0.00167996	-0.195215	0.00885097	-0.162709	eQTL	NO
rs1768817-PIK3R3	rs1768817	1	46514534	1e-10	PIK3R3	0.00165745	-0.195471	0.00870357	-0.163073	eQTL	NO
rs1707340-PIK3R3	rs1707340	1	46514942	5.2e-09	PIK3R3	0.532684	-0.0342523	0.369502	-0.04922	aQTL	NO
rs785473-PIK3R3	rs785473	1	46516863	6e-09	PIK3R3	0.5326	-0.0342592	0.369371	-0.0492332	aQTL	NO
rs785472-PIK3R3	rs785472	1	46518288	6.4e-09	PIK3R3	0.532591	-0.0342599	0.369367	-0.0492335	aQTL	NO
rs785468-PIK3R3	rs785468	1	46521517	1.1e-10	PIK3R3	0.00163491	-0.195726	0.00855359	-0.163445	eQTL	NO
rs785467-PIK3R3	rs785467	1	46521559	9.6e-11	PIK3R3	0.00157659	-0.196439	0.00817593	-0.164442	eQTL	NO
rs785465-PIK3R3	rs785465	1	46522577	1.1e-10	PIK3R3	0.0016324	-0.195755	0.00854011	-0.16348	eQTL	NO
rs785464-PIK3R3	rs785464	1	46523089	4.5e-09	PIK3R3	0.532497	-0.03427	0.368623	-0.0493133	aQTL	NO
rs9429183-PIK3R3	rs9429183	1	46524582	5e-09	PIK3R3	0.532341	-0.0342831	0.368541	-0.0493218	aQTL	NO
rs785508-PIK3R3	rs785508	1	46527159	2e-10	PIK3R3	0.00165409	-0.195497	0.00857697	-0.163372	eQTL	NO
rs785509-PIK3R3	rs785509	1	46527300	2e-10	PIK3R3	0.00165409	-0.195497	0.00857697	-0.163372	eQTL	NO
rs1768816-PIK3R3	rs1768816	1	46528599	2.7e-10	PIK3R3	0.532696	-0.0342544	0.36862	-0.0493152	aQTL	NO
rs785510-PIK3R3	rs785510	1	46528618	5.9e-11	PIK3R3	0.00157933	-0.196405	0.00817994	-0.16443	eQTL	NO
rs2458400-PIK3R3	rs2458400	1	46530798	1.2e-10	PIK3R3	0.0016308	-0.195774	0.00852663	-0.163514	eQTL	NO
rs785511-PIK3R3	rs785511	1	46534498	4.3e-09	PIK3R3	0.532327	-0.0342841	0.36849	-0.0493269	aQTL	NO
rs785512-PIK3R3	rs785512	1	46534543	9.4e-11	PIK3R3	0.00170048	-0.195109	0.00790594	-0.165173	eQTL	NO
rs809775-PIK3R3	rs809775	1	46538040	4.9e-09	PIK3R3	0.53239	-0.0342789	0.368379	-0.0493385	aQTL	NO
rs785506-PIK3R3	rs785506	1	46540652	1.2e-10	PIK3R3	0.00163264	-0.195755	0.00852088	-0.16353	eQTL	NO
rs1613296-PIK3R3	rs1613296	1	46546852	1e-10	PIK3R3	0.00163661	-0.195711	0.00852791	-0.163512	eQTL	NO
rs1707333-PIK3R3	rs1707333	1	46547035	5.1e-09	PIK3R3	0.532735	-0.03425	0.368413	-0.0493347	aQTL	NO
rs4660910-PIK3R3	rs4660910	1	46548402	4.9e-09	PIK3R3	0.532742	-0.0342496	0.368424	-0.0493339	aQTL	NO
rs1768801-PIK3R3	rs1768801	1	46549137	1.1e-10	PIK3R3	0.00163777	-0.195699	0.00852856	-0.163511	eQTL	NO
rs785481-PIK3R3	rs785481	1	46554518	4.5e-09	PIK3R3	0.524475	-0.0348841	0.365	-0.0496034	aQTL	NO
rs6675726-PIK3R3	rs6675726	1	46560643	4.5e-09	PIK3R3	0.535059	-0.0340561	0.368986	-0.049276	aQTL	NO
rs785520-PIK3R3	rs785520	1	46568836	3.5e-09	PIK3R3	0.533851	-0.0341533	0.36977	-0.0491903	aQTL	NO
rs785484-PIK3R3	rs785484	1	46574015	1e-10	PIK3R3	0.00160144	-0.196143	0.0086868	-0.163157	eQTL	NO
rs785485-PIK3R3	rs785485	1	46574424	8.6e-09	PIK3R3	0.535529	-0.0340172	0.368962	-0.0492788	aQTL	NO
rs785489-PIK3R3	rs785489	1	46576390	3.6e-09	PIK3R3	0.535568	-0.0340144	0.368988	-0.0492768	aQTL	NO
rs785490-PIK3R3	rs785490	1	46577124	2.3e-10	PIK3R3	0.00145628	-0.198268	0.00737579	-0.166929	eQTL	NO
rs785502-PIK3R3	rs785502	1	46581444	3.9e-09	PIK3R3	0.535674	-0.0340061	0.368963	-0.0492801	aQTL	NO
rs785491-PIK3R3	rs785491	1	46583418	3.7e-09	PIK3R3	0.535697	-0.0340044	0.368893	-0.0492877	aQTL	NO
rs785493-PIK3R3	rs785493	1	46584859	9.8e-11	PIK3R3	0.00145727	-0.198259	0.00737771	-0.166926	eQTL	NO
rs785494-PIK3R3	rs785494	1	46586626	3.7e-09	PIK3R3	0.554617	-0.0325112	0.382562	-0.0480004	aQTL	NO
rs785495-PIK3R3	rs785495	1	46587887	4.6e-09	PIK3R3	0.535589	-0.0340091	0.369846	-0.0491834	aQTL	NO
rs10890383-PIK3R3	rs10890383	1	46588503	6.6e-09	PIK3R3	0.542203	-0.0341675	0.385414	-0.0486122	aQTL	NO
rs785497-PIK3R3	rs785497	1	46591903	1.1e-10	PIK3R3	0.00145773	-0.198259	0.00737642	-0.166935	eQTL	NO
rs785504-PIK3R3	rs785504	1	46595696	2.5e-10	PIK3R3	0.00151446	-0.197556	0.00766466	-0.166122	eQTL	NO
rs785503-PIK3R3	rs785503	1	46595868	3.4e-09	PIK3R3	0.536811	-0.0339192	0.368636	-0.0493252	aQTL	NO
rs1707303-PIK3R3	rs1707303	1	46598273	2.1e-10	PIK3R3	0.00165163	-0.19689	0.00755136	-0.167193	eQTL	NO
rs1707302-PIK3R3	rs1707302	1	46600917	4.9e-09	PIK3R3	0.172982	-0.079195	0.182083	-0.0774894	eQTL	NO
rs1416706-PIK3R3	rs1416706	1	46602844	1.4e-09	PIK3R3	0.17521	-0.0787327	0.178758	-0.0780285	eQTL	NO
rs9429095-PIK3R3	rs9429095	1	46603348	4.7e-09	PIK3R3	0.174858	-0.078769	0.17632	-0.0784404	eQTL	NO
rs2486445-PIK3R3	rs2486445	1	46605369	1.1e-08	PIK3R3	0.895715	-0.00704493	0.392401	-0.0459193	aQTL	NO
rs11205715-EPS15	rs11205715	1	50828470	3.4e-09	EPS15	2.53929e-05	0.244958	0.611426	0.0297771	eQTL	NO
rs11205716-EPS15	rs11205716	1	50835606	1.9e-09	EPS15	2.28793e-05	0.24334	0.592717	0.0309736	eQTL	NO
rs2356865-EPS15	rs2356865	1	50836334	1.6e-09	EPS15	2.24851e-05	0.243523	0.593105	0.0309363	eQTL	NO
rs12071347-EPS15	rs12071347	1	50839158	1.5e-09	EPS15	2.93899e-05	0.240189	0.630806	0.0278366	eQTL	NO
rs3850872-EPS15	rs3850872	1	50857192	2.3e-09	EPS15	1.54442e-05	0.245244	0.603657	0.0296916	eQTL	NO
rs4309025-EPS15	rs4309025	1	50859745	3.5e-09	EPS15	1.62487e-05	0.244482	0.615077	0.0287431	eQTL	NO
rs3907676-EPS15	rs3907676	1	50863202	9.4e-09	EPS15	2.58382e-05	0.23856	0.644074	0.0263967	eQTL	NO
rs7413619-EPS15	rs7413619	1	50863454	9.5e-09	EPS15	1.74072e-05	0.243435	0.628778	0.0276129	eQTL	NO
rs11588379-EPS15	rs11588379	1	50868684	1e-08	EPS15	1.73308e-05	0.243518	0.628919	0.0276048	eQTL	NO
rs6664846-EPS15	rs6664846	1	50878102	4.9e-08	EPS15	1.299e-05	0.247932	0.591914	0.0307282	eQTL	NO
rs17372363-EPS15	rs17372363	1	50880765	1e-08	EPS15	1.3882e-05	0.247141	0.600052	0.0300586	eQTL	NO
rs17363827-EPS15	rs17363827	1	50881674	1.7e-08	EPS15	1.3503e-05	0.247448	0.59849	0.0301833	eQTL	NO
rs17363904-EPS15	rs17363904	1	50892049	2.7e-08	EPS15	4.32997e-05	0.230964	0.771103	0.0165532	eQTL	NO
rs11577519-EPS15	rs11577519	1	50994847	4.9e-08	EPS15	1.64954e-05	0.255102	0.834854	0.0124452	eQTL	NO
rs6679843-EPS15	rs6679843	1	51031192	4.6e-08	EPS15	1.68339e-05	0.254639	0.825788	0.0131288	eQTL	NO
rs11587909-EPS15	rs11587909	1	51050799	3.2e-08	EPS15	1.69114e-05	0.254578	0.826639	0.0130637	eQTL	NO
rs6679854-EPS15	rs6679854	1	51066088	3.8e-08	EPS15	1.53361e-05	0.255911	0.82618	0.0131024	eQTL	NO
rs17387761-EPS15	rs17387761	1	51078089	3.5e-08	EPS15	2.1335e-05	0.251573	0.854099	0.0109694	eQTL	NO
rs4061073-TCEANC2	rs4061073	1	54696743	4.2e-10	TCEANC2	0.224938	0.0719303	0.859471	0.0105326	eQTL	NO
rs682211-TCEANC2	rs682211	1	54707510	4.9e-08	TCEANC2	0.0514825	0.108448	0.29928	0.0580392	eQTL	NO
rs663436-TCEANC2	rs663436	1	54714379	3e-08	TCEANC2	0.0519491	0.107165	0.275956	0.060314	eQTL	NO
rs688383-TCEANC2	rs688383	1	54718489	3.8e-08	TCEANC2	0.048773	0.10773	0.213942	0.0682121	eQTL	NO
rs655274-TCEANC2	rs655274	1	54721930	3.6e-08	TCEANC2	0.0393287	0.111056	0.321292	0.0536793	eQTL	NO
rs3766437-TCEANC2	rs3766437	1	54726362	1.7e-11	TCEANC2	0.000112617	0.21692	0.0340414	0.119883	eQTL	NO
rs630602-TCEANC2	rs630602	1	54728864	3e-11	TCEANC2	0.00130662	0.181117	0.0879045	0.0967106	eQTL	NO
rs3766431-TCEANC2	rs3766431	1	54730036	6.5e-12	TCEANC2	4.86399e-05	0.222016	0.0244394	0.123876	eQTL	NO
rs3766430-TCEANC2	rs3766430	1	54730651	3.9e-12	TCEANC2	7.55958e-05	0.215084	0.0150097	0.133046	eQTL	NO
rs679200-TCEANC2	rs679200	1	54732940	4.7e-10	TCEANC2	0.00248755	0.162759	0.107453	0.0870915	eQTL	NO
rs1537430-TCEANC2	rs1537430	1	54735974	1.4e-08	TCEANC2	0.00613359	0.150055	0.117584	0.0861124	eQTL	NO
rs9662034-TCEANC2	rs9662034	1	54736800	1.2e-08	TCEANC2	0.00656422	0.147664	0.122447	0.0843222	eQTL	NO
rs4927080-TCEANC2	rs4927080	1	54741120	8.2e-10	TCEANC2	0.000259823	0.200197	0.0236414	0.124791	eQTL	NO
rs603901-TCEANC2	rs603901	1	54741767	1.9e-08	TCEANC2	0.00510021	0.152524	0.0964213	0.0909865	eQTL	NO
rs562408-TCEANC2	rs562408	1	54742618	2.2e-08	TCEANC2	0.00388603	0.158747	0.0881487	0.094233	eQTL	NO
rs3131816-EVI5	rs3131816	1	92668474	2.2e-09	EVI5	1.7546e-07	0.353337	0.47711	0.048689	eQTL	NO
rs1384614-EVI5	rs1384614	1	92670126	3.5e-09	EVI5	1.77798e-07	0.352929	0.479901	0.0483476	eQTL	NO
rs3131824-EVI5	rs3131824	1	92689936	1.2e-08	EVI5	1.22743e-07	-0.356868	0.447282	-0.0519227	eQTL	NO
rs3122320-EVI5	rs3122320	1	92705638	5.6e-09	EVI5	1.12967e-07	-0.357952	0.444171	-0.0522907	eQTL	NO
rs1386585-EVI5	rs1386585	1	92715207	1.1e-09	EVI5	9.90187e-08	-0.359611	0.439403	-0.0528501	eQTL	NO
rs3103180-EVI5	rs3103180	1	92735012	1.3e-08	EVI5	1.95358e-07	-0.346904	0.504548	-0.0450398	eQTL	NO
rs3103177-EVI5	rs3103177	1	92756507	6.7e-09	EVI5	9.7306e-08	-0.359832	0.438774	-0.0529245	eQTL	NO
rs2391140-EVI5	rs2391140	1	92761654	2.6e-09	EVI5	8.46516e-07	-0.337821	0.568792	-0.0395375	eQTL	NO
rs2046621-EVI5	rs2046621	1	92788769	3.7e-09	EVI5	2.17577e-08	-0.376993	0.385804	-0.0592179	eQTL	NO
rs6668685-EVI5	rs6668685	1	92791812	3.2e-10	EVI5	2.12269e-08	-0.377244	0.384956	-0.0593188	eQTL	NO
rs6604091-EVI5	rs6604091	1	92797814	3.8e-09	EVI5	1.90702e-08	-0.378326	0.381259	-0.0597594	eQTL	NO
rs7542747-EVI5	rs7542747	1	92798031	6.1e-10	EVI5	1.90076e-08	-0.37836	0.381146	-0.059773	eQTL	NO
rs17519833-EVI5	rs17519833	1	92814471	2.5e-09	EVI5	1.83532e-08	0.378711	0.379936	0.0599175	eQTL	NO
rs1906279-EVI5	rs1906279	1	92816148	4.3e-09	EVI5	1.83428e-08	-0.378713	0.379924	-0.0599185	eQTL	NO
rs10782838-EVI5	rs10782838	1	92823598	2.3e-09	EVI5	1.84329e-08	-0.378662	0.380196	-0.0598849	eQTL	NO
rs7512301-EVI5	rs7512301	1	92826100	2.9e-09	EVI5	1.82989e-08	-0.378737	0.379835	-0.059929	eQTL	NO
rs4247165-EVI5	rs4247165	1	92832179	2.5e-09	EVI5	1.83087e-08	-0.378733	0.379852	-0.0599272	eQTL	NO
rs6692060-EVI5	rs6692060	1	92846681	3.9e-09	EVI5	1.83087e-08	-0.378733	0.379852	-0.0599272	eQTL	NO
rs2025607-EVI5	rs2025607	1	92890344	3.6e-09	EVI5	1.82451e-08	0.378767	0.379694	0.0599463	eQTL	NO
rs17579779-EVI5	rs17579779	1	92930475	7.1e-09	EVI5	1.89268e-08	0.378569	0.378109	0.0601805	eQTL	NO
rs912795-EVI5	rs912795	1	92960472	7.5e-11	EVI5	4.3056e-07	-0.345852	0.732813	-0.0236363	eQTL	NO
rs2031494-EVI5	rs2031494	1	92965969	1.3e-10	EVI5	4.62267e-07	-0.344706	0.740819	-0.0228858	eQTL	NO
rs4970696-EVI5	rs4970696	1	92968853	9.9e-11	EVI5	4.55827e-07	-0.344922	0.740278	-0.0229377	eQTL	NO
rs962221-EVI5	rs962221	1	92970770	7.7e-11	EVI5	4.75664e-07	-0.344472	0.767798	-0.0204367	eQTL	NO
rs962222-EVI5	rs962222	1	92970953	7.8e-11	EVI5	4.75664e-07	-0.344472	0.767798	-0.0204367	eQTL	NO
rs4970705-EVI5	rs4970705	1	92971828	1e-10	EVI5	4.7573e-07	-0.34447	0.767854	-0.0204317	eQTL	NO
rs10782922-EVI5	rs10782922	1	92974595	8.9e-11	EVI5	3.92568e-07	-0.353904	0.725891	-0.0247545	eQTL	NO
rs1886683-EVI5	rs1886683	1	92976023	1.5e-10	EVI5	5.27671e-07	-0.342431	0.795446	-0.0179074	eQTL	NO
rs6690764-EVI5	rs6690764	1	92976590	6.3e-12	EVI5	5.28364e-07	-0.342403	0.79573	-0.0178815	eQTL	NO
rs1886682-EVI5	rs1886682	1	92977275	1e-10	EVI5	5.28364e-07	-0.342403	0.79573	-0.0178815	eQTL	NO
rs6603979-EVI5	rs6603979	1	92979354	1.2e-10	EVI5	5.28364e-07	-0.342403	0.79573	-0.0178815	eQTL	NO
rs6686702-EVI5	rs6686702	1	92987430	1.7e-10	EVI5	5.28364e-07	-0.342403	0.79573	-0.0178815	eQTL	NO
rs4375281-EVI5	rs4375281	1	92987575	1.4e-10	EVI5	5.28364e-07	-0.342403	0.79573	-0.0178815	eQTL	NO
rs4970709-EVI5	rs4970709	1	92988592	2e-10	EVI5	5.28364e-07	-0.342403	0.79573	-0.0178815	eQTL	NO
rs4970710-EVI5	rs4970710	1	92988717	1.7e-10	EVI5	5.28364e-07	-0.342403	0.79573	-0.0178815	eQTL	NO
rs1408916-EVI5	rs1408916	1	92992627	2e-10	EVI5	5.28364e-07	-0.342403	0.79573	-0.0178815	eQTL	NO
rs4568842-EVI5	rs4568842	1	92993156	1.7e-10	EVI5	5.28364e-07	-0.342403	0.79573	-0.0178815	eQTL	NO
rs4970712-EVI5	rs4970712	1	92993547	6.7e-12	EVI5	5.28364e-07	-0.342403	0.79573	-0.0178815	eQTL	NO
rs6603981-EVI5	rs6603981	1	92993807	8.1e-12	EVI5	5.28364e-07	-0.342403	0.79573	-0.0178815	eQTL	NO
rs6603982-EVI5	rs6603982	1	92994033	2.1e-10	EVI5	5.28364e-07	-0.342403	0.79573	-0.0178815	eQTL	NO
rs6696173-EVI5	rs6696173	1	92995727	2.1e-10	EVI5	5.28364e-07	-0.342403	0.79573	-0.0178815	eQTL	NO
rs989653-EVI5	rs989653	1	93003570	2.8e-10	EVI5	5.28364e-07	-0.342403	0.79573	-0.0178815	eQTL	NO
rs2151577-EVI5	rs2151577	1	93004219	1.7e-10	EVI5	5.28364e-07	-0.342403	0.79573	-0.0178815	eQTL	NO
rs1570837-EVI5	rs1570837	1	93006816	2.2e-10	EVI5	5.28364e-07	-0.342403	0.79573	-0.0178815	eQTL	NO
rs10735779-EVI5	rs10735779	1	93008720	1.7e-10	EVI5	5.28364e-07	-0.342403	0.79573	-0.0178815	eQTL	NO
rs7515577-EVI5	rs7515577	1	93009438	3.7e-10	EVI5	5.28364e-07	-0.342403	0.79573	-0.0178815	eQTL	NO
rs6661134-EVI5	rs6661134	1	93010908	2.2e-10	EVI5	5.28364e-07	-0.342403	0.79573	-0.0178815	eQTL	NO
rs6603984-EVI5	rs6603984	1	93011572	1.9e-10	EVI5	5.28613e-07	-0.342398	0.795762	-0.0178787	eQTL	NO
rs6603985-EVI5	rs6603985	1	93017159	2e-10	EVI5	5.28364e-07	-0.342403	0.79573	-0.0178815	eQTL	NO
rs6603987-EVI5	rs6603987	1	93019313	2.1e-10	EVI5	5.28364e-07	-0.342403	0.79573	-0.0178815	eQTL	NO
rs6603988-EVI5	rs6603988	1	93022283	1.8e-10	EVI5	5.28364e-07	-0.342403	0.79573	-0.0178815	eQTL	NO
rs1034219-EVI5	rs1034219	1	93022678	1.8e-10	EVI5	5.28364e-07	-0.342403	0.79573	-0.0178815	eQTL	NO
rs4847377-EVI5	rs4847377	1	93023150	2.2e-10	EVI5	5.28364e-07	-0.342403	0.79573	-0.0178815	eQTL	NO
rs6422512-EVI5	rs6422512	1	93024844	1.8e-10	EVI5	4.97973e-07	-0.343122	0.794616	-0.017979	eQTL	NO
rs4847181-EVI5	rs4847181	1	93028792	1.8e-10	EVI5	5.28364e-07	-0.342403	0.79573	-0.0178815	eQTL	NO
rs11164778-EVI5	rs11164778	1	93036113	6.9e-10	EVI5	0.000470072	-0.317168	0.404339	-0.0761478	eQTL	NO
rs4847280-EVI5	rs4847280	1	93036905	4.4e-10	EVI5	0.000468754	-0.317113	0.403576	-0.0762419	eQTL	NO
rs914966-EVI5	rs914966	1	93038156	4e-10	EVI5	0.000468754	-0.317113	0.403576	-0.0762419	eQTL	NO
rs9651256-EVI5	rs9651256	1	93039307	3.8e-10	EVI5	0.000468754	-0.317113	0.403576	-0.0762419	eQTL	NO
rs2893217-EVI5	rs2893217	1	93039370	2e-10	EVI5	0.000468754	-0.317113	0.403576	-0.0762419	eQTL	NO
rs2391164-EVI5	rs2391164	1	93039511	3.8e-10	EVI5	0.000468754	-0.317113	0.403576	-0.0762419	eQTL	NO
rs12046739-EVI5	rs12046739	1	93040036	4.4e-10	EVI5	0.000468754	-0.317113	0.403576	-0.0762419	eQTL	NO
rs10874715-EVI5	rs10874715	1	93040057	4.4e-10	EVI5	0.000468754	-0.317113	0.403576	-0.0762419	eQTL	NO
rs10874716-EVI5	rs10874716	1	93040481	4.4e-10	EVI5	0.000468754	-0.317113	0.403576	-0.0762419	eQTL	NO
rs4847305-EVI5	rs4847305	1	93040845	4.5e-10	EVI5	0.000468754	-0.317113	0.403576	-0.0762419	eQTL	NO
rs7553367-EVI5	rs7553367	1	93042614	8.1e-10	EVI5	0.000468754	-0.317113	0.403576	-0.0762419	eQTL	NO
rs3928821-EVI5	rs3928821	1	93043013	4.2e-10	EVI5	0.000468754	-0.317113	0.403576	-0.0762419	eQTL	NO
rs6671114-EVI5	rs6671114	1	93043750	4.2e-10	EVI5	0.000468754	-0.317113	0.403576	-0.0762419	eQTL	NO
rs6675246-EVI5	rs6675246	1	93045598	4e-10	EVI5	0.000468754	-0.317113	0.403576	-0.0762419	eQTL	NO
rs6603993-EVI5	rs6603993	1	93045711	3.2e-10	EVI5	0.000468754	-0.317113	0.403576	-0.0762419	eQTL	NO
rs4847327-EVI5	rs4847327	1	93045786	3.5e-10	EVI5	0.000468754	-0.317113	0.403576	-0.0762419	eQTL	NO
rs6603994-EVI5	rs6603994	1	93046393	4.4e-10	EVI5	0.000468754	-0.317113	0.403576	-0.0762419	eQTL	NO
rs6603995-EVI5	rs6603995	1	93046452	4.5e-10	EVI5	0.000468754	-0.317113	0.403576	-0.0762419	eQTL	NO
rs6422515-EVI5	rs6422515	1	93050077	4.6e-10	EVI5	0.000468754	-0.317113	0.403576	-0.0762419	eQTL	NO
rs3898498-EVI5	rs3898498	1	93051832	7.4e-09	EVI5	0.000468754	-0.317113	0.403576	-0.0762419	eQTL	NO
rs7545318-EVI5	rs7545318	1	93052685	4.6e-10	EVI5	0.000468754	-0.317113	0.403576	-0.0762419	eQTL	NO
rs963044-EVI5	rs963044	1	93054093	5.2e-10	EVI5	0.000468754	-0.317113	0.403576	-0.0762419	eQTL	NO
rs963043-EVI5	rs963043	1	93054504	4e-10	EVI5	0.000468754	-0.317113	0.403576	-0.0762419	eQTL	NO
rs10747445-EVI5	rs10747445	1	93063984	4.4e-10	EVI5	0.000468754	-0.317113	0.403576	-0.0762419	eQTL	NO
rs7556243-EVI5	rs7556243	1	93064558	4.9e-10	EVI5	0.000468754	-0.317113	0.403576	-0.0762419	eQTL	NO
rs2027060-EVI5	rs2027060	1	93065983	5.6e-10	EVI5	0.000468754	-0.317113	0.403576	-0.0762419	eQTL	NO
rs2027059-EVI5	rs2027059	1	93067367	5.5e-10	EVI5	0.000468754	-0.317113	0.403576	-0.0762419	eQTL	NO
rs2039452-EVI5	rs2039452	1	93067583	5.2e-10	EVI5	0.000468754	-0.317113	0.403576	-0.0762419	eQTL	NO
rs1537498-EVI5	rs1537498	1	93068407	6.1e-10	EVI5	0.000468754	-0.317113	0.403576	-0.0762419	eQTL	NO
rs2050597-EVI5	rs2050597	1	93071048	5.1e-10	EVI5	0.000468754	-0.317113	0.403576	-0.0762419	eQTL	NO
rs6701130-EVI5	rs6701130	1	93072790	5.4e-10	EVI5	0.000468754	-0.317113	0.403576	-0.0762419	eQTL	NO
rs6603999-EVI5	rs6603999	1	93076001	5.3e-10	EVI5	0.000468754	-0.317113	0.403576	-0.0762419	eQTL	NO
rs4847232-EVI5	rs4847232	1	93077733	9.5e-10	EVI5	0.000468754	-0.317113	0.403576	-0.0762419	eQTL	NO
rs2095268-EVI5	rs2095268	1	93083048	5.2e-10	EVI5	0.000468754	-0.317113	0.403576	-0.0762419	eQTL	NO
rs9633481-EVI5	rs9633481	1	93085507	7.8e-10	EVI5	0.000468754	-0.317113	0.403576	-0.0762419	eQTL	NO
rs7514716-EVI5	rs7514716	1	93089823	5.1e-10	EVI5	0.000468754	-0.317113	0.403576	-0.0762419	eQTL	NO
rs1556564-EVI5	rs1556564	1	93094305	4.8e-10	EVI5	0.000468754	-0.317113	0.403576	-0.0762419	eQTL	NO
rs1556565-EVI5	rs1556565	1	93094417	3.5e-10	EVI5	0.000468754	-0.317113	0.403576	-0.0762419	eQTL	NO
rs10874728-EVI5	rs10874728	1	93103672	5.2e-10	EVI5	0.000468754	-0.317113	0.403576	-0.0762419	eQTL	NO
rs10874729-EVI5	rs10874729	1	93108656	5e-10	EVI5	0.000468754	-0.317113	0.403576	-0.0762419	eQTL	NO
rs10782940-EVI5	rs10782940	1	93111105	4.8e-10	EVI5	0.000469849	-0.317059	0.403935	-0.0761844	eQTL	NO
rs7529332-EVI5	rs7529332	1	93112584	5e-10	EVI5	0.000468754	-0.317113	0.403576	-0.0762419	eQTL	NO
rs7529630-EVI5	rs7529630	1	93112896	5e-10	EVI5	0.000468754	-0.317113	0.403576	-0.0762419	eQTL	NO
rs10747448-EVI5	rs10747448	1	93121330	4e-10	EVI5	0.000468766	-0.317113	0.403589	-0.0762398	eQTL	NO
rs10874731-EVI5	rs10874731	1	93122369	4.4e-10	EVI5	0.000468766	-0.317113	0.403589	-0.0762398	eQTL	NO
rs4847247-EVI5	rs4847247	1	93122948	4.5e-10	EVI5	0.000468766	-0.317113	0.403589	-0.0762398	eQTL	NO
rs1932965-EVI5	rs1932965	1	93125514	2.8e-10	EVI5	0.000468766	-0.317113	0.403589	-0.0762398	eQTL	NO
rs10735782-EVI5	rs10735782	1	93125796	4.5e-10	EVI5	0.000468766	-0.317113	0.403589	-0.0762398	eQTL	NO
rs10747449-EVI5	rs10747449	1	93126231	4.5e-10	EVI5	0.000468766	-0.317113	0.403589	-0.0762398	eQTL	NO
rs10747450-EVI5	rs10747450	1	93128854	4.3e-10	EVI5	0.000468766	-0.317113	0.403589	-0.0762398	eQTL	NO
rs1538029-EVI5	rs1538029	1	93129362	4.2e-10	EVI5	0.000468766	-0.317113	0.403589	-0.0762398	eQTL	NO
rs1415294-EVI5	rs1415294	1	93142056	3.9e-10	EVI5	0.000468754	-0.317113	0.403576	-0.0762419	eQTL	NO
rs1415295-EVI5	rs1415295	1	93142132	2.7e-10	EVI5	0.000468754	-0.317113	0.403576	-0.0762419	eQTL	NO
rs945724-EVI5	rs945724	1	93145442	8.2e-10	EVI5	0.000468754	-0.317113	0.403576	-0.0762419	eQTL	NO
rs1932966-EVI5	rs1932966	1	93146458	7.4e-10	EVI5	0.000468754	-0.317113	0.403576	-0.0762419	eQTL	NO
rs6604003-EVI5	rs6604003	1	93147527	7.2e-10	EVI5	0.000468754	-0.317113	0.403576	-0.0762419	eQTL	NO
rs7416169-EVI5	rs7416169	1	93148370	8.8e-10	EVI5	0.000468754	-0.317113	0.403576	-0.0762419	eQTL	NO
rs7540407-EVI5	rs7540407	1	93154671	7.6e-10	EVI5	0.000468754	-0.317113	0.403576	-0.0762419	eQTL	NO
rs4847266-EVI5	rs4847266	1	93155220	6.8e-10	EVI5	0.000468754	-0.317113	0.403576	-0.0762419	eQTL	NO
rs2097838-EVI5	rs2097838	1	93156461	7.6e-10	EVI5	0.000468754	-0.317113	0.403576	-0.0762419	eQTL	NO
rs2391200-EVI5	rs2391200	1	93156977	9.2e-10	EVI5	0.000468754	-0.317113	0.403576	-0.0762419	eQTL	NO
rs2065916-EVI5	rs2065916	1	93158545	7.9e-10	EVI5	0.000468754	-0.317113	0.403576	-0.0762419	eQTL	NO
rs2391199-EVI5	rs2391199	1	93160902	4.6e-11	EVI5	0.000468754	-0.317113	0.403576	-0.0762419	eQTL	NO
rs932637-EVI5	rs932637	1	93165960	8.1e-10	EVI5	0.000468754	-0.317113	0.403576	-0.0762419	eQTL	NO
rs927339-EVI5	rs927339	1	93166131	8.5e-10	EVI5	0.000468754	-0.317113	0.403576	-0.0762419	eQTL	NO
rs10218567-EVI5	rs10218567	1	93167610	7.7e-10	EVI5	0.000468754	-0.317113	0.403576	-0.0762419	eQTL	NO
rs10218670-EVI5	rs10218670	1	93167854	8.2e-11	EVI5	0.000468754	-0.317113	0.403576	-0.0762419	eQTL	NO
rs6671421-EVI5	rs6671421	1	93169409	7.8e-10	EVI5	0.000468754	-0.317113	0.403576	-0.0762419	eQTL	NO
rs9439920-EVI5	rs9439920	1	93171442	8.4e-10	EVI5	0.000468754	0.317113	0.403576	0.0762419	eQTL	NO
rs1337109-EVI5	rs1337109	1	93177744	8e-10	EVI5	0.000468754	-0.317113	0.403576	-0.0762419	eQTL	NO
rs6604010-EVI5	rs6604010	1	93187424	6e-10	EVI5	0.000468754	-0.317113	0.403576	-0.0762419	eQTL	NO
rs6703467-EVI5	rs6703467	1	93191296	7.9e-10	EVI5	0.000468754	-0.317113	0.403576	-0.0762419	eQTL	NO
rs2107520-EVI5	rs2107520	1	93192932	1.6e-09	EVI5	0.000468754	-0.317113	0.403576	-0.0762419	eQTL	NO
rs2391196-EVI5	rs2391196	1	93194352	8.2e-10	EVI5	0.000468754	-0.317113	0.403576	-0.0762419	eQTL	NO
rs10735783-EVI5	rs10735783	1	93195338	7.6e-10	EVI5	0.000468754	-0.317113	0.403576	-0.0762419	eQTL	NO
rs7516141-EVI5	rs7516141	1	93196273	7.4e-10	EVI5	0.000468754	-0.317113	0.403576	-0.0762419	eQTL	NO
rs7549844-EVI5	rs7549844	1	93196493	8.2e-10	EVI5	0.000468754	-0.317113	0.403576	-0.0762419	eQTL	NO
rs6661600-EVI5	rs6661600	1	93196961	7.4e-10	EVI5	0.000468754	-0.317113	0.403576	-0.0762419	eQTL	NO
rs2107521-EVI5	rs2107521	1	93199414	8.1e-10	EVI5	0.000468754	-0.317113	0.403576	-0.0762419	eQTL	NO
rs7526582-EVI5	rs7526582	1	93200128	7.7e-10	EVI5	0.000468754	-0.317113	0.403576	-0.0762419	eQTL	NO
rs2180977-EVI5	rs2180977	1	93200754	8.4e-10	EVI5	0.000468754	-0.317113	0.403576	-0.0762419	eQTL	NO
rs3790446-EVI5	rs3790446	1	93204134	7.2e-10	EVI5	0.000469202	-0.317099	0.40358	-0.0762435	eQTL	NO
rs976208-EVI5	rs976208	1	93204975	8.2e-10	EVI5	0.000469202	-0.317099	0.40358	-0.0762435	eQTL	NO
rs2158446-EVI5	rs2158446	1	93213680	5.3e-11	EVI5	0.000469429	-0.317098	0.403511	-0.0762573	eQTL	NO
rs1337107-EVI5	rs1337107	1	93218776	3e-08	EVI5	2.4781e-09	-0.323459	0.808496	-0.0133526	eQTL	NO
rs6604015-EVI5	rs6604015	1	93219907	3.1e-11	EVI5	0.000469766	-0.317092	0.403606	-0.0762444	eQTL	NO
rs6604018-EVI5	rs6604018	1	93224190	6.6e-10	EVI5	0.000469744	-0.317095	0.403609	-0.0762444	eQTL	NO
rs6604022-EVI5	rs6604022	1	93227184	2.3e-10	EVI5	0.000469747	-0.317095	0.403671	-0.0762345	eQTL	NO
rs6696636-EVI5	rs6696636	1	93228066	2.4e-09	EVI5	0.000486623	-0.318135	0.410304	-0.0756131	eQTL	NO
rs3790445-EVI5	rs3790445	1	93229704	7e-10	EVI5	0.000470078	-0.317088	0.403643	-0.0762414	eQTL	NO
rs11164804-EVI5	rs11164804	1	93231552	8.8e-10	EVI5	0.000470078	-0.317088	0.403643	-0.0762414	eQTL	NO
rs7543327-EVI5	rs7543327	1	93235079	7.4e-10	EVI5	0.000469964	-0.317095	0.403672	-0.0762368	eQTL	NO
rs11164808-EVI5	rs11164808	1	93235500	7.8e-10	EVI5	0.000469964	-0.317095	0.403672	-0.0762368	eQTL	NO
rs7513815-EVI5	rs7513815	1	93240404	6.9e-10	EVI5	0.000470394	-0.317085	0.403741	-0.0762285	eQTL	NO
rs6685705-EVI5	rs6685705	1	93248228	1.3e-09	EVI5	0.000525793	-0.315921	0.413527	-0.0750138	eQTL	NO
rs4847363-EVI5	rs4847363	1	93250894	9.9e-10	EVI5	0.00055082	-0.315211	0.417327	-0.074505	eQTL	NO
rs11164813-EVI5	rs11164813	1	93257677	7.5e-10	EVI5	0.000833863	-0.305252	0.442482	-0.0706221	eQTL	NO
rs7551880-EVI5	rs7551880	1	93258500	8.3e-10	EVI5	0.000837771	-0.305153	0.442815	-0.0705749	eQTL	NO
rs4847370-EVI5	rs4847370	1	93259193	4.7e-11	EVI5	0.000838592	-0.305136	0.442936	-0.070558	eQTL	NO
rs7543964-EVI5	rs7543964	1	93260561	1.1e-09	EVI5	0.000693546	-0.31007	0.417749	-0.0745637	eQTL	NO
rs2391193-EVI5	rs2391193	1	93264054	3.4e-09	EVI5	0.00110005	-0.290121	0.402356	-0.0749134	eQTL	NO
rs4847221-EVI5	rs4847221	1	93269824	3.7e-10	EVI5	0.00277069	-0.268268	0.544801	-0.0546105	eQTL	NO
rs1467559-EVI5	rs1467559	1	93272725	3.6e-09	EVI5	0.00279914	-0.2676	0.542841	-0.0547971	eQTL	NO
rs2025100-EVI5	rs2025100	1	93276772	3.3e-09	EVI5	0.00341379	-0.261501	0.554843	-0.0530431	eQTL	NO
rs7543077-EVI5	rs7543077	1	93282528	2e-09	EVI5	0.00401279	-0.257055	0.560755	-0.0522632	eQTL	NO
rs10782944-EVI5	rs10782944	1	93284048	2.1e-09	EVI5	0.00419585	-0.255785	0.562512	-0.0520255	eQTL	NO
rs10874742-EVI5	rs10874742	1	93289668	1.8e-09	EVI5	0.00508874	-0.250142	0.569323	-0.0510881	eQTL	NO
rs6659942-EVI5	rs6659942	1	93303451	5.6e-09	EVI5	0.00631586	-0.243499	0.578066	-0.0498566	eQTL	NO
rs4240962-EVI5	rs4240962	1	93307908	6.6e-09	EVI5	0.00647423	-0.242718	0.577961	-0.049859	eQTL	NO
rs2244496-EVI5	rs2244496	1	93308853	1.1e-08	EVI5	0.00227655	-0.27854	0.460354	-0.0677837	eQTL	NO
rs2244005-EVI5	rs2244005	1	93313579	5.4e-09	EVI5	0.00681524	-0.241069	0.579598	-0.0496155	eQTL	NO
rs2774941-EVI5	rs2774941	1	93315893	7.7e-09	EVI5	0.00246557	-0.276083	0.462083	-0.0674547	eQTL	NO
rs1411706-EVI5	rs1411706	1	93320134	1.1e-08	EVI5	0.00191134	-0.286036	0.460149	-0.0684783	eQTL	NO
rs2811602-EVI5	rs2811602	1	93324269	2.1e-08	EVI5	0.00173872	-0.288615	0.460804	-0.0683845	eQTL	NO
rs2811599-EVI5	rs2811599	1	93335788	1.7e-08	EVI5	0.00173984	-0.288602	0.460855	-0.0683779	eQTL	NO
rs2774947-EVI5	rs2774947	1	93348423	3.8e-10	EVI5	0.00573385	-0.260711	0.645734	-0.0436159	eQTL	NO
rs3861909-PRMT6	rs3861909	1	107544176	1.1e-08	PRMT6	1.1581e-30	0.656472	0.216711	0.0734466	eQTL	NO
rs17496332-PRMT6	rs17496332	1	107546375	2.1e-10	PRMT6	3.06948e-31	-0.658248	0.227848	-0.0712556	eQTL	NO
rs2878349-PRMT6	rs2878349	1	107549245	1.1e-09	PRMT6	1.03649e-30	-0.652424	0.214198	-0.0733388	eQTL	NO
rs3108680-PRMT6	rs3108680	1	107572997	1.6e-10	PRMT6	1.56054e-33	-0.660978	0.412303	-0.0470452	eQTL	NO
rs2335077-PRMT6	rs2335077	1	107573565	6.8e-10	PRMT6	1.09432e-33	-0.662344	0.411822	-0.0470887	eQTL	NO
rs2335104-PRMT6	rs2335104	1	107583641	1.1e-09	PRMT6	2.06031e-33	-0.658806	0.418355	-0.0463653	eQTL	NO
rs1762509-PRMT6	rs1762509	1	107592959	2.9e-09	PRMT6	3.37285e-34	0.668322	0.459254	0.0425448	eQTL	NO
rs1623927-PRMT6	rs1623927	1	107596120	1.1e-10	PRMT6	5.6464e-34	0.66484	0.4729	0.0411753	eQTL	NO
rs1730851-PRMT6	rs1730851	1	107596443	1.3e-10	PRMT6	1.07873e-33	0.662955	0.453238	0.0430719	eQTL	NO
rs1730850-PRMT6	rs1730850	1	107597988	1.6e-10	PRMT6	5.8211e-34	0.664727	0.467343	0.0416943	eQTL	NO
rs1762482-PRMT6	rs1762482	1	107599002	1.5e-10	PRMT6	1.08351e-33	0.662992	0.452344	0.0431607	eQTL	NO
rs2232015-PRMT6	rs2232015	1	107599258	1e-10	PRMT6	5.66966e-34	-0.664914	0.465561	-0.0418663	eQTL	NO
rs1730865-PRMT6	rs1730865	1	107605611	2.4e-10	PRMT6	7.02413e-34	0.665009	0.46881	0.0416219	eQTL	NO
rs1730864-PRMT6	rs1730864	1	107607810	2.6e-10	PRMT6	7.23764e-34	0.665395	0.469181	0.0416189	eQTL	NO
rs6669831-PRMT6	rs6669831	1	107608607	2e-10	PRMT6	2.15945e-33	0.661675	0.458497	0.042671	eQTL	NO
rs1762484-PRMT6	rs1762484	1	107613923	1.1e-10	PRMT6	1.14204e-33	0.665756	0.480251	0.0407241	eQTL	NO
rs1730862-PRMT6	rs1730862	1	107614003	7.4e-11	PRMT6	9.95637e-34	0.666019	0.477651	0.0409475	eQTL	NO
rs9435341-PRMT6	rs9435341	1	107616641	7.9e-11	PRMT6	3.40981e-33	0.662318	0.466184	0.0421042	eQTL	NO
rs1730859-PRMT6	rs1730859	1	107617707	1.1e-11	PRMT6	1.12453e-33	0.666617	0.478712	0.0409159	eQTL	NO
rs1730858-PRMT6	rs1730858	1	107619244	1.2e-10	PRMT6	2.9307e-33	0.669502	0.463359	0.0427908	eQTL	NO
rs1335053-PRMT6	rs1335053	1	107622823	1.6e-10	PRMT6	5.10822e-33	0.662828	0.52208	0.0371105	eQTL	NO
rs1335055-PRMT6	rs1335055	1	107624563	1.1e-10	PRMT6	1.53781e-32	0.659091	0.505734	0.0386292	eQTL	NO
rs12066815-PRMT6	rs12066815	1	107883043	1.4e-11	PRMT6	0.12702	-0.0961933	0.136069	-0.0934995	eQTL	NO
rs7531573-PRMT6	rs7531573	1	107884540	3.1e-09	PRMT6	0.115857	-0.100056	0.123665	-0.097483	eQTL	NO
rs12035149-PRMT6	rs12035149	1	107885018	3.9e-12	PRMT6	0.128798	-0.0962121	0.14351	-0.0922081	eQTL	NO
rs10881463-PRMT6	rs10881463	1	107885535	7.1e-10	PRMT6	0.125457	-0.0979393	0.141301	-0.093559	eQTL	NO
rs11185092-PRMT6	rs11185092	1	107886278	1.4e-11	PRMT6	0.127037	-0.096837	0.145841	-0.0918464	eQTL	NO
rs11185093-PRMT6	rs11185093	1	107886351	1.3e-10	PRMT6	0.130837	-0.0958731	0.142063	-0.0927068	eQTL	NO
rs920835-PRMT6	rs920835	1	107946802	1.3e-10	PRMT6	0.421903	0.0460163	0.728806	0.0197705	eQTL	NO
rs1444039-PRMT6	rs1444039	1	107949256	6.7e-11	PRMT6	0.424461	0.0458051	0.714069	0.0209117	eQTL	NO
rs11185111-PRMT6	rs11185111	1	107962328	7.7e-12	PRMT6	0.43288	0.0459629	0.845113	0.0113945	eQTL	NO
rs1444040-PRMT6	rs1444040	1	107964479	8.9e-12	PRMT6	0.417993	0.0470294	0.683585	0.0235533	eQTL	NO
rs991579-PRMT6	rs991579	1	107965659	9.7e-12	PRMT6	0.420825	0.0467537	0.688644	0.0231606	eQTL	NO
rs4915043-PRMT6	rs4915043	1	107966119	1.3e-11	PRMT6	0.419267	0.0469042	0.694485	0.0226998	eQTL	NO
rs17465581-PRMT6	rs17465581	1	107971204	8.5e-12	PRMT6	0.420611	0.0467759	0.707474	0.0216903	eQTL	NO
rs12089521-PRMT6	rs12089521	1	107972362	8.3e-12	PRMT6	0.420234	0.0468199	0.685265	0.0234295	eQTL	NO
rs17531363-PRMT6	rs17531363	1	107977075	2e-12	PRMT6	0.474665	0.0413042	0.646931	0.026334	eQTL	NO
rs12095462-PRMT6	rs12095462	1	107982788	4.8e-12	PRMT6	0.492493	0.0395148	0.730618	0.0197262	eQTL	NO
rs11185115-PRMT6	rs11185115	1	107982992	5.4e-12	PRMT6	0.492246	0.039537	0.730527	0.019733	eQTL	NO
rs11803905-PRMT6	rs11803905	1	107989314	5.1e-09	PRMT6	0.809087	0.0153927	0.808374	-0.0153744	aQTL	NO
rs11803941-PRMT6	rs11803941	1	107989548	4.5e-09	PRMT6	0.769953	0.0186312	0.876499	-0.00985213	eQTL	NO
rs1444041-PRMT6	rs1444041	1	107990214	7.5e-12	PRMT6	0.493541	0.0393894	0.746505	0.0185062	eQTL	NO
rs501332-PRMT6	rs501332	1	107991708	7.2e-09	PRMT6	0.799009	-0.0162264	0.826958	0.0138614	eQTL	NO
rs17466589-PRMT6	rs17466589	1	107992571	1.1e-08	PRMT6	0.770231	0.0186103	0.876318	-0.00986786	eQTL	NO
rs11802147-PRMT6	rs11802147	1	108001307	1.7e-11	PRMT6	0.623626	0.0281149	0.655249	0.0254535	eQTL	NO
rs4914945-PRMT6	rs4914945	1	108002360	4.9e-11	PRMT6	0.612326	0.0291031	0.644789	0.0263447	eQTL	NO
rs977799-PRMT6	rs977799	1	108005853	6.5e-11	PRMT6	0.662476	0.0250917	0.374487	0.0507866	aQTL	NO
rs17584208-SORT1	rs17584208	1	109833187	1.7e-10	SORT1	0.988488	0.00182406	0.400617	-0.106361	aQTL	NO
rs17645031-SORT1	rs17645031	1	109834938	2.7e-10	SORT1	0.958754	-0.00648186	0.358122	-0.115277	aQTL	NO
rs600806-SORT1	rs600806	1	109840629	2.5e-08	SORT1	3.87087e-05	-0.258804	0.0799264	-0.110816	eQTL	NO
rs652651-SORT1	rs652651	1	109844532	4e-08	SORT1	6.50912e-05	-0.235726	0.104253	-0.0964703	eQTL	NO
rs407102-SORT1	rs407102	1	109846278	1.2e-09	SORT1	2.30939e-05	-0.246486	0.0669301	-0.107384	eQTL	NO
rs443345-SORT1	rs443345	1	109849254	2.1e-08	SORT1	6.92305e-05	-0.232535	0.086214	-0.100858	eQTL	NO
rs444387-SORT1	rs444387	1	109851127	2.7e-08	SORT1	6.33362e-05	-0.234104	0.0837165	-0.101819	eQTL	NO
rs464218-SORT1	rs464218	1	109856306	1.7e-08	SORT1	2.12398e-05	-0.222848	0.0192446	-0.123402	eQTL	NO
rs370088-SORT1	rs370088	1	109858119	1.7e-08	SORT1	7.18628e-05	-0.231639	0.0874007	-0.100314	eQTL	NO
rs3853500-SORT1	rs3853500	1	109864269	3.2e-08	SORT1	7.30645e-05	-0.231439	0.0884555	-0.0999939	eQTL	NO
rs3853501-SORT1	rs3853501	1	109864374	3e-08	SORT1	7.30645e-05	-0.231439	0.0884555	-0.0999939	eQTL	NO
rs3768497-SORT1	rs3768497	1	109866230	1.6e-08	SORT1	7.21669e-05	-0.231569	0.0875674	-0.100256	eQTL	NO
rs3768496-SORT1	rs3768496	1	109866569	1.6e-08	SORT1	7.21322e-05	-0.231575	0.0875483	-0.100262	eQTL	NO
rs6695482-SORT1	rs6695482	1	109870859	1.2e-08	SORT1	7.31053e-05	-0.231429	0.0884738	-0.0999871	eQTL	NO
rs10745352-SORT1	rs10745352	1	109871787	3e-08	SORT1	7.34328e-05	-0.231371	0.0886575	-0.0999311	eQTL	NO
rs10745353-SORT1	rs10745353	1	109877506	9.6e-09	SORT1	7.33717e-05	-0.231304	0.0875532	-0.100244	eQTL	NO
rs4603158-SORT1	rs4603158	1	109879549	1.3e-08	SORT1	7.31462e-05	-0.231419	0.0884921	-0.0999803	eQTL	NO
rs10858084-SORT1	rs10858084	1	109882250	1.1e-08	SORT1	7.31462e-05	-0.231419	0.0884921	-0.0999803	eQTL	NO
rs2228604-SORT1	rs2228604	1	109884775	3.8e-08	SORT1	5.09511e-05	-0.235946	0.0785208	-0.103081	eQTL	NO
rs10127790-SORT1	rs10127790	1	109891133	4.1e-08	SORT1	0.000126655	-0.223458	0.119158	-0.0913627	eQTL	NO
rs3879448-SORT1	rs3879448	1	109891423	7.3e-09	SORT1	0.000127235	-0.223428	0.11931	-0.0913395	eQTL	NO
rs4970751-SORT1	rs4970751	1	109896600	1.4e-08	SORT1	7.19562e-05	-0.231772	0.0884987	-0.100033	eQTL	NO
rs11142-SORT1	rs11142	1	109897103	7.4e-09	SORT1	7.54458e-05	-0.231497	0.0887759	-0.10011	eQTL	NO
rs3879449-SORT1	rs3879449	1	109904971	1.4e-08	SORT1	7.31338e-05	-0.231425	0.0885144	-0.0999747	eQTL	NO
rs3879450-SORT1	rs3879450	1	109909149	1.6e-09	SORT1	7.3391e-05	-0.231356	0.0886886	-0.0999114	eQTL	NO
rs10858085-SORT1	rs10858085	1	109914983	6.9e-09	SORT1	7.26428e-05	-0.231446	0.0878747	-0.100145	eQTL	NO
rs10858086-SORT1	rs10858086	1	109915075	1.4e-08	SORT1	7.26777e-05	-0.23144	0.0878938	-0.100139	eQTL	NO
rs17646731-SORT1	rs17646731	1	109919525	3.3e-11	SORT1	0.323995	0.133893	0.92689	0.0124759	eQTL	NO
rs10858089-SORT1	rs10858089	1	109926828	3.4e-08	SORT1	7.36785e-05	-0.231294	0.0888651	-0.0998526	eQTL	NO
rs10745354-SORT1	rs10745354	1	109931908	1.8e-08	SORT1	7.36785e-05	-0.231294	0.0888651	-0.0998526	eQTL	NO
rs3768494-SORT1	rs3768494	1	109935427	9.6e-09	SORT1	7.26777e-05	-0.23144	0.0878938	-0.100139	eQTL	NO
rs10858091-SORT1	rs10858091	1	109935578	3.1e-08	SORT1	7.36785e-05	-0.231294	0.0888651	-0.0998526	eQTL	NO
rs1880670-SORT1	rs1880670	1	109941133	1.8e-08	SORT1	7.36785e-05	-0.231294	0.0888651	-0.0998526	eQTL	NO
rs10858092-SORT1	rs10858092	1	109943893	1.8e-08	SORT1	7.36785e-05	-0.231294	0.0888651	-0.0998526	eQTL	NO
rs7518013-SORT1	rs7518013	1	109944078	1.8e-08	SORT1	7.26777e-05	-0.23144	0.0878938	-0.100139	eQTL	NO
rs4120621-SORT1	rs4120621	1	109949008	9.7e-09	SORT1	7.26777e-05	-0.23144	0.0878938	-0.100139	eQTL	NO
rs2303875-SORT1	rs2303875	1	109955010	1.9e-08	SORT1	7.38523e-05	-0.231188	0.0878727	-0.100132	eQTL	NO
rs17586966-SORT1	rs17586966	1	109955569	9.7e-13	SORT1	0.352455	0.126973	0.892376	-0.0185032	eQTL	NO
rs10776807-SORT1	rs10776807	1	109956156	4.5e-08	SORT1	7.35189e-05	-0.231321	0.088735	-0.0998922	eQTL	NO
rs1465607-SORT1	rs1465607	1	109958035	1.2e-08	SORT1	7.26777e-05	-0.23144	0.0878938	-0.100139	eQTL	NO
rs7551176-SORT1	rs7551176	1	109961965	1.1e-08	SORT1	7.26777e-05	-0.23144	0.0878938	-0.100139	eQTL	NO
rs10858095-SORT1	rs10858095	1	109962642	4.5e-08	SORT1	7.36229e-05	-0.231304	0.0888204	-0.0998663	eQTL	NO
rs17647543-SORT1	rs17647543	1	109964605	9.7e-13	SORT1	0.323995	0.133893	0.92689	0.0124759	eQTL	NO
rs3931560-SORT1	rs3931560	1	109966718	1.1e-08	SORT1	7.19339e-05	-0.231608	0.0886074	-0.0999264	eQTL	NO
rs10858096-SORT1	rs10858096	1	109967104	4.3e-08	SORT1	2.15921e-05	-0.222543	0.0195674	-0.123012	eQTL	NO
rs3820667-SORT1	rs3820667	1	109968410	2.3e-09	SORT1	4.16081e-05	-0.214565	0.0227931	-0.119847	eQTL	NO
rs12073497-SORT1	rs12073497	1	109974450	1.4e-08	SORT1	0.000144532	-0.22107	0.0993809	-0.0963811	eQTL	NO
rs4970729-SORT1	rs4970729	1	109979202	1.7e-08	SORT1	0.000179578	-0.218117	0.111365	-0.0931953	eQTL	NO
rs4970759-SORT1	rs4970759	1	109982213	1.1e-09	SORT1	0.000177125	-0.218275	0.110158	-0.0934929	eQTL	NO
rs4970760-SORT1	rs4970760	1	109985439	1.3e-08	SORT1	0.000177125	-0.218275	0.110158	-0.0934929	eQTL	NO
rs6664236-SORT1	rs6664236	1	109986672	5.9e-09	SORT1	0.000179224	-0.218143	0.111211	-0.0932343	eQTL	NO
rs2039694-SORT1	rs2039694	1	109991700	2.1e-09	SORT1	0.000295106	-0.209464	0.144594	-0.0848625	eQTL	NO
rs4970761-SORT1	rs4970761	1	109995398	2.2e-09	SORT1	0.000294692	-0.209482	0.144475	-0.0848865	eQTL	NO
rs1933182-SORT1	rs1933182	1	109999838	2.9e-08	SORT1	0.000294568	-0.209488	0.144459	-0.0848898	eQTL	NO
rs6693932-SORT1	rs6693932	1	110003575	3.1e-09	SORT1	0.000225489	-0.213416	0.130418	-0.0879714	eQTL	NO
rs4246517-SORT1	rs4246517	1	110007636	3.7e-09	SORT1	0.000283758	-0.209656	0.144875	-0.0846463	eQTL	NO
rs10857787-SORT1	rs10857787	1	110010289	4.3e-09	SORT1	0.000287359	-0.209414	0.145577	-0.0844765	eQTL	NO
rs2152924-SORT1	rs2152924	1	110011701	4.4e-09	SORT1	0.000303804	-0.208738	0.140292	-0.0856597	eQTL	NO
rs4970766-SORT1	rs4970766	1	110013955	3.3e-09	SORT1	0.000307622	-0.208524	0.141147	-0.0854641	eQTL	NO
rs12136063-SORT1	rs12136063	1	110014170	5.5e-09	SORT1	0.00031066	-0.208385	0.141835	-0.0853197	eQTL	NO
rs4970767-SORT1	rs4970767	1	110015183	5.2e-09	SORT1	0.000296018	-0.208908	0.147504	-0.0840482	eQTL	NO
rs9661614-SORT1	rs9661614	1	110021837	8.2e-09	SORT1	0.000394648	0.204569	0.164894	0.0805777	eQTL	NO
rs12145677-SORT1	rs12145677	1	110023610	1.8e-09	SORT1	0.000446624	0.201555	0.189379	0.0757233	eQTL	NO
rs2781552-SORT1	rs2781552	1	110025881	3.8e-09	SORT1	0.000712189	0.191039	0.195928	0.0733356	eQTL	NO
rs2781553-SORT1	rs2781553	1	110026989	2.2e-08	SORT1	0.000565205	0.194405	0.181449	0.0757139	eQTL	NO
rs1144594-SORT1	rs1144594	1	110029475	4.2e-08	SORT1	0.000550809	0.194358	0.184899	0.0749522	eQTL	NO
rs749056-SORT1	rs749056	1	110037838	5e-09	SORT1	0.000493015	0.197791	0.178242	0.0767905	eQTL	NO
rs6666119-SORT1	rs6666119	1	110040310	1.2e-08	SORT1	0.00029158	0.205761	0.139404	0.0843814	eQTL	NO
rs969273-HIPK1	rs969273	1	115256669	5.9e-09	HIPK1	0.000555677	0.194806	0.000615839	0.193367	eQTL	NO
rs969273-TRIM33	rs969273	1	115256669	5.9e-09	TRIM33	0.000719196	0.191216	0.00403697	0.162474	eQTL	NO
rs2007231-HIPK1	rs2007231	1	115266306	5.2e-09	HIPK1	0.000543374	0.194919	0.00059058	0.193781	eQTL	NO
rs2007231-TRIM33	rs2007231	1	115266306	5.2e-09	TRIM33	0.000734018	0.190683	0.00378182	0.163441	eQTL	NO
rs6663115-HIPK1	rs6663115	1	115272254	5.4e-09	HIPK1	0.000534955	0.195079	0.000580833	0.193958	eQTL	NO
rs6663115-TRIM33	rs6663115	1	115272254	5.4e-09	TRIM33	0.000723798	0.190825	0.0037027	0.163749	eQTL	NO
rs6537844-HIPK1	rs6537844	1	115289295	1.5e-08	HIPK1	0.00616113	0.149227	0.00885353	0.142733	eQTL	NO
rs6537844-TRIM33	rs6537844	1	115289295	1.5e-08	TRIM33	0.00566239	0.150993	0.0357494	0.114538	eQTL	NO
rs4140445-HIPK1	rs4140445	1	115291978	6.3e-09	HIPK1	0.000534398	0.195041	0.000578348	0.19397	eQTL	NO
rs4140445-TRIM33	rs4140445	1	115291978	6.3e-09	TRIM33	0.000723839	0.190772	0.00366968	0.163862	eQTL	NO
rs12731372-TBX15	rs12731372	1	118852975	1.2e-09	TBX15	0.426833	-0.0490784	0.135327	-0.0924064	aQTL	NO
rs7536458-TBX15	rs7536458	1	118864602	1.9e-09	TBX15	0.581975	-0.032411	0.151737	-0.0845423	aQTL	NO
rs7534091-TBX15	rs7534091	1	118864616	1e-09	TBX15	0.580625	-0.0325742	0.150353	-0.0849519	aQTL	NO
rs984222-TBX15	rs984222	1	119503843	8.7e-12	TBX15	3.65242e-05	0.229423	0.774018	-0.0160925	eQTL	NO
rs984225-TBX15	rs984225	1	119504284	1.1e-11	TBX15	3.65157e-05	0.229421	0.773964	-0.0160961	eQTL	NO
rs9659323-TBX15	rs9659323	1	119504361	3.1e-09	TBX15	0.00370674	0.152856	0.77259	-0.015304	eQTL	NO
rs9658899-TBX15	rs9658899	1	119504543	5.6e-09	TBX15	0.0037078	0.15285	0.772556	-0.0153062	eQTL	NO
rs10923712-TBX15	rs10923712	1	119505434	1.6e-11	TBX15	3.65245e-05	0.229413	0.773809	-0.0161071	eQTL	NO
rs12073056-TBX15	rs12073056	1	119508400	4.8e-09	TBX15	0.00370643	0.152847	0.772309	-0.0153224	eQTL	NO
rs10923713-TBX15	rs10923713	1	119510487	1e-09	TBX15	3.65246e-05	0.229395	0.77347	-0.0161306	eQTL	NO
rs10923714-TBX15	rs10923714	1	119512913	4.8e-09	TBX15	0.00365354	0.153071	0.776083	-0.0150602	eQTL	NO
rs6680737-TBX15	rs6680737	1	119521631	6.3e-09	TBX15	0.00310117	0.156283	0.732209	-0.0181821	eQTL	NO
rs1106529-TBX15	rs1106529	1	119531497	3.2e-10	TBX15	0.00188173	0.188456	0.588174	-0.0330207	eQTL	NO
rs10923715-TBX15	rs10923715	1	119535334	8.2e-10	TBX15	0.000659653	0.180188	0.997904	-0.000139924	eQTL	NO
rs1409159-TBX15	rs1409159	1	119538433	6.2e-10	TBX15	0.000948704	0.20398	0.839121	-0.0126084	eQTL	NO
rs1409158-TBX15	rs1409158	1	119538890	5e-10	TBX15	0.000970246	0.203751	0.827692	-0.0135283	eQTL	NO
rs7553422-TBX15	rs7553422	1	119540719	1e-08	TBX15	0.000240237	0.198891	0.951994	-0.00328429	eQTL	NO
rs10923720-TBX15	rs10923720	1	119541879	5.8e-10	TBX15	0.00167758	0.166441	0.985788	0.00094921	eQTL	NO
rs7525637-TBX15	rs7525637	1	119543471	2.6e-08	TBX15	0.0171665	0.139594	0.676156	-0.0245758	eQTL	NO
rs10923722-TBX15	rs10923722	1	119543486	3.4e-10	TBX15	0.00169679	0.166254	0.98427	0.00105059	eQTL	NO
rs10923723-TBX15	rs10923723	1	119544002	3e-09	TBX15	0.00369876	0.153665	0.889888	-0.00736891	eQTL	NO
rs10923724-TBX15	rs10923724	1	119546842	6.4e-13	TBX15	0.000258766	0.197269	0.798841	-0.0138601	eQTL	NO
rs2765539-TBX15	rs2765539	1	119549418	1.8e-08	TBX15	0.0141366	0.143784	0.724864	-0.0207178	eQTL	NO
rs2148150-TBX15	rs2148150	1	119572057	7.8e-09	TBX15	0.00783312	0.159659	0.76171	-0.0182964	eQTL	NO
rs2645294-TBX15	rs2645294	1	119574587	9.6e-11	TBX15	0.000129271	0.208251	0.958247	0.00287025	eQTL	NO
rs1409160-TBX15	rs1409160	1	119583854	1.8e-09	TBX15	0.00141077	0.168996	0.803759	0.0132339	eQTL	NO
rs10923746-TBX15	rs10923746	1	119616278	8.3e-10	TBX15	0.00630573	0.143125	0.903185	-0.00640632	eQTL	NO
rs10047100-TBX15	rs10047100	1	119620357	1.5e-08	TBX15	0.00618764	0.167498	0.589229	-0.0332017	eQTL	NO
rs2885226-TBX15	rs2885226	1	119624163	1e-09	TBX15	0.00468131	0.147983	0.992711	0.000480515	eQTL	NO
rs17023223-TBX15	rs17023223	1	119631174	4.7e-09	TBX15	0.0114359	0.133288	0.912234	-0.00583629	eQTL	NO
rs6701378-TBX15	rs6701378	1	119638553	9.6e-09	TBX15	0.0116439	0.133012	0.9104	-0.00596124	eQTL	NO
rs6428792-TBX15	rs6428792	1	119656867	6.2e-09	TBX15	0.00959447	0.143292	0.618831	-0.0276541	eQTL	NO
rs6677940-TBX15	rs6677940	1	119659849	3.1e-08	TBX15	0.0210322	0.13468	0.358501	-0.0538112	eQTL	NO
rs7518538-TBX15	rs7518538	1	119750411	4.9e-08	TBX15	0.0224938	-0.126105	0.517608	0.0359049	eQTL	NO
rs12123458-TBX15	rs12123458	1	119754258	1.4e-08	TBX15	0.0257659	-0.123611	0.502991	0.0372819	eQTL	NO
rs4659152-TBX15	rs4659152	1	119758858	4.1e-08	TBX15	0.0257999	-0.123673	0.502431	0.037358	eQTL	NO
rs3738476-S100A11	rs3738476	1	151006539	2.2e-14	S100A11	0.000461484	0.299239	0.00703058	0.230975	eQTL	NO
rs7540258-S100A11	rs7540258	1	151008852	4.2e-09	S100A11	0.0382795	0.213521	0.132439	0.155341	eQTL	NO
rs7550434-S100A11	rs7550434	1	151008928	1.1e-09	S100A11	0.0381916	0.213629	0.132569	0.155297	eQTL	NO
rs2091219-S100A11	rs2091219	1	151012060	6e-13	S100A11	0.0819779	0.107719	0.252544	0.0709834	eQTL	NO
rs6694158-S100A11	rs6694158	1	151014134	1.4e-12	S100A11	0.145233	0.10436	0.603452	0.0372825	eQTL	NO
rs6587552-S100A11	rs6587552	1	151018861	1.6e-17	S100A11	0.00392619	0.193897	0.0614422	0.1261	eQTL	NO
rs6587553-S100A11	rs6587553	1	151019180	4.5e-13	S100A11	0.163433	0.100038	0.542871	0.043751	eQTL	NO
rs2902810-S100A11	rs2902810	1	151026815	1e-12	S100A11	0.172129	0.0968761	0.686924	0.0286447	eQTL	NO
rs2864700-S100A11	rs2864700	1	151028929	1.3e-08	S100A11	0.982729	0.00122577	0.327161	-0.0555247	aQTL	NO
rs3806387-S100A11	rs3806387	1	151031476	3.4e-12	S100A11	0.147471	0.104005	0.643572	0.033282	eQTL	NO
rs3806386-S100A11	rs3806386	1	151031667	1.4e-12	S100A11	0.147705	0.104	0.666059	0.0310585	eQTL	NO
rs1524773-S100A11	rs1524773	1	151035171	1.1e-12	S100A11	0.16785	0.0996332	0.619629	0.0359204	eQTL	NO
rs2140709-S100A11	rs2140709	1	151036816	1.1e-12	S100A11	0.165822	0.100045	0.596762	0.0382605	eQTL	NO
rs3738481-S100A11	rs3738481	1	151039609	6.6e-13	S100A11	0.164215	0.100463	0.618907	0.0359845	eQTL	NO
rs15740-S100A11	rs15740	1	151040435	4.5e-17	S100A11	0.0144448	0.17009	0.172246	0.0951667	eQTL	NO
rs4970993-S100A11	rs4970993	1	151043850	1.5e-12	S100A11	0.157875	0.101856	0.592887	0.0386273	eQTL	NO
rs10788798-S100A11	rs10788798	1	151055670	1.1e-12	S100A11	0.151822	0.103494	0.610274	0.0368713	eQTL	NO
rs4970941-S100A11	rs4970941	1	151068546	9.6e-11	S100A11	0.175688	0.0855989	0.538796	0.0389156	eQTL	NO
rs11204777-S100A11	rs11204777	1	151072049	3.3e-12	S100A11	0.153928	0.102693	0.592323	0.0386343	eQTL	NO
rs7523731-S100A11	rs7523731	1	151074175	1.4e-08	S100A11	0.456787	-0.058578	0.770862	0.0229556	eQTL	NO
rs6676190-S100A11	rs6676190	1	151079317	7.5e-13	S100A11	0.174066	0.0859029	0.537196	0.0390609	eQTL	NO
rs6656450-S100A11	rs6656450	1	151089602	7.4e-11	S100A11	0.172826	0.0861435	0.536011	0.0391713	eQTL	NO
rs4970998-S100A11	rs4970998	1	151091181	2.5e-12	S100A11	0.152088	0.103094	0.590542	0.0387981	eQTL	NO
rs4357530-S100A11	rs4357530	1	151103153	2.4e-14	S100A11	0.243861	0.0727951	0.667097	0.026909	eQTL	NO
rs4971005-S100A11	rs4971005	1	151104598	5.1e-12	S100A11	0.151508	0.103327	0.622156	0.0355653	eQTL	NO
rs4971007-S100A11	rs4971007	1	151108137	2.3e-12	S100A11	0.151045	0.10305	0.668946	0.0307427	eQTL	NO
rs4971008-S100A11	rs4971008	1	151109641	9.9e-12	S100A11	0.10719	0.115584	0.569343	0.0409048	eQTL	NO
rs4512652-S100A11	rs4512652	1	151115690	1.1e-12	S100A11	0.182145	0.0834896	0.619485	0.0311261	eQTL	NO
rs11807526-S100A11	rs11807526	1	151115997	4.8e-08	S100A11	0.395872	-0.0649912	0.91292	0.00838246	eQTL	NO
rs6674970-S100A11	rs6674970	1	151116279	2.2e-12	S100A11	0.153133	0.0892593	0.480957	0.0441083	eQTL	NO
rs1218582-DAP3	rs1218582	1	154834183	1.5e-09	DAP3	0.0369191	-0.112228	0.992334	-0.000517499	eQTL	NO
rs1218582-PBXIP1	rs1218582	1	154834183	1.5e-09	PBXIP1	1.17053e-08	0.303584	0.570627	-0.0305562	eQTL	NO
rs1218582-ZBTB7B	rs1218582	1	154834183	1.5e-09	ZBTB7B	0.000636131	-0.183096	0.552613	-0.0319436	eQTL	NO
rs6673081-DAP3	rs6673081	1	154989595	1.8e-08	DAP3	0.044125	0.107894	0.250822	0.0616065	eQTL	NO
rs6673081-PBXIP1	rs6673081	1	154989595	1.8e-08	PBXIP1	0.0107099	-0.136627	0.960658	0.00264875	eQTL	NO
rs6673081-RIT1	rs6673081	1	154989595	1.8e-08	RIT1	0.565328	0.0307788	0.374757	-0.047436	aQTL	NO
rs6673081-ZBTB7B	rs6673081	1	154989595	1.8e-08	ZBTB7B	0.0370544	0.111677	0.290215	-0.0566769	eQTL	NO
rs905938-DAP3	rs905938	1	154991389	1.2e-15	DAP3	0.119013	-0.0904388	0.00394747	-0.166838	aQTL	NO
rs905938-PBXIP1	rs905938	1	154991389	1.2e-15	PBXIP1	0.649118	0.0264084	0.041921	-0.11798	aQTL	NO
rs905938-RIT1	rs905938	1	154991389	1.2e-15	RIT1	0.523579	0.0369337	0.441692	0.0444774	aQTL	NO
rs905938-ZBTB7B	rs905938	1	154991389	1.2e-15	ZBTB7B	0.165987	-0.0803192	0.322812	0.0573123	eQTL	NO
rs1749405-DAP3	rs1749405	1	155860091	2e-08	DAP3	0.000217852	0.21621	0.365246	0.0531857	eQTL	NO
rs1749405-PBXIP1	rs1749405	1	155860091	2e-08	PBXIP1	0.575756	-0.0328715	0.102603	0.0958654	aQTL	NO
rs1749405-RIT1	rs1749405	1	155860091	2e-08	RIT1	2.58393e-09	0.344668	0.10974	-0.0935148	eQTL	NO
rs1749405-ZBTB7B	rs1749405	1	155860091	2e-08	ZBTB7B	0.0275143	0.129212	0.132268	0.0882677	eQTL	NO
rs12043212-DAP3	rs12043212	1	155964698	9.6e-09	DAP3	0.00464178	0.165174	0.291983	0.0616311	eQTL	NO
rs12043212-RIT1	rs12043212	1	155964698	9.6e-09	RIT1	7.85844e-07	0.285723	0.315961	-0.0584165	eQTL	NO
rs12043212-ZBTB7B	rs12043212	1	155964698	9.6e-09	ZBTB7B	0.371867	0.0522023	0.951029	0.00358907	eQTL	NO
rs2886070-DAP3	rs2886070	1	155973971	4.8e-10	DAP3	0.0064539	0.153516	0.210135	0.0707728	eQTL	NO
rs2886070-RIT1	rs2886070	1	155973971	4.8e-10	RIT1	6.61711e-06	0.252108	0.292253	-0.0592496	eQTL	NO
rs2886070-ZBTB7B	rs2886070	1	155973971	4.8e-10	ZBTB7B	0.612864	0.0285722	0.826152	-0.0123959	eQTL	NO
rs10908486-DAP3	rs10908486	1	155978544	1.4e-09	DAP3	0.00540449	0.156867	0.192546	0.073631	eQTL	NO
rs10908486-RIT1	rs10908486	1	155978544	1.4e-09	RIT1	6.73591e-06	0.252051	0.284087	-0.0602971	eQTL	NO
rs10908486-ZBTB7B	rs10908486	1	155978544	1.4e-09	ZBTB7B	0.604697	0.0292485	0.759819	-0.0172641	eQTL	NO
rs1475766-DAP3	rs1475766	1	155981489	1e-09	DAP3	0.00498837	0.15873	0.18238	0.0755407	eQTL	NO
rs1475766-RIT1	rs1475766	1	155981489	1e-09	RIT1	6.43112e-06	0.253248	0.279474	-0.0610353	eQTL	NO
rs1475766-ZBTB7B	rs1475766	1	155981489	1e-09	ZBTB7B	0.630199	0.0272734	0.758159	-0.0174324	eQTL	NO
rs4661079-DAP3	rs4661079	1	155983298	1.1e-08	DAP3	0.00519784	0.157776	0.186401	0.0747543	eQTL	NO
rs4661079-RIT1	rs4661079	1	155983298	1.1e-08	RIT1	7.76266e-06	0.250702	0.272475	-0.0618493	eQTL	NO
rs4661079-ZBTB7B	rs4661079	1	155983298	1.1e-08	ZBTB7B	0.597195	0.0298956	0.780744	-0.0157387	eQTL	NO
rs17381047-DAP3	rs17381047	1	155983648	1.5e-09	DAP3	0.0051816	0.157843	0.185878	0.0748479	eQTL	NO
rs17381047-RIT1	rs17381047	1	155983648	1.5e-09	RIT1	7.84065e-06	0.2506	0.271663	-0.0619581	eQTL	NO
rs17381047-ZBTB7B	rs17381047	1	155983648	1.5e-09	ZBTB7B	0.596869	0.0299241	0.781884	-0.0156558	eQTL	NO
rs11577179-DAP3	rs11577179	1	155983710	1.5e-10	DAP3	0.00517257	0.15788	0.186444	0.0747542	eQTL	NO
rs11577179-RIT1	rs11577179	1	155983710	1.5e-10	RIT1	7.88432e-06	0.250542	0.270863	-0.0620635	eQTL	NO
rs11577179-ZBTB7B	rs11577179	1	155983710	1.5e-10	ZBTB7B	0.594508	0.0301177	0.782069	-0.0156426	eQTL	NO
rs12032631-DAP3	rs12032631	1	155995080	9.8e-10	DAP3	0.00501061	0.158586	0.181294	0.0756983	eQTL	NO
rs12032631-RIT1	rs12032631	1	155995080	9.8e-10	RIT1	1.01891e-05	0.247695	0.25405	-0.0643399	eQTL	NO
rs2364400-DAP3	rs2364400	1	155997173	6.3e-10	DAP3	0.00456258	0.160657	0.209728	0.0712038	eQTL	NO
rs2364400-RIT1	rs2364400	1	155997173	6.3e-10	RIT1	8.14425e-06	0.250962	0.264113	-0.0631468	eQTL	NO
rs12128541-DAP3	rs12128541	1	156003992	4.7e-09	DAP3	0.00706151	0.151801	0.215445	0.0699374	eQTL	NO
rs12128541-RIT1	rs12128541	1	156003992	4.7e-09	RIT1	1.46296e-05	0.24258	0.253557	-0.0642094	eQTL	NO
rs2297792-DAP3	rs2297792	1	156011444	6.9e-09	DAP3	0.00968015	0.144421	0.325385	0.0550078	eQTL	NO
rs2297792-RIT1	rs2297792	1	156011444	6.9e-09	RIT1	1.83149e-05	0.237555	0.251623	-0.0638583	eQTL	NO
rs12138127-DAP3	rs12138127	1	156403681	7.1e-10	DAP3	0.0841295	0.102724	0.131031	0.0898204	eQTL	NO
rs12138127-RIT1	rs12138127	1	156403681	7.1e-10	RIT1	0.325202	-0.0584019	0.334085	-0.0572524	eQTL	NO
rs11264483-DAP3	rs11264483	1	156406381	3e-14	DAP3	0.0306135	0.121997	0.126939	0.0861854	eQTL	NO
rs11264483-RIT1	rs11264483	1	156406381	3e-14	RIT1	0.304116	-0.0579111	0.227519	-0.0678921	aQTL	NO
rs4414033-DAP3	rs4414033	1	156406853	1.4e-12	DAP3	0.0258738	0.127829	0.0901345	0.0972882	eQTL	NO
rs4414033-RIT1	rs4414033	1	156406853	1.4e-12	RIT1	0.343259	-0.0543115	0.201321	-0.0730947	aQTL	NO
rs750439-DAP3	rs750439	1	156430749	2.6e-10	DAP3	0.123155	0.0875042	0.0848937	0.0977621	aQTL	NO
rs750439-RIT1	rs750439	1	156430749	2.6e-10	RIT1	0.468209	-0.0410933	0.718932	-0.0203593	eQTL	NO
rs1050316-DAP3	rs1050316	1	156434703	6.6e-12	DAP3	0.0689974	0.105028	0.0450694	0.115703	aQTL	NO
rs1050316-RIT1	rs1050316	1	156434703	6.6e-12	RIT1	0.535371	-0.0357442	0.56971	-0.0327338	eQTL	NO
rs2274316-DAP3	rs2274316	1	156446242	1.3e-11	DAP3	0.0682341	0.105173	0.0469663	0.114543	aQTL	NO
rs2274316-RIT1	rs2274316	1	156446242	1.3e-11	RIT1	0.521972	-0.0368742	0.560366	-0.0334833	eQTL	NO
rs12131289-DAP3	rs12131289	1	156446450	8.6e-12	DAP3	0.0685706	0.10504	0.0478587	0.114079	aQTL	NO
rs12131289-RIT1	rs12131289	1	156446450	8.6e-12	RIT1	0.522243	-0.0368484	0.560625	-0.0334595	eQTL	NO
rs2274317-DAP3	rs2274317	1	156446903	2.1e-11	DAP3	0.0679928	0.105251	0.0477705	0.114114	aQTL	NO
rs2274317-RIT1	rs2274317	1	156446903	2.1e-11	RIT1	0.522801	-0.0367959	0.561636	-0.0333704	eQTL	NO
rs1925950-DAP3	rs1925950	1	156450740	1.4e-11	DAP3	0.0635731	0.106885	0.0473176	0.114242	aQTL	NO
rs1925950-RIT1	rs1925950	1	156450740	1.4e-11	RIT1	0.525943	-0.0364849	0.569148	-0.0327022	eQTL	NO
rs2274319-DAP3	rs2274319	1	156450873	2.5e-11	DAP3	0.061729	0.107753	0.0488387	0.113592	aQTL	NO
rs2274319-RIT1	rs2274319	1	156450873	2.5e-11	RIT1	0.521009	-0.0369606	0.565269	-0.0330666	eQTL	NO
rs2274320-DAP3	rs2274320	1	156453247	1.5e-11	DAP3	0.06341	0.106882	0.0505774	0.112538	aQTL	NO
rs2274320-RIT1	rs2274320	1	156453247	1.5e-11	RIT1	0.528609	-0.0362268	0.566569	-0.0328994	eQTL	NO
rs11264486-DAP3	rs11264486	1	156455173	1.9e-11	DAP3	0.0620048	0.107396	0.050628	0.112453	aQTL	NO
rs11264486-RIT1	rs11264486	1	156455173	1.9e-11	RIT1	0.529896	-0.0360945	0.569299	-0.0326507	eQTL	NO
rs3790455-DAP3	rs3790455	1	156456301	3.6e-11	DAP3	0.0628358	0.106643	0.0502004	0.112226	aQTL	NO
rs3790455-RIT1	rs3790455	1	156456301	3.6e-11	RIT1	0.534055	-0.0355923	0.543602	-0.0347123	eQTL	NO
rs1342442-DAP3	rs1342442	1	156466699	9.3e-12	DAP3	0.057091	0.109602	0.048656	0.113551	aQTL	NO
rs1342442-RIT1	rs1342442	1	156466699	9.3e-12	RIT1	0.509413	-0.0379504	0.547638	-0.0345365	eQTL	NO
rs10908505-DAP3	rs10908505	1	156468243	5.7e-12	DAP3	0.0363783	0.121272	0.0370213	0.120844	eQTL	NO
rs10908505-RIT1	rs10908505	1	156468243	5.7e-12	RIT1	0.487442	-0.0401917	0.46097	-0.042607	aQTL	NO
rs12136856-DAP3	rs12136856	1	156473114	5.2e-12	DAP3	0.0483675	0.113911	0.0430628	0.116715	aQTL	NO
rs12136856-RIT1	rs12136856	1	156473114	5.2e-12	RIT1	0.467644	-0.0418519	0.512124	-0.037717	eQTL	NO
rs11264489-DAP3	rs11264489	1	156480831	7.6e-11	DAP3	0.0908128	0.0957615	0.450051	0.0428015	eQTL	NO
rs11264489-RIT1	rs11264489	1	156480831	7.6e-11	RIT1	0.966737	-0.00235764	0.687543	0.0227027	aQTL	NO
rs6674079-DAP3	rs6674079	1	156486061	7.4e-11	DAP3	0.0783007	0.0988504	0.448793	0.0425593	eQTL	NO
rs6674079-RIT1	rs6674079	1	156486061	7.4e-11	RIT1	0.98125	-0.00131756	0.712065	0.0206588	aQTL	NO
rs1750307-DAP3	rs1750307	1	156488420	4.3e-11	DAP3	0.0794984	0.0986293	0.415045	0.0458757	eQTL	NO
rs1750307-RIT1	rs1750307	1	156488420	4.3e-11	RIT1	0.956258	-0.00308032	0.715959	0.0204024	aQTL	NO
rs947661-DAP3	rs947661	1	156494916	1.1e-08	DAP3	0.0682342	0.106626	0.216318	0.0723349	eQTL	NO
rs947661-RIT1	rs947661	1	156494916	1.1e-08	RIT1	0.838491	-0.0119016	0.903498	-0.00706888	eQTL	NO
rs745596-DAP3	rs745596	1	156504579	4.2e-08	DAP3	0.118484	-0.182084	0.118334	-0.182136	aQTL	NO
rs745596-RIT1	rs745596	1	156504579	4.2e-08	RIT1	0.511735	0.0763837	0.258535	0.131291	aQTL	NO
rs2165738-ADCY3	rs2165738	2	24692809	5.4e-16	ADCY3	0.000148733	-0.242639	0.219639	-0.0783759	eQTL	NO
rs2165738-POMC	rs2165738	2	24692809	5.4e-16	POMC	0.20282	0.0816979	0.612691	-0.0325144	eQTL	NO
rs2584920-ADCY3	rs2584920	2	24708396	9.4e-23	ADCY3	0.293505	-0.0662855	0.978915	-0.00165763	eQTL	NO
rs2584920-POMC	rs2584920	2	24708396	9.4e-23	POMC	3.12293e-05	0.260774	0.61751	0.0314885	eQTL	NO
rs11884143-ADCY3	rs11884143	2	24712930	2.1e-18	ADCY3	0.00298923	-0.212391	0.646038	0.032746	eQTL	NO
rs11884143-POMC	rs11884143	2	24712930	2.1e-18	POMC	0.275304	0.0781222	0.771101	0.0208576	eQTL	NO
rs17734264-ADCY3	rs17734264	2	24719710	1.2e-22	ADCY3	0.288657	-0.0668793	0.970592	-0.00230961	eQTL	NO
rs17734264-POMC	rs17734264	2	24719710	1.2e-22	POMC	3.42477e-05	0.259178	0.628791	0.0304485	eQTL	NO
rs17734306-ADCY3	rs17734306	2	24722438	7.1e-23	ADCY3	0.280164	-0.0682441	0.983676	-0.00128517	eQTL	NO
rs17734306-POMC	rs17734306	2	24722438	7.1e-23	POMC	3.53324e-05	0.259404	0.619692	0.031339	eQTL	NO
rs12478071-ADCY3	rs12478071	2	24723744	6.7e-17	ADCY3	0.0013691	-0.215591	0.827211	-0.0146601	eQTL	NO
rs12478071-POMC	rs12478071	2	24723744	6.7e-17	POMC	0.988063	0.00100961	0.988591	0.00096566	eQTL	NO
rs9677360-ADCY3	rs9677360	2	24724553	7.1e-17	ADCY3	0.00137291	-0.215504	0.825432	-0.0148111	eQTL	NO
rs9677360-POMC	rs9677360	2	24724553	7.1e-17	POMC	0.988443	0.000977299	0.983034	0.00143576	aQTL	NO
rs11125627-ADCY3	rs11125627	2	24725464	7.7e-15	ADCY3	0.335213	-0.0580749	0.989045	-0.000822393	eQTL	NO
rs11125627-POMC	rs11125627	2	24725464	7.7e-15	POMC	0.000604528	0.20551	0.52579	0.0382019	eQTL	NO
rs2165740-ADCY3	rs2165740	2	24727019	4.7e-22	ADCY3	0.476258	-0.0466261	0.926797	-0.00597599	eQTL	NO
rs2165740-POMC	rs2165740	2	24727019	4.7e-22	POMC	0.0144717	0.159462	0.956176	0.00359385	eQTL	NO
rs9678311-ADCY3	rs9678311	2	24729512	8e-15	ADCY3	0.331314	-0.0585235	0.977328	-0.00170154	eQTL	NO
rs9678311-POMC	rs9678311	2	24729512	8e-15	POMC	0.000586294	0.205927	0.524945	0.038266	eQTL	NO
rs17734407-ADCY3	rs17734407	2	24730581	4.7e-22	ADCY3	0.474041	-0.0468503	0.917109	-0.00676807	eQTL	NO
rs17734407-POMC	rs17734407	2	24730581	4.7e-22	POMC	0.0142342	0.159813	0.956904	0.00353336	eQTL	NO
rs10495749-ADCY3	rs10495749	2	24730847	1.1e-26	ADCY3	0.284842	-0.0673101	0.957209	-0.00335651	eQTL	NO
rs10495749-POMC	rs10495749	2	24730847	1.1e-26	POMC	3.6718e-05	0.257806	0.646504	0.0288435	eQTL	NO
rs7603434-ADCY3	rs7603434	2	24732190	1.2e-16	ADCY3	0.00139151	-0.21482	0.812511	-0.0158959	eQTL	NO
rs7603434-POMC	rs7603434	2	24732190	1.2e-16	POMC	0.989493	0.000886783	0.951395	0.00410749	aQTL	NO
rs17790970-ADCY3	rs17790970	2	24735089	1.3e-24	ADCY3	0.478047	-0.0464175	0.91897	-0.00661421	eQTL	NO
rs17790970-POMC	rs17790970	2	24735089	1.3e-24	POMC	0.0145324	0.159296	0.965596	0.00281959	eQTL	NO
rs11125632-ADCY3	rs11125632	2	24737412	4.7e-21	ADCY3	0.479976	-0.0462096	0.919719	-0.00655226	eQTL	NO
rs11125632-POMC	rs11125632	2	24737412	4.7e-21	POMC	0.0146732	0.159053	0.96974	0.0024796	eQTL	NO
rs2044148-ADCY3	rs2044148	2	24737833	1.2e-24	ADCY3	0.484136	-0.0457472	0.920243	-0.00650559	eQTL	NO
rs2044148-POMC	rs2044148	2	24737833	1.2e-24	POMC	0.0147358	0.158864	0.983905	0.00131785	eQTL	NO
rs1545255-ADCY3	rs1545255	2	24739410	1.3e-16	ADCY3	0.00101991	-0.218769	0.718624	-0.0239319	eQTL	NO
rs1545255-POMC	rs1545255	2	24739410	1.3e-16	POMC	0.975446	-0.00205411	0.934921	0.00545348	aQTL	NO
rs11895918-ADCY3	rs11895918	2	24743472	2.8e-22	ADCY3	0.480324	-0.0461724	0.920019	-0.00652761	eQTL	NO
rs11895918-POMC	rs11895918	2	24743472	2.8e-22	POMC	0.0146953	0.159016	0.970312	0.00243261	eQTL	NO
rs17734650-ADCY3	rs17734650	2	24812163	6.2e-22	ADCY3	0.479758	-0.0462336	0.919154	-0.00659868	eQTL	NO
rs17734650-POMC	rs17734650	2	24812163	6.2e-22	POMC	0.0146737	0.159056	0.970346	0.00242993	eQTL	NO
rs749046-ADCY3	rs749046	2	24815624	4.2e-22	ADCY3	0.480016	-0.0462053	0.919896	-0.00653769	eQTL	NO
rs749046-POMC	rs749046	2	24815624	4.2e-22	POMC	0.0146731	0.159054	0.969977	0.00246013	eQTL	NO
rs11896304-ADCY3	rs11896304	2	24822661	8.9e-15	ADCY3	0.337157	-0.0577893	0.985306	-0.0011021	eQTL	NO
rs11896304-POMC	rs11896304	2	24822661	8.9e-15	POMC	0.000599552	0.205456	0.530634	0.0377217	eQTL	NO
rs6720514-ADCY3	rs6720514	2	24826619	8.8e-23	ADCY3	0.329974	-0.0613797	0.982168	0.00139969	eQTL	NO
rs6720514-POMC	rs6720514	2	24826619	8.8e-23	POMC	4.44752e-05	0.255344	0.642792	0.0292001	eQTL	NO
rs12105106-ADCY3	rs12105106	2	24834126	1.6e-14	ADCY3	0.0793843	0.181409	0.230037	-0.123391	eQTL	NO
rs12105106-POMC	rs12105106	2	24834126	1.6e-14	POMC	0.259171	-0.116553	0.370428	-0.0926008	eQTL	NO
rs11677500-ADCY3	rs11677500	2	24846815	3.6e-10	ADCY3	0.876207	-0.00853786	0.621246	-0.0269026	aQTL	NO
rs11677500-POMC	rs11677500	2	24846815	3.6e-10	POMC	1.68321e-05	-0.233865	0.117265	-0.0856832	eQTL	NO
rs7567564-ADCY3	rs7567564	2	24856103	3.1e-24	ADCY3	0.158938	-0.0884551	0.909048	-0.00713236	eQTL	NO
rs7567564-POMC	rs7567564	2	24856103	3.1e-24	POMC	4.21558e-05	0.25534	0.622027	0.0309434	eQTL	NO
rs11125733-ADCY3	rs11125733	2	24871798	1.5e-21	ADCY3	0.466969	-0.0480062	0.911847	-0.00726046	eQTL	NO
rs11125733-POMC	rs11125733	2	24871798	1.5e-21	POMC	0.0137975	0.161901	0.940545	0.00491802	eQTL	NO
rs12713362-ADCY3	rs12713362	2	24875110	1.7e-08	ADCY3	0.520768	-0.036239	0.795563	-0.0145288	eQTL	NO
rs12713362-POMC	rs12713362	2	24875110	1.7e-08	POMC	0.104317	-0.0914267	0.929604	-0.00498096	eQTL	NO
rs11125735-ADCY3	rs11125735	2	24875403	1.4e-21	ADCY3	0.4669	-0.0480138	0.9118	-0.00726436	eQTL	NO
rs11125735-POMC	rs11125735	2	24875403	1.4e-21	POMC	0.0138131	0.161875	0.940703	0.00490498	eQTL	NO
rs719189-ADCY3	rs719189	2	24875778	1.4e-21	ADCY3	0.464577	-0.0482725	0.906274	-0.0077228	eQTL	NO
rs719189-POMC	rs719189	2	24875778	1.4e-21	POMC	0.0138842	0.161781	0.944146	0.00462048	eQTL	NO
rs17791703-ADCY3	rs17791703	2	24881271	9.6e-22	ADCY3	0.445002	-0.0496769	0.93552	-0.0052291	eQTL	NO
rs17791703-POMC	rs17791703	2	24881271	9.6e-22	POMC	0.0357861	0.136115	0.95384	-0.00376183	eQTL	NO
rs2119115-ADCY3	rs2119115	2	24886781	5.2e-23	ADCY3	0.238215	-0.0738374	0.875571	-0.00974421	eQTL	NO
rs2119115-POMC	rs2119115	2	24886781	5.2e-23	POMC	0.000161799	0.234643	0.760455	0.0190756	eQTL	NO
rs11895626-ADCY3	rs11895626	2	24892032	5.9e-22	ADCY3	0.441023	-0.050125	0.939746	-0.00488697	eQTL	NO
rs11895626-POMC	rs11895626	2	24892032	5.9e-22	POMC	0.034722	0.136941	0.956909	-0.00351232	eQTL	NO
rs7572475-ADCY3	rs7572475	2	24893059	3.8e-23	ADCY3	0.280739	-0.0678921	0.947713	-0.00410267	eQTL	NO
rs7572475-POMC	rs7572475	2	24893059	3.8e-23	POMC	3.67767e-05	0.257807	0.651076	0.0284464	eQTL	NO
rs11676900-ADCY3	rs11676900	2	24895302	2.3e-22	ADCY3	0.475171	-0.0467268	0.921901	-0.00637495	eQTL	NO
rs11676900-POMC	rs11676900	2	24895302	2.3e-22	POMC	0.014478	0.159402	0.971446	0.00234027	eQTL	NO
rs11693687-ADCY3	rs11693687	2	24902072	6.3e-22	ADCY3	0.439611	-0.0503184	0.896164	-0.00844401	eQTL	NO
rs11693687-POMC	rs11693687	2	24902072	6.3e-22	POMC	0.0335866	0.137913	0.999908	7.53696e-06	eQTL	NO
rs11674421-ADCY3	rs11674421	2	24906195	5.3e-22	ADCY3	0.436822	-0.0506307	0.898939	-0.00821796	eQTL	NO
rs11674421-POMC	rs11674421	2	24906195	5.3e-22	POMC	0.0329271	0.138443	0.999236	6.22947e-05	eQTL	NO
rs17735622-ADCY3	rs17735622	2	24907098	1.3e-21	ADCY3	0.434179	-0.0509243	0.894856	-0.00855206	eQTL	NO
rs17735622-POMC	rs17735622	2	24907098	1.3e-21	POMC	0.0329414	0.138435	0.998101	-0.000154886	eQTL	NO
rs6749833-ADCY3	rs6749833	2	24915342	5.4e-21	ADCY3	0.404732	-0.0497044	0.673554	0.0249735	eQTL	NO
rs6749833-POMC	rs6749833	2	24915342	5.4e-21	POMC	6.5283e-06	0.266582	0.563228	0.0344522	eQTL	NO
rs11894404-ADCY3	rs11894404	2	24918283	3e-22	ADCY3	0.465202	-0.0478277	0.883376	-0.00954649	eQTL	NO
rs11894404-POMC	rs11894404	2	24918283	3e-22	POMC	0.0132898	0.161532	0.928949	0.0058346	eQTL	NO
rs17792389-ADCY3	rs17792389	2	24924438	6.5e-22	ADCY3	0.421924	-0.0522911	0.911503	-0.00719173	eQTL	NO
rs17792389-POMC	rs17792389	2	24924438	6.5e-22	POMC	0.0297593	0.141049	0.996045	0.000322464	eQTL	NO
rs1550383-ADCY3	rs1550383	2	24931288	6.9e-25	ADCY3	0.345236	-0.0595825	0.866532	0.0105441	eQTL	NO
rs1550383-POMC	rs1550383	2	24931288	6.9e-25	POMC	0.0324167	0.134622	0.958628	-0.00327233	eQTL	NO
rs744078-ADCY3	rs744078	2	24934842	8.3e-23	ADCY3	0.41163	-0.0533686	0.890583	-0.00888644	eQTL	NO
rs744078-POMC	rs744078	2	24934842	8.3e-23	POMC	0.0345567	0.136952	0.963465	-0.00297507	eQTL	NO
rs11889662-ADCY3	rs11889662	2	24942448	3.2e-25	ADCY3	0.331649	-0.0612715	0.863752	0.0107641	eQTL	NO
rs11889662-POMC	rs11889662	2	24942448	3.2e-25	POMC	0.0320387	0.134895	0.939002	-0.0048264	eQTL	NO
rs11693308-ADCY3	rs11693308	2	24946188	1.9e-25	ADCY3	0.358083	-0.0582653	0.881793	0.00936913	eQTL	NO
rs11693308-POMC	rs11693308	2	24946188	1.9e-25	POMC	0.0139853	0.155245	0.997921	0.000165046	eQTL	NO
rs11682130-ADCY3	rs11682130	2	24947050	4.2e-08	ADCY3	0.796247	-0.0138583	0.437885	-0.0413598	aQTL	NO
rs11682130-POMC	rs11682130	2	24947050	4.2e-08	POMC	0.000376954	-0.189639	0.415527	-0.0436446	eQTL	NO
rs893771-ADCY3	rs893771	2	24954778	2.1e-22	ADCY3	0.452506	-0.0490792	0.897403	-0.0083712	eQTL	NO
rs893771-POMC	rs893771	2	24954778	2.1e-22	POMC	0.0133138	0.1611	0.943005	0.00466676	eQTL	NO
rs893770-ADCY3	rs893770	2	24954954	7.8e-24	ADCY3	0.475374	-0.0466366	0.945279	-0.00445652	eQTL	NO
rs893770-POMC	rs893770	2	24954954	7.8e-24	POMC	0.0104752	0.16659	0.918624	0.00666972	eQTL	NO
rs3731629-ADCY3	rs3731629	2	24955160	5.6e-29	ADCY3	0.228286	-0.0711587	0.637023	0.0277023	eQTL	NO
rs3731629-POMC	rs3731629	2	24955160	5.6e-29	POMC	5.15128e-06	0.266897	0.64156	0.0274787	eQTL	NO
rs4640343-ADCY3	rs4640343	2	24956027	1.5e-18	ADCY3	0.0354268	0.222713	0.144417	-0.153665	eQTL	NO
rs4640343-POMC	rs4640343	2	24956027	1.5e-18	POMC	0.175015	-0.143481	0.291495	-0.111704	eQTL	NO
rs6545698-ADCY3	rs6545698	2	24959261	1.1e-26	ADCY3	0.251131	-0.0680813	0.64602	0.0270826	eQTL	NO
rs6545698-POMC	rs6545698	2	24959261	1.1e-26	POMC	7.24922e-06	0.263875	0.651697	0.0267623	eQTL	NO
rs2083389-ADCY3	rs2083389	2	24967724	1.1e-24	ADCY3	0.387092	-0.0527642	0.707963	0.0227098	eQTL	NO
rs2083389-POMC	rs2083389	2	24967724	1.1e-24	POMC	0.00476786	0.171425	0.965179	0.00266119	eQTL	NO
rs6761875-ADCY3	rs6761875	2	24972217	1.5e-26	ADCY3	0.219258	-0.0728949	0.706942	0.0221754	eQTL	NO
rs6761875-POMC	rs6761875	2	24972217	1.5e-26	POMC	1.08252e-05	0.258943	0.662658	0.0258706	eQTL	NO
rs2119117-ADCY3	rs2119117	2	24984135	5.2e-24	ADCY3	0.46655	-0.0475906	0.907545	-0.00754333	eQTL	NO
rs2119117-POMC	rs2119117	2	24984135	5.2e-24	POMC	0.00970402	0.168366	0.863593	0.0112197	eQTL	NO
rs11892043-ADCY3	rs11892043	2	24990082	2e-27	ADCY3	0.21279	-0.0738765	0.722667	0.0209183	eQTL	NO
rs11892043-POMC	rs11892043	2	24990082	2e-27	POMC	1.11434e-05	0.258399	0.651086	0.0268011	eQTL	NO
rs17737058-ADCY3	rs17737058	2	24991569	2.5e-26	ADCY3	0.386389	-0.0548278	0.850151	0.0118844	eQTL	NO
rs17737058-POMC	rs17737058	2	24991569	2.5e-26	POMC	0.00860753	0.165637	0.861603	0.0110264	eQTL	NO
rs9309308-ADCY3	rs9309308	2	24994570	3.6e-26	ADCY3	0.374878	-0.0562158	0.858569	0.0112191	eQTL	NO
rs9309308-POMC	rs9309308	2	24994570	3.6e-26	POMC	0.00842354	0.166239	0.887975	0.00891722	eQTL	NO
rs17799110-ADCY3	rs17799110	2	24996715	3.9e-26	ADCY3	0.386641	-0.0548503	0.856284	0.0114034	eQTL	NO
rs17799110-POMC	rs17799110	2	24996715	3.9e-26	POMC	0.00821584	0.166786	0.851214	0.0118747	eQTL	NO
rs13416069-ADCY3	rs13416069	2	25008266	3.9e-25	ADCY3	0.385516	-0.0567213	0.867802	-0.0108125	eQTL	NO
rs13416069-POMC	rs13416069	2	25008266	3.9e-25	POMC	0.0149824	0.15844	0.965644	0.00281319	eQTL	NO
rs6545729-ADCY3	rs6545729	2	25014764	1.7e-11	ADCY3	0.658726	-0.0239177	0.727078	-0.0187784	eQTL	NO
rs6545729-POMC	rs6545729	2	25014764	1.7e-11	POMC	0.0222382	-0.123364	0.876398	-0.00841446	eQTL	NO
rs2891409-ADCY3	rs2891409	2	25017357	2.3e-21	ADCY3	0.0110999	-0.157433	0.652877	0.027765	eQTL	NO
rs2891409-POMC	rs2891409	2	25017357	2.3e-21	POMC	0.862493	-0.0107432	0.754052	-0.0194467	aQTL	NO
rs11895026-ADCY3	rs11895026	2	25036858	1.2e-25	ADCY3	0.394216	-0.0535195	0.946633	-0.0041786	eQTL	NO
rs11895026-POMC	rs11895026	2	25036858	1.2e-25	POMC	0.006616	0.169873	0.793605	0.0164216	eQTL	NO
rs1003064-ADCY3	rs1003064	2	25037042	1.3e-08	ADCY3	0.949929	0.00341524	0.938501	-0.00416902	aQTL	NO
rs1003064-POMC	rs1003064	2	25037042	1.3e-08	POMC	0.00220892	-0.1656	0.471529	-0.0391098	eQTL	NO
rs11125797-ADCY3	rs11125797	2	25037626	9.9e-26	ADCY3	0.394072	-0.0535337	0.946318	-0.00420314	eQTL	NO
rs11125797-POMC	rs11125797	2	25037626	9.9e-26	POMC	0.0066082	0.16989	0.793205	0.0164536	eQTL	NO
rs2082881-ADCY3	rs2082881	2	25038268	1.8e-20	ADCY3	0.00911309	-0.16095	0.692036	0.0243472	eQTL	NO
rs2082881-POMC	rs2082881	2	25038268	1.8e-20	POMC	0.76406	-0.0185375	0.803786	-0.0153556	eQTL	NO
rs2278483-ADCY3	rs2278483	2	25040082	5.4e-29	ADCY3	0.442224	-0.0480733	0.988057	-0.000930617	eQTL	NO
rs2278483-POMC	rs2278483	2	25040082	5.4e-29	POMC	0.00689845	0.168309	0.747844	0.0200943	eQTL	NO
rs10178420-ADCY3	rs10178420	2	25040423	9.8e-22	ADCY3	0.00906532	-0.161085	0.692402	0.0243203	eQTL	NO
rs10178420-POMC	rs10178420	2	25040423	9.8e-22	POMC	0.761867	-0.0187179	0.799312	-0.0157155	eQTL	NO
rs1550115-ADCY3	rs1550115	2	25041620	2.2e-22	ADCY3	0.00900723	-0.161298	0.689356	0.0245862	eQTL	NO
rs1550115-POMC	rs1550115	2	25041620	2.2e-22	POMC	0.754413	-0.0193322	0.784453	-0.0169156	eQTL	NO
rs3198665-ADCY3	rs3198665	2	25044754	7.5e-09	ADCY3	0.858777	0.00975267	0.935183	-0.00442884	eQTL	NO
rs3198665-POMC	rs3198665	2	25044754	7.5e-09	POMC	0.00170546	-0.171045	0.385971	-0.0474567	eQTL	NO
rs3198667-ADCY3	rs3198667	2	25044763	7.2e-09	ADCY3	0.940461	0.00406876	0.951349	-0.00330219	eQTL	NO
rs3198667-POMC	rs3198667	2	25044763	7.2e-09	POMC	0.00122646	-0.175124	0.350669	-0.0507719	eQTL	NO
rs17799872-ADCY3	rs17799872	2	25044957	2.5e-20	ADCY3	0.00113501	0.346625	0.376299	-0.0939475	eQTL	NO
rs17799872-POMC	rs17799872	2	25044957	2.5e-20	POMC	0.406796	-0.0885058	0.672195	-0.0451865	eQTL	NO
rs1127568-ADCY3	rs1127568	2	25046090	2.3e-10	ADCY3	0.586985	-0.0300661	0.811871	-0.0130899	eQTL	NO
rs1127568-POMC	rs1127568	2	25046090	2.3e-10	POMC	0.0333928	-0.117357	0.698949	-0.0213845	eQTL	NO
rs4665273-ADCY3	rs4665273	2	25046355	7.9e-09	ADCY3	0.910822	0.00608964	0.97748	-0.00152493	eQTL	NO
rs4665273-POMC	rs4665273	2	25046355	7.9e-09	POMC	0.00218016	-0.165764	0.49452	-0.0370981	eQTL	NO
rs2289090-ADCY3	rs2289090	2	25048847	3.3e-11	ADCY3	0.602827	-0.0288043	0.815169	-0.0128578	eQTL	NO
rs2289090-POMC	rs2289090	2	25048847	3.3e-11	POMC	0.0365297	-0.115374	0.769056	-0.0162374	eQTL	NO
rs753529-ADCY3	rs753529	2	25054261	1.2e-09	ADCY3	0.815762	0.0126308	0.931628	-0.00462103	eQTL	NO
rs753529-POMC	rs753529	2	25054261	1.2e-09	POMC	0.0017455	-0.168803	0.662301	-0.0236495	eQTL	NO
rs13390269-ADCY3	rs13390269	2	25068793	8.8e-20	ADCY3	0.00360079	0.307784	0.287727	-0.11197	eQTL	NO
rs13390269-POMC	rs13390269	2	25068793	8.8e-20	POMC	0.476385	-0.0753738	0.793323	-0.0277552	eQTL	NO
rs17046666-ADCY3	rs17046666	2	25070351	3.8e-20	ADCY3	0.00386267	0.305642	0.272005	-0.115753	eQTL	NO
rs17046666-POMC	rs17046666	2	25070351	3.8e-20	POMC	0.479637	-0.0748607	0.791416	-0.0280329	eQTL	NO
rs1344840-ADCY3	rs1344840	2	25070645	2e-29	ADCY3	0.0978662	-0.0997547	0.855682	0.0109004	eQTL	NO
rs1344840-POMC	rs1344840	2	25070645	2e-29	POMC	0.0443463	0.120908	0.857121	-0.0108493	eQTL	NO
rs6545758-ADCY3	rs6545758	2	25074874	4.3e-28	ADCY3	0.00113233	0.183713	0.607044	0.0289441	eQTL	NO
rs6545758-POMC	rs6545758	2	25074874	4.3e-28	POMC	0.243727	-0.0658889	0.244792	0.0657882	eQTL	NO
rs7608976-ADCY3	rs7608976	2	25075281	4.3e-62	ADCY3	1.38725e-07	0.296162	0.950316	0.0035161	eQTL	NO
rs7608976-POMC	rs7608976	2	25075281	4.3e-62	POMC	0.261498	-0.0636323	0.298894	0.0589158	eQTL	NO
rs7597332-ADCY3	rs7597332	2	25075675	4.9e-62	ADCY3	1.33188e-07	0.296443	0.941684	0.00412618	eQTL	NO
rs7597332-POMC	rs7597332	2	25075675	4.9e-62	POMC	0.257852	-0.0640924	0.299314	0.0588388	eQTL	NO
rs13387729-ADCY3	rs13387729	2	25076126	6.2e-62	ADCY3	1.27961e-07	0.296719	0.932552	0.0047717	eQTL	NO
rs13387729-POMC	rs13387729	2	25076126	6.2e-62	POMC	0.251534	-0.0649216	0.301589	0.0585374	eQTL	NO
rs6760328-ADCY3	rs6760328	2	25077991	7.5e-28	ADCY3	0.00145719	0.180816	0.866974	0.00948826	eQTL	NO
rs6760328-POMC	rs6760328	2	25077991	7.5e-28	POMC	0.232885	-0.0678602	0.381199	0.0498607	eQTL	NO
rs10187348-ADCY3	rs10187348	2	25078415	5.8e-32	ADCY3	3.85916e-05	0.230909	0.87381	0.00890715	eQTL	NO
rs10187348-POMC	rs10187348	2	25078415	5.8e-32	POMC	0.0679523	-0.10273	0.363319	0.0512458	eQTL	NO
rs11684619-ADCY3	rs11684619	2	25078859	3e-33	ADCY3	3.866e-05	0.230871	0.876239	0.00873373	eQTL	NO
rs11684619-POMC	rs11684619	2	25078859	3e-33	POMC	0.0681036	-0.102667	0.3626	0.0513192	eQTL	NO
rs11675457-ADCY3	rs11675457	2	25079770	1.2e-69	ADCY3	1.11209e-09	0.337698	0.621502	-0.0275537	eQTL	NO
rs11675457-POMC	rs11675457	2	25079770	1.2e-69	POMC	0.0508329	-0.10936	0.206674	0.0708219	eQTL	NO
rs916485-ADCY3	rs916485	2	25082273	2.6e-71	ADCY3	3.19735e-10	0.351827	0.991175	-0.000623621	eQTL	NO
rs916485-POMC	rs916485	2	25082273	2.6e-71	POMC	0.0777072	-0.0998208	0.275131	0.0618382	eQTL	NO
rs1541984-ADCY3	rs1541984	2	25082414	1.6e-69	ADCY3	1.1752e-09	0.336447	0.593149	-0.0297481	eQTL	NO
rs1541984-POMC	rs1541984	2	25082414	1.6e-69	POMC	0.0525785	-0.1083	0.204323	0.0710262	eQTL	NO
rs916484-ADCY3	rs916484	2	25082588	1.6e-33	ADCY3	3.94543e-05	0.230029	0.916448	0.00586844	eQTL	NO
rs916484-POMC	rs916484	2	25082588	1.6e-33	POMC	0.0702155	-0.101635	0.353985	0.052115	eQTL	NO
rs916486-ADCY3	rs916486	2	25082629	2.9e-33	ADCY3	3.95617e-05	0.230003	0.917187	0.00581654	eQTL	NO
rs916486-POMC	rs916486	2	25082629	2.9e-33	POMC	0.0703075	-0.101606	0.355301	0.0519747	eQTL	NO
rs11687089-ADCY3	rs11687089	2	25082926	2.1e-68	ADCY3	1.16877e-09	0.336595	0.592107	-0.029841	eQTL	NO
rs11687089-POMC	rs11687089	2	25082926	2.1e-68	POMC	0.0525682	-0.108337	0.201675	0.0714648	eQTL	NO
rs7576788-ADCY3	rs7576788	2	25083310	1.4e-63	ADCY3	8.82124e-12	0.393238	0.946997	0.00387016	eQTL	NO
rs7576788-POMC	rs7576788	2	25083310	1.4e-63	POMC	0.0811516	-0.1019	0.262899	0.0655036	eQTL	NO
rs10171663-ADCY3	rs10171663	2	25086431	2.5e-35	ADCY3	3.50351e-05	0.230377	0.966119	0.00236413	eQTL	NO
rs10171663-POMC	rs10171663	2	25086431	2.5e-35	POMC	0.113681	-0.0883778	0.2166	0.0691079	eQTL	NO
rs1529897-ADCY3	rs1529897	2	25086827	2.5e-70	ADCY3	4.78204e-10	0.344237	0.56379	-0.0321504	eQTL	NO
rs1529897-POMC	rs1529897	2	25086827	2.5e-70	POMC	0.0687587	-0.10174	0.176817	0.0755967	eQTL	NO
rs1968482-ADCY3	rs1968482	2	25086858	2e-35	ADCY3	2.17446e-05	0.237237	0.948044	0.00364082	eQTL	NO
rs1968482-POMC	rs1968482	2	25086858	2e-35	POMC	0.0929761	-0.0942075	0.317699	0.0561119	eQTL	NO
rs7597157-ADCY3	rs7597157	2	25089166	4.6e-36	ADCY3	2.13527e-05	0.237437	0.942151	0.00405404	eQTL	NO
rs7597157-POMC	rs7597157	2	25089166	4.6e-36	POMC	0.0941151	-0.0938718	0.313807	0.0565588	eQTL	NO
rs10184813-ADCY3	rs10184813	2	25090236	1.7e-35	ADCY3	2.14435e-05	0.237391	0.94449	0.00388996	eQTL	NO
rs10184813-POMC	rs10184813	2	25090236	1.7e-35	POMC	0.0955873	-0.0934575	0.308342	0.0572022	eQTL	NO
rs11685125-ADCY3	rs11685125	2	25092104	4.9e-36	ADCY3	2.19152e-05	0.237021	0.94929	0.0035516	eQTL	NO
rs11685125-POMC	rs11685125	2	25092104	4.9e-36	POMC	0.0975231	-0.0928778	0.305135	0.0575579	eQTL	NO
rs2384056-ADCY3	rs2384056	2	25092649	1.2e-35	ADCY3	2.1947e-05	0.236976	0.948984	0.00357268	eQTL	NO
rs2384056-POMC	rs2384056	2	25092649	1.2e-35	POMC	0.0978669	-0.0927724	0.304699	0.0576033	eQTL	NO
rs11892869-ADCY3	rs11892869	2	25096692	1.1e-74	ADCY3	1.49937e-10	0.357412	0.944465	-0.00391927	eQTL	NO
rs11892869-POMC	rs11892869	2	25096692	1.1e-74	POMC	0.0980762	-0.0934208	0.241452	0.0662315	eQTL	NO
rs7567997-ADCY3	rs7567997	2	25096952	5.4e-74	ADCY3	1.50184e-10	0.357387	0.944395	-0.00392409	eQTL	NO
rs7567997-POMC	rs7567997	2	25096952	5.4e-74	POMC	0.0981378	-0.0934006	0.241375	0.06624	eQTL	NO
rs7580081-ADCY3	rs7580081	2	25097072	5.8e-74	ADCY3	1.50342e-10	0.357372	0.94433	-0.00392863	eQTL	NO
rs7580081-POMC	rs7580081	2	25097072	5.8e-74	POMC	0.0981586	-0.0933933	0.241319	0.0662469	eQTL	NO
rs13407913-ADCY3	rs13407913	2	25097644	1.6e-74	ADCY3	1.50856e-10	0.357301	0.942926	-0.00402736	eQTL	NO
rs13407913-POMC	rs13407913	2	25097644	1.6e-74	POMC	0.0981494	-0.0933847	0.241344	0.0662354	eQTL	NO
rs13410999-ADCY3	rs13410999	2	25097939	5.2e-74	ADCY3	1.50953e-10	0.357312	0.944164	-0.00394002	eQTL	NO
rs13410999-POMC	rs13410999	2	25097939	5.2e-74	POMC	0.0982325	-0.093366	0.241219	0.0662561	eQTL	NO
rs6545776-ADCY3	rs6545776	2	25099357	1.5e-74	ADCY3	1.52218e-10	0.357339	0.941453	-0.00413276	eQTL	NO
rs6545776-POMC	rs6545776	2	25099357	1.5e-74	POMC	0.0966138	-0.0938426	0.240036	0.0664405	eQTL	NO
rs2384058-ADCY3	rs2384058	2	25100328	1.2e-74	ADCY3	1.62657e-10	0.356997	0.926878	-0.00516725	eQTL	NO
rs2384058-POMC	rs2384058	2	25100328	1.2e-74	POMC	0.0913044	-0.0954231	0.237017	0.0669074	eQTL	NO
rs2384059-ADCY3	rs2384059	2	25100338	1.1e-74	ADCY3	1.62799e-10	0.35699	0.926868	-0.00516794	eQTL	NO
rs2384059-POMC	rs2384059	2	25100338	1.1e-74	POMC	0.0912933	-0.0954264	0.237013	0.066908	eQTL	NO
rs10865315-ADCY3	rs10865315	2	25100738	1.7e-71	ADCY3	5.59022e-10	0.342554	0.546726	-0.033532	eQTL	NO
rs10865315-POMC	rs10865315	2	25100738	1.7e-71	POMC	0.0686395	-0.101676	0.162929	0.0780103	eQTL	NO
rs2033656-ADCY3	rs2033656	2	25100902	7.6e-75	ADCY3	1.62909e-10	0.356985	0.926549	-0.00519058	eQTL	NO
rs2033656-POMC	rs2033656	2	25100902	7.6e-75	POMC	0.0911029	-0.0954828	0.236881	0.066927	eQTL	NO
rs2033655-ADCY3	rs2033655	2	25101092	3.8e-71	ADCY3	5.69911e-10	0.342514	0.550854	-0.0331994	eQTL	NO
rs2033655-POMC	rs2033655	2	25101092	3.8e-71	POMC	0.0700346	-0.101205	0.155743	0.0793926	eQTL	NO
rs13412941-ADCY3	rs13412941	2	25102709	4e-37	ADCY3	4.42446e-05	0.229482	0.906604	-0.00658926	eQTL	NO
rs13412941-POMC	rs13412941	2	25102709	4e-37	POMC	0.0979096	-0.0933009	0.271731	0.0620377	eQTL	NO
rs13387053-ADCY3	rs13387053	2	25103025	7.3e-37	ADCY3	5.0354e-05	0.227875	0.883009	-0.00826713	eQTL	NO
rs13387053-POMC	rs13387053	2	25103025	7.3e-37	POMC	0.0996312	-0.0928538	0.265979	0.0628053	eQTL	NO
rs2033654-ADCY3	rs2033654	2	25103108	6e-75	ADCY3	5.422e-10	0.348152	0.779955	-0.015788	eQTL	NO
rs2033654-POMC	rs2033654	2	25103108	6e-75	POMC	0.0998971	-0.0933308	0.203684	0.072184	eQTL	NO
rs2033653-ADCY3	rs2033653	2	25103446	1.3e-74	ADCY3	5.96675e-10	0.347451	0.774769	-0.0161758	eQTL	NO
rs2033653-POMC	rs2033653	2	25103446	1.3e-74	POMC	0.10071	-0.0931407	0.20339	0.072256	eQTL	NO
rs7591460-ADCY3	rs7591460	2	25103967	2.9e-72	ADCY3	1.98868e-09	0.333437	0.425947	-0.0445316	eQTL	NO
rs7591460-POMC	rs7591460	2	25103967	2.9e-72	POMC	0.0754279	-0.0998204	0.14208	0.0825181	eQTL	NO
rs17800401-ADCY3	rs17800401	2	25104931	4e-23	ADCY3	0.000300652	0.351013	0.36372	-0.0880206	eQTL	NO
rs17800401-POMC	rs17800401	2	25104931	4e-23	POMC	0.692953	-0.0384537	0.779277	0.0273147	eQTL	NO
rs12986610-ADCY3	rs12986610	2	25106265	3.4e-37	ADCY3	0.000104176	0.217963	0.869829	-0.00919467	eQTL	NO
rs12986610-POMC	rs12986610	2	25106265	3.4e-37	POMC	0.124586	-0.0865043	0.187321	0.0743377	eQTL	NO
rs11675013-ADCY3	rs11675013	2	25107208	4.2e-37	ADCY3	7.40198e-05	0.223365	0.875281	-0.00883921	eQTL	NO
rs11675013-POMC	rs11675013	2	25107208	4.2e-37	POMC	0.102025	-0.0924309	0.278233	0.0613718	eQTL	NO
rs17738465-ADCY3	rs17738465	2	25107704	3.1e-23	ADCY3	0.000299271	0.351116	0.363946	-0.0879761	eQTL	NO
rs17738465-POMC	rs17738465	2	25107704	3.1e-23	POMC	0.692782	-0.0384749	0.779994	0.0272227	eQTL	NO
rs11686663-ADCY3	rs11686663	2	25107759	2.4e-72	ADCY3	2.80329e-09	0.33076	0.425651	-0.0446082	eQTL	NO
rs11686663-POMC	rs11686663	2	25107759	2.4e-72	POMC	0.0765214	-0.099557	0.148001	0.0814013	eQTL	NO
rs1865689-ADCY3	rs1865689	2	25108197	2.2e-71	ADCY3	2.83621e-09	0.330665	0.425754	-0.0445996	eQTL	NO
rs1865689-POMC	rs1865689	2	25108197	2.2e-71	POMC	0.0766017	-0.0995328	0.148126	0.0813788	eQTL	NO
rs1865688-ADCY3	rs1865688	2	25108245	3.1e-37	ADCY3	7.52116e-05	0.223164	0.875248	-0.00884203	eQTL	NO
rs1865688-POMC	rs1865688	2	25108245	3.1e-37	POMC	0.102111	-0.0924126	0.278835	0.0612982	eQTL	NO
rs10195271-ADCY3	rs10195271	2	25108650	3e-37	ADCY3	7.57153e-05	0.223081	0.875178	-0.0088473	eQTL	NO
rs10195271-POMC	rs10195271	2	25108650	3e-37	POMC	0.102185	-0.0923952	0.279118	0.0612638	eQTL	NO
rs6545790-ADCY3	rs6545790	2	25109302	9.9e-76	ADCY3	8.14041e-10	0.345778	0.825159	-0.0125252	eQTL	NO
rs6545790-POMC	rs6545790	2	25109302	9.9e-76	POMC	0.0905916	-0.0963023	0.213052	0.0709463	eQTL	NO
rs9631061-ADCY3	rs9631061	2	25109804	1.2e-36	ADCY3	8.16675e-05	0.222336	0.891324	-0.00770437	eQTL	NO
rs9631061-POMC	rs9631061	2	25109804	1.2e-36	POMC	0.0965165	-0.0940663	0.296963	0.0591096	eQTL	NO
rs9631062-ADCY3	rs9631062	2	25110084	8.2e-37	ADCY3	0.000108359	0.218427	0.860655	-0.00989432	eQTL	NO
rs9631062-POMC	rs9631062	2	25110084	8.2e-37	POMC	0.102436	-0.0923991	0.287688	0.0602303	eQTL	NO
rs6749170-ADCY3	rs6749170	2	25110962	1.5e-72	ADCY3	5.19604e-09	0.330427	0.664253	-0.024697	eQTL	NO
rs6749170-POMC	rs6749170	2	25110962	1.5e-72	POMC	0.0584126	-0.108062	0.262896	0.0640251	eQTL	NO
rs1865687-ADCY3	rs1865687	2	25112885	1.6e-37	ADCY3	0.000263297	0.203533	0.841972	0.011102	eQTL	NO
rs1865687-POMC	rs1865687	2	25112885	1.6e-37	POMC	0.175359	-0.0757699	0.299175	0.0581054	eQTL	NO
rs7608185-ADCY3	rs7608185	2	25115432	2e-37	ADCY3	0.000252903	0.204078	0.839057	0.0113081	eQTL	NO
rs7608185-POMC	rs7608185	2	25115432	2e-37	POMC	0.173947	-0.0760083	0.302342	0.0577187	eQTL	NO
rs6736711-ADCY3	rs6736711	2	25116456	9.7e-38	ADCY3	0.000263297	0.203533	0.841972	0.011102	eQTL	NO
rs6736711-POMC	rs6736711	2	25116456	9.7e-38	POMC	0.175359	-0.0757699	0.299175	0.0581054	eQTL	NO
rs7586879-ADCY3	rs7586879	2	25116977	8.5e-38	ADCY3	0.000252957	0.204075	0.839013	0.0113112	eQTL	NO
rs7586879-POMC	rs7586879	2	25116977	8.5e-38	POMC	0.173921	-0.0760128	0.302396	0.0577122	eQTL	NO
rs10207698-ADCY3	rs10207698	2	25117672	3.8e-32	ADCY3	0.000253039	0.20407	0.838948	0.0113158	eQTL	NO
rs10207698-POMC	rs10207698	2	25117672	3.8e-32	POMC	0.173882	-0.0760196	0.302477	0.0577025	eQTL	NO
rs6545800-ADCY3	rs6545800	2	25118885	1.4e-74	ADCY3	5.74721e-09	0.326554	0.75863	-0.0173283	eQTL	NO
rs6545800-POMC	rs6545800	2	25118885	1.4e-74	POMC	0.112286	-0.0898947	0.221245	0.0693213	eQTL	NO
rs6752483-ADCY3	rs6752483	2	25120086	1.3e-74	ADCY3	5.75741e-09	0.32654	0.758846	-0.0173124	eQTL	NO
rs6752483-POMC	rs6752483	2	25120086	1.3e-74	POMC	0.112272	-0.089899	0.221306	0.0693126	eQTL	NO
rs11683212-ADCY3	rs11683212	2	25120196	2.2e-37	ADCY3	0.000253179	0.204061	0.838662	0.0113362	eQTL	NO
rs11683212-POMC	rs11683212	2	25120196	2.2e-37	POMC	0.173726	-0.0760469	0.302804	0.0576634	eQTL	NO
rs6723803-ADCY3	rs6723803	2	25120713	8.1e-74	ADCY3	5.77452e-09	0.326516	0.759168	-0.0172888	eQTL	NO
rs6723803-POMC	rs6723803	2	25120713	8.1e-74	POMC	0.112262	-0.0899023	0.221375	0.069303	eQTL	NO
rs6713978-ADCY3	rs6713978	2	25120851	1.1e-74	ADCY3	5.78828e-09	0.326497	0.759437	-0.017269	eQTL	NO
rs6713978-POMC	rs6713978	2	25120851	1.1e-74	POMC	0.112251	-0.089906	0.22144	0.0692938	eQTL	NO
rs6756609-ADCY3	rs6756609	2	25121125	3.6e-75	ADCY3	5.93291e-09	0.326296	0.761786	-0.0170963	eQTL	NO
rs6756609-POMC	rs6756609	2	25121125	3.6e-75	POMC	0.112165	-0.0899343	0.222002	0.069215	eQTL	NO
rs11688665-ADCY3	rs11688665	2	25121168	1.2e-37	ADCY3	0.000255096	0.203951	0.836667	0.0114781	eQTL	NO
rs11688665-POMC	rs11688665	2	25121168	1.2e-37	POMC	0.172639	-0.0762377	0.305133	0.0573854	eQTL	NO
rs12713419-ADCY3	rs12713419	2	25121853	1e-37	ADCY3	0.000146535	0.212556	0.742564	0.0183638	eQTL	NO
rs12713419-POMC	rs12713419	2	25121853	1e-37	POMC	0.143849	-0.0820421	0.419152	0.0454056	eQTL	NO
rs13012304-ADCY3	rs13012304	2	25122246	2e-36	ADCY3	0.00019304	0.209901	0.854862	-0.0102841	eQTL	NO
rs13012304-POMC	rs13012304	2	25122246	2e-36	POMC	0.0998819	-0.0928561	0.32209	0.0559538	eQTL	NO
rs4077677-ADCY3	rs4077677	2	25122798	8.1e-36	ADCY3	0.000193259	0.209874	0.854833	-0.0102856	eQTL	NO
rs4077677-POMC	rs4077677	2	25122798	8.1e-36	POMC	0.099942	-0.0928345	0.322346	0.0559211	eQTL	NO
rs4077678-ADCY3	rs4077678	2	25122840	7.7e-76	ADCY3	8.07155e-09	0.32319	0.770628	-0.016429	eQTL	NO
rs4077678-POMC	rs4077678	2	25122840	7.7e-76	POMC	0.110101	-0.0903767	0.220902	0.0693202	eQTL	NO
rs4077679-ADCY3	rs4077679	2	25122852	1.5e-37	ADCY3	0.000262237	0.203501	0.828985	0.0120228	eQTL	NO
rs4077679-POMC	rs4077679	2	25122852	1.5e-37	POMC	0.168794	-0.0769032	0.313756	0.0563562	eQTL	NO
rs4077680-ADCY3	rs4077680	2	25122942	4.8e-38	ADCY3	0.00026227	0.203499	0.828963	0.0120243	eQTL	NO
rs4077680-POMC	rs4077680	2	25122942	4.8e-38	POMC	0.168782	-0.0769053	0.313785	0.0563528	eQTL	NO
rs3903070-ADCY3	rs3903070	2	25123463	7.2e-76	ADCY3	6.87092e-09	0.324998	0.776488	-0.0160138	eQTL	NO
rs3903070-POMC	rs3903070	2	25123463	7.2e-76	POMC	0.111675	-0.0900701	0.225581	0.0686928	eQTL	NO
rs6545807-ADCY3	rs6545807	2	25124358	7.9e-38	ADCY3	0.000265412	0.203289	0.825747	0.0122516	eQTL	NO
rs6545807-POMC	rs6545807	2	25124358	7.9e-38	POMC	0.167255	-0.0771661	0.317455	0.055916	eQTL	NO
rs6545808-ADCY3	rs6545808	2	25124388	1.9e-37	ADCY3	0.000265793	0.203264	0.825555	0.012265	eQTL	NO
rs6545808-POMC	rs6545808	2	25124388	1.9e-37	POMC	0.167108	-0.0771911	0.317814	0.0558734	eQTL	NO
rs6712986-ADCY3	rs6712986	2	25126046	1.1e-23	ADCY3	0.00218763	0.265746	0.88323	-0.0127015	eQTL	NO
rs6712986-POMC	rs6712986	2	25126046	1.1e-23	POMC	0.916451	0.00911479	0.725187	0.0305646	aQTL	NO
rs6712981-ADCY3	rs6712981	2	25126230	6.7e-76	ADCY3	7.58067e-09	0.324041	0.785535	-0.0153465	eQTL	NO
rs6712981-POMC	rs6712981	2	25126230	6.7e-76	POMC	0.111484	-0.0901034	0.227885	0.0683421	eQTL	NO
rs6726199-ADCY3	rs6726199	2	25126328	4e-75	ADCY3	7.88955e-09	0.323636	0.789155	-0.0150795	eQTL	NO
rs6726199-POMC	rs6726199	2	25126328	4e-75	POMC	0.111369	-0.0901221	0.228871	0.0681898	eQTL	NO
rs13404163-ADCY3	rs13404163	2	25126616	4.3e-36	ADCY3	0.000201406	0.208954	0.865307	-0.00952062	eQTL	NO
rs13404163-POMC	rs13404163	2	25126616	4.3e-36	POMC	0.0960302	-0.093768	0.341448	0.0536691	eQTL	NO
rs6545809-ADCY3	rs6545809	2	25126715	1.3e-75	ADCY3	8.516e-09	0.32284	0.795444	-0.0146152	eQTL	NO
rs6545809-POMC	rs6545809	2	25126715	1.3e-75	POMC	0.111307	-0.0901123	0.230593	0.0679194	eQTL	NO
rs17046737-ADCY3	rs17046737	2	25127835	4.2e-36	ADCY3	0.000206084	0.208525	0.870556	-0.00914156	eQTL	NO
rs17046737-POMC	rs17046737	2	25127835	4.2e-36	POMC	0.0938805	-0.094331	0.35029	0.0526681	eQTL	NO
rs6706316-ADCY3	rs6706316	2	25128351	1e-75	ADCY3	9.24549e-09	0.32195	0.802199	-0.0141166	eQTL	NO
rs6706316-POMC	rs6706316	2	25128351	1e-75	POMC	0.111244	-0.0900922	0.232478	0.0676188	eQTL	NO
rs13398155-ADCY3	rs13398155	2	25128550	4.8e-36	ADCY3	0.000206408	0.208418	0.869009	-0.00924801	eQTL	NO
rs13398155-POMC	rs13398155	2	25128550	4.8e-36	POMC	0.0945332	-0.094106	0.349605	0.0527213	eQTL	NO
rs6721750-ADCY3	rs6721750	2	25128719	5.7e-76	ADCY3	8.97365e-09	0.322222	0.804509	-0.013948	eQTL	NO
rs6721750-POMC	rs6721750	2	25128719	5.7e-76	POMC	0.110873	-0.0901843	0.233301	0.0674991	eQTL	NO
rs6724772-ADCY3	rs6724772	2	25128730	5.3e-75	ADCY3	9.29272e-09	0.321894	0.802609	-0.0140863	eQTL	NO
rs6724772-POMC	rs6724772	2	25128730	5.3e-75	POMC	0.111243	-0.0900901	0.232594	0.0676001	eQTL	NO
rs6545812-ADCY3	rs6545812	2	25129385	2.9e-23	ADCY3	0.0013533	0.307108	0.308188	-0.0973562	eQTL	NO
rs6545812-POMC	rs6545812	2	25129385	2.9e-23	POMC	0.875168	-0.0150852	0.477738	0.0682095	aQTL	NO
rs7565468-ADCY3	rs7565468	2	25130092	9.4e-36	ADCY3	0.00020954	0.2082	0.867079	-0.00938534	eQTL	NO
rs7565468-POMC	rs7565468	2	25130092	9.4e-36	POMC	0.0943616	-0.0941525	0.350097	0.0526663	eQTL	NO
rs10200566-ADCY3	rs10200566	2	25130462	4e-75	ADCY3	9.27351e-09	0.321914	0.802916	-0.014064	eQTL	NO
rs10200566-POMC	rs10200566	2	25130462	4e-75	POMC	0.111288	-0.0900788	0.232609	0.0675982	eQTL	NO
rs10198275-ADCY3	rs10198275	2	25130542	2.1e-75	ADCY3	9.27351e-09	0.321914	0.802916	-0.014064	eQTL	NO
rs10198275-POMC	rs10198275	2	25130542	2.1e-75	POMC	0.111288	-0.0900788	0.232609	0.0675982	eQTL	NO
rs6733224-ADCY3	rs6733224	2	25130907	2.7e-74	ADCY3	9.27071e-09	0.321917	0.802931	-0.0140628	eQTL	NO
rs6733224-POMC	rs6733224	2	25130907	2.7e-74	POMC	0.111285	-0.0900795	0.232618	0.0675968	eQTL	NO
rs6545814-ADCY3	rs6545814	2	25131316	3.1e-75	ADCY3	9.27071e-09	0.321917	0.802931	-0.0140628	eQTL	NO
rs6545814-POMC	rs6545814	2	25131316	3.1e-75	POMC	0.111285	-0.0900795	0.232618	0.0675968	eQTL	NO
rs13382979-ADCY3	rs13382979	2	25131736	6.1e-36	ADCY3	0.000202791	0.208843	0.877883	-0.00862369	eQTL	NO
rs13382979-POMC	rs13382979	2	25131736	6.1e-36	POMC	0.0940098	-0.0943353	0.347539	0.0529925	eQTL	NO
rs11900505-ADCY3	rs11900505	2	25131986	1.5e-75	ADCY3	9.27272e-09	0.321915	0.802954	-0.0140612	eQTL	NO
rs11900505-POMC	rs11900505	2	25131986	1.5e-75	POMC	0.111263	-0.0900854	0.232625	0.067596	eQTL	NO
rs6722587-ADCY3	rs6722587	2	25132192	5.5e-75	ADCY3	9.24243e-09	0.321945	0.803148	-0.0140471	eQTL	NO
rs6722587-POMC	rs6722587	2	25132192	5.5e-75	POMC	0.111249	-0.0900886	0.232685	0.0675872	eQTL	NO
rs11688754-ADCY3	rs11688754	2	25133885	1.3e-35	ADCY3	0.000199633	0.208871	0.870834	-0.00911737	eQTL	NO
rs11688754-POMC	rs11688754	2	25133885	1.3e-35	POMC	0.0945887	-0.0940832	0.35283	0.0523659	eQTL	NO
rs2384061-ADCY3	rs2384061	2	25135620	1.5e-70	ADCY3	2.01581e-08	0.310329	0.46103	-0.0409638	eQTL	NO
rs2384061-POMC	rs2384061	2	25135620	1.5e-70	POMC	0.0781264	-0.098267	0.188645	0.0734193	eQTL	NO
rs10203386-ADCY3	rs10203386	2	25136866	8.2e-77	ADCY3	7.37359e-09	0.325362	0.834196	-0.0118443	eQTL	NO
rs10203386-POMC	rs10203386	2	25136866	8.2e-77	POMC	0.112212	-0.0902166	0.233909	0.0676876	eQTL	NO
rs6737082-ADCY3	rs6737082	2	25138040	7.4e-72	ADCY3	1.48885e-06	0.275188	0.631382	-0.0274831	eQTL	NO
rs6737082-POMC	rs6737082	2	25138040	7.4e-72	POMC	0.0881848	-0.0980353	0.399369	0.0485293	eQTL	NO
rs7593130-ADCY3	rs7593130	2	25138987	6.4e-29	ADCY3	0.0209666	0.144951	0.540383	0.0382611	eQTL	NO
rs7593130-POMC	rs7593130	2	25138987	6.4e-29	POMC	0.109641	-0.100371	0.982932	-0.00134446	eQTL	NO
rs11676272-ADCY3	rs11676272	2	25141538	8e-86	ADCY3	9.0277e-06	0.253088	0.400259	-0.0479743	eQTL	NO
rs11676272-POMC	rs11676272	2	25141538	8e-86	POMC	0.0586426	-0.108239	0.626491	0.0279127	eQTL	NO
rs6752378-ADCY3	rs6752378	2	25150116	4.1e-89	ADCY3	1.17609e-05	0.248653	0.467151	-0.0412713	eQTL	NO
rs6752378-POMC	rs6752378	2	25150116	4.1e-89	POMC	0.0708788	-0.102904	0.58186	0.0314288	eQTL	NO
rs10182181-ADCY3	rs10182181	2	25150296	6.7e-90	ADCY3	1.56988e-05	0.245896	0.424655	-0.0454593	eQTL	NO
rs10182181-POMC	rs10182181	2	25150296	6.7e-90	POMC	0.0821392	-0.0993661	0.545656	0.0345987	eQTL	NO
rs6726261-ADCY3	rs6726261	2	25153986	1.2e-54	ADCY3	8.64002e-05	0.228832	0.584366	-0.031852	eQTL	NO
rs6726261-POMC	rs6726261	2	25153986	1.2e-54	POMC	0.979824	0.00147967	0.354805	0.054162	aQTL	NO
rs2384054-ADCY3	rs2384054	2	25156773	1.3e-79	ADCY3	1.11687e-05	0.249487	0.39879	-0.0479291	eQTL	NO
rs2384054-POMC	rs2384054	2	25156773	1.3e-79	POMC	0.0548563	-0.109459	0.669053	0.0244171	eQTL	NO
rs713586-ADCY3	rs713586	2	25158008	3.1e-79	ADCY3	1.22215e-05	0.248567	0.388482	-0.0490197	eQTL	NO
rs713586-POMC	rs713586	2	25158008	3.1e-79	POMC	0.0540665	-0.109895	0.669316	0.024414	eQTL	NO
rs713587-ADCY3	rs713587	2	25158281	8.5e-80	ADCY3	1.42002e-05	0.246696	0.376037	-0.0503119	eQTL	NO
rs713587-POMC	rs713587	2	25158281	8.5e-80	POMC	0.0535012	-0.110141	0.66397	0.0248313	eQTL	NO
rs7566051-ADCY3	rs7566051	2	25160743	5.4e-13	ADCY3	0.271015	0.0877945	0.960165	-0.00395975	eQTL	NO
rs7566051-POMC	rs7566051	2	25160743	5.4e-13	POMC	0.00405009	-0.228262	0.23257	-0.0951086	eQTL	NO
rs17046742-ADCY3	rs17046742	2	25165825	3.6e-08	ADCY3	0.439967	0.0641416	0.256334	-0.093647	aQTL	NO
rs17046742-POMC	rs17046742	2	25165825	3.6e-08	POMC	0.583801	-0.045427	0.437977	0.0643537	aQTL	NO
rs1172293-ADCY3	rs1172293	2	25167920	2.5e-08	ADCY3	0.309798	0.0881217	0.779449	0.0241487	eQTL	NO
rs1172293-POMC	rs1172293	2	25167920	2.5e-08	POMC	0.954907	-0.00489933	0.785736	0.0235706	aQTL	NO
rs955856-ADCY3	rs955856	2	25172233	1.8e-08	ADCY3	0.310117	0.0880636	0.779661	0.0241248	eQTL	NO
rs955856-POMC	rs955856	2	25172233	1.8e-08	POMC	0.954581	-0.00493479	0.786356	0.0235006	aQTL	NO
rs1439097-ADCY3	rs1439097	2	25174007	1.8e-08	ADCY3	0.309856	-0.0881045	0.779774	-0.0241103	eQTL	NO
rs1439097-POMC	rs1439097	2	25174007	1.8e-08	POMC	0.954145	0.00498185	0.786453	-0.023488	aQTL	NO
rs1439096-ADCY3	rs1439096	2	25174012	2.7e-08	ADCY3	0.314759	-0.0872221	0.782198	-0.0238394	eQTL	NO
rs1439096-POMC	rs1439096	2	25174012	2.7e-08	POMC	0.958743	0.00448204	0.781771	-0.0240176	aQTL	NO
rs12151737-ADCY3	rs12151737	2	25175339	5.2e-10	ADCY3	0.309739	-0.088124	0.780015	-0.0240828	eQTL	NO
rs12151737-POMC	rs12151737	2	25175339	5.2e-10	POMC	0.954221	0.00497349	0.786532	-0.0234786	aQTL	NO
rs2241834-ADCY3	rs2241834	2	25180436	1.7e-08	ADCY3	0.310553	0.0879989	0.778804	0.0242252	eQTL	NO
rs2241834-POMC	rs2241834	2	25180436	1.7e-08	POMC	0.955341	-0.0048529	0.783756	0.0237979	aQTL	NO
rs12986502-ADCY3	rs12986502	2	25181488	2.4e-08	ADCY3	0.310495	0.0880092	0.77867	0.0242401	eQTL	NO
rs12986502-POMC	rs12986502	2	25181488	2.4e-08	POMC	0.955309	-0.0048564	0.78364	0.0238108	aQTL	NO
rs4665735-ADCY3	rs4665735	2	25182120	2.5e-08	ADCY3	0.309916	-0.0880886	0.780044	-0.0240785	eQTL	NO
rs4665735-POMC	rs4665735	2	25182120	2.5e-08	POMC	0.954182	0.0049775	0.786787	-0.023449	aQTL	NO
rs10432684-ADCY3	rs10432684	2	25182193	3.3e-08	ADCY3	0.309916	-0.0880886	0.780044	-0.0240785	eQTL	NO
rs10432684-POMC	rs10432684	2	25182193	3.3e-08	POMC	0.954182	0.0049775	0.786787	-0.023449	aQTL	NO
rs7572472-ADCY3	rs7572472	2	25182922	1.9e-08	ADCY3	0.309832	-0.0881048	0.779595	-0.0241293	eQTL	NO
rs7572472-POMC	rs7572472	2	25182922	1.9e-08	POMC	0.954143	0.00498179	0.786957	-0.0234301	aQTL	NO
rs4643490-ADCY3	rs4643490	2	25183075	2.6e-08	ADCY3	0.309922	-0.0880877	0.779661	-0.0241216	eQTL	NO
rs4643490-POMC	rs4643490	2	25183075	2.6e-08	POMC	0.953945	0.00500328	0.787174	-0.0234054	aQTL	NO
rs4233706-ADCY3	rs4233706	2	25187329	2.5e-08	ADCY3	0.309744	-0.0881066	0.779558	-0.0241295	eQTL	NO
rs4233706-POMC	rs4233706	2	25187329	2.5e-08	POMC	0.953595	0.0050406	0.787993	-0.0233096	aQTL	NO
rs6749646-ADCY3	rs6749646	2	25193998	3.7e-40	ADCY3	0.0024492	0.201352	0.467497	-0.0481275	eQTL	NO
rs6749646-POMC	rs6749646	2	25193998	3.7e-40	POMC	0.00736413	-0.177928	0.292161	-0.0701428	eQTL	NO
rs4146916-ADCY3	rs4146916	2	25194127	3.3e-08	ADCY3	0.313928	-0.0873022	0.781029	-0.0239516	eQTL	NO
rs4146916-POMC	rs4146916	2	25194127	3.3e-08	POMC	0.955267	0.00485615	0.787571	-0.0233448	aQTL	NO
rs13388020-ADCY3	rs13388020	2	25196266	8.5e-40	ADCY3	0.003196	0.196071	0.446069	-0.0504963	eQTL	NO
rs13388020-POMC	rs13388020	2	25196266	8.5e-40	POMC	0.00662581	-0.180333	0.28273	-0.0715602	eQTL	NO
rs6545841-ADCY3	rs6545841	2	25196490	3e-08	ADCY3	0.309344	-0.0881187	0.778825	-0.0241952	eQTL	NO
rs6545841-POMC	rs6545841	2	25196490	3e-08	POMC	0.950199	0.00540614	0.792686	-0.0227657	aQTL	NO
rs4384733-ADCY3	rs4384733	2	25204523	2.5e-08	ADCY3	0.332554	-0.0837307	0.782857	-0.0236682	eQTL	NO
rs4384733-POMC	rs4384733	2	25204523	2.5e-08	POMC	0.927403	0.00786183	0.80484	-0.0213356	aQTL	NO
rs2384080-ADCY3	rs2384080	2	25204533	4.6e-08	ADCY3	0.329286	-0.0842868	0.781028	-0.0238696	eQTL	NO
rs2384080-POMC	rs2384080	2	25204533	4.6e-08	POMC	0.923479	0.00828698	0.808108	-0.0209684	aQTL	NO
rs12466350-ADCY3	rs12466350	2	25239969	8.2e-65	ADCY3	0.00056778	-0.193817	0.463682	0.0411109	eQTL	NO
rs12466350-POMC	rs12466350	2	25239969	8.2e-65	POMC	0.686522	0.0227513	0.999056	6.67531e-05	eQTL	NO
rs478222-ADCY3	rs478222	2	25301755	2.9e-40	ADCY3	0.0379434	-0.116227	0.349601	0.0521074	eQTL	NO
rs478222-POMC	rs478222	2	25301755	2.9e-40	POMC	0.00359007	0.162546	0.176961	0.0755995	eQTL	NO
rs17744531-ADCY3	rs17744531	2	25302846	1.4e-28	ADCY3	0.137179	0.0878543	0.410406	-0.0483678	eQTL	NO
rs17744531-POMC	rs17744531	2	25302846	1.4e-28	POMC	6.81948e-05	-0.233819	0.243199	-0.0689279	eQTL	NO
rs493090-ADCY3	rs493090	2	25303772	2.3e-41	ADCY3	0.0411921	-0.114027	0.361418	0.0507064	eQTL	NO
rs493090-POMC	rs493090	2	25303772	2.3e-41	POMC	0.00331185	0.163496	0.173219	0.0760513	eQTL	NO
rs17801121-ADCY3	rs17801121	2	25304287	6.8e-29	ADCY3	0.138356	0.087513	0.415127	-0.0478383	eQTL	NO
rs17801121-POMC	rs17801121	2	25304287	6.8e-29	POMC	6.64762e-05	-0.233957	0.242062	-0.0690315	eQTL	NO
rs567359-ADCY3	rs567359	2	25304574	5.2e-40	ADCY3	0.0484474	-0.109803	0.365075	0.0501265	eQTL	NO
rs567359-POMC	rs567359	2	25304574	5.2e-40	POMC	0.00358124	0.16152	0.15881	0.0783753	eQTL	NO
rs483428-ADCY3	rs483428	2	25305136	1.5e-40	ADCY3	0.043498	-0.112532	0.369616	0.0497449	eQTL	NO
rs483428-POMC	rs483428	2	25305136	1.5e-40	POMC	0.00315303	0.163999	0.170991	0.07629	eQTL	NO
rs551573-ADCY3	rs551573	2	25305504	1e-40	ADCY3	0.0503139	-0.108747	0.370765	0.0494615	eQTL	NO
rs551573-POMC	rs551573	2	25305504	1e-40	POMC	0.0034549	0.161897	0.156998	0.0786007	eQTL	NO
rs1530016-ADCY3	rs1530016	2	25305756	1.7e-40	ADCY3	0.0445463	-0.11187	0.373709	0.0492739	eQTL	NO
rs1530016-POMC	rs1530016	2	25305756	1.7e-40	POMC	0.00307823	0.16425	0.169959	0.0764006	eQTL	NO
rs546217-ADCY3	rs546217	2	25311537	2.7e-45	ADCY3	0.0330511	-0.115756	0.258352	0.06106	eQTL	NO
rs546217-POMC	rs546217	2	25311537	2.7e-45	POMC	1.2641e-07	0.284051	0.124039	0.0835069	eQTL	NO
rs491147-ADCY3	rs491147	2	25313001	4.4e-28	ADCY3	0.139657	-0.0869867	0.433734	0.0458296	eQTL	NO
rs491147-POMC	rs491147	2	25313001	4.4e-28	POMC	6.66487e-05	0.233281	0.249377	0.0677851	eQTL	NO
rs2918630-ADCY3	rs2918630	2	25314186	2.3e-45	ADCY3	0.0305281	-0.117416	0.269435	0.0596321	eQTL	NO
rs2918630-POMC	rs2918630	2	25314186	2.3e-45	POMC	1.33086e-07	0.283419	0.127028	0.0828109	eQTL	NO
rs522806-ADCY3	rs522806	2	25316584	6.4e-41	ADCY3	0.0467069	-0.110481	0.368333	0.0497043	eQTL	NO
rs522806-POMC	rs522806	2	25316584	6.4e-41	POMC	0.00294517	0.164582	0.179406	0.0745574	eQTL	NO
rs475868-ADCY3	rs475868	2	25318059	2.1e-45	ADCY3	0.0301656	-0.11768	0.268681	0.0597297	eQTL	NO
rs475868-POMC	rs475868	2	25318059	2.1e-45	POMC	1.32558e-07	0.283475	0.128143	0.0825741	eQTL	NO
rs12233132-ADCY3	rs12233132	2	25328703	7.2e-25	ADCY3	0.224044	-0.0775329	0.592545	0.0339202	eQTL	NO
rs12233132-POMC	rs12233132	2	25328703	7.2e-25	POMC	4.6594e-05	0.257802	0.066665	0.116746	eQTL	NO
rs12233134-ADCY3	rs12233134	2	25329016	7e-22	ADCY3	0.351685	-0.0626087	0.743897	0.0218265	eQTL	NO
rs12233134-POMC	rs12233134	2	25329016	7e-22	POMC	0.190833	0.0877564	0.109083	0.107538	aQTL	NO
rs563590-ADCY3	rs563590	2	25331172	1.3e-45	ADCY3	0.0344348	-0.115608	0.229689	0.0653061	eQTL	NO
rs563590-POMC	rs563590	2	25331172	1.3e-45	POMC	7.23185e-08	0.291267	0.120256	0.0849039	eQTL	NO
rs519111-ADCY3	rs519111	2	25333735	1.2e-40	ADCY3	0.0583372	-0.105979	0.321608	0.0551789	eQTL	NO
rs519111-POMC	rs519111	2	25333735	1.2e-40	POMC	0.00216167	0.171031	0.173569	0.0761475	eQTL	NO
rs839652-ADCY3	rs839652	2	25334340	7.3e-40	ADCY3	0.0587367	-0.105812	0.322167	0.0551154	eQTL	NO
rs839652-POMC	rs839652	2	25334340	7.3e-40	POMC	0.00216386	0.171015	0.173988	0.0760738	eQTL	NO
rs4665284-ADCY3	rs4665284	2	25339658	8.1e-22	ADCY3	0.387313	-0.0579814	0.729837	0.0230175	eQTL	NO
rs4665284-POMC	rs4665284	2	25339658	8.1e-22	POMC	0.195452	0.0866464	0.107433	0.107786	aQTL	NO
rs7575363-ADCY3	rs7575363	2	25342914	9.5e-26	ADCY3	0.137291	0.0859201	0.582055	-0.0316404	eQTL	NO
rs7575363-POMC	rs7575363	2	25342914	9.5e-26	POMC	2.60475e-05	-0.241386	0.208974	-0.0725871	eQTL	NO
rs2099598-ADCY3	rs2099598	2	25347046	1.3e-19	ADCY3	0.0281588	-0.160373	0.596302	-0.0385154	eQTL	NO
rs2099598-POMC	rs2099598	2	25347046	1.3e-19	POMC	0.0602171	0.137117	0.16812	0.100699	eQTL	NO
rs7596747-ADCY3	rs7596747	2	25350321	9.1e-21	ADCY3	0.0136997	-0.180519	0.348065	-0.0684014	eQTL	NO
rs7596747-POMC	rs7596747	2	25350321	9.1e-21	POMC	0.0604795	0.13736	0.221308	0.0896211	eQTL	NO
rs2304572-ADCY3	rs2304572	2	25353279	1.4e-20	ADCY3	0.00184515	0.305581	0.311783	-0.0989247	eQTL	NO
rs2304572-POMC	rs2304572	2	25353279	1.4e-20	POMC	0.65499	-0.043921	0.944489	0.00684948	eQTL	NO
rs10202934-ADCY3	rs10202934	2	25359254	2.4e-12	ADCY3	0.14735	-0.0999102	0.669221	-0.0292881	eQTL	NO
rs10202934-POMC	rs10202934	2	25359254	2.4e-12	POMC	0.348267	0.0645893	0.288607	0.0731215	aQTL	NO
rs3731631-ADCY3	rs3731631	2	25359422	4.3e-24	ADCY3	0.0487799	0.116047	0.816975	-0.0135605	eQTL	NO
rs3731631-POMC	rs3731631	2	25359422	4.3e-24	POMC	4.96016e-05	-0.237449	0.164767	-0.0817857	eQTL	NO
rs6718083-ADCY3	rs6718083	2	25362194	4.9e-24	ADCY3	0.0116394	-0.169629	0.636253	-0.0316637	eQTL	NO
rs6718083-POMC	rs6718083	2	25362194	4.9e-24	POMC	1.5836e-06	0.320254	0.213933	0.0836208	eQTL	NO
rs4665766-ADCY3	rs4665766	2	25366130	4e-24	ADCY3	0.00973733	-0.173926	0.582574	-0.0368264	eQTL	NO
rs4665766-POMC	rs4665766	2	25366130	4e-24	POMC	1.47968e-06	0.321403	0.224007	0.0818798	eQTL	NO
rs10188516-ADCY3	rs10188516	2	25368005	1.4e-21	ADCY3	0.0263263	-0.149714	0.869536	-0.011018	eQTL	NO
rs10188516-POMC	rs10188516	2	25368005	1.4e-21	POMC	1.61618e-06	0.32059	0.201758	0.0860501	eQTL	NO
rs1561288-ADCY3	rs1561288	2	25369002	1.3e-23	ADCY3	0.00836834	-0.177469	0.555037	-0.0395625	eQTL	NO
rs1561288-POMC	rs1561288	2	25369002	1.3e-23	POMC	1.35072e-06	0.322731	0.220738	0.0824947	eQTL	NO
rs1561289-ADCY3	rs1561289	2	25369040	1.6e-23	ADCY3	0.0159837	-0.161874	0.67065	-0.0284451	eQTL	NO
rs1561289-POMC	rs1561289	2	25369040	1.6e-23	POMC	1.59032e-06	0.319903	0.239972	0.078993	eQTL	NO
rs13428823-ADCY3	rs13428823	2	25373298	3.5e-38	ADCY3	0.00026122	0.211593	0.931562	0.00496891	eQTL	NO
rs13428823-POMC	rs13428823	2	25373298	3.5e-38	POMC	1.56236e-11	-0.385561	0.0964396	-0.0966099	eQTL	NO
rs3795955-ADCY3	rs3795955	2	25375105	1.9e-32	ADCY3	0.000233851	0.221908	0.64842	0.0274542	eQTL	NO
rs3795955-POMC	rs3795955	2	25375105	1.9e-32	POMC	2.79048e-05	-0.251891	0.134229	-0.0906002	eQTL	NO
rs7605927-ADCY3	rs7605927	2	25375905	1e-22	ADCY3	0.0211615	-0.155308	0.861593	-0.0116933	eQTL	NO
rs7605927-POMC	rs7605927	2	25375905	1e-22	POMC	1.90735e-06	0.318344	0.224019	0.0819517	eQTL	NO
rs2118404-ADCY3	rs2118404	2	25377329	8.6e-22	ADCY3	0.0120427	-0.169318	0.736183	-0.0226231	eQTL	NO
rs2118404-POMC	rs2118404	2	25377329	8.6e-22	POMC	1.87531e-06	0.318953	0.215669	0.0835483	eQTL	NO
rs6734859-ADCY3	rs6734859	2	25379908	1.8e-09	ADCY3	0.023131	0.181585	0.869581	-0.0130664	eQTL	NO
rs6734859-POMC	rs6734859	2	25379908	1.8e-09	POMC	0.000424315	-0.280543	0.392414	-0.0684143	eQTL	NO
rs1866146-ADCY3	rs1866146	2	25380573	9.8e-33	ADCY3	0.000295806	0.215423	0.742196	0.0195461	eQTL	NO
rs1866146-POMC	rs1866146	2	25380573	9.8e-33	POMC	5.26281e-05	-0.239996	0.136466	-0.0888961	eQTL	NO
rs6713532-ADCY3	rs6713532	2	25384833	6e-23	ADCY3	0.0182418	-0.159617	0.873088	-0.0107525	eQTL	NO
rs6713532-POMC	rs6713532	2	25384833	6e-23	POMC	3.2189e-06	0.31246	0.267237	0.0750551	eQTL	NO
rs6545975-ADCY3	rs6545975	2	25385485	4.8e-13	ADCY3	0.267786	-0.06388	0.871635	0.00925816	eQTL	NO
rs6545975-POMC	rs6545975	2	25385485	4.8e-13	POMC	0.206553	0.0726722	0.270385	0.0634683	eQTL	NO
rs7565427-ADCY3	rs7565427	2	25385638	4.2e-09	ADCY3	0.0238243	0.181786	0.8947	-0.0105975	eQTL	NO
rs7565427-POMC	rs7565427	2	25385638	4.2e-09	POMC	0.000406179	-0.283171	0.395821	-0.0683377	eQTL	NO
rs934778-ADCY3	rs934778	2	25389224	1.1e-28	ADCY3	0.00422808	0.163732	0.928012	0.0051529	eQTL	NO
rs934778-POMC	rs934778	2	25389224	1.1e-28	POMC	3.05164e-05	-0.237439	0.162455	-0.0800482	eQTL	NO
rs874401-ADCY3	rs874401	2	25402280	8.2e-18	ADCY3	0.0502671	-0.14725	0.861825	-0.0130249	eQTL	NO
rs874401-POMC	rs874401	2	25402280	8.2e-18	POMC	0.10935	0.120273	0.695061	0.0294931	eQTL	NO
rs4665771-ADCY3	rs4665771	2	25404327	3.8e-15	ADCY3	0.0500595	-0.147438	0.858165	-0.0133785	eQTL	NO
rs4665771-POMC	rs4665771	2	25404327	3.8e-15	POMC	0.115965	0.118129	0.7098	0.0280086	eQTL	NO
rs4665773-ADCY3	rs4665773	2	25404975	1.2e-17	ADCY3	0.0510524	-0.146731	0.861794	-0.013026	eQTL	NO
rs4665773-POMC	rs4665773	2	25404975	1.2e-17	POMC	0.11855	0.11724	0.716427	0.0273257	eQTL	NO
rs4665774-ADCY3	rs4665774	2	25404982	9.3e-17	ADCY3	0.0510673	-0.14672	0.861773	-0.0130279	eQTL	NO
rs4665774-POMC	rs4665774	2	25404982	9.3e-17	POMC	0.118625	0.117215	0.71642	0.0273262	eQTL	NO
rs4665775-ADCY3	rs4665775	2	25407121	2.7e-17	ADCY3	0.0536522	-0.144745	0.869652	-0.0122463	eQTL	NO
rs4665775-POMC	rs4665775	2	25407121	2.7e-17	POMC	0.127959	0.114039	0.742324	0.0246686	eQTL	NO
rs4665777-ADCY3	rs4665777	2	25410896	9.3e-16	ADCY3	0.0671088	-0.136971	0.843457	-0.0146949	eQTL	NO
rs4665777-POMC	rs4665777	2	25410896	9.3e-16	POMC	0.151353	0.107194	0.833912	0.0156889	eQTL	NO
rs4665778-ADCY3	rs4665778	2	25410970	9.6e-16	ADCY3	0.0666415	-0.137082	0.840229	-0.0149886	eQTL	NO
rs4665778-POMC	rs4665778	2	25410970	9.6e-16	POMC	0.152339	0.10684	0.838039	0.0152797	eQTL	NO
rs17046917-ADCY3	rs17046917	2	25412032	3.3e-16	ADCY3	0.068149	-0.1362	0.844172	-0.0145997	eQTL	NO
rs17046917-POMC	rs17046917	2	25412032	3.3e-16	POMC	0.156833	0.105582	0.847881	0.0143256	eQTL	NO
rs4665779-ADCY3	rs4665779	2	25412672	1.2e-15	ADCY3	0.0689722	-0.135707	0.846377	-0.0143811	eQTL	NO
rs4665779-POMC	rs4665779	2	25412672	1.2e-15	POMC	0.159718	0.104785	0.854021	0.0137317	eQTL	NO
rs12619868-ADCY3	rs12619868	2	25412845	4.6e-16	ADCY3	0.0691978	-0.13558	0.847168	-0.0143042	eQTL	NO
rs12619868-POMC	rs12619868	2	25412845	4.6e-16	POMC	0.160336	0.104616	0.855407	0.013598	eQTL	NO
rs4665287-ADCY3	rs4665287	2	25413309	6.1e-16	ADCY3	0.0698136	-0.135187	0.858338	-0.013238	eQTL	NO
rs4665287-POMC	rs4665287	2	25413309	6.1e-16	POMC	0.162829	0.103925	0.867752	0.0124171	eQTL	NO
rs12617514-ADCY3	rs12617514	2	25419691	2.3e-15	ADCY3	0.0743688	-0.133072	0.889452	-0.010311	eQTL	NO
rs12617514-POMC	rs12617514	2	25419691	2.3e-15	POMC	0.133493	0.111741	0.834326	0.0155998	eQTL	NO
rs10202360-ADCY3	rs10202360	2	25420865	1.9e-15	ADCY3	0.0708915	-0.1349	0.869228	-0.0122315	eQTL	NO
rs10202360-POMC	rs10202360	2	25420865	1.9e-15	POMC	0.151301	0.107031	0.852548	0.0138839	eQTL	NO
rs12619264-ADCY3	rs12619264	2	25421803	1.9e-15	ADCY3	0.0713774	-0.134825	0.873096	-0.0118804	eQTL	NO
rs12619264-POMC	rs12619264	2	25421803	1.9e-15	POMC	0.150095	0.107472	0.84639	0.0144877	eQTL	NO
rs12612413-ADCY3	rs12612413	2	25426846	2.9e-15	ADCY3	0.0704592	-0.135426	0.868278	-0.0123504	eQTL	NO
rs12612413-POMC	rs12612413	2	25426846	2.9e-15	POMC	0.146222	0.108632	0.842849	0.0148439	eQTL	NO
rs12468449-ADCY3	rs12468449	2	25432277	1.1e-15	ADCY3	0.0694323	-0.136148	0.891317	-0.0101921	eQTL	NO
rs12468449-POMC	rs12468449	2	25432277	1.1e-15	POMC	0.149447	0.10795	0.846267	0.0145409	eQTL	NO
rs12624309-ADCY3	rs12624309	2	25437885	1.7e-15	ADCY3	0.0622573	-0.14105	0.889999	-0.0104085	eQTL	NO
rs12624309-POMC	rs12624309	2	25437885	1.7e-15	POMC	0.153252	0.107906	0.910113	0.00854258	eQTL	NO
rs4665783-ADCY3	rs4665783	2	25448050	3.1e-15	ADCY3	0.0700907	-0.13663	0.904955	-0.0089592	eQTL	NO
rs4665783-POMC	rs4665783	2	25448050	3.1e-15	POMC	0.136896	0.112045	0.791331	0.0199601	eQTL	NO
rs2164411-ADCY3	rs2164411	2	25452906	1.1e-15	ADCY3	0.0705661	-0.137414	0.931416	-0.00650562	eQTL	NO
rs2164411-POMC	rs2164411	2	25452906	1.1e-15	POMC	0.124441	0.116587	0.728939	0.0263367	eQTL	NO
rs13420827-ADCY3	rs13420827	2	25453968	3.5e-15	ADCY3	0.11434	-0.121851	0.910334	-0.00864236	eQTL	NO
rs13420827-POMC	rs13420827	2	25453968	3.5e-15	POMC	0.0982486	0.127358	0.674547	0.0323986	eQTL	NO
rs2289195-ADCY3	rs2289195	2	25463483	9.1e-10	ADCY3	0.112508	-0.0876733	0.634399	0.026123	eQTL	NO
rs2289195-POMC	rs2289195	2	25463483	9.1e-10	POMC	0.0514946	0.107339	0.65228	0.0248876	eQTL	NO
rs734693-ADCY3	rs734693	2	25463871	8.2e-09	ADCY3	0.0810075	-0.105346	0.901378	-0.00744156	eQTL	NO
rs734693-POMC	rs734693	2	25463871	8.2e-09	POMC	0.838171	0.0123222	0.467715	0.0438385	aQTL	NO
rs2289093-ADCY3	rs2289093	2	25466888	4.7e-09	ADCY3	0.0682963	-0.109986	0.918331	-0.00615352	eQTL	NO
rs2289093-POMC	rs2289093	2	25466888	4.7e-09	POMC	0.811453	0.0143836	0.450932	0.0454791	aQTL	NO
rs11681447-ADCY3	rs11681447	2	25472784	2.9e-09	ADCY3	0.0696519	-0.109526	0.933693	-0.00499648	eQTL	NO
rs11681447-POMC	rs11681447	2	25472784	2.9e-09	POMC	0.800631	0.0152368	0.453279	0.0452745	aQTL	NO
rs7594432-ADCY3	rs7594432	2	25482883	4.1e-08	ADCY3	0.200338	-0.068689	0.583783	0.0292113	eQTL	NO
rs7594432-POMC	rs7594432	2	25482883	4.1e-08	POMC	0.0575682	0.101606	0.535843	0.0331887	eQTL	NO
rs10460566-ADCY3	rs10460566	2	25483121	7.8e-09	ADCY3	0.0900498	-0.102585	0.994444	0.000419145	eQTL	NO
rs10460566-POMC	rs10460566	2	25483121	7.8e-09	POMC	0.654537	0.027058	0.530986	0.0379088	aQTL	NO
rs7578575-ADCY3	rs7578575	2	25488819	1.9e-11	ADCY3	0.630895	0.0288584	0.591422	-0.0320316	aQTL	NO
rs7578575-POMC	rs7578575	2	25488819	1.9e-11	POMC	0.557715	-0.0351476	0.823739	0.0133653	eQTL	NO
rs7583409-ADCY3	rs7583409	2	25491056	7.4e-10	ADCY3	0.831502	0.0125938	0.556867	-0.034545	aQTL	NO
rs7583409-POMC	rs7583409	2	25491056	7.4e-10	POMC	0.581639	-0.0325517	0.67987	0.024397	eQTL	NO
rs13428812-ADCY3	rs13428812	2	25492467	1.1e-09	ADCY3	0.808568	0.0143631	0.553391	-0.0349065	aQTL	NO
rs13428812-POMC	rs13428812	2	25492467	1.1e-09	POMC	0.674491	-0.0248539	0.733029	0.0202004	eQTL	NO
rs7581217-ADCY3	rs7581217	2	25524944	2.6e-10	ADCY3	0.45006	-0.045916	0.703464	0.022994	eQTL	NO
rs7581217-POMC	rs7581217	2	25524944	2.6e-10	POMC	0.915705	0.00642433	0.468197	0.0440531	aQTL	NO
rs4517932-ADCY3	rs4517932	2	25552070	1.1e-08	ADCY3	0.745884	0.0177174	0.366102	-0.0490802	aQTL	NO
rs4517932-POMC	rs4517932	2	25552070	1.1e-08	POMC	0.00546426	-0.151208	0.272897	-0.0598563	eQTL	NO
rs2384146-ADCY3	rs2384146	2	25554091	4.8e-08	ADCY3	0.80213	0.0137519	0.331169	-0.0529668	aQTL	NO
rs2384146-POMC	rs2384146	2	25554091	4.8e-08	POMC	0.00513218	-0.15288	0.270606	-0.0603689	eQTL	NO
rs1275986-MAPRE3	rs1275986	2	26912079	4.1e-09	MAPRE3	0.608289	0.0300671	0.0871178	-0.10003	aQTL	NO
rs1275986-SNX17	rs1275986	2	26912079	4.1e-09	SNX17	0.0410914	-0.119282	0.0178426	-0.138113	aQTL	NO
rs2586886-MAPRE3	rs2586886	2	26932031	2.8e-10	MAPRE3	0.50021	0.0404051	0.167451	-0.0824949	aQTL	NO
rs2586886-SNX17	rs2586886	2	26932031	2.8e-10	SNX17	0.0492229	-0.117351	0.0344963	-0.125992	aQTL	NO
rs1275923-MAPRE3	rs1275923	2	26932796	1.3e-08	MAPRE3	0.648955	0.0278052	0.0784055	-0.107136	aQTL	NO
rs1275923-SNX17	rs1275923	2	26932796	1.3e-08	SNX17	0.0320628	-0.130314	0.0192204	-0.142126	aQTL	NO
rs1662988-MAPRE3	rs1662988	2	26940234	2.4e-08	MAPRE3	0.0106344	-0.156163	0.976802	0.00177759	eQTL	NO
rs1662988-SNX17	rs1662988	2	26940234	2.4e-08	SNX17	0.0370789	0.127152	0.0812151	0.106277	eQTL	NO
rs12468863-MAPRE3	rs12468863	2	26940294	5.1e-21	MAPRE3	6.42575e-05	0.209017	0.486249	0.036532	eQTL	NO
rs12468863-SNX17	rs12468863	2	26940294	5.1e-21	SNX17	0.087021	-0.0896378	0.0818874	-0.0910292	aQTL	NO
rs2384463-MAPRE3	rs2384463	2	26942256	1.7e-20	MAPRE3	7.24712e-06	0.23415	0.347507	0.0492555	eQTL	NO
rs2384463-SNX17	rs2384463	2	26942256	1.7e-20	SNX17	0.0767847	-0.0926362	0.100495	-0.0858981	eQTL	NO
rs7584568-MAPRE3	rs7584568	2	26945293	1.5e-19	MAPRE3	7.52269e-06	0.233947	0.369608	0.0470846	eQTL	NO
rs7584568-SNX17	rs7584568	2	26945293	1.5e-19	SNX17	0.0959363	-0.0872403	0.121913	-0.0809757	eQTL	NO
rs1320841-MAPRE3	rs1320841	2	26945566	1.3e-19	MAPRE3	5.90141e-06	0.236583	0.345567	0.0494941	eQTL	NO
rs1320841-SNX17	rs1320841	2	26945566	1.3e-19	SNX17	0.0939699	-0.0877534	0.120309	-0.0813189	eQTL	NO
rs1320840-MAPRE3	rs1320840	2	26949179	2.5e-20	MAPRE3	3.92781e-06	0.241688	0.338478	0.0503755	eQTL	NO
rs1320840-SNX17	rs1320840	2	26949179	2.5e-20	SNX17	0.0983152	-0.0868747	0.122709	-0.0810384	eQTL	NO
rs1731260-MAPRE3	rs1731260	2	26953354	7.1e-20	MAPRE3	3.82619e-06	-0.242456	0.334411	-0.0509035	eQTL	NO
rs1731260-SNX17	rs1731260	2	26953354	7.1e-20	SNX17	0.10758	0.084742	0.14034	0.0775791	eQTL	NO
rs1627854-MAPRE3	rs1627854	2	26953540	7.8e-20	MAPRE3	3.75371e-06	-0.242666	0.334494	-0.0508959	eQTL	NO
rs1627854-SNX17	rs1627854	2	26953540	7.8e-20	SNX17	0.107715	0.0847113	0.140285	0.0775914	eQTL	NO
rs1731259-MAPRE3	rs1731259	2	26953582	3.3e-20	MAPRE3	3.73742e-06	-0.242715	0.334539	-0.0508916	eQTL	NO
rs1731259-SNX17	rs1731259	2	26953582	3.3e-20	SNX17	0.107739	0.0847064	0.14027	0.077595	eQTL	NO
rs1631026-MAPRE3	rs1631026	2	26953850	6.4e-20	MAPRE3	3.63113e-06	-0.243037	0.334608	-0.0508871	eQTL	NO
rs1631026-SNX17	rs1631026	2	26953850	6.4e-20	SNX17	0.107891	0.0846743	0.140116	0.0776292	eQTL	NO
rs3739081-MAPRE3	rs3739081	2	26955621	8.7e-21	MAPRE3	1.52021e-06	0.252819	0.333414	0.0511424	eQTL	NO
rs3739081-SNX17	rs3739081	2	26955621	8.7e-21	SNX17	0.106066	-0.0853313	0.122095	-0.0815485	eQTL	NO
rs1275941-MAPRE3	rs1275941	2	26957396	3e-20	MAPRE3	9.06937e-07	-0.257955	0.334303	-0.0510191	eQTL	NO
rs1275941-SNX17	rs1275941	2	26957396	3e-20	SNX17	0.109208	0.0845256	0.120615	0.0818257	eQTL	NO
rs1275935-MAPRE3	rs1275935	2	26961857	1.2e-08	MAPRE3	1.8082e-09	-0.331687	0.491542	-0.0383359	eQTL	NO
rs1275935-SNX17	rs1275935	2	26961857	1.2e-08	SNX17	0.0665601	0.102061	0.0317905	0.119256	aQTL	NO
rs11126681-MAPRE3	rs11126681	2	26963378	9.6e-09	MAPRE3	4.72639e-09	0.322334	0.498146	0.0376514	eQTL	NO
rs11126681-SNX17	rs11126681	2	26963378	9.6e-09	SNX17	0.0657608	-0.102084	0.0369702	-0.115568	aQTL	NO
rs870535-MAPRE3	rs870535	2	26964015	3.1e-09	MAPRE3	4.32605e-09	0.322401	0.484914	0.0387321	eQTL	NO
rs870535-SNX17	rs870535	2	26964015	3.1e-09	SNX17	0.0681781	-0.10096	0.0380212	-0.114678	aQTL	NO
rs828270-MAPRE3	rs828270	2	26970109	2.8e-08	MAPRE3	2.46371e-09	0.328084	0.442898	0.0426452	eQTL	NO
rs828270-SNX17	rs828270	2	26970109	2.8e-08	SNX17	0.0854534	-0.09543	0.0451077	-0.111012	aQTL	NO
rs3845684-MAPRE3	rs3845684	2	26979671	2.3e-08	MAPRE3	1.05048e-09	0.335665	0.425799	0.0442885	eQTL	NO
rs3845684-SNX17	rs3845684	2	26979671	2.3e-08	SNX17	0.0910158	-0.0938361	0.0396885	-0.114027	aQTL	NO
rs4665904-MAPRE3	rs4665904	2	26982600	3e-08	MAPRE3	1.08128e-09	0.335363	0.423593	0.0444926	eQTL	NO
rs4665904-SNX17	rs4665904	2	26982600	3e-08	SNX17	0.0939829	-0.0929727	0.0404284	-0.113587	aQTL	NO
rs828259-MAPRE3	rs828259	2	26990507	3.1e-08	MAPRE3	1.42736e-09	0.332705	0.420218	0.0447806	eQTL	NO
rs828259-SNX17	rs828259	2	26990507	3.1e-08	SNX17	0.114567	-0.0875396	0.0426919	-0.112245	aQTL	NO
rs828265-MAPRE3	rs828265	2	26994920	3.1e-08	MAPRE3	1.18333e-09	0.334216	0.411069	0.0456536	eQTL	NO
rs828265-SNX17	rs828265	2	26994920	3.1e-08	SNX17	0.118204	-0.0866476	0.0452637	-0.110858	aQTL	NO
rs4665906-MAPRE3	rs4665906	2	27000276	2.5e-08	MAPRE3	1.19205e-09	0.334069	0.410262	0.0457209	eQTL	NO
rs4665906-SNX17	rs4665906	2	27000276	2.5e-08	SNX17	0.118713	-0.0865064	0.0458095	-0.110551	aQTL	NO
rs12467466-MAPRE3	rs12467466	2	27009478	4.4e-08	MAPRE3	0.00116655	0.205307	0.99256	-0.000590485	eQTL	NO
rs12467466-SNX17	rs12467466	2	27009478	4.4e-08	SNX17	0.0677082	-0.115454	0.0400494	-0.129572	aQTL	NO
rs714447-MAPRE3	rs714447	2	27028992	8.9e-11	MAPRE3	2.40202e-05	0.251963	0.4553	-0.0447096	eQTL	NO
rs714447-SNX17	rs714447	2	27028992	8.9e-11	SNX17	0.000231685	-0.219267	0.000387414	-0.211179	eQTL	NO
rs11126734-MAPRE3	rs11126734	2	27035978	4.8e-09	MAPRE3	6.32741e-10	0.338959	0.452768	0.0416295	eQTL	NO
rs11126734-SNX17	rs11126734	2	27035978	4.8e-09	SNX17	0.0697507	-0.100375	0.036427	-0.115624	aQTL	NO
rs4665352-MAPRE3	rs4665352	2	27039442	5.4e-09	MAPRE3	9.51566e-10	0.334258	0.471357	0.0397886	eQTL	NO
rs4665352-SNX17	rs4665352	2	27039442	5.4e-09	SNX17	0.0541444	-0.10617	0.0299085	-0.119538	aQTL	NO
rs4513249-MAPRE3	rs4513249	2	27058451	4.7e-08	MAPRE3	1.51877e-10	0.347784	0.547974	0.0330329	eQTL	NO
rs4513249-SNX17	rs4513249	2	27058451	4.7e-08	SNX17	0.0308956	-0.118395	0.0159478	-0.132003	aQTL	NO
rs12470698-MAPRE3	rs12470698	2	27063261	6e-09	MAPRE3	3.91919e-11	0.367574	0.592181	0.0301985	eQTL	NO
rs12470698-SNX17	rs12470698	2	27063261	6e-09	SNX17	0.0574057	-0.10691	0.0263977	-0.124724	aQTL	NO
rs7589183-MAPRE3	rs7589183	2	27064336	5.1e-10	MAPRE3	1.38615e-10	0.348831	0.549091	0.0329703	eQTL	NO
rs7589183-SNX17	rs7589183	2	27064336	5.1e-10	SNX17	0.0314043	-0.118146	0.0159145	-0.132163	aQTL	NO
rs7603056-MAPRE3	rs7603056	2	27064608	4.6e-10	MAPRE3	1.37832e-10	0.348894	0.549005	0.0329791	eQTL	NO
rs7603056-SNX17	rs7603056	2	27064608	4.6e-10	SNX17	0.0314491	-0.118121	0.0159279	-0.132153	aQTL	NO
rs7589610-MAPRE3	rs7589610	2	27064688	5.2e-10	MAPRE3	1.37262e-10	0.348937	0.54899	0.0329812	eQTL	NO
rs7589610-SNX17	rs7589610	2	27064688	5.2e-10	SNX17	0.0314751	-0.118106	0.0159319	-0.132152	aQTL	NO
rs2196150-MAPRE3	rs2196150	2	27066103	3.4e-08	MAPRE3	3.91223e-11	0.364772	0.548821	0.0335382	eQTL	NO
rs2196150-SNX17	rs2196150	2	27066103	3.4e-08	SNX17	0.0177858	-0.132227	0.00785647	-0.148063	aQTL	NO
rs1368888-MAPRE3	rs1368888	2	27068577	2e-08	MAPRE3	2.51145e-12	0.381751	0.651843	0.0249739	eQTL	NO
rs1368888-SNX17	rs1368888	2	27068577	2e-08	SNX17	0.0741143	-0.0986647	0.0236073	-0.124825	aQTL	NO
rs13405539-MAPRE3	rs13405539	2	27072209	1.9e-08	MAPRE3	4.18178e-12	0.377577	0.650046	0.0250857	eQTL	NO
rs13405539-SNX17	rs13405539	2	27072209	1.9e-08	SNX17	0.0372262	-0.114924	0.0156813	-0.133076	aQTL	NO
rs12991828-MAPRE3	rs12991828	2	27082559	1.5e-08	MAPRE3	1.54648e-12	0.385447	0.646378	0.0254037	eQTL	NO
rs12991828-SNX17	rs12991828	2	27082559	1.5e-08	SNX17	0.0502814	-0.108163	0.0160464	-0.132805	aQTL	NO
rs12992813-MAPRE3	rs12992813	2	27097194	5.4e-09	MAPRE3	2.21508e-13	0.399416	0.566257	0.0317632	eQTL	NO
rs12992813-SNX17	rs12992813	2	27097194	5.4e-09	SNX17	0.0487906	-0.108891	0.0146047	-0.134707	aQTL	NO
rs1728918-MAPRE3	rs1728918	2	27635463	2.2e-08	MAPRE3	0.647075	-0.029979	0.563446	-0.0377384	aQTL	NO
rs1728918-SNX17	rs1728918	2	27635463	2.2e-08	SNX17	0.97766	-0.00182795	0.552064	-0.0387718	aQTL	NO
rs1260326-MAPRE3	rs1260326	2	27730940	3.9e-10	MAPRE3	0.391468	-0.0469707	0.310013	-0.0555054	aQTL	NO
rs1260326-SNX17	rs1260326	2	27730940	3.9e-10	SNX17	0.551855	-0.0325127	0.494063	-0.0373274	aQTL	NO
rs780094-MAPRE3	rs780094	2	27741237	2.5e-08	MAPRE3	0.267351	-0.0601675	0.396051	-0.0459362	eQTL	NO
rs780094-SNX17	rs780094	2	27741237	2.5e-08	SNX17	0.700782	-0.0207865	0.645567	-0.0248519	aQTL	NO
rs780093-MAPRE3	rs780093	2	27742603	2e-08	MAPRE3	0.289783	-0.057589	0.407531	-0.0449574	eQTL	NO
rs780093-SNX17	rs780093	2	27742603	2e-08	SNX17	0.69685	-0.0211337	0.622602	-0.0266691	aQTL	NO
rs6547735-MAPRE3	rs6547735	2	27831607	1.6e-08	MAPRE3	0.229202	0.0807782	0.365958	-0.0606043	eQTL	NO
rs6547735-SNX17	rs6547735	2	27831607	1.6e-08	SNX17	0.901518	0.00829101	0.625912	-0.0326245	aQTL	NO
rs7586405-PPP1CB	rs7586405	2	28906644	1.4e-10	PPP1CB	0.0939282	0.100132	0.0101992	-0.153418	aQTL	NO
rs4531886-PPP1CB	rs4531886	2	28917964	1.5e-12	PPP1CB	0.0932545	-0.101106	0.000989534	0.197885	aQTL	NO
rs11683296-PPP1CB	rs11683296	2	28925404	9.8e-13	PPP1CB	0.0956122	-0.0999047	0.00082576	0.199933	aQTL	NO
rs11675572-PPP1CB	rs11675572	2	28931376	2.3e-12	PPP1CB	0.101088	-0.0980951	0.0006969	0.202295	aQTL	NO
rs745645-PPP1CB	rs745645	2	28931571	8e-13	PPP1CB	0.0921666	-0.100421	0.000806178	0.199266	aQTL	NO
rs2293553-PPP1CB	rs2293553	2	28932284	1.9e-12	PPP1CB	0.0999249	-0.098306	0.000695882	0.202063	aQTL	NO
rs17007191-PPP1CB	rs17007191	2	28932502	7.5e-13	PPP1CB	0.0910707	-0.100718	0.000820097	0.198902	aQTL	NO
rs9309664-PPP1CB	rs9309664	2	28939626	3.9e-12	PPP1CB	0.00311011	0.163475	0.042145	-0.112584	eQTL	NO
rs4408686-PPP1CB	rs4408686	2	28940526	3.8e-13	PPP1CB	0.0647259	-0.109933	0.00170234	0.186378	aQTL	NO
rs4666118-PPP1CB	rs4666118	2	28951698	2e-13	PPP1CB	0.0203409	-0.133551	0.00795154	0.152748	aQTL	NO
rs4665432-PPP1CB	rs4665432	2	28952026	2e-13	PPP1CB	0.0205055	-0.133399	0.00782589	0.153081	aQTL	NO
rs11688129-PPP1CB	rs11688129	2	28952581	1.9e-13	PPP1CB	0.0204144	-0.133489	0.0078277	0.15307	aQTL	NO
rs6710959-PPP1CB	rs6710959	2	28958603	7.8e-14	PPP1CB	0.0211417	0.132795	0.00759902	-0.153713	aQTL	NO
rs2045884-PPP1CB	rs2045884	2	28964355	1.7e-13	PPP1CB	0.0244509	0.130066	0.00636691	-0.157637	aQTL	NO
rs10198789-PPP1CB	rs10198789	2	28968811	1.8e-09	PPP1CB	0.00279553	0.157038	0.0536485	-0.101597	eQTL	NO
rs12714241-PPP1CB	rs12714241	2	28969413	2.2e-09	PPP1CB	0.00196073	0.163073	0.0588964	-0.0997447	eQTL	NO
rs7607844-PPP1CB	rs7607844	2	28971738	3e-12	PPP1CB	0.0076325	0.15901	0.0273567	-0.131657	eQTL	NO
rs4549034-PPP1CB	rs4549034	2	28972579	6e-14	PPP1CB	0.0208045	0.133138	0.00766658	-0.153536	aQTL	NO
rs11127188-PPP1CB	rs11127188	2	28972852	7.4e-14	PPP1CB	0.0207759	0.133171	0.00767691	-0.153515	aQTL	NO
rs4372836-PPP1CB	rs4372836	2	28973883	7.3e-16	PPP1CB	0.0199179	0.134028	0.00788885	-0.152929	aQTL	NO
rs966250-PPP1CB	rs966250	2	28974139	1.5e-09	PPP1CB	0.00197779	0.162746	0.0639693	-0.0977031	eQTL	NO
rs6547874-PPP1CB	rs6547874	2	28982030	1.6e-09	PPP1CB	0.00122088	0.169178	0.0621058	-0.0978741	eQTL	NO
rs6707848-PPP1CB	rs6707848	2	28988083	8.2e-14	PPP1CB	0.0115516	0.14463	0.00948512	-0.148587	aQTL	NO
rs11686412-PPP1CB	rs11686412	2	28992405	2e-08	PPP1CB	0.0117391	0.133367	0.0298502	-0.115068	eQTL	NO
rs6706858-PPP1CB	rs6706858	2	28992607	2.4e-08	PPP1CB	0.0116922	0.133437	0.0298445	-0.115068	eQTL	NO
rs10183665-PPP1CB	rs10183665	2	28995226	2.2e-09	PPP1CB	1.03442e-05	0.229778	0.405067	-0.0436941	eQTL	NO
rs7579277-PPP1CB	rs7579277	2	28996295	7.6e-14	PPP1CB	0.0106503	0.145974	0.00976645	-0.147735	aQTL	NO
rs7580078-PPP1CB	rs7580078	2	28997001	1.1e-12	PPP1CB	0.0750563	0.104016	0.00308755	-0.172608	aQTL	NO
rs10188412-PPP1CB	rs10188412	2	29000287	3.8e-08	PPP1CB	0.000233046	0.192419	0.269238	-0.0580442	eQTL	NO
rs1128416-PPP1CB	rs1128416	2	29001691	7.3e-09	PPP1CB	0.014701	0.129067	0.0316932	-0.113747	eQTL	NO
rs3768665-PPP1CB	rs3768665	2	29005602	1.4e-08	PPP1CB	0.0112125	0.133782	0.0299022	-0.114659	eQTL	NO
rs6725177-PPP1CB	rs6725177	2	29007855	3.8e-08	PPP1CB	0.000233127	0.192414	0.268973	-0.0580762	eQTL	NO
rs6747852-PPP1CB	rs6747852	2	29009840	1.8e-08	PPP1CB	0.01114	0.133904	0.0299765	-0.11461	eQTL	NO
rs3190-PPP1CB	rs3190	2	29025479	1.1e-09	PPP1CB	0.0011335	0.169661	0.0649099	-0.096495	eQTL	NO
rs12475612-PPP1CB	rs12475612	2	29030006	2.5e-09	PPP1CB	0.00133922	-0.167331	0.0582158	0.0990886	eQTL	NO
rs4132617-PPP1CB	rs4132617	2	29031312	8.7e-10	PPP1CB	0.00106781	0.17067	0.0658554	-0.0962335	eQTL	NO
rs7567861-PPP1CB	rs7567861	2	29035849	2e-09	PPP1CB	0.0009855	0.171582	0.0808259	-0.091216	eQTL	NO
rs10865508-PPP1CB	rs10865508	2	29053704	4.1e-09	PPP1CB	0.00125245	-0.167245	0.0678182	0.0949334	eQTL	NO
rs11685682-PPP1CB	rs11685682	2	29056801	3e-09	PPP1CB	0.00122598	-0.167633	0.069515	0.0943963	eQTL	NO
rs10166861-PPP1CB	rs10166861	2	29061111	4.2e-09	PPP1CB	0.00123689	-0.167358	0.0695039	0.0943188	eQTL	NO
rs4611608-PPP1CB	rs4611608	2	29064536	2.7e-09	PPP1CB	0.0012414	-0.167271	0.0701801	0.0940725	eQTL	NO
rs11684695-PPP1CB	rs11684695	2	29088450	2.4e-09	PPP1CB	0.0015408	-0.163877	0.0664129	0.0952515	eQTL	NO
rs4233729-PPP1CB	rs4233729	2	29092679	4e-09	PPP1CB	0.00119977	-0.167975	0.0835052	0.0900321	eQTL	NO
rs4666122-PPP1CB	rs4666122	2	29092850	1.8e-09	PPP1CB	0.00119734	-0.168022	0.0841319	0.0898596	eQTL	NO
rs4638745-PPP1CB	rs4638745	2	29093803	1.2e-09	PPP1CB	0.00131675	-0.166806	0.0963306	0.0866176	eQTL	NO
rs7592895-PPP1CB	rs7592895	2	29100168	9.5e-09	PPP1CB	7.74746e-05	0.205327	0.44661	-0.039771	eQTL	NO
rs4358081-PPP1CB	rs4358081	2	29100642	1.5e-08	PPP1CB	0.00154756	-0.16337	0.127171	0.0789679	eQTL	NO
rs3770811-FEZ2	rs3770811	2	36780780	2.9e-08	FEZ2	1.00383e-09	0.341062	0.662267	0.024694	eQTL	NO
rs3770809-FEZ2	rs3770809	2	36780952	1.9e-08	FEZ2	1.57263e-09	0.337397	0.631274	0.0271534	eQTL	NO
rs1533949-FEZ2	rs1533949	2	36781020	1.9e-08	FEZ2	2.15354e-09	0.333464	0.705996	0.02127	eQTL	NO
rs10194100-FEZ2	rs10194100	2	36783127	1.4e-08	FEZ2	2.01183e-09	0.335658	0.763051	0.0170796	eQTL	NO
rs17019087-FEZ2	rs17019087	2	36783599	7.8e-10	FEZ2	3.31798e-09	0.332733	0.732677	0.0194405	eQTL	NO
rs3770799-FEZ2	rs3770799	2	36788616	9.7e-10	FEZ2	3.44009e-09	0.33294	0.752591	0.0179701	eQTL	NO
rs11686443-FEZ2	rs11686443	2	36789757	2.5e-08	FEZ2	2.35582e-09	0.336005	0.739044	0.0189709	eQTL	NO
rs13406169-FEZ2	rs13406169	2	36791184	2.6e-08	FEZ2	2.53265e-09	0.335312	0.75251	0.0179555	eQTL	NO
rs13406184-FEZ2	rs13406184	2	36791226	2.1e-08	FEZ2	2.69102e-09	0.334028	0.74151	0.0187408	eQTL	NO
rs17488036-FEZ2	rs17488036	2	36792294	2e-08	FEZ2	2.76837e-08	0.308609	0.7759	-0.0159764	eQTL	NO
rs1179498-FEZ2	rs1179498	2	36793953	1e-08	FEZ2	5.02359e-08	0.299107	0.677332	-0.0230599	eQTL	NO
rs848636-FEZ2	rs848636	2	36794288	9.8e-09	FEZ2	5.0421e-08	0.299104	0.675621	-0.0231921	eQTL	NO
rs848635-FEZ2	rs848635	2	36794316	1.1e-08	FEZ2	5.03751e-08	0.299111	0.675556	-0.0231969	eQTL	NO
rs3770797-FEZ2	rs3770797	2	36796085	2.7e-08	FEZ2	1.51323e-08	0.314503	0.806224	-0.0137766	eQTL	NO
rs2022211-FEZ2	rs2022211	2	36801857	7.5e-09	FEZ2	1.93058e-08	0.313914	0.634457	-0.026846	eQTL	NO
rs10197570-FEZ2	rs10197570	2	36803890	1.4e-08	FEZ2	2.57808e-08	0.308606	0.659185	-0.0246972	eQTL	NO
rs2072534-FEZ2	rs2072534	2	36806021	1.7e-08	FEZ2	2.87735e-08	0.310122	0.691065	-0.0224393	eQTL	NO
rs848639-FEZ2	rs848639	2	36807935	3.9e-08	FEZ2	6.21202e-09	0.326446	0.868635	-0.00939716	eQTL	NO
rs848638-FEZ2	rs848638	2	36808350	2.6e-08	FEZ2	6.48815e-09	0.326166	0.865381	-0.00963568	eQTL	NO
rs14291-FEZ2	rs14291	2	36810586	3.5e-09	FEZ2	2.57542e-07	0.286885	0.453646	-0.0420835	eQTL	NO
rs12105545-FEZ2	rs12105545	2	36814201	2.1e-08	FEZ2	2.7529e-09	0.340547	0.974093	0.00188237	eQTL	NO
rs848611-FEZ2	rs848611	2	36816027	2.1e-08	FEZ2	2.67156e-08	0.314827	0.743347	-0.0187257	eQTL	NO
rs848610-FEZ2	rs848610	2	36816259	2.2e-08	FEZ2	1.0077e-08	0.326091	0.791131	-0.0152398	eQTL	NO
rs2072535-FEZ2	rs2072535	2	36817152	1.9e-08	FEZ2	2.03529e-08	0.323947	0.977486	-0.00164711	eQTL	NO
rs6544039-FEZ2	rs6544039	2	37015703	2e-08	FEZ2	0.669987	-0.0256099	0.301567	-0.0620093	aQTL	NO
rs11677279-FEZ2	rs11677279	2	37021090	1.1e-09	FEZ2	0.619067	-0.028331	0.561296	-0.033074	aQTL	NO
rs4670169-FEZ2	rs4670169	2	37023044	1.9e-09	FEZ2	0.891597	-0.00769634	0.656361	-0.0251044	aQTL	NO
rs2372713-FEZ2	rs2372713	2	37023688	1.2e-08	FEZ2	0.693602	-0.0234332	0.36177	-0.054186	aQTL	NO
rs12987048-FEZ2	rs12987048	2	37024713	3.4e-09	FEZ2	0.652887	-0.0253555	0.702462	-0.0215179	eQTL	NO
rs1558701-FEZ2	rs1558701	2	37027819	1.5e-08	FEZ2	0.913168	-0.00651006	0.455432	-0.0445141	aQTL	NO
rs763724-FEZ2	rs763724	2	37028115	3.5e-08	FEZ2	0.719496	-0.0215043	0.322662	-0.059152	aQTL	NO
rs4670171-FEZ2	rs4670171	2	37035013	4e-08	FEZ2	0.682829	-0.0247478	0.430382	-0.0477108	aQTL	NO
rs10200548-FEZ2	rs10200548	2	37040721	1.8e-08	FEZ2	0.565264	-0.0349525	0.301553	-0.0627254	aQTL	NO
rs4670621-FEZ2	rs4670621	2	37045677	2.8e-09	FEZ2	0.892538	-0.00772545	0.885993	0.00819214	aQTL	NO
rs4670624-FEZ2	rs4670624	2	37046119	9.1e-10	FEZ2	0.963708	0.00258219	0.770517	0.0165395	aQTL	NO
rs4670626-FEZ2	rs4670626	2	37046657	4.9e-10	FEZ2	0.971315	-0.00207771	0.776065	0.0164212	aQTL	NO
rs4670627-FEZ2	rs4670627	2	37046711	2.6e-10	FEZ2	0.327117	0.0557402	0.284674	0.0608007	aQTL	NO
rs1396145-EML4	rs1396145	2	41540279	1.6e-08	EML4	0.656232	-0.0253619	0.887368	0.00819568	eQTL	NO
rs12712747-EML4	rs12712747	2	41540474	4.2e-08	EML4	0.197303	-0.0697399	0.30463	-0.0564024	eQTL	NO
rs7602964-EML4	rs7602964	2	41540966	2.3e-08	EML4	0.580637	-0.0312035	0.905532	0.00680767	eQTL	NO
rs7605668-EML4	rs7605668	2	41541093	1.9e-08	EML4	0.650027	-0.0256044	0.795297	0.0148683	eQTL	NO
rs1508111-EML4	rs1508111	2	41547222	4.2e-08	EML4	0.625355	-0.0276925	0.600479	0.0301626	aQTL	NO
rs2023545-EML4	rs2023545	2	41551957	2.4e-08	EML4	0.91754	-0.00590421	0.462719	0.0425211	aQTL	NO
rs1588184-EML4	rs1588184	2	41554461	3.5e-08	EML4	0.926291	-0.00532104	0.53228	0.0364731	aQTL	NO
rs12621953-EML4	rs12621953	2	41554812	3.8e-08	EML4	0.631368	-0.0277189	0.750709	0.0186398	eQTL	NO
rs7569590-EML4	rs7569590	2	41556442	2.1e-08	EML4	0.460356	-0.0418793	0.947286	0.00380942	eQTL	NO
rs1559468-EML4	rs1559468	2	41556924	1.2e-08	EML4	0.498981	-0.0392702	0.95361	0.00343195	eQTL	NO
rs1567236-EML4	rs1567236	2	41559590	1.5e-08	EML4	0.512763	-0.0383377	0.960814	-0.00292284	eQTL	NO
rs2135996-EML4	rs2135996	2	41559769	2.4e-08	EML4	0.500748	0.037473	0.0970428	0.0937055	aQTL	NO
rs6750424-EML4	rs6750424	2	41560726	1.7e-08	EML4	0.461552	-0.0429866	0.980163	0.00147449	eQTL	NO
rs2048178-EML4	rs2048178	2	41561475	1.5e-08	EML4	0.458232	-0.0421566	0.937857	0.00450054	eQTL	NO
rs7565096-EML4	rs7565096	2	41562110	7.8e-09	EML4	0.458512	-0.0421348	0.936879	0.00457197	eQTL	NO
rs6745177-EML4	rs6745177	2	41564729	8.2e-09	EML4	0.722258	-0.0201004	0.711048	0.0212738	aQTL	NO
rs7601856-EML4	rs7601856	2	41567061	1.1e-08	EML4	0.480807	-0.0404716	0.99983	1.23933e-05	eQTL	NO
rs4952453-EML4	rs4952453	2	41569885	2.4e-08	EML4	0.464042	-0.0417129	0.922987	0.00559374	eQTL	NO
rs1508114-EML4	rs1508114	2	41572171	2e-08	EML4	0.5188	-0.036617	0.909833	0.00652786	eQTL	NO
rs2063179-EML4	rs2063179	2	41574085	4.6e-09	EML4	0.463629	-0.0417758	0.919177	0.00587483	eQTL	NO
rs6727419-EML4	rs6727419	2	41579722	4.6e-08	EML4	0.866914	-0.00945492	0.527573	0.0361895	aQTL	NO
rs7584371-EML4	rs7584371	2	41581176	3.6e-08	EML4	0.585038	-0.0310193	0.71991	0.0206872	eQTL	NO
rs12465106-EML4	rs12465106	2	41583244	7.3e-09	EML4	0.794054	-0.0151269	0.496547	0.040005	aQTL	NO
rs6544411-EML4	rs6544411	2	41583677	5.7e-09	EML4	0.917717	-0.00587174	0.523717	0.0367972	aQTL	NO
rs7577619-EML4	rs7577619	2	41593738	6.4e-09	EML4	0.950116	0.00354387	0.377617	0.0507398	aQTL	NO
rs6544412-EML4	rs6544412	2	41598756	2.3e-08	EML4	0.961659	-0.00280087	0.460956	0.0436147	aQTL	NO
rs2068390-EML4	rs2068390	2	41603674	1.9e-09	EML4	0.811668	-0.0135366	0.513902	0.0376548	aQTL	NO
rs6748956-EML4	rs6748956	2	41609539	7.7e-09	EML4	0.665219	-0.0245164	0.720334	0.0205988	eQTL	NO
rs10200672-EML4	rs10200672	2	41613716	9.8e-09	EML4	0.949147	-0.00358046	0.416985	0.046262	aQTL	NO
rs2102407-EML4	rs2102407	2	41614157	2.3e-08	EML4	0.823869	-0.0124983	0.525133	0.0362321	aQTL	NO
rs11124809-EML4	rs11124809	2	41614344	1.1e-08	EML4	0.948856	-0.00360092	0.417121	0.0462475	aQTL	NO
rs11124810-EML4	rs11124810	2	41614476	1.7e-08	EML4	0.933476	-0.00468604	0.428433	0.0451341	aQTL	NO
rs6544414-EML4	rs6544414	2	41615490	1.2e-08	EML4	0.800117	-0.014238	0.548466	0.0342629	aQTL	NO
rs2067513-EML4	rs2067513	2	41616153	4.9e-09	EML4	0.947959	-0.00366281	0.418057	0.0461381	aQTL	NO
rs12053069-EML4	rs12053069	2	41616164	1.9e-09	EML4	0.947959	-0.00366281	0.418057	0.0461381	aQTL	NO
rs12052737-EML4	rs12052737	2	41616692	8.9e-09	EML4	0.727829	-0.0195643	0.543407	0.034688	aQTL	NO
rs7577902-EML4	rs7577902	2	41616956	4.8e-09	EML4	0.961512	0.0027099	0.343583	0.0539936	aQTL	NO
rs10495891-EML4	rs10495891	2	41617543	2.9e-09	EML4	0.971105	0.00204571	0.426411	0.0456039	aQTL	NO
rs12712756-EML4	rs12712756	2	41617674	5.7e-09	EML4	0.948661	0.00361723	0.347906	0.053533	aQTL	NO
rs4952359-EML4	rs4952359	2	41617761	4e-09	EML4	0.961522	0.00270912	0.343603	0.0539898	aQTL	NO
rs1396133-EML4	rs1396133	2	41617969	3.5e-09	EML4	0.826584	-0.0123283	0.462334	0.0419944	aQTL	NO
rs1396134-EML4	rs1396134	2	41618171	5.9e-09	EML4	0.946274	0.00378436	0.34872	0.0534242	aQTL	NO
rs12616486-EML4	rs12616486	2	41620948	6.7e-09	EML4	0.827496	-0.0122557	0.467166	0.0415196	aQTL	NO
rs7599534-EML4	rs7599534	2	41622247	1.1e-08	EML4	0.947725	0.00367842	0.352159	0.0529931	aQTL	NO
rs1396135-EML4	rs1396135	2	41626916	9.4e-09	EML4	0.945491	0.00383772	0.348462	0.0534267	aQTL	NO
rs906547-EML4	rs906547	2	41627515	1.3e-08	EML4	0.962337	0.0026499	0.34346	0.0539692	aQTL	NO
rs13020420-EML4	rs13020420	2	41628539	9.4e-09	EML4	0.944863	0.003881	0.347845	0.053482	aQTL	NO
rs2135999-EML4	rs2135999	2	41629001	6.5e-09	EML4	0.961758	0.00268985	0.342772	0.0540295	aQTL	NO
rs1508117-EML4	rs1508117	2	41630652	3.6e-09	EML4	0.948624	0.00361478	0.347251	0.0535308	aQTL	NO
rs1508118-EML4	rs1508118	2	41630684	4.4e-09	EML4	0.948466	0.0036259	0.347151	0.0535414	aQTL	NO
rs13419293-EML4	rs13419293	2	41630982	5.3e-09	EML4	0.944195	0.00392597	0.347055	0.05354	aQTL	NO
rs12712760-EML4	rs12712760	2	41631206	4e-09	EML4	0.948316	0.00363537	0.346856	0.0535584	aQTL	NO
rs1396136-EML4	rs1396136	2	41631901	3e-09	EML4	0.96795	0.00225219	0.344973	0.0537392	aQTL	NO
rs7371338-EML4	rs7371338	2	41631931	3.5e-09	EML4	0.954303	0.00321313	0.34989	0.0532122	aQTL	NO
rs1396137-EML4	rs1396137	2	41632183	3.7e-09	EML4	0.954223	0.0032188	0.349844	0.0532172	aQTL	NO
rs7605315-EML4	rs7605315	2	41632740	3.8e-09	EML4	0.954221	0.0032189	0.349856	0.0532162	aQTL	NO
rs4952460-EML4	rs4952460	2	41633072	3.5e-09	EML4	0.954057	0.00323044	0.349728	0.0532301	aQTL	NO
rs4245772-EML4	rs4245772	2	41633212	3.6e-09	EML4	0.95412	0.00322604	0.349762	0.0532263	aQTL	NO
rs4245773-EML4	rs4245773	2	41633243	3.4e-09	EML4	0.656268	-0.0273944	0.629983	0.0301116	aQTL	NO
rs2888779-EML4	rs2888779	2	41633255	3.3e-09	EML4	0.980539	-0.00140677	0.471984	0.042115	aQTL	NO
rs2374240-EML4	rs2374240	2	41633486	3.7e-09	EML4	0.952856	0.00331474	0.349207	0.0532839	aQTL	NO
rs4281951-EML4	rs4281951	2	41633689	8.5e-09	EML4	0.952409	0.00334622	0.34902	0.0533041	aQTL	NO
rs4281952-EML4	rs4281952	2	41633705	4.7e-09	EML4	0.952409	0.00334622	0.34902	0.0533041	aQTL	NO
rs6544415-EML4	rs6544415	2	41633767	7.3e-09	EML4	0.946642	0.0037512	0.352095	0.0529501	aQTL	NO
rs7609331-EML4	rs7609331	2	41633921	4.4e-09	EML4	0.951865	0.00338438	0.348986	0.0533065	aQTL	NO
rs6746520-EML4	rs6746520	2	41633989	5.2e-09	EML4	0.951876	0.00338363	0.348986	0.0533064	aQTL	NO
rs1588186-EML4	rs1588186	2	41634573	5.1e-09	EML4	0.950903	0.00345199	0.348994	0.0533034	aQTL	NO
rs1588187-EML4	rs1588187	2	41634602	5.2e-09	EML4	0.950886	0.00345318	0.349055	0.0532965	aQTL	NO
rs12622990-EML4	rs12622990	2	41634751	6.1e-09	EML4	0.945067	0.00386174	0.352196	0.0529344	aQTL	NO
rs7582345-EML4	rs7582345	2	41635180	3.6e-09	EML4	0.961679	0.00269235	0.34401	0.0538306	aQTL	NO
rs7582352-EML4	rs7582352	2	41635221	4.2e-09	EML4	0.947678	0.00367849	0.348971	0.0532975	aQTL	NO
rs7608596-EML4	rs7608596	2	41635265	4.8e-09	EML4	0.946105	0.00378886	0.348988	0.0532907	aQTL	NO
rs13005736-EML4	rs13005736	2	41635414	5.6e-09	EML4	0.934197	0.00462471	0.348615	0.0532969	aQTL	NO
rs13006457-EML4	rs13006457	2	41635482	4.9e-09	EML4	0.929566	0.00494946	0.348601	0.0532822	aQTL	NO
rs7609001-EML4	rs7609001	2	41635639	5.3e-09	EML4	0.914931	0.00597467	0.348597	0.0532217	aQTL	NO
rs6544416-EML4	rs6544416	2	41635938	3.7e-09	EML4	0.939726	0.00423232	0.366799	0.0512826	aQTL	NO
rs6544417-EML4	rs6544417	2	41636056	3.6e-09	EML4	0.892494	0.00754227	0.348813	0.0530796	aQTL	NO
rs6736392-EML4	rs6736392	2	41636177	4.2e-09	EML4	0.885672	0.00801837	0.348822	0.0530409	aQTL	NO
rs4952461-EML4	rs4952461	2	41636537	4.1e-09	EML4	0.920455	0.00558999	0.356475	0.0524023	aQTL	NO
rs4952361-EML4	rs4952361	2	41636627	3.5e-09	EML4	0.925887	0.00520407	0.363221	0.0516413	aQTL	NO
rs4952362-EML4	rs4952362	2	41636730	4e-09	EML4	0.887819	0.00786828	0.348886	0.0530437	aQTL	NO
rs4952462-EML4	rs4952462	2	41636754	3.5e-09	EML4	0.928132	-0.00505663	0.481754	0.0400441	aQTL	NO
rs4952363-EML4	rs4952363	2	41636820	4e-09	EML4	0.921853	0.00548597	0.36322	0.0516203	aQTL	NO
rs4952463-EML4	rs4952463	2	41636880	4.6e-09	EML4	0.887346	0.00790124	0.348782	0.0530523	aQTL	NO
rs13014427-EML4	rs13014427	2	41637021	4.1e-09	EML4	0.883499	0.00816985	0.348821	0.053028	aQTL	NO
rs1995738-EML4	rs1995738	2	41637415	3.8e-09	EML4	0.926079	0.00519049	0.363175	0.0516455	aQTL	NO
rs1995739-EML4	rs1995739	2	41637518	3.7e-09	EML4	0.900932	0.00694036	0.343975	0.0535623	aQTL	NO
rs1995740-EML4	rs1995740	2	41637597	4.6e-09	EML4	0.939915	0.00421521	0.358699	0.0521078	aQTL	NO
rs10169594-EML4	rs10169594	2	41637688	2e-11	EML4	0.645522	0.0258886	0.129166	0.0866588	aQTL	NO
rs10204604-EML4	rs10204604	2	41638052	4.8e-09	EML4	0.922973	0.00540728	0.362426	0.0517077	aQTL	NO
rs10172491-EML4	rs10172491	2	41638194	5.2e-09	EML4	0.90204	0.00686289	0.343092	0.0536647	aQTL	NO
rs11124811-EML4	rs11124811	2	41638727	6.5e-09	EML4	0.962358	-0.00263751	0.468352	0.0411467	aQTL	NO
rs9808530-EML4	rs9808530	2	41639042	6.9e-09	EML4	0.90111	0.00692206	0.346398	0.0532502	aQTL	NO
rs9808528-EML4	rs9808528	2	41639065	5.8e-09	EML4	0.892901	0.00750528	0.351693	0.0527053	aQTL	NO
rs10211187-EML4	rs10211187	2	41639847	4.7e-09	EML4	0.925028	0.00524463	0.352006	0.0526592	aQTL	NO
rs1508119-EML4	rs1508119	2	41640295	3.6e-09	EML4	0.949412	-0.00354299	0.494773	0.0387115	aQTL	NO
rs872037-EML4	rs872037	2	41641357	1.2e-08	EML4	0.925925	-0.00516216	0.449047	0.0426744	aQTL	NO
rs4952364-EML4	rs4952364	2	41641558	8.9e-09	EML4	0.908926	-0.00636105	0.44858	0.0427829	aQTL	NO
rs1354982-EML4	rs1354982	2	41641880	7.8e-09	EML4	0.856484	-0.0100673	0.40978	0.0465851	aQTL	NO
rs1354983-EML4	rs1354983	2	41642035	9.7e-09	EML4	0.856487	-0.010067	0.40956	0.0466068	aQTL	NO
rs1354984-EML4	rs1354984	2	41642045	6e-09	EML4	0.905071	-0.00668795	0.39558	0.0483687	aQTL	NO
rs1508120-EML4	rs1508120	2	41643650	1e-08	EML4	0.857916	-0.00996623	0.408427	0.046722	aQTL	NO
rs6748051-EML4	rs6748051	2	41644732	9e-09	EML4	0.935996	0.00446264	0.300614	0.0583938	aQTL	NO
rs10210181-EML4	rs10210181	2	41644827	9.4e-09	EML4	0.842203	0.0110847	0.187856	0.0744203	aQTL	NO
rs12467113-EML4	rs12467113	2	41645018	7.1e-09	EML4	0.922653	0.00539773	0.30484	0.0579082	aQTL	NO
rs12712761-EML4	rs12712761	2	41646225	9.9e-09	EML4	0.934719	0.0045521	0.299561	0.0585237	aQTL	NO
rs6544418-EML4	rs6544418	2	41646513	8.8e-09	EML4	0.922532	0.00540615	0.304086	0.057998	aQTL	NO
rs4952464-EML4	rs4952464	2	41646813	1.6e-08	EML4	0.858935	-0.00989619	0.405949	0.0469799	aQTL	NO
rs906549-EML4	rs906549	2	41653824	1.1e-08	EML4	0.885469	-0.008004	0.393277	0.0481613	aQTL	NO
rs1508123-EML4	rs1508123	2	41654633	9.9e-09	EML4	0.905338	-0.00660599	0.378906	0.0496232	aQTL	NO
rs12468176-EML4	rs12468176	2	41655064	5.6e-09	EML4	0.882971	0.00816415	0.277462	0.061142	aQTL	NO
rs2174883-EML4	rs2174883	2	41655276	9e-09	EML4	0.87908	0.00843531	0.276515	0.0612453	aQTL	NO
rs2174884-EML4	rs2174884	2	41655654	9.8e-09	EML4	0.877802	0.00852531	0.274716	0.0614763	aQTL	NO
rs1508124-EML4	rs1508124	2	41656025	1.4e-08	EML4	0.881223	0.00828425	0.277598	0.0611043	aQTL	NO
rs10208387-EML4	rs10208387	2	41656410	1.5e-08	EML4	0.876671	0.00860412	0.273595	0.0616146	aQTL	NO
rs10191557-EML4	rs10191557	2	41658224	1.5e-08	EML4	0.86396	0.00949333	0.266111	0.0625451	aQTL	NO
rs1157103-EML4	rs1157103	2	41659303	9.9e-09	EML4	0.938307	-0.00429435	0.355238	0.0520733	aQTL	NO
rs6544420-EML4	rs6544420	2	41659651	4.4e-08	EML4	0.857036	0.00997871	0.260479	0.0632683	aQTL	NO
rs4952466-EML4	rs4952466	2	41660028	1.5e-08	EML4	0.848466	0.0105792	0.255045	0.0639653	aQTL	NO
rs7574300-EML4	rs7574300	2	41670280	1.4e-08	EML4	0.939896	-0.00416742	0.268249	0.0621114	aQTL	NO
rs6544423-EML4	rs6544423	2	41670350	1.3e-08	EML4	0.91643	-0.0057997	0.270591	0.0618097	aQTL	NO
rs869865-EML4	rs869865	2	41670653	9.4e-09	EML4	0.919426	0.00558844	0.149467	0.0808062	aQTL	NO
rs2888791-EML4	rs2888791	2	41670981	9.8e-09	EML4	0.904006	-0.00667608	0.301511	0.0580588	aQTL	NO
rs4245774-EML4	rs4245774	2	41671495	1.5e-08	EML4	0.861072	-0.00968716	0.344793	0.0530875	aQTL	NO
rs4645044-EML4	rs4645044	2	41672477	1.2e-08	EML4	0.867925	-0.00920092	0.324584	0.05533	aQTL	NO
rs1396141-EML4	rs1396141	2	41673745	9.5e-09	EML4	0.805115	-0.0135741	0.259836	0.0629243	aQTL	NO
rs7596089-EML4	rs7596089	2	41674262	1.1e-08	EML4	0.916282	0.00580529	0.14591	0.0814902	aQTL	NO
rs7573175-EML4	rs7573175	2	41675318	1.3e-08	EML4	0.911237	0.0061596	0.144077	0.0819024	aQTL	NO
rs7561525-EML4	rs7561525	2	41679090	4.6e-08	EML4	0.889693	-0.00766785	0.232828	0.0669516	aQTL	NO
rs11893342-EML4	rs11893342	2	41681756	6.3e-09	EML4	0.783263	0.0152169	0.112103	0.0891775	aQTL	NO
rs11903868-EML4	rs11903868	2	41681848	1.5e-08	EML4	0.991132	-0.000616637	0.272885	0.0617455	aQTL	NO
rs6750931-EML4	rs6750931	2	41682278	4.7e-09	EML4	0.781933	0.0153201	0.113613	0.0888478	aQTL	NO
rs6738061-EML4	rs6738061	2	41682638	4.6e-09	EML4	0.792137	0.0145828	0.111694	0.0893025	aQTL	NO
rs6723137-EML4	rs6723137	2	41682775	5.9e-09	EML4	0.792381	0.014566	0.111769	0.0892886	aQTL	NO
rs6544424-EML4	rs6544424	2	41683041	5.2e-09	EML4	0.791227	0.014649	0.111687	0.0893094	aQTL	NO
rs6750602-EML4	rs6750602	2	41685325	1.7e-08	EML4	0.776458	0.0157179	0.115299	0.0884516	aQTL	NO
rs4459777-EML4	rs4459777	2	41685976	3.1e-09	EML4	0.788074	0.0148755	0.113198	0.0889349	aQTL	NO
rs2136000-EML4	rs2136000	2	41689191	4.4e-09	EML4	0.783147	0.0152323	0.113262	0.0889324	aQTL	NO
rs4408765-EML4	rs4408765	2	41690066	4.2e-09	EML4	0.772739	0.0159932	0.115743	0.08838	aQTL	NO
rs7578868-EML4	rs7578868	2	41690425	3.1e-09	EML4	0.770419	0.0161593	0.115665	0.0883887	aQTL	NO
rs12470367-EML4	rs12470367	2	41691273	3.4e-09	EML4	0.677776	0.0229378	0.0922195	0.0943055	aQTL	NO
rs6741457-EML4	rs6741457	2	41693901	2.4e-09	EML4	0.542143	0.0337733	0.0960769	0.0935517	aQTL	NO
rs976160-EML4	rs976160	2	41695142	4.7e-09	EML4	0.739415	0.0185007	0.17411	0.0767179	aQTL	NO
rs6544426-EML4	rs6544426	2	41696534	4.4e-09	EML4	0.740067	0.0184543	0.176023	0.0763856	aQTL	NO
rs4985337-EML4	rs4985337	2	41700098	1.1e-08	EML4	0.490389	0.0379829	0.127631	0.0851476	aQTL	NO
rs12712766-EML4	rs12712766	2	41703166	3.8e-10	EML4	0.552136	0.0332929	0.133902	0.0851746	aQTL	NO
rs12712767-EML4	rs12712767	2	41703383	4.8e-11	EML4	0.397007	0.0471927	0.0708579	0.102117	aQTL	NO
rs12996069-EML4	rs12996069	2	41704150	2.1e-10	EML4	0.568002	0.0316237	0.140832	0.0827729	aQTL	NO
rs12997558-EML4	rs12997558	2	41704580	6.7e-11	EML4	0.380293	0.0487745	0.0501844	0.110438	aQTL	NO
rs1848374-EML4	rs1848374	2	41704927	1.5e-08	EML4	0.666769	0.0237874	0.215601	0.0694365	aQTL	NO
rs1508109-EML4	rs1508109	2	41705032	4.3e-09	EML4	0.488603	0.0381021	0.120853	0.086608	aQTL	NO
rs13018897-EML4	rs13018897	2	41707765	2.4e-11	EML4	0.408896	0.0460619	0.0875022	0.0967053	aQTL	NO
rs1508145-EML4	rs1508145	2	41709820	3.4e-11	EML4	0.407085	0.0462486	0.0868171	0.0969328	aQTL	NO
rs6755853-EML4	rs6755853	2	41711468	2.3e-09	EML4	0.706151	0.0208112	0.238011	0.066112	aQTL	NO
rs2063178-EML4	rs2063178	2	41712482	4.1e-09	EML4	0.661211	0.02424	0.263417	0.0627933	aQTL	NO
rs2063177-EML4	rs2063177	2	41712849	1.6e-11	EML4	0.348818	0.0525892	0.0675245	0.104117	aQTL	NO
rs4952471-EML4	rs4952471	2	41714466	2e-09	EML4	0.493196	0.0377738	0.121878	0.0865377	aQTL	NO
rs7606631-EML4	rs7606631	2	41717577	2.2e-09	EML4	0.697988	0.0214329	0.236071	0.0664295	aQTL	NO
rs7580551-EML4	rs7580551	2	41718026	4.2e-11	EML4	0.370723	0.0501985	0.0734905	0.101839	aQTL	NO
rs10175292-EML4	rs10175292	2	41718641	4.2e-11	EML4	0.368494	0.0505011	0.0709467	0.102889	aQTL	NO
rs6544428-EML4	rs6544428	2	41719233	2.6e-09	EML4	0.514573	0.0358443	0.134434	0.0835459	aQTL	NO
rs12474614-EML4	rs12474614	2	41721609	4.6e-09	EML4	0.497083	0.0374502	0.121157	0.0867404	aQTL	NO
rs7599201-EML4	rs7599201	2	41722969	3.8e-09	EML4	0.685254	0.0224134	0.289571	0.0594539	aQTL	NO
rs6544432-EML4	rs6544432	2	41723200	2.2e-08	EML4	0.695697	0.021643	0.311828	0.0568143	aQTL	NO
rs6754258-EML4	rs6754258	2	41723500	6.5e-09	EML4	0.695697	0.021643	0.311828	0.0568143	aQTL	NO
rs9989798-EML4	rs9989798	2	41725513	3e-10	EML4	0.346709	0.05284	0.0623989	0.106163	aQTL	NO
rs6757500-EML4	rs6757500	2	41729781	1.3e-10	EML4	0.375302	0.0497108	0.106893	0.0917442	aQTL	NO
rs12712770-EML4	rs12712770	2	41730127	8.4e-11	EML4	0.374805	0.0497637	0.106568	0.0918314	aQTL	NO
rs6712352-EML4	rs6712352	2	41732787	4e-09	EML4	0.519978	0.0357351	0.185799	0.0745927	aQTL	NO
rs12105701-EML4	rs12105701	2	41737200	3.1e-08	EML4	0.286239	0.0584869	0.0647175	0.102796	aQTL	NO
rs13015379-EML4	rs13015379	2	41740314	3.6e-09	EML4	0.337856	0.0539411	0.0829065	0.0990351	aQTL	NO
rs4952485-EML4	rs4952485	2	41747608	1.2e-08	EML4	0.478891	0.0389848	0.103926	0.090846	aQTL	NO
rs13002005-EML4	rs13002005	2	41747960	1.7e-08	EML4	0.315553	0.0563309	0.0531193	0.110121	aQTL	NO
rs4952486-EML4	rs4952486	2	41748171	1.1e-08	EML4	0.482435	0.0386676	0.10454	0.0906767	aQTL	NO
rs1508137-EML4	rs1508137	2	41748600	1.6e-09	EML4	0.312547	0.0566815	0.0527602	0.110287	aQTL	NO
rs1508135-EML4	rs1508135	2	41749006	1.6e-09	EML4	0.313369	0.0565908	0.0528663	0.110248	aQTL	NO
rs6544440-EML4	rs6544440	2	41749633	1.5e-09	EML4	0.312545	0.0566928	0.0530259	0.110185	aQTL	NO
rs7561570-EML4	rs7561570	2	41749964	7.1e-09	EML4	0.589014	0.0299442	0.143416	0.0822999	aQTL	NO
rs7578278-EML4	rs7578278	2	41750080	1.4e-08	EML4	0.47011	0.0398578	0.0935129	0.0939057	aQTL	NO
rs13022030-EML4	rs13022030	2	41750185	1.3e-09	EML4	0.312448	0.0567049	0.0530287	0.110185	aQTL	NO
rs13022054-EML4	rs13022054	2	41750227	2e-09	EML4	0.312415	0.0567089	0.0530252	0.110187	aQTL	NO
rs12712777-EML4	rs12712777	2	41750579	1.3e-08	EML4	0.312539	0.0566951	0.0530936	0.110157	aQTL	NO
rs10181940-EML4	rs10181940	2	41750893	1.3e-09	EML4	0.312654	0.0566825	0.0531428	0.110136	aQTL	NO
rs10205537-EML4	rs10205537	2	41751055	1.7e-09	EML4	0.324011	0.0549815	0.0612424	0.105867	aQTL	NO
rs4531978-EML4	rs4531978	2	41751573	1.3e-09	EML4	0.317135	0.0561882	0.0560613	0.108872	aQTL	NO
[truncated: 12,863 more rows]
