# Supplementary material for: Inferred expression regulator activities suggest genes mediating cardiometabolic genetic signals
Source: PLoS Comput Biol. 2021 Nov 18;17(11):e1009563. doi: 10.1371/journal.pcbi.1009563 (PMC8639061; doi:10.1371/journal.pcbi.1009563)
Supplement: S6 Table — (XLSX) [file pcbi.1009563.s016.xlsx]

## Sheet: ST6
S6 Table: cis-eQTL and aQTL results between BMI-adjusted WHR GWAS SNPs and genes with at least one significant QTL at FDR < 0.05
						cis-eQTL		cis-aQTL
QTL	SNP	SNP chr	SNP position	BMIadjWHR GWAS P	Gene	P-value	Beta	P-value	Beta	Best QTL?	WHR MR?
rs1766783-TBX15	rs1766783	1	119434896	4.6e-09	TBX15	0.00805012	0.171668	0.687918	-0.0261488	eQTL	NO
rs10923696-TBX15	rs10923696	1	119450933	2.1e-10	TBX15	0.0158251	-0.174254	0.630303	0.034912	eQTL	NO
rs12138046-TBX15	rs12138046	1	119452617	4.3e-09	TBX15	0.0153877	-0.174676	0.641036	0.0337603	eQTL	NO
rs12127088-TBX15	rs12127088	1	119452655	1.1e-09	TBX15	0.0153731	-0.174696	0.641279	0.0337348	eQTL	NO
rs7519460-TBX15	rs7519460	1	119453229	4e-10	TBX15	0.0152403	-0.174814	0.644815	0.0333571	eQTL	NO
rs2810935-TBX15	rs2810935	1	119453579	2.2e-09	TBX15	0.00133604	-0.215297	0.958011	0.00355499	eQTL	NO
rs1766789-TBX15	rs1766789	1	119455852	1.4e-08	TBX15	0.00130572	-0.215486	0.976698	0.00196998	eQTL	NO
rs10923697-TBX15	rs10923697	1	119455990	6e-10	TBX15	0.01482	-0.175303	0.664021	0.0313894	eQTL	NO
rs1547848-TBX15	rs1547848	1	119456195	2.3e-09	TBX15	0.00130107	-0.215514	0.97943	0.00173857	eQTL	NO
rs1779454-TBX15	rs1779454	1	119458117	1.2e-08	TBX15	0.00127826	-0.215636	0.994294	0.000481769	eQTL	NO
rs1014098-TBX15	rs1014098	1	119458215	4e-08	TBX15	0.574051	0.0368037	0.296159	-0.0685479	aQTL	NO
rs10923698-TBX15	rs10923698	1	119458234	4e-09	TBX15	0.0142859	-0.175901	0.684765	0.0292789	eQTL	NO
rs2645286-TBX15	rs2645286	1	119458501	3.2e-08	TBX15	0.574675	0.0367403	0.295751	-0.0685996	aQTL	NO
rs1779429-TBX15	rs1779429	1	119460481	3.6e-10	TBX15	0.00124188	-0.215948	0.989703	-0.000868448	eQTL	NO
rs12133982-TBX15	rs12133982	1	119464002	1.8e-08	TBX15	0.660852	0.028861	0.254104	-0.0751704	aQTL	NO
rs4659128-TBX15	rs4659128	1	119464710	2.4e-10	TBX15	0.0127967	-0.178347	0.737018	0.0241691	eQTL	NO
rs12134163-TBX15	rs12134163	1	119466993	1.7e-08	TBX15	0.666397	0.0283661	0.251725	-0.0755678	aQTL	NO
rs10494217-TBX15	rs10494217	1	119469188	2e-08	TBX15	0.671381	0.0279211	0.249602	-0.0759212	aQTL	NO
rs2645290-TBX15	rs2645290	1	119471908	3.1e-12	TBX15	0.00208263	0.202583	0.727699	-0.0230479	eQTL	NO
rs17185933-TBX15	rs17185933	1	119474772	1.5e-08	TBX15	0.641667	0.0306586	0.272344	-0.0724632	aQTL	NO
rs912960-TBX15	rs912960	1	119478502	1.4e-11	TBX15	0.00255054	0.197419	0.642929	-0.0305044	eQTL	NO
rs10923703-TBX15	rs10923703	1	119489882	2.3e-09	TBX15	0.163604	0.0760287	0.426001	-0.0435713	eQTL	NO
rs12139690-TBX15	rs12139690	1	119491316	1.2e-08	TBX15	0.699283	0.0257081	0.246641	-0.0772551	aQTL	NO
rs2225024-TBX15	rs2225024	1	119491733	1.1e-09	TBX15	0.192738	0.0715072	0.344407	-0.0520464	eQTL	NO
rs1409154-TBX15	rs1409154	1	119491764	2.1e-10	TBX15	0.193138	0.0714197	0.345003	-0.0519653	eQTL	NO
rs1409156-TBX15	rs1409156	1	119491784	1.7e-10	TBX15	0.140206	0.0853832	0.451363	-0.0437267	eQTL	NO
rs6701231-TBX15	rs6701231	1	119495661	1.5e-10	TBX15	0.18298	0.0728599	0.351024	-0.0511664	eQTL	NO
rs713451-TBX15	rs713451	1	119496779	1.1e-10	TBX15	0.182998	0.0728569	0.350995	-0.0511694	eQTL	NO
rs12143789-TBX15	rs12143789	1	119497154	7.6e-09	TBX15	0.705644	0.0251802	0.246326	-0.0774379	aQTL	NO
rs12064744-TBX15	rs12064744	1	119497395	7.2e-11	TBX15	0.183169	0.0728279	0.35074	-0.0511961	eQTL	NO
rs6662475-TBX15	rs6662475	1	119498207	9.4e-11	TBX15	0.183254	0.0728134	0.350612	-0.0512095	eQTL	NO
rs12145847-TBX15	rs12145847	1	119499018	1.3e-10	TBX15	0.183291	0.0728073	0.350555	-0.0512155	eQTL	NO
rs12123832-TBX15	rs12123832	1	119499046	1.6e-10	TBX15	0.183291	0.0728073	0.350555	-0.0512155	eQTL	NO
rs985036-TBX15	rs985036	1	119500773	1.7e-10	TBX15	0.174252	0.0746168	0.354643	-0.0509746	eQTL	NO
rs12144610-TBX15	rs12144610	1	119501103	9.5e-09	TBX15	0.70555	0.0251877	0.246324	-0.0774356	aQTL	NO
rs984222-TBX15	rs984222	1	119503843	1.5e-17	TBX15	3.65242e-05	0.229423	0.774018	-0.0160925	eQTL	NO
rs984225-TBX15	rs984225	1	119504284	5.5e-18	TBX15	3.65157e-05	0.229421	0.773964	-0.0160961	eQTL	NO
rs9659323-TBX15	rs9659323	1	119504361	4.1e-11	TBX15	0.00370674	0.152856	0.77259	-0.015304	eQTL	NO
rs9658899-TBX15	rs9658899	1	119504543	3e-11	TBX15	0.0037078	0.15285	0.772556	-0.0153062	eQTL	NO
rs1623409-TBX15	rs1623409	1	119504841	1.9e-11	TBX15	0.00276595	0.196529	0.557812	-0.0387023	eQTL	NO
rs10923712-TBX15	rs10923712	1	119505434	2.3e-17	TBX15	3.65245e-05	0.229413	0.773809	-0.0161071	eQTL	NO
rs12073056-TBX15	rs12073056	1	119508400	2.1e-11	TBX15	0.00370643	0.152847	0.772309	-0.0153224	eQTL	NO
rs1779445-TBX15	rs1779445	1	119508412	1.6e-12	TBX15	0.00221563	0.207975	0.623623	-0.0335461	eQTL	NO
rs10923714-TBX15	rs10923714	1	119512913	2e-11	TBX15	0.00365354	0.153071	0.776083	-0.0150602	eQTL	NO
rs6680737-TBX15	rs6680737	1	119521631	2.6e-11	TBX15	0.00310117	0.156283	0.732209	-0.0181821	eQTL	NO
rs1106529-TBX15	rs1106529	1	119531497	2e-18	TBX15	0.00188173	0.188456	0.588174	-0.0330207	eQTL	NO
rs10923715-TBX15	rs10923715	1	119535334	3.4e-11	TBX15	0.000659653	0.180188	0.997904	-0.000139924	eQTL	NO
rs1409159-TBX15	rs1409159	1	119538433	2.2e-14	TBX15	0.000948704	0.20398	0.839121	-0.0126084	eQTL	NO
rs1409158-TBX15	rs1409158	1	119538890	6.2e-15	TBX15	0.000970246	0.203751	0.827692	-0.0135283	eQTL	NO
rs10923720-TBX15	rs10923720	1	119541879	1.3e-13	TBX15	0.00167758	0.166441	0.985788	0.00094921	eQTL	NO
rs7512189-TBX15	rs7512189	1	119542532	3.3e-11	TBX15	0.00230402	0.158514	0.844366	0.0102683	eQTL	NO
rs7525637-TBX15	rs7525637	1	119543471	8.9e-15	TBX15	0.0171665	0.139594	0.676156	-0.0245758	eQTL	NO
rs10923722-TBX15	rs10923722	1	119543486	5e-14	TBX15	0.00169679	0.166254	0.98427	0.00105059	eQTL	NO
rs10923723-TBX15	rs10923723	1	119544002	1.8e-11	TBX15	0.00369876	0.153665	0.889888	-0.00736891	eQTL	NO
rs10923724-TBX15	rs10923724	1	119546842	3.3e-19	TBX15	0.000258766	0.197269	0.798841	-0.0138601	eQTL	NO
rs2765539-TBX15	rs2765539	1	119549418	1.7e-15	TBX15	0.0141366	0.143784	0.724864	-0.0207178	eQTL	NO
rs1325933-TBX15	rs1325933	1	119555759	1.2e-13	TBX15	0.00648913	0.161563	0.802011	-0.0149584	eQTL	NO
rs17023073-TBX15	rs17023073	1	119569751	2.4e-11	TBX15	0.0388643	0.145716	0.984559	0.00137065	eQTL	NO
rs2148150-TBX15	rs2148150	1	119572057	2.1e-13	TBX15	0.00783312	0.159659	0.76171	-0.0182964	eQTL	NO
rs10494220-TBX15	rs10494220	1	119572398	1.4e-11	TBX15	0.0464799	0.140444	0.986683	0.00118187	eQTL	NO
rs8928-TBX15	rs8928	1	119574074	6.9e-12	TBX15	0.00786983	0.159696	0.754893	-0.0188523	eQTL	NO
rs2645294-TBX15	rs2645294	1	119574587	1.7e-19	TBX15	0.000129271	0.208251	0.958247	0.00287025	eQTL	NO
rs17185989-TBX15	rs17185989	1	119577925	3.8e-11	TBX15	0.0530951	0.136559	0.984874	-0.00134356	eQTL	NO
rs17023135-TBX15	rs17023135	1	119581151	2.8e-11	TBX15	0.0482831	0.139432	0.989458	0.000936465	eQTL	NO
rs1409160-TBX15	rs1409160	1	119583854	1.2e-12	TBX15	0.00141077	0.168996	0.803759	0.0132339	eQTL	NO
rs1325939-TBX15	rs1325939	1	119583968	6e-12	TBX15	0.010014	0.154601	0.713411	-0.0221531	eQTL	NO
rs6428790-TBX15	rs6428790	1	119605997	3.6e-13	TBX15	0.00903675	0.15762	0.737584	-0.0203269	eQTL	NO
rs17185996-TBX15	rs17185996	1	119608732	1.2e-11	TBX15	0.043258	0.142672	0.948515	0.00457561	eQTL	NO
rs10923744-TBX15	rs10923744	1	119613941	1.5e-09	TBX15	0.00854307	0.134989	0.956353	0.00282316	eQTL	NO
rs10923746-TBX15	rs10923746	1	119616278	1.3e-13	TBX15	0.00630573	0.143125	0.903185	-0.00640632	eQTL	NO
rs17186003-TBX15	rs17186003	1	119617127	3.2e-12	TBX15	0.0489801	0.138993	0.910497	0.0079663	eQTL	NO
rs12045138-TBX15	rs12045138	1	119619448	2.3e-11	TBX15	0.00901809	0.133914	0.964779	0.0022755	eQTL	NO
rs10047100-TBX15	rs10047100	1	119620357	8.1e-14	TBX15	0.00618764	0.167498	0.589229	-0.0332017	eQTL	NO
rs2885226-TBX15	rs2885226	1	119624163	2.9e-13	TBX15	0.00468131	0.147983	0.992711	0.000480515	eQTL	NO
rs10802074-TBX15	rs10802074	1	119624996	7.1e-10	TBX15	0.00895107	0.134351	0.976424	0.00152639	eQTL	NO
rs10754391-TBX15	rs10754391	1	119629704	3.2e-12	TBX15	0.0197697	0.140676	0.512704	-0.039679	eQTL	NO
rs17023223-TBX15	rs17023223	1	119631174	3.1e-13	TBX15	0.0114359	0.133288	0.912234	-0.00583629	eQTL	NO
rs10494221-TBX15	rs10494221	1	119634224	9.9e-13	TBX15	0.043931	0.142431	0.861518	0.0123797	eQTL	NO
rs7537207-TBX15	rs7537207	1	119636541	1.8e-11	TBX15	0.0173389	0.122995	0.984535	-0.00100645	eQTL	NO
rs6701378-TBX15	rs6701378	1	119638553	4.6e-13	TBX15	0.0116439	0.133012	0.9104	-0.00596124	eQTL	NO
rs12033970-TBX15	rs12033970	1	119640401	1.2e-11	TBX15	0.0181238	0.122174	0.997752	-0.000146301	eQTL	NO
rs4659146-TBX15	rs4659146	1	119645535	4.9e-08	TBX15	0.0130974	0.133866	0.795476	0.0140497	eQTL	NO
rs4659147-TBX15	rs4659147	1	119646035	3.4e-12	TBX15	0.0172326	0.143436	0.500461	-0.0407512	eQTL	NO
rs10923748-TBX15	rs10923748	1	119647946	1.9e-08	TBX15	0.0130974	0.133866	0.795476	0.0140497	eQTL	NO
rs2885227-TBX15	rs2885227	1	119650928	2.1e-08	TBX15	0.0130974	0.133866	0.795476	0.0140497	eQTL	NO
rs12068932-TBX15	rs12068932	1	119655680	1.2e-11	TBX15	0.0162951	0.144675	0.516097	-0.0392785	eQTL	NO
rs6428792-TBX15	rs6428792	1	119656867	1.2e-13	TBX15	0.00959447	0.143292	0.618831	-0.0276541	eQTL	NO
rs6677940-TBX15	rs6677940	1	119659849	3.1e-13	TBX15	0.0210322	0.13468	0.358501	-0.0538112	eQTL	NO
rs17186024-TBX15	rs17186024	1	119672649	9.5e-11	TBX15	0.0573163	0.13695	0.915296	0.0076912	eQTL	NO
rs6699136-TBX15	rs6699136	1	119687012	3.9e-08	TBX15	0.0224505	-0.124724	0.990021	-0.000686303	eQTL	NO
rs7412918-TBX15	rs7412918	1	119700465	4.7e-13	TBX15	0.042427	-0.116711	0.305502	0.0591407	eQTL	NO
rs7543720-TBX15	rs7543720	1	119705966	1.4e-12	TBX15	0.0344779	-0.1218	0.333388	0.0559263	eQTL	NO
rs10802081-TBX15	rs10802081	1	119736529	2.6e-08	TBX15	0.0217245	-0.125852	0.970639	-0.00202695	eQTL	NO
rs12742258-TBX15	rs12742258	1	119742301	4.2e-12	TBX15	0.0252002	-0.124062	0.498868	0.0376352	eQTL	NO
rs7518538-TBX15	rs7518538	1	119750411	3.8e-13	TBX15	0.0224938	-0.126105	0.517608	0.0359049	eQTL	NO
rs1891222-TBX15	rs1891222	1	119751002	9.2e-14	TBX15	0.0239414	-0.124611	0.571346	0.0313676	eQTL	NO
rs12123458-TBX15	rs12123458	1	119754258	1.1e-13	TBX15	0.0257659	-0.123611	0.502991	0.0372819	eQTL	NO
rs4659152-TBX15	rs4659152	1	119758858	2.2e-13	TBX15	0.0257999	-0.123673	0.502431	0.037358	eQTL	NO
rs2003365-TBX15	rs2003365	1	119762037	2.1e-13	TBX15	0.0258324	-0.123718	0.502314	0.03739	eQTL	NO
rs11577739-TBX15	rs11577739	1	119763251	2.2e-12	TBX15	0.0261639	-0.124935	0.504977	0.0376064	eQTL	NO
rs3923113-GRB14	rs3923113	2	165501849	1e-12	GRB14	0.00086228	-0.194513	0.0658819	-0.10761	eQTL	NO
rs12692735-GRB14	rs12692735	2	165504565	1.1e-10	GRB14	0.00227387	-0.17753	0.0935097	-0.0977366	eQTL	NO
rs10930133-GRB14	rs10930133	2	165506724	1.3e-10	GRB14	0.00238768	-0.176592	0.0857895	-0.100063	eQTL	NO
rs6754919-GRB14	rs6754919	2	165507843	3.8e-12	GRB14	0.00238688	-0.176595	0.0862197	-0.0999246	eQTL	NO
rs6713419-GRB14	rs6713419	2	165508300	2.7e-12	GRB14	0.0023574	-0.176837	0.0839785	-0.100658	eQTL	NO
rs10184004-GRB14	rs10184004	2	165508389	3.5e-15	GRB14	1.05984e-05	-0.246897	0.18597	-0.0745705	eQTL	NO
rs7607886-GRB14	rs7607886	2	165509579	2.8e-10	GRB14	9.06091e-05	-0.273647	0.0183356	-0.165385	eQTL	NO
rs10179126-GRB14	rs10179126	2	165511794	3.2e-13	GRB14	0.00219181	-0.177431	0.0740581	-0.10365	eQTL	NO
rs10195252-GRB14	rs10195252	2	165513091	5.9e-15	GRB14	1.52889e-05	-0.241964	0.127892	-0.0856439	eQTL	NO
rs7592412-GRB14	rs7592412	2	165526338	1.3e-10	GRB14	0.00640083	-0.158585	0.0455965	-0.116357	eQTL	NO
rs13432797-GRB14	rs13432797	2	165526587	2e-12	GRB14	0.00999571	-0.150451	0.047221	-0.115944	eQTL	NO
rs1128249-GRB14	rs1128249	2	165528624	2e-15	GRB14	5.80338e-05	-0.225314	0.0793111	-0.0987429	eQTL	NO
rs13389219-GRB14	rs13389219	2	165528876	3.2e-15	GRB14	6.42361e-05	-0.224346	0.102218	-0.0921237	eQTL	NO
rs6717858-GRB14	rs6717858	2	165539661	3e-13	GRB14	4.79979e-05	-0.227849	0.0646597	-0.103991	eQTL	NO
rs12328675-GRB14	rs12328675	2	165540800	1.9e-08	GRB14	9.24214e-05	-0.351382	0.0296193	-0.19613	eQTL	NO
rs3769869-GRB14	rs3769869	2	165543199	3.6e-11	GRB14	0.000291759	-0.259729	0.00479056	-0.202513	eQTL	NO
rs6738627-GRB14	rs6738627	2	165544450	2.2e-08	GRB14	0.00514836	-0.162096	0.0267836	-0.128385	eQTL	NO
rs10490694-GRB14	rs10490694	2	165548569	3.5e-08	GRB14	9.57193e-05	-0.35034	0.031703	-0.193543	eQTL	NO
rs7607980-GRB14	rs7607980	2	165551201	1.8e-08	GRB14	0.000202153	-0.333008	0.0285236	-0.196772	eQTL	NO
rs6752978-GRB14	rs6752978	2	165552942	8.2e-11	GRB14	0.00876373	-0.152712	0.0297535	-0.126652	eQTL	NO
rs7609045-GRB14	rs7609045	2	165555207	4.8e-11	GRB14	0.00879323	-0.15268	0.0298451	-0.12661	eQTL	NO
rs6712203-GRB14	rs6712203	2	165557318	8e-12	GRB14	0.00426134	-0.168501	0.0197672	-0.137469	eQTL	NO
rs12692738-GRB14	rs12692738	2	165558252	7.6e-11	GRB14	3.40044e-05	-0.280368	0.00226422	-0.206999	eQTL	NO
rs13017482-GRB14	rs13017482	2	165562893	6.6e-10	GRB14	0.368234	-0.0509804	0.282633	-0.0608339	aQTL	NO
rs3769891-GRB14	rs3769891	2	165602181	2.2e-09	GRB14	0.000455522	-0.221777	0.0207258	-0.146611	eQTL	NO
rs355825-GRB14	rs355825	2	165612039	1.2e-08	GRB14	0.0256027	-0.158994	0.0655597	-0.131164	eQTL	NO
rs355827-GRB14	rs355827	2	165612448	1.6e-08	GRB14	0.0251734	-0.159376	0.0644824	-0.131622	eQTL	NO
rs355831-GRB14	rs355831	2	165616757	2.1e-08	GRB14	0.0250339	-0.159627	0.0631605	-0.132359	eQTL	NO
rs355837-GRB14	rs355837	2	165619091	1.7e-08	GRB14	0.0250192	-0.159643	0.063181	-0.132349	eQTL	NO
rs355844-GRB14	rs355844	2	165623322	1.1e-08	GRB14	0.0254007	-0.158998	0.0665877	-0.130493	eQTL	NO
rs355875-GRB14	rs355875	2	165632755	7.7e-09	GRB14	0.0253821	-0.159017	0.0665651	-0.130503	eQTL	NO
rs355876-GRB14	rs355876	2	165632858	4.8e-09	GRB14	0.021689	-0.164552	0.0630431	-0.133252	eQTL	NO
rs355888-GRB14	rs355888	2	165634551	7.9e-09	GRB14	0.0199131	-0.167306	0.0604437	-0.134952	eQTL	NO
rs355889-GRB14	rs355889	2	165634651	8.7e-09	GRB14	0.0196966	-0.16759	0.0602642	-0.135039	eQTL	NO
rs1010553-SFMBT1	rs1010553	3	52540773	6.7e-09	SFMBT1	0.158204	-0.0762218	0.0144223	-0.132164	aQTL	NO
rs1010554-SFMBT1	rs1010554	3	52542919	3.1e-10	SFMBT1	0.191807	-0.0702237	0.0103337	-0.137941	aQTL	NO
rs13081028-SFMBT1	rs13081028	3	52555316	1e-09	SFMBT1	0.42373	0.0428005	0.0109563	0.13604	aQTL	NO
rs9853056-SFMBT1	rs9853056	3	52555957	6.6e-10	SFMBT1	0.421684	0.0429654	0.0103561	0.137007	aQTL	NO
rs7614981-SFMBT1	rs7614981	3	52566914	3.9e-10	SFMBT1	0.195664	0.0699491	0.00626758	0.147679	aQTL	NO
rs12489828-SFMBT1	rs12489828	3	52567014	7.1e-11	SFMBT1	0.195921	0.0699103	0.00628095	0.147645	aQTL	NO
rs2590838-SFMBT1	rs2590838	3	52622086	5.2e-10	SFMBT1	0.433828	0.0418154	0.0308022	0.115393	aQTL	NO
rs2276824-SFMBT1	rs2276824	3	52637486	3.2e-11	SFMBT1	0.402301	-0.0461074	0.119938	0.085688	aQTL	NO
rs13083798-SFMBT1	rs13083798	3	52649748	4.1e-11	SFMBT1	0.476184	0.0381866	0.0357438	0.112564	aQTL	NO
rs1108842-SFMBT1	rs1108842	3	52720080	5.7e-11	SFMBT1	0.465015	0.0389502	0.0322048	0.114196	aQTL	NO
rs11235-SFMBT1	rs11235	3	52745087	1.5e-10	SFMBT1	0.360703	0.0500917	0.137672	-0.0814425	aQTL	NO
rs2710323-SFMBT1	rs2710323	3	52815905	4.9e-11	SFMBT1	0.522554	0.0341777	0.148114	0.077376	aQTL	NO
rs13080929-SFMBT1	rs13080929	3	52885112	1.5e-08	SFMBT1	0.32846	0.066989	0.984534	-0.00133136	eQTL	NO
rs11712910-SFMBT1	rs11712910	3	53094194	4e-08	SFMBT1	0.00023713	0.213404	0.514333	0.0380978	eQTL	NO
rs17451107-TIPARP	rs17451107	3	156797609	1.1e-12	TIPARP	8.54756e-82	0.917863	0.854058	0.0100555	eQTL	NO
rs10049088-TIPARP	rs10049088	3	156797648	1.6e-11	TIPARP	8.51937e-82	0.91739	0.855492	0.00995036	eQTL	NO
rs10049090-TIPARP	rs10049090	3	156797702	5.1e-09	TIPARP	4.00201e-81	0.923813	0.963017	0.00255939	eQTL	NO
rs1482852-TIPARP	rs1482852	3	156798294	6.5e-12	TIPARP	3.05686e-77	0.910403	0.925451	-0.00518851	eQTL	NO
rs1482853-TIPARP	rs1482853	3	156798473	5.2e-09	TIPARP	1.83157e-82	0.916983	0.811389	0.0129915	eQTL	NO
rs900399-TIPARP	rs900399	3	156798732	2.5e-12	TIPARP	1.16094e-82	0.915177	0.861667	0.00945913	eQTL	NO
rs900400-TIPARP	rs900400	3	156798775	5.9e-09	TIPARP	2.52895e-82	0.915188	0.819999	0.0123718	eQTL	NO
rs7801581-HOXA11	rs7801581	7	27223771	3.7e-10	HOXA11	0.000634595	0.210098	0.0751869	0.109748	eQTL	NO
rs1822438-HOXC5	rs1822438	12	54342326	4.8e-10	HOXC5	0.23274	0.076322	0.12602	0.0976584	aQTL	NO
rs1822438-HOXC8	rs1822438	12	54342326	4.8e-10	HOXC8	0.849089	0.0121136	0.350362	-0.05953	aQTL	NO
rs1443512-HOXC5	rs1443512	12	54342684	6.9e-13	HOXC5	0.238572	0.075065	0.149018	0.0917318	aQTL	NO
rs1443512-HOXC8	rs1443512	12	54342684	6.9e-13	HOXC8	0.815486	0.0147938	0.363795	-0.05765	aQTL	NO
rs1838173-HOXC5	rs1838173	12	54342822	5.2e-10	HOXC5	0.249548	0.085849	0.570009	0.0422963	eQTL	NO
rs1838173-HOXC8	rs1838173	12	54342822	5.2e-10	HOXC8	0.172858	0.101087	0.524942	0.0472481	eQTL	NO
rs10747688-HOXC5	rs10747688	12	54346495	7.3e-10	HOXC5	0.262728	0.0841926	0.563824	0.0433305	eQTL	NO
rs10747688-HOXC8	rs10747688	12	54346495	7.3e-10	HOXC8	0.152348	0.107014	0.508607	0.0495301	eQTL	NO
rs10783615-HOXC5	rs10783615	12	54349773	3.3e-13	HOXC5	0.210207	0.0977759	0.508168	0.0515695	eQTL	NO
rs10783615-HOXC8	rs10783615	12	54349773	3.3e-13	HOXC8	0.121307	0.120243	0.52111	0.0499134	eQTL	NO
rs11614913-HOXC5	rs11614913	12	54385599	6.9e-11	HOXC5	0.00128444	0.190363	0.149075	0.0854254	eQTL	NO
rs11614913-HOXC8	rs11614913	12	54385599	6.9e-11	HOXC8	0.0300783	0.127859	0.730526	-0.0203691	eQTL	NO
rs3803042-HOXC5	rs3803042	12	54387947	1.5e-09	HOXC5	0.000454145	0.205763	0.142508	0.0862296	eQTL	NO
rs3803042-HOXC8	rs3803042	12	54387947	1.5e-09	HOXC8	0.0158004	0.141232	0.933522	-0.00489933	eQTL	NO
rs736825-HOXC5	rs736825	12	54417576	1.4e-11	HOXC5	0.00121269	0.180839	0.150827	0.0803963	eQTL	NO
rs736825-HOXC8	rs736825	12	54417576	1.4e-11	HOXC8	0.000259169	0.202894	0.51558	-0.0363389	eQTL	NO
rs894737-HOXC5	rs894737	12	54418143	2.4e-11	HOXC5	0.00140631	0.178553	0.172653	0.0763544	eQTL	NO
rs894737-HOXC8	rs894737	12	54418143	2.4e-11	HOXC8	0.000187471	0.207506	0.60383	-0.0290155	eQTL	NO
rs754133-HOXC5	rs754133	12	54418920	5.5e-14	HOXC5	0.000878014	0.184598	0.121595	0.0860241	eQTL	NO
rs754133-HOXC8	rs754133	12	54418920	5.5e-14	HOXC8	0.000178865	0.206625	0.626523	-0.0270111	eQTL	NO
rs10876528-HOXC5	rs10876528	12	54421476	3.1e-13	HOXC5	0.0015519	0.177865	0.11846	0.0878393	eQTL	NO
rs10876528-HOXC8	rs10876528	12	54421476	3.1e-13	HOXC8	0.000286528	0.202577	0.658547	-0.0248368	eQTL	NO
rs2071449-HOXC5	rs2071449	12	54428011	3e-14	HOXC5	0.00180658	0.176528	0.110459	0.0903833	eQTL	NO
rs2071449-HOXC8	rs2071449	12	54428011	3e-14	HOXC8	0.000539328	0.194608	0.687103	-0.0227857	eQTL	NO
rs6488910-ZNF664	rs6488910	12	124393697	2.7e-08	ZNF664	4.15064e-05	0.238749	0.327245	-0.0573983	eQTL	NO
rs1316952-ZNF664	rs1316952	12	124399550	2.7e-11	ZNF664	1.41286e-10	0.50928	0.269266	0.0889949	eQTL	NO
rs12317176-ZNF664	rs12317176	12	124404718	8.9e-15	ZNF664	4.09906e-14	0.430805	0.978414	-0.00157453	eQTL	NO
rs7301953-ZNF664	rs7301953	12	124405871	7.5e-11	ZNF664	6.21159e-13	0.427225	0.944931	0.00417868	eQTL	NO
rs10846579-ZNF664	rs10846579	12	124407403	6.6e-12	ZNF664	6.91309e-14	0.427115	0.958606	-0.00302064	eQTL	NO
rs11057394-ZNF664	rs11057394	12	124407676	4.1e-12	ZNF664	3.97815e-14	0.431028	0.981165	-0.00137384	eQTL	NO
rs12809125-ZNF664	rs12809125	12	124407991	9e-12	ZNF664	6.93834e-14	0.427087	0.958415	-0.00303463	eQTL	NO
rs7133378-ZNF664	rs7133378	12	124409502	7.6e-15	ZNF664	2.06016e-14	0.45359	0.975468	-0.00186308	eQTL	NO
rs9971695-ZNF664	rs9971695	12	124413491	1e-11	ZNF664	7.00014e-14	0.426924	0.958657	-0.00301623	eQTL	NO
rs3802999-ZNF664	rs3802999	12	124414098	9.6e-15	ZNF664	2.70683e-14	0.440167	0.818962	-0.013516	eQTL	NO
rs4930721-ZNF664	rs4930721	12	124417889	3.2e-10	ZNF664	3.80302e-13	0.430871	0.922374	0.00589279	eQTL	NO
rs12298484-ZNF664	rs12298484	12	124418674	3e-11	ZNF664	1.49933e-14	0.44436	0.841202	-0.0118311	eQTL	NO
rs11057397-ZNF664	rs11057397	12	124419728	7.2e-15	ZNF664	3.52738e-14	0.436781	0.72997	-0.0203133	eQTL	NO
rs9863-ZNF664	rs9863	12	124421453	6.5e-10	ZNF664	1.46808e-13	0.436046	0.716173	0.0218803	eQTL	NO
rs4930723-ZNF664	rs4930723	12	124423600	1.7e-11	ZNF664	1.76937e-15	0.459409	0.946491	0.00396487	eQTL	NO
rs4930724-ZNF664	rs4930724	12	124423817	4.1e-11	ZNF664	4.62634e-15	0.449011	0.905699	0.00693996	eQTL	NO
rs11057401-ZNF664	rs11057401	12	124427306	2.8e-10	ZNF664	6.68001e-14	0.443081	0.744771	0.0196422	eQTL	NO
rs4930726-ZNF664	rs4930726	12	124428331	7.9e-12	ZNF664	4.85886e-15	0.446003	0.810591	0.0139563	eQTL	NO
rs2178663-ZNF664	rs2178663	12	124433905	3.2e-10	ZNF664	6.66097e-14	0.443088	0.743815	0.0197178	eQTL	NO
rs4405410-ZNF664	rs4405410	12	124435788	6.7e-12	ZNF664	1.76802e-15	0.45939	0.945172	0.0040625	eQTL	NO
rs7961449-ZNF664	rs7961449	12	124437215	6.7e-12	ZNF664	2.75655e-15	-0.450034	0.838175	-0.0118974	eQTL	NO
rs7132655-ZNF664	rs7132655	12	124438973	4.9e-12	ZNF664	1.6584e-15	0.459455	0.922082	0.00577337	eQTL	NO
rs4765219-ZNF664	rs4765219	12	124440110	1.6e-15	ZNF664	1.65812e-15	0.459454	0.921994	0.00577985	eQTL	NO
rs7958691-ZNF664	rs7958691	12	124440743	9e-12	ZNF664	4.51634e-15	0.446107	0.786904	0.0157282	eQTL	NO
rs7305864-ZNF664	rs7305864	12	124441880	1.4e-11	ZNF664	1.65758e-15	0.459478	0.921394	0.00582476	eQTL	NO
rs6488913-ZNF664	rs6488913	12	124445569	3.5e-12	ZNF664	2.10667e-15	-0.451712	0.768516	-0.0171398	eQTL	NO
rs7312404-ZNF664	rs7312404	12	124446728	1.4e-11	ZNF664	1.65328e-15	0.459463	0.919943	0.00593219	eQTL	NO
rs11831913-ZNF664	rs11831913	12	124446898	3.7e-10	ZNF664	6.21065e-14	0.443232	0.718422	0.0217362	eQTL	NO
rs6488914-ZNF664	rs6488914	12	124447841	4.9e-10	ZNF664	6.18633e-14	0.443261	0.717526	0.0218084	eQTL	NO
rs7973683-ZNF664	rs7973683	12	124449223	6.7e-15	ZNF664	4.60789e-15	0.445692	0.783157	0.0160018	eQTL	NO
rs4765127-ZNF664	rs4765127	12	124460167	1e-11	ZNF664	1.68503e-15	0.459577	0.919124	0.00599626	eQTL	NO
rs12311114-ZNF664	rs12311114	12	124460703	3.2e-10	ZNF664	6.34891e-14	0.443283	0.716668	0.0218883	eQTL	NO
rs4765528-ZNF664	rs4765528	12	124462254	4.3e-10	ZNF664	6.42265e-14	0.443179	0.717367	0.0218309	eQTL	NO
rs11057408-ZNF664	rs11057408	12	124464836	1.1e-14	ZNF664	1.93626e-15	0.458168	0.923861	0.00563827	eQTL	NO
rs7978610-ZNF664	rs7978610	12	124468572	1.4e-11	ZNF664	2.00303e-15	0.457779	0.924572	0.00558361	eQTL	NO
rs952632-ZNF664	rs952632	12	124469738	1e-11	ZNF664	2.02895e-15	0.457631	0.924958	0.00555421	eQTL	NO
rs11837287-ZNF664	rs11837287	12	124470059	2.2e-11	ZNF664	2.03841e-15	0.457577	0.92505	0.00554712	eQTL	NO
rs7311969-ZNF664	rs7311969	12	124470333	5.6e-12	ZNF664	5.68856e-15	0.443971	0.79155	0.0153579	eQTL	NO
rs7307277-ZNF664	rs7307277	12	124475156	2.2e-14	ZNF664	2.49278e-15	0.455105	0.919694	0.00593049	eQTL	NO
rs7311233-ZNF664	rs7311233	12	124475940	1.7e-09	ZNF664	8.25921e-14	0.440389	0.722852	0.0213446	eQTL	NO
rs12809473-ZNF664	rs12809473	12	124476599	1.9e-11	ZNF664	2.30861e-15	0.457058	0.931319	0.00508558	eQTL	NO
rs12827409-ZNF664	rs12827409	12	124476706	3.5e-11	ZNF664	2.30683e-15	0.457073	0.931511	0.00507144	eQTL	NO
rs7135314-ZNF664	rs7135314	12	124478566	3.5e-11	ZNF664	2.3147e-15	0.457197	0.930871	0.00512064	eQTL	NO
rs4765148-ZNF664	rs4765148	12	124478637	2e-09	ZNF664	2.39417e-12	0.412859	0.730888	0.0206221	eQTL	NO
rs11057409-ZNF664	rs11057409	12	124479331	3.5e-11	ZNF664	2.29663e-15	0.457329	0.931273	0.00509165	eQTL	NO
rs7975482-ZNF664	rs7975482	12	124481690	2.6e-14	ZNF664	2.19455e-15	0.457819	0.933872	0.00490054	eQTL	NO
rs2130382-ZNF664	rs2130382	12	124484643	1.7e-09	ZNF664	8.04273e-14	0.44165	0.728903	0.0209095	eQTL	NO
rs12310367-ZNF664	rs12310367	12	124486678	5.2e-11	ZNF664	2.07193e-15	0.4587	0.936587	0.0047039	eQTL	NO
rs11057412-ZNF664	rs11057412	12	124489142	7.7e-12	ZNF664	5.29045e-15	0.445579	0.799016	0.0148326	eQTL	NO
rs1187415-ZNF664	rs1187415	12	124491529	2.5e-11	ZNF664	5.0911e-15	-0.446072	0.799672	-0.0147908	eQTL	NO
rs12303671-ZNF664	rs12303671	12	124492610	1.2e-11	ZNF664	4.73371e-15	0.447205	0.802666	0.0145856	eQTL	NO
rs7307053-ZNF664	rs7307053	12	124494540	2.9e-09	ZNF664	6.0494e-14	0.44508	0.726931	0.02113	eQTL	NO
rs12824567-ZNF664	rs12824567	12	124495203	6.7e-10	ZNF664	5.18896e-14	0.446736	0.740464	0.0200658	eQTL	NO
rs3768-ZNF664	rs3768	12	124499839	2.2e-10	ZNF664	5.14696e-12	0.476382	0.453805	0.0525974	eQTL	NO
rs863750-ZNF664	rs863750	12	124505444	7.4e-14	ZNF664	1.24534e-16	-0.428923	0.491075	0.0365643	eQTL	NO
rs10773049-ZNF664	rs10773049	12	124506631	9e-13	ZNF664	1.47828e-16	0.42875	0.48142	-0.0374558	eQTL	NO
rs825453-ZNF664	rs825453	12	124508758	3.3e-08	ZNF664	1.98324e-16	-0.427823	0.469316	0.0385697	eQTL	NO
rs11057418-ZNF664	rs11057418	12	124508976	1.7e-08	ZNF664	8.52243e-11	-0.41685	0.347715	-0.0612145	eQTL	NO
rs7296124-ZNF664	rs7296124	12	124511908	1.5e-09	ZNF664	1.03586e-10	0.523435	0.427352	0.0652661	eQTL	NO
rs1716407-ZNF664	rs1716407	12	124515218	3.8e-08	ZNF664	1.30633e-13	-0.389167	0.754252	0.0167798	eQTL	NO
rs825461-ZNF664	rs825461	12	124561803	2.4e-08	ZNF664	2.18125e-11	-0.357848	0.342377	0.0515781	eQTL	NO
rs825476-ZNF664	rs825476	12	124568456	5.2e-09	ZNF664	7.20298e-10	-0.331579	0.180454	0.0730318	eQTL	NO
rs825483-ZNF664	rs825483	12	124575977	1.1e-08	ZNF664	1.14135e-09	-0.328748	0.15276	0.0781989	eQTL	NO
rs8030605-RFX7	rs8030605	15	56504598	8.8e-09	RFX7	3.44241e-07	0.396697	0.107008	0.126774	eQTL	NO
rs12595496-RFX7	rs12595496	15	56528806	3.6e-08	RFX7	2.20928e-07	0.403933	0.0908617	0.13327	eQTL	NO
rs1075403-JUND	rs1075403	19	18384950	4.7e-09	JUND	0.00249525	-0.17121	0.44031	-0.0438939	eQTL	NO
rs12608504-JUND	rs12608504	19	18389135	8.8e-10	JUND	0.00307229	-0.166231	0.523978	-0.0359448	eQTL	NO
rs6012059-EYA2	rs6012059	20	45503214	1.7e-09	EYA2	0.000599178	-0.191205	0.406335	0.0467371	eQTL	NO
rs2903948-EYA2	rs2903948	20	45504906	2.6e-08	EYA2	0.0532328	-0.108395	0.148077	0.0816593	eQTL	NO
rs1984076-EYA2	rs1984076	20	45513435	1.2e-08	EYA2	0.0707831	-0.100839	0.129335	0.0852047	eQTL	NO
rs2236519-EYA2	rs2236519	20	45529571	7.3e-10	EYA2	0.00116859	0.183167	0.221202	-0.0696796	eQTL	NO
rs6124883-EYA2	rs6124883	20	45532122	4.6e-08	EYA2	0.00510141	-0.155454	0.0903462	0.094764	eQTL	NO
rs1333303-EYA2	rs1333303	20	45540715	1.2e-08	EYA2	0.000159261	0.208375	0.322188	-0.0552331	eQTL	NO
rs6063035-EYA2	rs6063035	20	45550931	6.6e-09	EYA2	0.000181497	0.205976	0.314978	-0.0558954	eQTL	NO
rs6066118-EYA2	rs6066118	20	45555436	1.7e-08	EYA2	0.000184553	0.205686	0.315189	-0.0558543	eQTL	NO
rs2225612-EYA2	rs2225612	20	45557336	1.7e-08	EYA2	0.000194585	0.205258	0.280543	-0.0600927	eQTL	NO
rs6090583-EYA2	rs6090583	20	45558831	6.2e-11	EYA2	2.22002e-06	-0.255687	0.302535	0.0564866	eQTL	NO
rs6124901-EYA2	rs6124901	20	45569796	3.1e-08	EYA2	0.0387842	0.122763	0.471533	-0.0430975	eQTL	NO
