# Supplementary material for: Inferred expression regulator activities suggest genes mediating cardiometabolic genetic signals
Source: PLoS Comput Biol. 2021 Nov 18;17(11):e1009563. doi: 10.1371/journal.pcbi.1009563 (PMC8639061; doi:10.1371/journal.pcbi.1009563)
Supplement: S7 Table — (XLSX) [file pcbi.1009563.s017.xlsx]

## Sheet: ST7
S7 Table: cis-eQTL and aQTL results between BMI-adjusted T2D GWAS SNPs and genes with at least one significant QTL at FDR < 0.05
						cis-eQTL		cis-aQTL
QTL	SNP	SNP chr	SNP position	BMIadjT2D GWAS P	Gene	P-value	Beta	P-value	Beta	Best QTL?	HOMA-IR MR?
rs72634501-MACF1	rs72634501	1	39551488	9.7e-10	MACF1	0.123909	0.101489	0.191628	-0.0863884	eQTL	NO
rs72634501-PPIE	rs72634501	1	39551488	9.7e-10	PPIE	0.00173249	0.205552	0.0431621	0.13337	eQTL	NO
rs72634502-MACF1	rs72634502	1	39552963	2.2e-10	MACF1	0.059726	0.124171	0.259875	-0.0745682	eQTL	NO
rs72634502-PPIE	rs72634502	1	39552963	2.2e-10	PPIE	0.000249568	0.240074	0.0826497	0.114535	eQTL	NO
rs147860177-MACF1	rs147860177	1	39554034	9.7e-11	MACF1	0.0466158	0.130127	0.267539	-0.072779	eQTL	NO
rs147860177-PPIE	rs147860177	1	39554034	9.7e-11	PPIE	0.000201363	0.241615	0.0886454	0.111444	eQTL	NO
rs112646560-MACF1	rs112646560	1	39560250	2.8e-10	MACF1	0.043524	0.135526	0.340398	-0.0642551	eQTL	NO
rs112646560-PPIE	rs112646560	1	39560250	2.8e-10	PPIE	9.55773e-05	0.260215	0.0967715	0.111604	eQTL	NO
rs112566467-MACF1	rs112566467	1	39562627	6.1e-10	MACF1	0.0228321	0.151144	0.416365	-0.0542025	eQTL	NO
rs112566467-PPIE	rs112566467	1	39562627	6.1e-10	PPIE	9.5943e-05	0.257404	0.104322	0.108005	eQTL	NO
rs113603865-MACF1	rs113603865	1	39564930	1e-09	MACF1	0.0213617	0.152924	0.428446	-0.0528469	eQTL	NO
rs113603865-PPIE	rs113603865	1	39564930	1e-09	PPIE	0.000132516	0.25243	0.112055	0.105741	eQTL	NO
rs141752713-MACF1	rs141752713	1	39566766	1.7e-09	MACF1	0.153227	0.0901061	0.103756	-0.102898	aQTL	NO
rs141752713-PPIE	rs141752713	1	39566766	1.7e-09	PPIE	9.49933e-06	0.276896	0.0153392	0.15281	eQTL	NO
rs2282231-MACF1	rs2282231	1	39569571	1.1e-09	MACF1	0.00409737	0.190003	0.835659	-0.0138093	eQTL	NO
rs2282231-PPIE	rs2282231	1	39569571	1.1e-09	PPIE	0.000710139	0.223258	0.230213	0.0796506	eQTL	NO
rs72660086-MACF1	rs72660086	1	39571992	5.3e-10	MACF1	0.00362617	0.192299	0.844574	-0.0130347	eQTL	NO
rs72660086-PPIE	rs72660086	1	39571992	5.3e-10	PPIE	0.000959862	0.217529	0.209343	0.0832357	eQTL	NO
rs2036465-MACF1	rs2036465	1	39575982	5e-11	MACF1	0.00319854	-0.195617	0.791953	0.0176056	eQTL	NO
rs2036465-PPIE	rs2036465	1	39575982	5e-11	PPIE	0.000296282	-0.239113	0.178569	-0.0895274	eQTL	NO
rs67637163-MACF1	rs67637163	1	39576621	6.2e-11	MACF1	0.00305178	0.1963	0.780628	-0.0185626	eQTL	NO
rs67637163-PPIE	rs67637163	1	39576621	6.2e-11	PPIE	0.000281715	0.239633	0.164069	0.0924791	eQTL	NO
rs4660165-MACF1	rs4660165	1	39578532	4.3e-11	MACF1	0.00289064	0.196358	0.779134	-0.0185941	eQTL	NO
rs4660165-PPIE	rs4660165	1	39578532	4.3e-11	PPIE	0.000209588	0.243287	0.15631	0.0937139	eQTL	NO
rs4660416-MACF1	rs4660416	1	39578986	4.3e-11	MACF1	0.00329935	0.19387	0.732163	-0.0227126	eQTL	NO
rs4660416-PPIE	rs4660416	1	39578986	4.3e-11	PPIE	0.000198185	0.244435	0.132754	0.099466	eQTL	NO
rs6684217-MACF1	rs6684217	1	39587278	2.2e-12	MACF1	0.0465373	-0.122131	0.332516	0.0596858	eQTL	NO
rs6684217-PPIE	rs6684217	1	39587278	2.2e-12	PPIE	4.17721e-05	-0.249602	0.0410429	-0.125411	eQTL	NO
rs112205225-MACF1	rs112205225	1	39587388	2.8e-12	MACF1	0.000490964	0.230346	0.939725	0.00503264	eQTL	NO
rs112205225-PPIE	rs112205225	1	39587388	2.8e-12	PPIE	0.00112616	0.214799	0.354716	0.0614407	eQTL	NO
rs7555609-MACF1	rs7555609	1	39588967	3.9e-12	MACF1	0.0289761	-0.133376	0.447932	0.0465446	eQTL	NO
rs7555609-PPIE	rs7555609	1	39588967	3.9e-12	PPIE	8.89622e-05	-0.237818	0.0652667	-0.112699	eQTL	NO
rs1472662-MACF1	rs1472662	1	39590409	1.7e-12	MACF1	0.000605955	0.228349	0.936663	0.00532892	eQTL	NO
rs1472662-PPIE	rs1472662	1	39590409	1.7e-12	PPIE	0.00163679	0.209324	0.361372	0.0610556	eQTL	NO
rs4660443-MACF1	rs4660443	1	39591779	2.2e-12	MACF1	0.000440827	0.231906	0.948962	0.00425435	eQTL	NO
rs4660443-PPIE	rs4660443	1	39591779	2.2e-12	PPIE	0.0011898	0.21348	0.356173	0.0611702	eQTL	NO
rs10788925-MACF1	rs10788925	1	39594102	1.4e-12	MACF1	0.000965942	-0.196147	0.745912	0.0193865	eQTL	NO
rs10788925-PPIE	rs10788925	1	39594102	1.4e-12	PPIE	7.73509e-05	-0.233905	0.12107	-0.092469	eQTL	NO
rs967530-MACF1	rs967530	1	39596137	2.3e-12	MACF1	0.00583748	-0.164735	0.592973	0.0321136	eQTL	NO
rs967530-PPIE	rs967530	1	39596137	2.3e-12	PPIE	0.000363948	-0.212088	0.102755	-0.0977239	eQTL	NO
rs67916282-MACF1	rs67916282	1	39602755	2.8e-12	MACF1	0.000306435	0.237878	0.879363	0.0100763	eQTL	NO
rs67916282-PPIE	rs67916282	1	39602755	2.8e-12	PPIE	0.00203906	0.202996	0.444469	0.0506425	eQTL	NO
rs2134472-MACF1	rs2134472	1	39603214	1.7e-12	MACF1	0.00135648	-0.191466	0.723134	0.0213082	eQTL	NO
rs2134472-PPIE	rs2134472	1	39603214	1.7e-12	PPIE	9.84693e-05	-0.231728	0.116992	-0.0939917	eQTL	NO
rs7522362-MACF1	rs7522362	1	39605091	3.3e-12	MACF1	0.0081891	-0.158815	0.564726	0.034764	eQTL	NO
rs7522362-PPIE	rs7522362	1	39605091	3.3e-12	PPIE	0.000447939	-0.209878	0.094936	-0.100502	eQTL	NO
rs12043260-MACF1	rs12043260	1	39609784	2.3e-12	MACF1	0.00605433	-0.163997	0.576414	0.0335553	eQTL	NO
rs12043260-PPIE	rs12043260	1	39609784	2.3e-12	PPIE	0.00037175	-0.211724	0.10337	-0.0975334	eQTL	NO
rs4660475-MACF1	rs4660475	1	39612240	2.8e-12	MACF1	0.000311562	0.237814	0.880705	0.00997245	eQTL	NO
rs4660475-PPIE	rs4660475	1	39612240	2.8e-12	PPIE	0.00200664	0.203493	0.445546	0.050569	eQTL	NO
rs590214-MACF1	rs590214	1	39612493	3e-12	MACF1	0.00939176	0.158496	0.474138	-0.0438935	eQTL	NO
rs590214-PPIE	rs590214	1	39612493	3e-12	PPIE	1.92571e-05	0.259008	0.0685231	0.111344	eQTL	NO
rs66848709-MACF1	rs66848709	1	39612557	1.1e-12	MACF1	0.000310217	0.237714	0.886362	0.00948931	eQTL	NO
rs66848709-PPIE	rs66848709	1	39612557	1.1e-12	PPIE	0.00206545	0.202783	0.442914	0.0508248	eQTL	NO
rs6600289-MACF1	rs6600289	1	39613812	3.6e-12	MACF1	0.000894764	-0.197329	0.750885	0.0189862	eQTL	NO
rs6600289-PPIE	rs6600289	1	39613812	3.6e-12	PPIE	8.89317e-05	-0.23185	0.130865	-0.0900746	eQTL	NO
rs67452844-MACF1	rs67452844	1	39616282	7.4e-12	MACF1	0.0118184	0.157371	0.40971	-0.0517799	eQTL	NO
rs67452844-PPIE	rs67452844	1	39616282	7.4e-12	PPIE	0.000166083	0.234125	0.0790174	0.109978	eQTL	NO
rs67062906-MACF1	rs67062906	1	39616690	2.2e-12	MACF1	0.000466589	0.232671	0.90661	0.00785646	eQTL	NO
rs67062906-PPIE	rs67062906	1	39616690	2.2e-12	PPIE	0.00235803	0.201899	0.421383	0.0537124	eQTL	NO
rs6679564-MACF1	rs6679564	1	39617080	3.9e-12	MACF1	0.00132771	-0.191812	0.725311	0.0211313	eQTL	NO
rs6679564-PPIE	rs6679564	1	39617080	3.9e-12	PPIE	0.000101868	-0.23122	0.11948	-0.0933497	eQTL	NO
rs67408364-MACF1	rs67408364	1	39618556	4.7e-13	MACF1	0.00142025	0.210106	0.864595	-0.0113019	eQTL	NO
rs67408364-PPIE	rs67408364	1	39618556	4.7e-13	PPIE	0.000801118	0.220115	0.376498	0.058466	eQTL	NO
rs11205695-MACF1	rs11205695	1	39620957	2.3e-12	MACF1	0.00232335	-0.181709	0.519036	0.0387031	eQTL	NO
rs11205695-PPIE	rs11205695	1	39620957	2.3e-12	PPIE	9.90358e-05	-0.231187	0.106461	-0.0965996	eQTL	NO
rs11205696-MACF1	rs11205696	1	39621552	7.3e-12	MACF1	0.0130198	-0.148807	0.383131	0.0525079	eQTL	NO
rs11205696-PPIE	rs11205696	1	39621552	7.3e-12	PPIE	0.000457204	-0.209013	0.0854332	-0.103241	eQTL	NO
rs67758468-MACF1	rs67758468	1	39622588	4.9e-12	MACF1	0.0195905	0.144804	0.261039	-0.0700235	eQTL	NO
rs67758468-PPIE	rs67758468	1	39622588	4.9e-12	PPIE	0.000176053	0.231393	0.071012	0.112149	eQTL	NO
rs6600290-MACF1	rs6600290	1	39622823	7.9e-12	MACF1	0.0130203	-0.148805	0.383119	0.0525089	eQTL	NO
rs6600290-PPIE	rs6600290	1	39622823	7.9e-12	PPIE	0.000457369	-0.209006	0.0854541	-0.103234	eQTL	NO
rs10888682-MACF1	rs10888682	1	39623307	6.7e-12	MACF1	0.0130203	-0.148805	0.383119	0.0525089	eQTL	NO
rs10888682-PPIE	rs10888682	1	39623307	6.7e-12	PPIE	0.000457369	-0.209006	0.0854541	-0.103234	eQTL	NO
rs10888683-MACF1	rs10888683	1	39623669	2.6e-12	MACF1	0.00232976	-0.181654	0.518323	0.0387679	eQTL	NO
rs10888683-PPIE	rs10888683	1	39623669	2.6e-12	PPIE	9.90476e-05	-0.231178	0.106268	-0.0966498	eQTL	NO
rs11205698-MACF1	rs11205698	1	39624380	7.3e-12	MACF1	0.0130227	-0.148801	0.383056	0.0525157	eQTL	NO
rs11205698-PPIE	rs11205698	1	39624380	7.3e-12	PPIE	0.000457597	-0.208997	0.0854431	-0.103237	eQTL	NO
rs6703800-MACF1	rs6703800	1	39626642	3e-12	MACF1	0.00232888	-0.181661	0.518358	0.0387646	eQTL	NO
rs6703800-PPIE	rs6703800	1	39626642	3e-12	PPIE	9.91371e-05	-0.231164	0.106304	-0.0966397	eQTL	NO
rs12117785-MACF1	rs12117785	1	39628411	2.8e-12	MACF1	0.00232785	-0.181669	0.518383	0.0387623	eQTL	NO
rs12117785-PPIE	rs12117785	1	39628411	2.8e-12	PPIE	9.91739e-05	-0.231159	0.10634	-0.0966299	eQTL	NO
rs66531516-MACF1	rs66531516	1	39629062	3.2e-12	MACF1	0.000973015	0.217787	0.834325	-0.013903	eQTL	NO
rs66531516-PPIE	rs66531516	1	39629062	3.2e-12	PPIE	0.00241266	0.199951	0.387432	0.0573081	eQTL	NO
rs661316-MACF1	rs661316	1	39631297	2e-12	MACF1	0.0214306	0.140274	0.294096	-0.0642511	eQTL	NO
rs661316-PPIE	rs661316	1	39631297	2e-12	PPIE	2.37152e-05	0.255918	0.0548494	0.117213	eQTL	NO
rs6660622-MACF1	rs6660622	1	39636901	1.1e-11	MACF1	0.00218329	-0.193392	0.61184	0.0322214	eQTL	NO
rs6660622-PPIE	rs6660622	1	39636901	1.1e-11	PPIE	0.000174315	-0.2359	0.148693	-0.0914358	eQTL	NO
rs10888688-MACF1	rs10888688	1	39637305	2.1e-12	MACF1	0.00234342	-0.181541	0.515304	0.039046	eQTL	NO
rs10888688-PPIE	rs10888688	1	39637305	2.1e-12	PPIE	9.52174e-05	-0.231727	0.106	-0.0967189	eQTL	NO
rs1537817-MACF1	rs1537817	1	39639653	3.5e-12	MACF1	0.000962443	0.217899	0.835556	-0.0137927	eQTL	NO
rs1537817-PPIE	rs1537817	1	39639653	3.5e-12	PPIE	0.00248699	0.19927	0.392402	0.0566876	eQTL	NO
rs1126313-MACF1	rs1126313	1	39639744	3.5e-12	MACF1	0.000961888	0.217906	0.835591	-0.0137895	eQTL	NO
rs1126313-PPIE	rs1126313	1	39639744	3.5e-12	PPIE	0.00248732	0.199264	0.392618	0.0566609	eQTL	NO
rs16825887-MACF1	rs16825887	1	39643382	2.8e-12	MACF1	0.00095383	0.217988	0.836446	-0.0137121	eQTL	NO
rs16825887-PPIE	rs16825887	1	39643382	2.8e-12	PPIE	0.00254266	0.198762	0.396259	0.0562078	eQTL	NO
rs7554301-MACF1	rs7554301	1	39643464	2.6e-12	MACF1	0.00230322	-0.181768	0.517118	0.0388602	eQTL	NO
rs7554301-PPIE	rs7554301	1	39643464	2.6e-12	PPIE	9.86086e-05	-0.231126	0.108245	-0.0960605	eQTL	NO
rs2455648-MACF1	rs2455648	1	39643712	2.6e-12	MACF1	0.0213132	0.140299	0.292887	-0.0643655	eQTL	NO
rs2455648-PPIE	rs2455648	1	39643712	2.6e-12	PPIE	2.37535e-05	0.255711	0.0560632	0.116549	eQTL	NO
rs112672438-MACF1	rs112672438	1	39646787	3.5e-12	MACF1	0.000947962	0.218056	0.837243	-0.0136415	eQTL	NO
rs112672438-PPIE	rs112672438	1	39646787	3.5e-12	PPIE	0.00258191	0.198416	0.398936	0.0558783	eQTL	NO
rs1537818-MACF1	rs1537818	1	39647038	3.6e-12	MACF1	0.0134444	-0.148017	0.371538	0.05376	eQTL	NO
rs1537818-PPIE	rs1537818	1	39647038	3.6e-12	PPIE	0.000466224	-0.208554	0.0860679	-0.102959	eQTL	NO
rs112824904-MACF1	rs112824904	1	39647620	2.6e-12	MACF1	0.000948666	0.218038	0.837088	-0.0136545	eQTL	NO
rs112824904-PPIE	rs112824904	1	39647620	2.6e-12	PPIE	0.00258267	0.198407	0.398985	0.0558715	eQTL	NO
rs16825921-MACF1	rs16825921	1	39649198	2.6e-12	MACF1	0.000949026	0.218027	0.836961	-0.013665	eQTL	NO
rs16825921-PPIE	rs16825921	1	39649198	2.6e-12	PPIE	0.00258466	0.198388	0.399089	0.0558581	eQTL	NO
rs7538300-MACF1	rs7538300	1	39652764	3.6e-12	MACF1	0.011387	-0.151241	0.41158	0.0493099	eQTL	NO
rs7538300-PPIE	rs7538300	1	39652764	3.6e-12	PPIE	0.000465633	-0.208187	0.0954827	-0.0998183	eQTL	NO
rs2484133-MACF1	rs2484133	1	39653994	3.3e-12	MACF1	0.0209762	0.140625	0.295996	-0.0639347	eQTL	NO
rs2484133-PPIE	rs2484133	1	39653994	3.3e-12	PPIE	2.56708e-05	0.254594	0.0573443	0.115916	eQTL	NO
rs57214150-MACF1	rs57214150	1	39654372	5.2e-12	MACF1	0.000947356	0.218056	0.837249	-0.0136402	eQTL	NO
rs57214150-PPIE	rs57214150	1	39654372	5.2e-12	PPIE	0.00258913	0.198351	0.399413	0.0558189	eQTL	NO
rs11205739-MACF1	rs11205739	1	39656401	3.6e-12	MACF1	0.0126693	-0.148782	0.363368	0.0545025	eQTL	NO
rs11205739-PPIE	rs11205739	1	39656401	3.6e-12	PPIE	0.000338428	-0.212836	0.0835946	-0.103433	eQTL	NO
rs3931300-MACF1	rs3931300	1	39660847	1.4e-12	MACF1	0.00288135	-0.177477	0.475147	0.0427741	eQTL	NO
rs3931300-PPIE	rs3931300	1	39660847	1.4e-12	PPIE	6.37552e-05	-0.236901	0.094499	-0.0998503	eQTL	NO
rs16825939-MACF1	rs16825939	1	39662508	4.8e-12	MACF1	0.000947262	0.218059	0.837217	-0.013643	eQTL	NO
rs16825939-PPIE	rs16825939	1	39662508	4.8e-12	PPIE	0.00259206	0.198329	0.399483	0.0558108	eQTL	NO
rs16825942-MACF1	rs16825942	1	39662618	3.2e-12	MACF1	0.000947262	0.218059	0.837217	-0.013643	eQTL	NO
rs16825942-PPIE	rs16825942	1	39662618	3.2e-12	PPIE	0.00259206	0.198329	0.399483	0.0558108	eQTL	NO
rs12737392-MACF1	rs12737392	1	39664682	4e-12	MACF1	0.0148787	-0.1455	0.35297	0.0557477	eQTL	NO
rs12737392-PPIE	rs12737392	1	39664682	4e-12	PPIE	0.000345025	-0.212745	0.0765743	-0.105964	eQTL	NO
rs67020650-MACF1	rs67020650	1	39668015	4.4e-12	MACF1	0.000947594	0.218053	0.83711	-0.0136522	eQTL	NO
rs67020650-PPIE	rs67020650	1	39668015	4.4e-12	PPIE	0.00259196	0.198331	0.399465	0.0558132	eQTL	NO
rs72637904-MACF1	rs72637904	1	39668682	1.6e-09	MACF1	0.0928982	0.120659	0.247151	-0.083374	eQTL	NO
rs72637904-PPIE	rs72637904	1	39668682	1.6e-09	PPIE	0.000356627	0.254797	0.0983046	0.118771	eQTL	NO
rs72661925-MACF1	rs72661925	1	39669537	3e-12	MACF1	0.000947644	0.218052	0.837079	-0.0136549	eQTL	NO
rs72661925-PPIE	rs72661925	1	39669537	3e-12	PPIE	0.00259302	0.198323	0.399481	0.0558113	eQTL	NO
rs12023553-MACF1	rs12023553	1	39671492	2.1e-12	MACF1	0.00272027	-0.178432	0.486286	0.0416825	eQTL	NO
rs12023553-PPIE	rs12023553	1	39671492	2.1e-12	PPIE	6.91398e-05	-0.235663	0.0964769	-0.0992104	eQTL	NO
rs17491275-MACF1	rs17491275	1	39672545	5.8e-09	MACF1	0.0929016	0.120657	0.247093	-0.0833838	eQTL	NO
rs17491275-PPIE	rs17491275	1	39672545	5.8e-09	PPIE	0.000357184	0.254767	0.0983078	0.118769	eQTL	NO
rs16866216-MACF1	rs16866216	1	39674588	2.3e-12	MACF1	0.00224152	-0.181714	0.498208	0.0405107	eQTL	NO
rs16866216-PPIE	rs16866216	1	39674588	2.3e-12	PPIE	6.87407e-05	-0.235513	0.1052	-0.0966118	eQTL	NO
rs72661927-MACF1	rs72661927	1	39675322	4.1e-12	MACF1	0.000945934	0.218089	0.837314	-0.0136351	eQTL	NO
rs72661927-PPIE	rs72661927	1	39675322	4.1e-12	PPIE	0.00261528	0.198156	0.400169	0.0557309	eQTL	NO
rs4660543-MACF1	rs4660543	1	39678990	1.9e-12	MACF1	0.000942753	0.218162	0.837504	-0.0136197	eQTL	NO
rs4660543-PPIE	rs4660543	1	39678990	1.9e-12	PPIE	0.00266259	0.19781	0.401522	0.0555741	eQTL	NO
rs4660546-MACF1	rs4660546	1	39679402	2.4e-12	MACF1	0.000942737	0.218163	0.837472	-0.0136224	eQTL	NO
rs4660546-PPIE	rs4660546	1	39679402	2.4e-12	PPIE	0.00266466	0.197795	0.401566	0.0555691	eQTL	NO
rs6692769-MACF1	rs6692769	1	39683175	2.6e-12	MACF1	0.00251612	-0.175011	0.516912	0.0377621	eQTL	NO
rs6692769-PPIE	rs6692769	1	39683175	2.6e-12	PPIE	0.00219503	-0.176918	0.161288	-0.081388	eQTL	NO
rs72637905-MACF1	rs72637905	1	39683298	4.1e-12	MACF1	0.000941368	0.218195	0.837669	-0.013606	eQTL	NO
rs72637905-PPIE	rs72637905	1	39683298	4.1e-12	PPIE	0.00269539	0.197572	0.402477	0.0554629	eQTL	NO
rs112139327-MACF1	rs112139327	1	39686210	3.8e-12	MACF1	0.000940151	0.218223	0.837685	-0.0136049	eQTL	NO
rs112139327-PPIE	rs112139327	1	39686210	3.8e-12	PPIE	0.0027175	0.197413	0.403078	0.0553932	eQTL	NO
rs2036463-MACF1	rs2036463	1	39688075	2.8e-12	MACF1	0.000939181	0.218245	0.837774	-0.0135975	eQTL	NO
rs2036463-PPIE	rs2036463	1	39688075	2.8e-12	PPIE	0.00273098	0.197317	0.40355	0.0553385	eQTL	NO
rs2036464-MACF1	rs2036464	1	39688242	2.8e-12	MACF1	0.000939339	0.218242	0.837723	-0.0136018	eQTL	NO
rs2036464-PPIE	rs2036464	1	39688242	2.8e-12	PPIE	0.00273097	0.197317	0.403515	0.0553425	eQTL	NO
rs4660550-MACF1	rs4660550	1	39688459	6.7e-13	MACF1	0.00032089	-0.207068	0.670092	0.0246997	eQTL	NO
rs4660550-PPIE	rs4660550	1	39688459	6.7e-13	PPIE	0.00053065	-0.198966	0.206442	-0.0730492	eQTL	NO
rs905381-MACF1	rs905381	1	39688552	3.8e-12	MACF1	0.000939273	0.218243	0.837723	-0.0136019	eQTL	NO
rs905381-PPIE	rs905381	1	39688552	3.8e-12	PPIE	0.00273196	0.19731	0.403543	0.0553393	eQTL	NO
rs111701080-MACF1	rs111701080	1	39694518	2.4e-12	MACF1	0.000939092	0.218248	0.837747	-0.0135999	eQTL	NO
rs111701080-PPIE	rs111701080	1	39694518	2.4e-12	PPIE	0.00273722	0.197273	0.403724	0.0553184	eQTL	NO
rs10788933-MACF1	rs10788933	1	39695155	1.5e-12	MACF1	0.00229014	-0.181434	0.485628	0.0417277	eQTL	NO
rs10788933-PPIE	rs10788933	1	39695155	1.5e-12	PPIE	6.8193e-05	-0.235755	0.104011	-0.0969966	eQTL	NO
rs11205802-MACF1	rs11205802	1	39699114	1.8e-12	MACF1	0.00207133	-0.178332	0.525456	0.0369877	eQTL	NO
rs11205802-PPIE	rs11205802	1	39699114	1.8e-12	PPIE	0.00215965	-0.177158	0.173017	-0.0791549	eQTL	NO
rs10888715-MACF1	rs10888715	1	39699244	2e-12	MACF1	0.00207927	-0.178285	0.522618	0.0372454	eQTL	NO
rs10888715-PPIE	rs10888715	1	39699244	2e-12	PPIE	0.00215769	-0.177193	0.172614	-0.0792377	eQTL	NO
rs16837533-MACF1	rs16837533	1	39703847	7.7e-10	MACF1	0.0907518	0.121065	0.245833	-0.0833369	eQTL	NO
rs16837533-PPIE	rs16837533	1	39703847	7.7e-10	PPIE	0.000553119	0.24575	0.111394	0.114015	eQTL	NO
rs950805-MACF1	rs950805	1	39705458	1.1e-12	MACF1	0.00029408	-0.209002	0.653251	0.0261267	eQTL	NO
rs950805-PPIE	rs950805	1	39705458	1.1e-12	PPIE	0.000931137	-0.190768	0.20379	-0.0737046	eQTL	NO
rs72637906-MACF1	rs72637906	1	39708302	1.5e-12	MACF1	0.000901977	0.218873	0.842364	-0.0132009	eQTL	NO
rs72637906-PPIE	rs72637906	1	39708302	1.5e-12	PPIE	0.00388204	0.190092	0.4316	0.0520777	eQTL	NO
rs67886352-MACF1	rs67886352	1	39708703	1.5e-12	MACF1	0.000901675	0.218878	0.842508	-0.0131886	eQTL	NO
rs67886352-PPIE	rs67886352	1	39708703	1.5e-12	PPIE	0.00388645	0.190068	0.431708	0.0520653	eQTL	NO
rs60323161-MACF1	rs60323161	1	39710459	1.2e-12	MACF1	0.000900837	0.218894	0.842839	-0.0131605	eQTL	NO
rs60323161-PPIE	rs60323161	1	39710459	1.2e-12	PPIE	0.0038996	0.189997	0.432047	0.0520266	eQTL	NO
rs66727439-MACF1	rs66727439	1	39711930	1.5e-12	MACF1	0.000899798	0.218913	0.843299	-0.0131213	eQTL	NO
rs66727439-PPIE	rs66727439	1	39711930	1.5e-12	PPIE	0.00391481	0.189915	0.432433	0.0519825	eQTL	NO
rs7553009-MACF1	rs7553009	1	39713113	8e-13	MACF1	0.000373595	-0.204371	0.590633	0.0311204	eQTL	NO
rs7553009-PPIE	rs7553009	1	39713113	8e-13	PPIE	0.000589242	-0.196942	0.199132	-0.0740839	eQTL	NO
rs111254532-MACF1	rs111254532	1	39713648	1.5e-12	MACF1	0.000821429	0.220259	0.882043	-0.00983525	eQTL	NO
rs111254532-PPIE	rs111254532	1	39713648	1.5e-12	PPIE	0.00562491	0.18206	0.469267	0.047853	eQTL	NO
rs16826000-MACF1	rs16826000	1	39713860	1.5e-12	MACF1	0.00079543	0.220648	0.897266	-0.00855096	eQTL	NO
rs16826000-PPIE	rs16826000	1	39713860	1.5e-12	PPIE	0.00647729	0.178876	0.484243	0.0462145	eQTL	NO
rs11205823-MACF1	rs11205823	1	39714238	5.1e-12	MACF1	0.000259144	-0.211465	0.542029	0.0355591	eQTL	NO
rs11205823-PPIE	rs11205823	1	39714238	5.1e-12	PPIE	0.00191547	-0.179404	0.247078	-0.067328	eQTL	NO
rs16826009-MACF1	rs16826009	1	39716902	1.5e-12	MACF1	0.000752322	0.221193	0.926257	-0.00611696	eQTL	NO
rs16826009-PPIE	rs16826009	1	39716902	1.5e-12	PPIE	0.00842871	0.172754	0.513411	0.0430898	eQTL	NO
rs10493087-MACF1	rs10493087	1	39717256	9.6e-13	MACF1	0.000236098	-0.210745	0.680629	0.0237703	eQTL	NO
rs10493087-PPIE	rs10493087	1	39717256	9.6e-13	PPIE	0.000958163	-0.188979	0.243109	-0.0672303	eQTL	NO
rs11205828-MACF1	rs11205828	1	39719346	1.1e-12	MACF1	0.000237995	-0.210603	0.679133	0.0238852	eQTL	NO
rs11205828-PPIE	rs11205828	1	39719346	1.1e-12	PPIE	0.000933171	-0.189376	0.24264	-0.0672889	eQTL	NO
rs16826012-MACF1	rs16826012	1	39719519	1.1e-09	MACF1	0.0801164	0.125334	0.291312	-0.0758349	eQTL	NO
rs16826012-PPIE	rs16826012	1	39719519	1.1e-09	PPIE	0.00127281	0.229557	0.140867	0.10555	eQTL	NO
rs66880209-MACF1	rs66880209	1	39719812	9.3e-10	MACF1	0.0801214	0.125331	0.291321	-0.0758332	eQTL	NO
rs66880209-PPIE	rs66880209	1	39719812	9.3e-10	PPIE	0.00127426	0.229532	0.140902	0.10554	eQTL	NO
rs4660208-MACF1	rs4660208	1	39722214	3e-12	MACF1	0.000726369	0.221828	0.93491	-0.00539767	eQTL	NO
rs4660208-PPIE	rs4660208	1	39722214	3e-12	PPIE	0.00872673	0.171987	0.516686	0.0427566	eQTL	NO
rs2265408-MACF1	rs2265408	1	39723075	3e-12	MACF1	0.0246285	-0.13677	0.283866	0.0654954	eQTL	NO
rs2265408-PPIE	rs2265408	1	39723075	3e-12	PPIE	6.63814e-05	-0.241203	0.0694941	-0.110603	eQTL	NO
rs2246257-MACF1	rs2246257	1	39726182	5e-12	MACF1	0.0186517	-0.143071	0.285318	0.0652623	eQTL	NO
rs2246257-PPIE	rs2246257	1	39726182	5e-12	PPIE	4.98161e-05	-0.245107	0.0672165	-0.111455	eQTL	NO
rs1974240-MACF1	rs1974240	1	39729607	8e-13	MACF1	0.000122568	-0.219306	0.783087	0.0158454	eQTL	NO
rs1974240-PPIE	rs1974240	1	39729607	8e-13	PPIE	0.00148152	-0.181307	0.249784	-0.066064	eQTL	NO
rs1889830-MACF1	rs1889830	1	39730172	2.4e-12	MACF1	0.0163804	-0.14552	0.312988	0.0614408	eQTL	NO
rs1889830-PPIE	rs1889830	1	39730172	2.4e-12	PPIE	6.73237e-05	-0.240122	0.0762475	-0.107636	eQTL	NO
rs4660214-MACF1	rs4660214	1	39731550	2.4e-12	MACF1	0.000687767	0.22144	0.985464	-0.00119673	eQTL	NO
rs4660214-PPIE	rs4660214	1	39731550	2.4e-12	PPIE	0.0142369	0.159817	0.575663	0.0366815	eQTL	NO
rs6699928-MACF1	rs6699928	1	39733499	8.8e-13	MACF1	0.000152591	-0.21637	0.795339	0.0149379	eQTL	NO
rs6699928-PPIE	rs6699928	1	39733499	8.8e-13	PPIE	0.00163472	-0.179787	0.297833	-0.0598012	eQTL	NO
rs11205839-MACF1	rs11205839	1	39733733	3.9e-13	MACF1	0.000190217	-0.212761	0.736255	0.0193523	eQTL	NO
rs11205839-PPIE	rs11205839	1	39733733	3.9e-13	PPIE	0.001313	-0.182963	0.275804	-0.0624524	eQTL	NO
rs4660603-MACF1	rs4660603	1	39736334	2e-12	MACF1	0.000684658	0.221439	0.988692	-0.000930603	eQTL	NO
rs4660603-PPIE	rs4660603	1	39736334	2e-12	PPIE	0.0147028	0.159004	0.579786	0.0362728	eQTL	NO
rs7414381-MACF1	rs7414381	1	39741520	9.6e-13	MACF1	0.000178863	-0.213582	0.747952	0.0184586	eQTL	NO
rs7414381-PPIE	rs7414381	1	39741520	9.6e-13	PPIE	0.00139629	-0.181917	0.279631	-0.0619422	eQTL	NO
rs3116387-MACF1	rs3116387	1	39742869	8e-13	MACF1	0.000178834	-0.213591	0.747821	0.0184691	eQTL	NO
rs3116387-PPIE	rs3116387	1	39742869	8e-13	PPIE	0.00139562	-0.18193	0.279529	-0.0619572	eQTL	NO
rs1537815-MACF1	rs1537815	1	39744618	8e-13	MACF1	0.000178897	-0.213589	0.74765	0.0184824	eQTL	NO
rs1537815-PPIE	rs1537815	1	39744618	8e-13	PPIE	0.00139479	-0.181943	0.279411	-0.0619734	eQTL	NO
rs1984142-MACF1	rs1984142	1	39745608	7.3e-13	MACF1	0.000148955	-0.216267	0.74899	0.0183892	eQTL	NO
rs1984142-PPIE	rs1984142	1	39745608	7.3e-13	PPIE	0.00147564	-0.181105	0.257289	-0.0649328	eQTL	NO
rs3818806-MACF1	rs3818806	1	39748271	1.2e-12	MACF1	0.000677913	0.222162	0.980355	-0.00162088	eQTL	NO
rs3818806-PPIE	rs3818806	1	39748271	1.2e-12	PPIE	0.0139632	0.160607	0.567403	0.0375564	eQTL	NO
rs2484751-MACF1	rs2484751	1	39748539	2.6e-12	MACF1	0.0146749	-0.147892	0.327048	0.059666	eQTL	NO
rs2484751-PPIE	rs2484751	1	39748539	2.6e-12	PPIE	8.14385e-05	-0.237351	0.0804537	-0.106103	eQTL	NO
rs41270799-MACF1	rs41270799	1	39748662	1.7e-12	MACF1	0.000677137	0.222252	0.979198	-0.00171687	eQTL	NO
rs41270799-PPIE	rs41270799	1	39748662	1.7e-12	PPIE	0.0138655	0.160821	0.56569	0.0377344	eQTL	NO
rs2275188-MACF1	rs2275188	1	39748921	7.3e-13	MACF1	0.00017814	-0.21423	0.732124	0.0197169	eQTL	NO
rs2275188-PPIE	rs2275188	1	39748921	7.3e-13	PPIE	0.00136026	-0.182847	0.269692	-0.063412	eQTL	NO
rs1984143-MACF1	rs1984143	1	39756317	8.8e-13	MACF1	0.000184382	-0.214188	0.713893	0.0211626	eQTL	NO
rs1984143-PPIE	rs1984143	1	39756317	8.8e-13	PPIE	0.00126785	-0.184378	0.258701	-0.0650228	eQTL	NO
rs16826036-MACF1	rs16826036	1	39757799	1.5e-12	MACF1	0.000673423	0.222928	0.968522	-0.00260516	eQTL	NO
rs16826036-PPIE	rs16826036	1	39757799	1.5e-12	PPIE	0.0130221	0.162703	0.550257	0.0393446	eQTL	NO
rs16826038-MACF1	rs16826038	1	39758634	1.5e-12	MACF1	0.000673289	0.222975	0.967607	-0.00268147	eQTL	NO
rs16826038-PPIE	rs16826038	1	39758634	1.5e-12	PPIE	0.0129528	0.162859	0.548945	0.0394818	eQTL	NO
rs2484749-MACF1	rs2484749	1	39758955	1.7e-12	MACF1	0.0143379	-0.148796	0.317464	0.0610219	eQTL	NO
rs2484749-PPIE	rs2484749	1	39758955	1.7e-12	PPIE	7.78227e-05	-0.238637	0.0767377	-0.107716	eQTL	NO
rs6688708-MACF1	rs6688708	1	39758993	3.6e-13	MACF1	0.000190444	-0.213767	0.70422	0.0219169	eQTL	NO
rs6688708-PPIE	rs6688708	1	39758993	3.6e-13	PPIE	0.00125366	-0.184595	0.255933	-0.0654142	eQTL	NO
rs111797516-MACF1	rs111797516	1	39762203	1.4e-12	MACF1	0.000673026	0.222997	0.967367	-0.00270151	eQTL	NO
rs111797516-PPIE	rs111797516	1	39762203	1.4e-12	PPIE	0.012932	0.162907	0.548517	0.0395268	eQTL	NO
rs61782157-MACF1	rs61782157	1	39762889	1.9e-12	MACF1	0.00067285	0.223004	0.967376	-0.00270084	eQTL	NO
rs61782157-PPIE	rs61782157	1	39762889	1.9e-12	PPIE	0.0129306	0.162911	0.548498	0.0395291	eQTL	NO
rs2275187-MACF1	rs2275187	1	39763242	9.6e-13	MACF1	0.000180809	-0.214481	0.713748	0.0211751	eQTL	NO
rs2275187-PPIE	rs2275187	1	39763242	9.6e-13	PPIE	0.00132838	-0.183629	0.258447	-0.0650616	eQTL	NO
rs41270803-MACF1	rs41270803	1	39766041	1.7e-12	MACF1	0.000672951	0.223009	0.967173	-0.00271774	eQTL	NO
rs41270803-PPIE	rs41270803	1	39766041	1.7e-12	PPIE	0.0129166	0.162942	0.548231	0.0395569	eQTL	NO
rs2275186-MACF1	rs2275186	1	39766055	7.3e-13	MACF1	0.000178231	-0.21471	0.715741	0.0210234	eQTL	NO
rs2275186-PPIE	rs2275186	1	39766055	7.3e-13	PPIE	0.00132337	-0.183712	0.259498	-0.0649257	eQTL	NO
rs12025847-MACF1	rs12025847	1	39766649	8e-13	MACF1	0.000179348	-0.214611	0.714612	0.0211097	eQTL	NO
rs12025847-PPIE	rs12025847	1	39766649	8e-13	PPIE	0.00133461	-0.183566	0.258953	-0.0649972	eQTL	NO
rs61783376-MACF1	rs61783376	1	39769000	1.2e-12	MACF1	0.000673231	0.223081	0.96532	-0.00287225	eQTL	NO
rs61783376-PPIE	rs61783376	1	39769000	1.2e-12	PPIE	0.0127867	0.163234	0.545641	0.0398273	eQTL	NO
rs4660636-MACF1	rs4660636	1	39770227	1.2e-12	MACF1	0.00067316	0.223117	0.964511	-0.00293978	eQTL	NO
rs4660636-PPIE	rs4660636	1	39770227	1.2e-12	PPIE	0.0127265	0.163369	0.544504	0.0399463	eQTL	NO
rs4660637-MACF1	rs4660637	1	39770278	1.2e-12	MACF1	0.000673202	0.223119	0.964431	-0.00294644	eQTL	NO
rs4660637-PPIE	rs4660637	1	39770278	1.2e-12	PPIE	0.0127221	0.163379	0.544392	0.0399578	eQTL	NO
rs11205884-MACF1	rs11205884	1	39772070	6.1e-13	MACF1	0.000182336	-0.214484	0.706703	0.0217337	eQTL	NO
rs11205884-PPIE	rs11205884	1	39772070	6.1e-13	PPIE	0.00132102	-0.183825	0.254367	-0.0656594	eQTL	NO
rs61783378-MACF1	rs61783378	1	39777159	6.5e-13	MACF1	0.000677284	0.223417	0.953006	-0.00390086	eQTL	NO
rs61783378-PPIE	rs61783378	1	39777159	6.5e-13	PPIE	0.0119658	0.165096	0.528541	0.0416184	eQTL	NO
rs3116398-MACF1	rs3116398	1	39779802	2.5e-13	MACF1	0.000197157	-0.213466	0.672689	0.0244115	eQTL	NO
rs3116398-PPIE	rs3116398	1	39779802	2.5e-13	PPIE	0.00131909	-0.183934	0.235729	-0.0683338	eQTL	NO
rs72661956-MACF1	rs72661956	1	39784888	2.7e-10	MACF1	0.0669678	0.13185	0.326225	-0.0709148	eQTL	NO
rs72661956-PPIE	rs72661956	1	39784888	2.7e-10	PPIE	0.00255298	0.216139	0.150499	0.103583	eQTL	NO
rs16826068-MACF1	rs16826068	1	39791876	2.4e-10	MACF1	0.0669681	0.131851	0.326129	-0.0709293	eQTL	NO
rs16826068-PPIE	rs16826068	1	39791876	2.4e-10	PPIE	0.0025507	0.21616	0.150404	0.103608	eQTL	NO
rs16826069-MACF1	rs16826069	1	39797055	7.1e-13	MACF1	0.000952165	0.218096	0.887879	-0.00936797	eQTL	NO
rs16826069-PPIE	rs16826069	1	39797055	7.1e-13	PPIE	0.01009	0.169636	0.453159	0.0497239	eQTL	NO
rs41270807-MACF1	rs41270807	1	39801815	3.7e-13	MACF1	0.000700522	0.223138	0.932734	-0.00559514	eQTL	NO
rs41270807-PPIE	rs41270807	1	39801815	3.7e-13	PPIE	0.0109158	0.167446	0.50161	0.0444372	eQTL	NO
rs3121889-MACF1	rs3121889	1	39803567	2e-13	MACF1	0.00116627	-0.18804	0.447938	0.0442256	eQTL	NO
rs3121889-PPIE	rs3121889	1	39803567	2e-13	PPIE	0.000937372	-0.19109	0.188231	-0.0764833	eQTL	NO
rs61783383-MACF1	rs61783383	1	39807018	2.2e-13	MACF1	0.000201008	-0.21309	0.666471	0.0248931	eQTL	NO
rs61783383-PPIE	rs61783383	1	39807018	2.2e-13	PPIE	0.00134674	-0.18351	0.232418	-0.0687869	eQTL	NO
rs4660669-MACF1	rs4660669	1	39807458	3.3e-13	MACF1	0.0139262	-0.149679	0.296583	0.0638187	eQTL	NO
rs4660669-PPIE	rs4660669	1	39807458	3.3e-13	PPIE	7.70583e-05	-0.239177	0.0691267	-0.110794	eQTL	NO
rs6704246-MACF1	rs6704246	1	39809284	1.7e-13	MACF1	0.000201154	-0.21308	0.666338	0.0249037	eQTL	NO
rs6704246-PPIE	rs6704246	1	39809284	1.7e-13	PPIE	0.00134625	-0.183516	0.232334	-0.0687991	eQTL	NO
rs111623477-MACF1	rs111623477	1	39811205	2.3e-11	MACF1	0.0669302	0.131875	0.326023	-0.0709482	eQTL	NO
rs111623477-PPIE	rs111623477	1	39811205	2.3e-11	PPIE	0.00254639	0.216206	0.150221	0.103659	eQTL	NO
rs2490943-MACF1	rs2490943	1	39812434	2.5e-13	MACF1	0.000204412	-0.212806	0.662585	0.025197	eQTL	NO
rs2490943-PPIE	rs2490943	1	39812434	2.5e-13	PPIE	0.00133108	-0.183664	0.230586	-0.0690431	eQTL	NO
rs16826087-MACF1	rs16826087	1	39812518	4e-13	MACF1	0.000701093	0.223125	0.932387	-0.00562408	eQTL	NO
rs16826087-PPIE	rs16826087	1	39812518	4e-13	PPIE	0.0108988	0.167483	0.50117	0.0444831	eQTL	NO
rs3754346-MACF1	rs3754346	1	39814960	4.3e-13	MACF1	0.000667521	0.225107	0.942428	-0.00481091	eQTL	NO
rs3754346-PPIE	rs3754346	1	39814960	4.3e-13	PPIE	0.00975091	0.170849	0.513534	0.04342	eQTL	NO
rs16826093-MACF1	rs16826093	1	39815143	4.7e-13	MACF1	0.000746717	0.222216	0.909709	-0.00752502	eQTL	NO
rs16826093-PPIE	rs16826093	1	39815143	4.7e-13	PPIE	0.0131764	0.163261	0.527008	0.0418759	eQTL	NO
rs41270811-MACF1	rs41270811	1	39815344	4.7e-13	MACF1	0.000665952	0.225128	0.942532	-0.00480171	eQTL	NO
rs41270811-PPIE	rs41270811	1	39815344	4.7e-13	PPIE	0.00967879	0.171001	0.513703	0.0433985	eQTL	NO
rs61779274-MACF1	rs61779274	1	39816941	3.7e-13	MACF1	0.000701193	0.223124	0.932267	-0.00563412	eQTL	NO
rs61779274-PPIE	rs61779274	1	39816941	3.7e-13	PPIE	0.0108924	0.167497	0.500987	0.0445024	eQTL	NO
rs17264671-MACF1	rs17264671	1	39818052	4e-13	MACF1	0.000701282	0.223121	0.932243	-0.00563614	eQTL	NO
rs17264671-PPIE	rs17264671	1	39818052	4e-13	PPIE	0.0108915	0.167499	0.500976	0.0445035	eQTL	NO
rs4660690-MACF1	rs4660690	1	39819503	3.1e-13	MACF1	0.000701478	0.223116	0.932185	-0.00564094	eQTL	NO
rs4660690-PPIE	rs4660690	1	39819503	3.1e-13	PPIE	0.0108893	0.167503	0.500926	0.0445086	eQTL	NO
rs593667-MACF1	rs593667	1	39820138	1.9e-13	MACF1	0.000201581	0.213032	0.665762	-0.0249474	eQTL	NO
rs593667-PPIE	rs593667	1	39820138	1.9e-13	PPIE	0.00135849	0.183354	0.23236	0.0687899	eQTL	NO
rs61779275-MACF1	rs61779275	1	39820310	1.4e-13	MACF1	0.000703318	0.223082	0.93091	-0.00574761	eQTL	NO
rs61779275-PPIE	rs61779275	1	39820310	1.4e-13	PPIE	0.0108952	0.1675	0.499403	0.0446695	eQTL	NO
rs597311-MACF1	rs597311	1	39820926	2.7e-13	MACF1	0.000201657	0.213027	0.665697	-0.0249526	eQTL	NO
rs597311-PPIE	rs597311	1	39820926	2.7e-13	PPIE	0.00135807	0.183358	0.232328	0.0687946	eQTL	NO
rs597708-MACF1	rs597708	1	39820963	2.7e-13	MACF1	0.000201657	0.213027	0.665697	-0.0249526	eQTL	NO
rs597708-PPIE	rs597708	1	39820963	2.7e-13	PPIE	0.00135807	0.183358	0.232328	0.0687946	eQTL	NO
rs636083-MACF1	rs636083	1	39821681	2.7e-13	MACF1	0.000201778	0.213034	0.665748	-0.0249503	eQTL	NO
rs636083-PPIE	rs636083	1	39821681	2.7e-13	PPIE	0.00134377	0.183545	0.23193	0.0688582	eQTL	NO
rs636156-MACF1	rs636156	1	39821737	2.7e-13	MACF1	0.000201699	0.213024	0.665664	-0.0249552	eQTL	NO
rs636156-PPIE	rs636156	1	39821737	2.7e-13	PPIE	0.00135805	0.183359	0.232291	0.0688001	eQTL	NO
rs2256614-MACF1	rs2256614	1	39824718	2.7e-13	MACF1	0.000201908	0.213024	0.665646	-0.0249584	eQTL	NO
rs2256614-PPIE	rs2256614	1	39824718	2.7e-13	PPIE	0.00134335	0.18355	0.231878	0.0688657	eQTL	NO
rs61779276-MACF1	rs61779276	1	39825438	4e-13	MACF1	0.000702262	0.223095	0.931926	-0.00566249	eQTL	NO
rs61779276-PPIE	rs61779276	1	39825438	4e-13	PPIE	0.0108813	0.167519	0.500688	0.0445331	eQTL	NO
rs596062-MACF1	rs596062	1	39826005	2.5e-13	MACF1	0.000202031	0.213015	0.665539	-0.0249669	eQTL	NO
rs596062-PPIE	rs596062	1	39826005	2.5e-13	PPIE	0.00134304	0.183553	0.231812	0.0688753	eQTL	NO
rs72661961-MACF1	rs72661961	1	39831768	4.7e-13	MACF1	0.000741893	0.222035	0.920104	-0.00664669	eQTL	NO
rs72661961-PPIE	rs72661961	1	39831768	4.7e-13	PPIE	0.0105071	0.168261	0.490441	0.0455888	eQTL	NO
rs598415-MACF1	rs598415	1	39832407	1.2e-13	MACF1	0.000237899	0.210467	0.638271	-0.0271273	eQTL	NO
rs598415-PPIE	rs598415	1	39832407	1.2e-13	PPIE	0.00121514	0.185014	0.217697	0.0709379	eQTL	NO
rs613511-MACF1	rs613511	1	39833473	3.1e-13	MACF1	0.000274367	0.211122	0.699429	-0.0225711	eQTL	NO
rs613511-PPIE	rs613511	1	39833473	3.1e-13	PPIE	0.000840441	0.193404	0.260234	0.0656443	eQTL	NO
rs629093-MACF1	rs629093	1	39833503	2.2e-13	MACF1	0.000227321	0.211193	0.645339	-0.0265664	eQTL	NO
rs629093-PPIE	rs629093	1	39833503	2.2e-13	PPIE	0.0012726	0.184324	0.220315	0.0705594	eQTL	NO
rs61779277-MACF1	rs61779277	1	39833535	5.1e-13	MACF1	0.000742165	0.222028	0.920016	-0.00665403	eQTL	NO
rs61779277-PPIE	rs61779277	1	39833535	5.1e-13	PPIE	0.0105048	0.168265	0.490354	0.0455978	eQTL	NO
rs61779278-MACF1	rs61779278	1	39834617	5.1e-13	MACF1	0.000742378	0.222023	0.919959	-0.00665882	eQTL	NO
rs61779278-PPIE	rs61779278	1	39834617	5.1e-13	PPIE	0.0105027	0.168269	0.490305	0.0456028	eQTL	NO
rs582883-MACF1	rs582883	1	39835540	5.5e-14	MACF1	0.000133935	0.218	0.707721	-0.0215715	eQTL	NO
rs582883-PPIE	rs582883	1	39835540	5.5e-14	PPIE	0.00160534	0.179925	0.200239	0.0734932	eQTL	NO
rs2296172-MACF1	rs2296172	1	39835817	8.3e-13	MACF1	0.000914224	0.217517	0.889046	-0.00921376	eQTL	NO
rs2296172-PPIE	rs2296172	1	39835817	8.3e-13	PPIE	0.00941156	0.170175	0.476585	0.0468972	eQTL	NO
rs61779279-MACF1	rs61779279	1	39837102	5.1e-13	MACF1	0.000742378	0.222023	0.919959	-0.00665882	eQTL	NO
rs61779279-PPIE	rs61779279	1	39837102	5.1e-13	PPIE	0.0105027	0.168269	0.490305	0.0456028	eQTL	NO
rs2490945-MACF1	rs2490945	1	39837344	3.3e-13	MACF1	0.0145473	0.148678	0.289311	-0.0647651	eQTL	NO
rs2490945-PPIE	rs2490945	1	39837344	3.3e-13	PPIE	7.2917e-05	0.239887	0.0664457	0.11184	eQTL	NO
rs2490946-MACF1	rs2490946	1	39837627	2e-13	MACF1	0.000227585	0.21119	0.645262	-0.0265744	eQTL	NO
rs2490946-PPIE	rs2490946	1	39837627	2e-13	PPIE	0.00125804	0.184523	0.219855	0.0706345	eQTL	NO
rs61779282-MACF1	rs61779282	1	39840304	1.8e-10	MACF1	0.0677102	0.13149	0.323465	-0.071318	eQTL	NO
rs61779282-PPIE	rs61779282	1	39840304	1.8e-10	PPIE	0.00250152	0.216571	0.148652	0.10405	eQTL	NO
rs61779283-MACF1	rs61779283	1	39840768	3.7e-13	MACF1	0.00104637	0.216984	0.858036	-0.0119196	eQTL	NO
rs61779283-PPIE	rs61779283	1	39840768	3.7e-13	PPIE	0.00854393	0.173881	0.454769	0.0496902	eQTL	NO
rs621807-MACF1	rs621807	1	39842443	2.5e-13	MACF1	0.0145284	0.148712	0.289245	-0.0647764	eQTL	NO
rs621807-PPIE	rs621807	1	39842443	2.5e-13	PPIE	7.38109e-05	0.239722	0.0665854	0.111787	eQTL	NO
rs76111861-MACF1	rs76111861	1	39842690	3.4e-13	MACF1	0.000729124	0.222388	0.925548	-0.0061936	eQTL	NO
rs76111861-PPIE	rs76111861	1	39842690	3.4e-13	PPIE	0.010641	0.168003	0.494507	0.0451709	eQTL	NO
rs663449-MACF1	rs663449	1	39843958	2.5e-13	MACF1	0.000227418	0.211186	0.645281	-0.026571	eQTL	NO
rs663449-PPIE	rs663449	1	39843958	2.5e-13	PPIE	0.00127213	0.18433	0.220298	0.0705618	eQTL	NO
rs1180383-MACF1	rs1180383	1	39846267	2.5e-13	MACF1	0.000227417	0.211186	0.6453	-0.0265694	eQTL	NO
rs1180383-PPIE	rs1180383	1	39846267	2.5e-13	PPIE	0.00127218	0.184329	0.220336	0.070556	eQTL	NO
rs1184716-MACF1	rs1184716	1	39846489	2.7e-13	MACF1	0.000227593	0.211189	0.645286	-0.0265723	eQTL	NO
rs1184716-PPIE	rs1184716	1	39846489	2.7e-13	PPIE	0.00125801	0.184523	0.219906	0.0706264	eQTL	NO
rs72661965-MACF1	rs72661965	1	39846590	6e-13	MACF1	0.000742261	0.222025	0.92002	-0.00665371	eQTL	NO
rs72661965-PPIE	rs72661965	1	39846590	6e-13	PPIE	0.0105032	0.168268	0.490382	0.0455947	eQTL	NO
rs6668369-MACF1	rs6668369	1	39848347	6e-13	MACF1	0.000805694	0.220104	0.902386	-0.00811102	eQTL	NO
rs6668369-PPIE	rs6668369	1	39848347	6e-13	PPIE	0.0109393	0.167004	0.487519	0.0458037	eQTL	NO
rs635943-MACF1	rs635943	1	39852142	2e-13	MACF1	0.000226904	0.211242	0.645275	-0.0265745	eQTL	NO
rs635943-PPIE	rs635943	1	39852142	2e-13	PPIE	0.00126608	0.184428	0.219777	0.0706494	eQTL	NO
rs61779284-MACF1	rs61779284	1	39855177	4.7e-13	MACF1	0.000741849	0.222035	0.920195	-0.00663907	eQTL	NO
rs61779284-PPIE	rs61779284	1	39855177	4.7e-13	PPIE	0.0105041	0.168266	0.490623	0.0455695	eQTL	NO
rs3768299-MACF1	rs3768299	1	39857192	4.7e-13	MACF1	0.000741212	0.22205	0.920532	-0.00661097	eQTL	NO
rs3768299-PPIE	rs3768299	1	39857192	4.7e-13	PPIE	0.0105066	0.16826	0.491045	0.045525	eQTL	NO
rs586057-MACF1	rs586057	1	39858794	2.7e-13	MACF1	0.000227918	0.211148	0.64535	-0.0265646	eQTL	NO
rs586057-PPIE	rs586057	1	39858794	2.7e-13	PPIE	0.00126989	0.184352	0.220799	0.070483	eQTL	NO
rs624971-MACF1	rs624971	1	39858947	2.5e-13	MACF1	0.000228093	0.21115	0.645353	-0.026566	eQTL	NO
rs624971-PPIE	rs624971	1	39858947	2.5e-13	PPIE	0.00125556	0.184548	0.220382	0.0705512	eQTL	NO
rs4660732-MACF1	rs4660732	1	39863215	7.1e-13	MACF1	0.000738502	0.222111	0.922039	-0.00648504	eQTL	NO
rs4660732-PPIE	rs4660732	1	39863215	7.1e-13	PPIE	0.0105183	0.168231	0.492918	0.0453277	eQTL	NO
rs61779285-MACF1	rs61779285	1	39867055	4.7e-13	MACF1	0.000736118	0.222164	0.923352	-0.00637529	eQTL	NO
rs61779285-PPIE	rs61779285	1	39867055	4.7e-13	PPIE	0.0105297	0.168203	0.494599	0.0451506	eQTL	NO
rs3768301-MACF1	rs3768301	1	39870793	7.1e-13	MACF1	0.000733146	0.222227	0.925065	-0.00623215	eQTL	NO
rs3768301-PPIE	rs3768301	1	39870793	7.1e-13	PPIE	0.0105453	0.168162	0.496792	0.0449196	eQTL	NO
rs113214136-MACF1	rs113214136	1	39874539	4.7e-13	MACF1	0.000966321	0.221369	0.742382	-0.0221951	eQTL	NO
rs113214136-PPIE	rs113214136	1	39874539	4.7e-13	PPIE	0.0103133	0.17189	0.257217	0.0763018	eQTL	NO
rs3768302-MACF1	rs3768302	1	39880319	4.7e-13	MACF1	0.000732309	0.222243	0.925623	-0.00618548	eQTL	NO
rs3768302-PPIE	rs3768302	1	39880319	4.7e-13	PPIE	0.010549	0.16815	0.497449	0.0448501	eQTL	NO
rs1180375-MACF1	rs1180375	1	39881040	3e-13	MACF1	0.000229071	0.211025	0.646834	-0.0264391	eQTL	NO
rs1180375-PPIE	rs1180375	1	39881040	3e-13	PPIE	0.00126604	0.184358	0.224008	0.0699797	eQTL	NO
rs17343193-MACF1	rs17343193	1	39881468	4.7e-13	MACF1	0.000732259	0.222244	0.925654	-0.00618291	eQTL	NO
rs17343193-PPIE	rs17343193	1	39881468	4.7e-13	PPIE	0.0105493	0.16815	0.497488	0.044846	eQTL	NO
rs1180376-MACF1	rs1180376	1	39884433	1.9e-13	MACF1	0.000236528	0.210487	0.642057	-0.0268138	eQTL	NO
rs1180376-PPIE	rs1180376	1	39884433	1.9e-13	PPIE	0.0012376	0.184661	0.222531	0.0701782	eQTL	NO
rs61779300-MACF1	rs61779300	1	39885763	5.1e-13	MACF1	0.000732158	0.222246	0.925715	-0.00617779	eQTL	NO
rs61779300-PPIE	rs61779300	1	39885763	5.1e-13	PPIE	0.0105498	0.168148	0.497566	0.0448378	eQTL	NO
rs1617212-MACF1	rs1617212	1	39886773	3.9e-13	MACF1	0.000228822	0.211041	0.64706	-0.026421	eQTL	NO
rs1617212-PPIE	rs1617212	1	39886773	3.9e-13	PPIE	0.0012671	0.184345	0.22412	0.0699629	eQTL	NO
rs663892-MACF1	rs663892	1	39889677	3.9e-13	MACF1	0.000229346	0.211018	0.646745	-0.0264476	eQTL	NO
rs663892-PPIE	rs663892	1	39889677	3.9e-13	PPIE	0.0012508	0.184564	0.223477	0.0700634	eQTL	NO
rs1180384-MACF1	rs1180384	1	39892774	3e-13	MACF1	0.000229185	0.211029	0.646849	-0.0264394	eQTL	NO
rs1180384-PPIE	rs1180384	1	39892774	3e-13	PPIE	0.00125226	0.184546	0.223525	0.0700564	eQTL	NO
rs625384-MACF1	rs625384	1	39893093	2e-13	MACF1	0.000236895	0.210475	0.641907	-0.0268272	eQTL	NO
rs625384-PPIE	rs625384	1	39893093	2e-13	PPIE	0.00122213	0.184874	0.222001	0.0702619	eQTL	NO
rs683135-MACF1	rs683135	1	39895460	3.2e-13	MACF1	0.000230111	0.210961	0.64647	-0.0264686	eQTL	NO
rs683135-PPIE	rs683135	1	39895460	3.2e-13	PPIE	0.00124796	0.184593	0.223712	0.070025	eQTL	NO
rs596705-MACF1	rs596705	1	39903129	2.2e-13	MACF1	0.000240094	0.210209	0.641909	-0.0268179	eQTL	NO
rs596705-PPIE	rs596705	1	39903129	2.2e-13	PPIE	0.001236	0.184629	0.225518	0.0697073	eQTL	NO
rs1180372-MACF1	rs1180372	1	39904612	3.9e-13	MACF1	0.000224894	0.211306	0.656592	-0.0256596	eQTL	NO
rs1180372-PPIE	rs1180372	1	39904612	3.9e-13	PPIE	0.00128089	0.184182	0.233052	0.068639	eQTL	NO
rs2018212-MACF1	rs2018212	1	39905588	6e-13	MACF1	0.000723507	0.2224	0.931454	-0.00569777	eQTL	NO
rs2018212-PPIE	rs2018212	1	39905588	6e-13	PPIE	0.0106089	0.167976	0.504908	0.0440635	eQTL	NO
rs4660751-MACF1	rs4660751	1	39905873	7.1e-13	MACF1	0.000723465	0.2224	0.931485	-0.0056952	eQTL	NO
rs4660751-PPIE	rs4660751	1	39905873	7.1e-13	PPIE	0.0106093	0.167975	0.504948	0.0440594	eQTL	NO
rs587404-MACF1	rs587404	1	39908506	3.2e-13	MACF1	0.000240717	0.210127	0.642875	-0.0267345	eQTL	NO
rs587404-PPIE	rs587404	1	39908506	3.2e-13	PPIE	0.0012262	0.184719	0.226511	0.0695438	eQTL	NO
rs588326-MACF1	rs588326	1	39908726	3.9e-13	MACF1	0.000231765	0.2108	0.649082	-0.0262517	eQTL	NO
rs588326-PPIE	rs588326	1	39908726	3.9e-13	PPIE	0.00127433	0.184203	0.229357	0.0691609	eQTL	NO
rs1775656-MACF1	rs1775656	1	39911001	5.1e-13	MACF1	0.000235743	0.210535	0.645419	-0.0265434	eQTL	NO
rs1775656-PPIE	rs1775656	1	39911001	5.1e-13	PPIE	0.0012467	0.184542	0.22729	0.0694622	eQTL	NO
rs2296173-MACF1	rs2296173	1	39913351	8.3e-13	MACF1	0.000782581	0.220944	0.902859	-0.00808313	eQTL	NO
rs2296173-PPIE	rs2296173	1	39913351	8.3e-13	PPIE	0.0104344	0.168319	0.469347	0.0478032	eQTL	NO
rs3118014-MACF1	rs3118014	1	39914090	9e-13	MACF1	0.000723551	0.222395	0.931663	-0.00568021	eQTL	NO
rs3118014-PPIE	rs3118014	1	39914090	9e-13	PPIE	0.0106103	0.16797	0.505219	0.0440307	eQTL	NO
rs1985076-MACF1	rs1985076	1	39915209	8.3e-13	MACF1	0.000505886	0.229418	0.996669	0.000277364	eQTL	NO
rs1985076-PPIE	rs1985076	1	39915209	8.3e-13	PPIE	0.0167111	0.157823	0.540871	0.0405318	eQTL	NO
rs61779306-MACF1	rs61779306	1	39922426	4.8e-12	MACF1	0.000648358	0.224676	0.968824	-0.00259262	eQTL	NO
rs61779306-PPIE	rs61779306	1	39922426	4.8e-12	PPIE	0.0123805	0.164662	0.53862	0.0406934	eQTL	NO
rs599892-MACF1	rs599892	1	39922884	8.8e-13	MACF1	0.000260793	0.209631	0.626509	-0.0281478	eQTL	NO
rs599892-PPIE	rs599892	1	39922884	8.8e-13	PPIE	0.00117263	0.186033	0.2084	0.072565	eQTL	NO
rs41270821-MACF1	rs41270821	1	39923732	7e-12	MACF1	0.000635934	0.224868	0.96531	-0.00288305	eQTL	NO
rs41270821-PPIE	rs41270821	1	39923732	7e-12	PPIE	0.0115221	0.16621	0.521126	0.0424316	eQTL	NO
rs2296175-MACF1	rs2296175	1	39924398	5.6e-12	MACF1	0.000398433	0.234518	0.928782	0.00596225	eQTL	NO
rs2296175-PPIE	rs2296175	1	39924398	5.6e-12	PPIE	0.0092469	0.17229	0.590379	0.0358253	eQTL	NO
rs7540050-MACF1	rs7540050	1	39928984	3.6e-12	MACF1	0.000160692	-0.216039	0.738098	0.0192916	eQTL	NO
rs7540050-PPIE	rs7540050	1	39928984	3.6e-12	PPIE	0.00172168	-0.179256	0.25641	-0.0653056	eQTL	NO
rs7554206-MACF1	rs7554206	1	39929240	2.3e-12	MACF1	0.000317358	-0.207376	0.69515	0.022736	eQTL	NO
rs7554206-PPIE	rs7554206	1	39929240	2.3e-12	PPIE	0.00150115	-0.182547	0.240165	-0.0679654	eQTL	NO
rs6698791-MACF1	rs6698791	1	39934776	1.6e-12	MACF1	0.000145091	-0.217891	0.75854	0.0177692	eQTL	NO
rs6698791-PPIE	rs6698791	1	39934776	1.6e-12	PPIE	0.00186662	-0.178244	0.27175	-0.0633636	eQTL	NO
rs10888788-MACF1	rs10888788	1	39937696	1.8e-12	MACF1	0.0001408	-0.218511	0.763791	0.0173866	eQTL	NO
rs10888788-PPIE	rs10888788	1	39937696	1.8e-12	PPIE	0.00192596	-0.177878	0.2788	-0.0624971	eQTL	NO
rs61779308-MACF1	rs61779308	1	39938257	2.2e-12	MACF1	0.000432991	0.232731	0.924454	0.0063164	eQTL	NO
rs61779308-PPIE	rs61779308	1	39938257	2.2e-12	PPIE	0.0158434	0.159514	0.597365	0.0351019	eQTL	NO
rs4617393-MACF1	rs4617393	1	39940223	1.2e-12	MACF1	0.000133291	-0.219722	0.792198	0.0152738	eQTL	NO
rs4617393-PPIE	rs4617393	1	39940223	1.2e-12	PPIE	0.00214558	-0.176404	0.328412	-0.0565156	eQTL	NO
rs61779309-MACF1	rs61779309	1	39940499	1.1e-12	MACF1	0.00041861	0.233916	0.900493	0.00835025	eQTL	NO
rs61779309-PPIE	rs61779309	1	39940499	1.1e-12	PPIE	0.017877	0.156996	0.642284	0.0309495	eQTL	NO
rs61779310-MACF1	rs61779310	1	39942297	5.3e-13	MACF1	0.000893749	0.209259	0.757826	0.0195528	eQTL	NO
rs61779310-PPIE	rs61779310	1	39942297	5.3e-13	PPIE	0.146737	0.0914706	0.935293	0.00513716	eQTL	NO
rs6665948-MACF1	rs6665948	1	39944180	2.3e-12	MACF1	0.000927363	-0.182782	0.789463	0.0148355	eQTL	NO
rs6665948-PPIE	rs6665948	1	39944180	2.3e-12	PPIE	0.0244457	-0.124132	0.51399	-0.0361766	eQTL	NO
rs61779313-MACF1	rs61779313	1	39944249	1.7e-13	MACF1	0.000958426	0.206775	0.738243	0.0210629	eQTL	NO
rs61779313-PPIE	rs61779313	1	39944249	1.7e-13	PPIE	0.171493	0.0856767	0.998033	0.000155064	eQTL	NO
rs722357-MACF1	rs722357	1	39944768	2.8e-12	MACF1	0.000942332	-0.182057	0.800547	0.0140003	eQTL	NO
rs722357-PPIE	rs722357	1	39944768	2.8e-12	PPIE	0.0271924	-0.121542	0.539815	-0.033896	eQTL	NO
rs2275767-MACF1	rs2275767	1	39945297	1.9e-12	MACF1	0.00094034	-0.181924	0.803719	0.0137605	eQTL	NO
rs2275767-PPIE	rs2275767	1	39945297	1.9e-12	PPIE	0.0278269	-0.120937	0.547035	-0.0332642	eQTL	NO
rs12138051-MACF1	rs12138051	1	39948224	2.6e-12	MACF1	0.000954797	-0.181597	0.801782	0.0138919	eQTL	NO
rs12138051-PPIE	rs12138051	1	39948224	2.6e-12	PPIE	0.0277922	-0.120901	0.544512	-0.0334564	eQTL	NO
rs61779314-MACF1	rs61779314	1	39948339	1.2e-10	MACF1	0.0605513	0.126097	0.652922	-0.0303339	eQTL	NO
rs61779314-PPIE	rs61779314	1	39948339	1.2e-10	PPIE	0.0675903	0.122495	0.498155	0.0455865	eQTL	NO
rs6691194-MACF1	rs6691194	1	39948741	2.6e-12	MACF1	0.000956667	-0.181555	0.801334	0.013923	eQTL	NO
rs6691194-PPIE	rs6691194	1	39948741	2.6e-12	PPIE	0.0277781	-0.120903	0.544106	-0.0334879	eQTL	NO
rs1775654-MACF1	rs1775654	1	39950080	7e-12	MACF1	0.0201404	0.137889	0.486207	-0.0415076	eQTL	NO
rs1775654-PPIE	rs1775654	1	39950080	7e-12	PPIE	0.0236154	0.133973	0.29307	0.0625183	eQTL	NO
rs61779328-MACF1	rs61779328	1	39953467	1.1e-10	MACF1	0.0666564	0.123005	0.649282	-0.0306188	eQTL	NO
rs61779328-PPIE	rs61779328	1	39953467	1.1e-10	PPIE	0.0632072	0.124273	0.490306	0.0463379	eQTL	NO
rs7533743-MACF1	rs7533743	1	39957169	2.6e-12	MACF1	0.00106839	-0.182019	0.804161	0.0138856	eQTL	NO
rs7533743-PPIE	rs7533743	1	39957169	2.6e-12	PPIE	0.0307265	-0.12015	0.537947	-0.0344099	eQTL	NO
rs7555699-MACF1	rs7555699	1	39957301	2.6e-12	MACF1	0.00111302	-0.180475	0.810645	0.0133499	eQTL	NO
rs7555699-PPIE	rs7555699	1	39957301	2.6e-12	PPIE	0.0309064	-0.119423	0.562107	-0.0322261	eQTL	NO
rs10888798-MACF1	rs10888798	1	39958080	2.3e-12	MACF1	0.00107908	-0.180722	0.832215	0.0117895	eQTL	NO
rs10888798-PPIE	rs10888798	1	39958080	2.3e-12	PPIE	0.0303402	-0.119672	0.596114	-0.0294248	eQTL	NO
rs1809697-MACF1	rs1809697	1	39959085	2.3e-12	MACF1	0.00116382	-0.17958	0.803131	0.0138752	eQTL	NO
rs1809697-PPIE	rs1809697	1	39959085	2.3e-12	PPIE	0.0370134	-0.115288	0.571314	-0.0314358	eQTL	NO
rs61779330-MACF1	rs61779330	1	39967223	2.1e-13	MACF1	0.00214827	0.194484	0.694233	0.0250643	eQTL	NO
rs61779330-PPIE	rs61779330	1	39967223	2.1e-13	PPIE	0.406525	0.0526307	0.882685	-0.00938805	eQTL	NO
rs72662001-MACF1	rs72662001	1	39967280	2.1e-13	MACF1	0.00214491	0.194519	0.693599	0.0251198	eQTL	NO
rs72662001-PPIE	rs72662001	1	39967280	2.1e-13	PPIE	0.407477	0.0525258	0.881277	-0.00950192	eQTL	NO
rs12402990-MACF1	rs12402990	1	39967683	3.1e-12	MACF1	0.00199961	-0.172821	0.808959	0.0136041	eQTL	NO
rs12402990-PPIE	rs12402990	1	39967683	3.1e-12	PPIE	0.109107	-0.0895975	0.557668	-0.0329143	eQTL	NO
rs72663503-MACF1	rs72663503	1	39969059	2.7e-13	MACF1	0.00207805	0.195235	0.677297	0.0265502	eQTL	NO
rs72663503-PPIE	rs72663503	1	39969059	2.7e-13	PPIE	0.439089	0.049095	0.845437	-0.0124102	eQTL	NO
rs61779331-MACF1	rs61779331	1	39970928	2.3e-13	MACF1	0.00203341	0.19568	0.664931	0.0276376	eQTL	NO
rs61779331-PPIE	rs61779331	1	39970928	2.3e-13	PPIE	0.464555	0.0464169	0.818206	-0.0146353	eQTL	NO
rs1727098-MACF1	rs1727098	1	39989327	3.7e-08	MACF1	0.000469191	-0.187024	0.672106	-0.0227924	eQTL	NO
rs1727098-PPIE	rs1727098	1	39989327	3.7e-08	PPIE	0.317733	0.0535025	0.588359	0.0290784	eQTL	NO
rs710913-MACF1	rs710913	1	39989926	9.5e-09	MACF1	0.0449262	-0.111063	0.689311	0.0222332	eQTL	NO
rs710913-PPIE	rs710913	1	39989926	9.5e-09	PPIE	0.595833	-0.0293396	0.580686	-0.0306494	aQTL	NO
rs3738676-MACF1	rs3738676	1	39991588	4.6e-10	MACF1	0.0355839	0.118932	0.99525	-0.000338351	eQTL	NO
rs3738676-PPIE	rs3738676	1	39991588	4.6e-10	PPIE	0.969549	0.00215814	0.910068	0.00640539	aQTL	NO
rs1180341-MACF1	rs1180341	1	39992808	3.9e-08	MACF1	0.000405923	-0.18832	0.668195	-0.0229908	eQTL	NO
rs1180341-PPIE	rs1180341	1	39992808	3.9e-08	PPIE	0.38556	0.0462863	0.556222	0.0314922	eQTL	NO
rs1180342-MACF1	rs1180342	1	39992878	2.7e-11	MACF1	0.000186853	-0.201991	0.751971	-0.017219	eQTL	NO
rs1180342-PPIE	rs1180342	1	39992878	2.7e-11	PPIE	0.974838	0.00170948	0.632726	0.0259782	aQTL	NO
rs755247-MACF1	rs755247	1	39994545	3.7e-08	MACF1	0.000355169	-0.191697	0.623156	-0.0265675	eQTL	NO
rs755247-PPIE	rs755247	1	39994545	3.7e-08	PPIE	0.370964	0.0481066	0.516507	0.0349951	eQTL	NO
rs755249-MACF1	rs755249	1	39995074	1.2e-14	MACF1	0.0025864	0.19077	0.602071	0.0332093	eQTL	NO
rs755249-PPIE	rs755249	1	39995074	1.2e-14	PPIE	0.539727	0.0388483	0.709268	-0.0236944	eQTL	NO
rs1180347-MACF1	rs1180347	1	39996716	3.1e-08	MACF1	0.000170883	-0.201316	0.524364	-0.0343622	eQTL	NO
rs1180347-PPIE	rs1180347	1	39996716	3.1e-08	PPIE	0.30968	0.0545306	0.454468	0.0402806	eQTL	NO
rs4660823-MACF1	rs4660823	1	39998523	5.8e-12	MACF1	5.40445e-05	0.219508	0.464491	0.0401053	eQTL	NO
rs4660823-PPIE	rs4660823	1	39998523	5.8e-12	PPIE	0.684198	-0.022186	0.425256	-0.0436178	aQTL	NO
rs12035330-MACF1	rs12035330	1	40001060	1.9e-14	MACF1	0.0162895	0.143978	0.683761	-0.0245285	eQTL	NO
rs12035330-PPIE	rs12035330	1	40001060	1.9e-14	PPIE	0.166855	0.0827507	0.669721	0.0256272	eQTL	NO
rs72663520-MACF1	rs72663520	1	40003410	2.4e-15	MACF1	0.000775492	0.214188	0.470828	0.0462555	eQTL	NO
rs72663520-PPIE	rs72663520	1	40003410	2.4e-15	PPIE	0.614622	0.0321276	0.537565	-0.0394584	aQTL	NO
rs72663521-MACF1	rs72663521	1	40005903	1.8e-12	MACF1	0.0624811	0.125264	0.728884	-0.0233988	eQTL	NO
rs72663521-PPIE	rs72663521	1	40005903	1.8e-12	PPIE	0.111493	0.106779	0.76919	0.0197653	eQTL	NO
rs1180349-MACF1	rs1180349	1	40006052	2.9e-08	MACF1	0.000116987	-0.20333	0.425274	-0.0424141	eQTL	NO
rs1180349-PPIE	rs1180349	1	40006052	2.9e-08	PPIE	0.281255	0.0570061	0.326472	0.0520771	eQTL	NO
rs1180351-MACF1	rs1180351	1	40007277	2.5e-08	MACF1	0.000116321	-0.203347	0.423751	-0.0425421	eQTL	NO
rs1180351-PPIE	rs1180351	1	40007277	2.5e-08	PPIE	0.28098	0.0570231	0.325502	0.0521673	eQTL	NO
rs1180352-MACF1	rs1180352	1	40007829	2.5e-08	MACF1	0.000116056	-0.203366	0.423334	-0.0425781	eQTL	NO
rs1180352-PPIE	rs1180352	1	40007829	2.5e-08	PPIE	0.280852	0.0570353	0.325172	0.0522001	eQTL	NO
rs1180329-MACF1	rs1180329	1	40009829	2.7e-08	MACF1	0.000112198	-0.203853	0.395688	-0.0451788	eQTL	NO
rs1180329-PPIE	rs1180329	1	40009829	2.7e-08	PPIE	0.26002	0.0595846	0.316887	0.0531154	eQTL	NO
rs61779359-MACF1	rs61779359	1	40010235	3.1e-15	MACF1	0.000512052	0.220098	0.406344	0.0529623	eQTL	NO
rs61779359-PPIE	rs61779359	1	40010235	3.1e-15	PPIE	0.594996	0.0337338	0.508128	-0.0421192	aQTL	NO
rs41270829-MACF1	rs41270829	1	40011690	2.4e-12	MACF1	0.063045	0.12498	0.727823	-0.0234911	eQTL	NO
rs41270829-PPIE	rs41270829	1	40011690	2.4e-12	PPIE	0.111501	0.106762	0.768447	0.0198283	eQTL	NO
rs61781362-MACF1	rs61781362	1	40012230	3.4e-15	MACF1	0.000513603	0.220039	0.406408	0.052953	eQTL	NO
rs61781362-PPIE	rs61781362	1	40012230	3.4e-15	PPIE	0.595076	0.0337251	0.508188	-0.0421116	aQTL	NO
rs61781363-MACF1	rs61781363	1	40012433	3.1e-15	MACF1	0.000513959	0.220026	0.406468	0.052946	eQTL	NO
rs61781363-PPIE	rs61781363	1	40012433	3.1e-15	PPIE	0.594962	0.0337354	0.508239	-0.0421064	aQTL	NO
rs4660808-MACF1	rs4660808	1	40018509	5.4e-15	MACF1	0.000531473	0.219416	0.408631	0.052692	eQTL	NO
rs4660808-PPIE	rs4660808	1	40018509	5.4e-15	PPIE	0.599431	0.0333202	0.510202	-0.0419033	aQTL	NO
rs61781364-MACF1	rs61781364	1	40019591	4.5e-15	MACF1	0.000534633	0.219307	0.408946	0.0526543	eQTL	NO
rs61781364-PPIE	rs61781364	1	40019591	4.5e-15	PPIE	0.600366	0.0332335	0.510499	-0.0418722	aQTL	NO
rs1180333-MACF1	rs1180333	1	40020504	7.8e-09	MACF1	0.00289908	-0.171459	0.429004	-0.0457927	eQTL	NO
rs1180333-PPIE	rs1180333	1	40020504	7.8e-09	PPIE	0.701624	0.0220696	0.454286	0.0432304	aQTL	NO
rs1180334-MACF1	rs1180334	1	40021644	3.7e-08	MACF1	0.000120183	-0.202827	0.423744	-0.0425212	eQTL	NO
rs1180334-PPIE	rs1180334	1	40021644	3.7e-08	PPIE	0.277853	0.0573658	0.326483	0.0520354	eQTL	NO
rs76207570-MACF1	rs76207570	1	40022482	4.5e-15	MACF1	0.00054371	0.218995	0.410009	0.0525285	eQTL	NO
rs76207570-PPIE	rs76207570	1	40022482	4.5e-15	PPIE	0.602654	0.0330209	0.511456	-0.0417722	aQTL	NO
rs17264866-MACF1	rs17264866	1	40022777	5.4e-15	MACF1	0.000544658	0.218963	0.410128	0.0525146	eQTL	NO
rs17264866-PPIE	rs17264866	1	40022777	5.4e-15	PPIE	0.602958	0.0329929	0.511553	-0.0417622	aQTL	NO
rs72637908-MACF1	rs72637908	1	40023047	1.2e-13	MACF1	0.00908792	0.157096	0.821989	-0.0136187	eQTL	NO
rs72637908-PPIE	rs72637908	1	40023047	1.2e-13	PPIE	0.158956	0.0847537	0.743499	0.0197628	eQTL	NO
rs72663529-MACF1	rs72663529	1	40023356	7.6e-12	MACF1	0.000111015	0.210211	0.508077	0.0362824	eQTL	NO
rs72663529-PPIE	rs72663529	1	40023356	7.6e-12	PPIE	0.781014	-0.0151616	0.371508	-0.0488756	aQTL	NO
rs4660293-MACF1	rs4660293	1	40028180	4.7e-14	MACF1	0.000764737	0.209854	0.42316	0.0502764	eQTL	NO
rs4660293-PPIE	rs4660293	1	40028180	4.7e-14	PPIE	0.710612	0.0231713	0.432126	-0.0492012	aQTL	NO
rs3768320-MACF1	rs3768320	1	40032239	7.8e-09	MACF1	0.0031481	-0.170621	0.447497	-0.0441395	eQTL	NO
rs3768320-PPIE	rs3768320	1	40032239	7.8e-09	PPIE	0.712469	0.021306	0.475614	0.0413627	aQTL	NO
rs58302493-MACF1	rs58302493	1	40033905	5.9e-13	MACF1	0.0388786	0.155475	0.726743	-0.0264165	eQTL	NO
rs58302493-PPIE	rs58302493	1	40033905	5.9e-13	PPIE	0.00782245	0.199483	0.654881	0.033713	eQTL	NO
rs17513135-MACF1	rs17513135	1	40035686	5.9e-15	MACF1	0.000599462	0.218705	0.43256	0.0503538	eQTL	NO
rs17513135-PPIE	rs17513135	1	40035686	5.9e-15	PPIE	0.58131	0.0351995	0.540265	-0.0392084	aQTL	NO
rs3768321-MACF1	rs3768321	1	40035928	9.6e-16	MACF1	0.00013181	0.267205	0.339475	0.0672762	eQTL	NO
rs3768321-PPIE	rs3768321	1	40035928	9.6e-16	PPIE	0.161905	0.0979544	0.534515	-0.0436581	eQTL	NO
rs2293476-MACF1	rs2293476	1	40036847	3.7e-15	MACF1	0.000601105	0.218681	0.432684	0.0503456	eQTL	NO
rs2293476-PPIE	rs2293476	1	40036847	3.7e-15	PPIE	0.582179	0.0351223	0.540571	-0.039183	aQTL	NO
rs41264487-MACF1	rs41264487	1	40037354	6.3e-12	MACF1	0.0673598	0.12294	0.718419	-0.0243275	eQTL	NO
rs41264487-PPIE	rs41264487	1	40037354	6.3e-12	PPIE	0.116972	0.105118	0.760019	0.0205633	eQTL	NO
rs2242500-MACF1	rs2242500	1	40037902	2.3e-12	MACF1	5.80102e-05	0.217087	0.460556	0.0401768	eQTL	NO
rs2242500-PPIE	rs2242500	1	40037902	2.3e-12	PPIE	0.780015	-0.0151287	0.415778	-0.0442055	aQTL	NO
rs2068663-MACF1	rs2068663	1	40038571	7e-15	MACF1	0.000607722	0.217321	0.420057	0.0514607	eQTL	NO
rs2068663-PPIE	rs2068663	1	40038571	7e-15	PPIE	0.603506	0.0329761	0.522376	-0.0407387	aQTL	NO
rs2068473-MACF1	rs2068473	1	40038597	4.6e-08	MACF1	0.000139041	-0.2011	0.436601	-0.0413826	eQTL	NO
rs2068473-PPIE	rs2068473	1	40038597	4.6e-08	PPIE	0.282555	0.0568496	0.340574	0.0505781	eQTL	NO
rs16826349-MACF1	rs16826349	1	40038936	2.3e-12	MACF1	5.50126e-05	0.217955	0.459267	0.0403296	eQTL	NO
rs16826349-PPIE	rs16826349	1	40038936	2.3e-12	PPIE	0.77997	-0.0151459	0.412807	-0.0445287	aQTL	NO
rs12028034-MACF1	rs12028034	1	40039707	1.5e-12	MACF1	6.36575e-05	0.21727	0.489158	0.0378938	eQTL	NO
rs12028034-PPIE	rs12028034	1	40039707	1.5e-12	PPIE	0.80991	-0.0131111	0.440671	-0.0421491	aQTL	NO
rs61781368-MACF1	rs61781368	1	40043752	4.6e-11	MACF1	0.0864038	0.11547	0.676339	-0.0282176	eQTL	NO
rs61781368-PPIE	rs61781368	1	40043752	4.6e-11	PPIE	0.140725	0.0989732	0.747718	0.0216935	eQTL	NO
rs12064914-MACF1	rs12064914	1	40043772	4.5e-14	MACF1	0.00114073	0.207228	0.483566	0.0449106	eQTL	NO
rs12064914-PPIE	rs12064914	1	40043772	4.5e-14	PPIE	0.608075	0.0327035	0.562108	-0.037082	aQTL	NO
rs61781370-MACF1	rs61781370	1	40045300	3.8e-14	MACF1	0.00128253	0.205028	0.496744	0.0435493	eQTL	NO
rs61781370-PPIE	rs61781370	1	40045300	3.8e-14	PPIE	0.599371	0.0334854	0.574894	-0.0358612	aQTL	NO
rs111768751-MACF1	rs111768751	1	40046093	5.4e-14	MACF1	0.00114334	0.208211	0.485627	0.0449202	eQTL	NO
rs111768751-PPIE	rs111768751	1	40046093	5.4e-14	PPIE	0.590107	0.034522	0.577427	-0.0358151	aQTL	NO
rs11206374-MACF1	rs11206374	1	40048009	3.5e-14	MACF1	0.00129876	0.204937	0.495559	0.0436983	eQTL	NO
rs11206374-PPIE	rs11206374	1	40048009	3.5e-14	PPIE	0.612845	0.0322775	0.573486	-0.0360173	aQTL	NO
rs61781371-MACF1	rs61781371	1	40052108	2.9e-14	MACF1	0.00130491	0.205133	0.488308	0.0444973	eQTL	NO
rs61781371-PPIE	rs61781371	1	40052108	2.9e-14	PPIE	0.645928	0.0293465	0.563848	-0.0369772	aQTL	NO
rs61781373-MACF1	rs61781373	1	40053093	4.3e-11	MACF1	0.0909916	0.114028	0.683457	-0.0276105	eQTL	NO
rs61781373-PPIE	rs61781373	1	40053093	4.3e-11	PPIE	0.167936	0.0928171	0.763493	0.0203303	eQTL	NO
rs113825410-MACF1	rs113825410	1	40057543	2.4e-14	MACF1	0.00112373	0.208518	0.433337	0.0504705	eQTL	NO
rs113825410-PPIE	rs113825410	1	40057543	2.4e-14	PPIE	0.769659	0.0187666	0.489623	-0.0444098	aQTL	NO
rs76841360-MACF1	rs76841360	1	40060025	5.4e-14	MACF1	0.00100796	0.210686	0.417693	0.0522584	eQTL	NO
rs76841360-PPIE	rs76841360	1	40060025	5.4e-14	PPIE	0.806858	0.0156848	0.46947	-0.0465414	aQTL	NO
rs4660303-MACF1	rs4660303	1	40060473	3.5e-14	MACF1	0.00105726	0.209695	0.408	0.053319	eQTL	NO
rs4660303-PPIE	rs4660303	1	40060473	3.5e-14	PPIE	0.831831	0.013615	0.457643	-0.047758	aQTL	NO
rs12037222-MACF1	rs12037222	1	40064961	1.2e-13	MACF1	0.00104023	0.209863	0.373291	0.0573369	eQTL	NO
rs12037222-PPIE	rs12037222	1	40064961	1.2e-13	PPIE	0.944642	0.00444939	0.411399	-0.0527852	aQTL	NO
rs74504886-MACF1	rs74504886	1	40065616	6.1e-14	MACF1	0.0039254	0.186514	0.478117	0.0461276	eQTL	NO
rs74504886-PPIE	rs74504886	1	40065616	6.1e-14	PPIE	0.949957	0.00406048	0.464779	-0.0474304	aQTL	NO
rs3916164-MACF1	rs3916164	1	40069939	3.3e-12	MACF1	3.49213e-05	0.231919	0.129251	0.0856995	eQTL	NO
rs3916164-PPIE	rs3916164	1	40069939	3.3e-12	PPIE	0.088255	-0.0957682	0.0715071	-0.101549	aQTL	NO
rs113879410-MACF1	rs113879410	1	40073011	4e-12	MACF1	2.79434e-05	0.236382	0.109678	0.0909905	eQTL	NO
rs113879410-PPIE	rs113879410	1	40073011	4e-12	PPIE	0.0684707	-0.103057	0.0591993	-0.107042	aQTL	NO
rs11206430-MACF1	rs11206430	1	40075367	8.2e-12	MACF1	0.000425356	0.190362	0.463011	0.0399252	eQTL	NO
rs11206430-PPIE	rs11206430	1	40075367	8.2e-12	PPIE	0.269475	-0.0597421	0.294989	-0.0568335	eQTL	NO
rs61781377-MACF1	rs61781377	1	40075458	8e-11	MACF1	0.105049	0.109539	0.795633	-0.0175677	eQTL	NO
rs61781377-PPIE	rs61781377	1	40075458	8e-11	PPIE	0.332941	0.0653042	0.925125	0.00636048	eQTL	NO
rs61781390-MACF1	rs61781390	1	40075894	1.2e-13	MACF1	0.00516553	0.18037	0.487902	0.0449801	eQTL	NO
rs61781390-PPIE	rs61781390	1	40075894	1.2e-13	PPIE	0.994713	0.000427488	0.458691	-0.0479429	aQTL	NO
rs28788506-MACF1	rs28788506	1	40076780	8.2e-12	MACF1	0.000424965	0.190265	0.46071	0.0401075	eQTL	NO
rs28788506-PPIE	rs28788506	1	40076780	8.2e-12	PPIE	0.264387	-0.0603453	0.29381	-0.0569394	eQTL	NO
rs61781391-MACF1	rs61781391	1	40077537	1.3e-13	MACF1	0.00521922	0.180182	0.489736	0.0447973	eQTL	NO
rs61781391-PPIE	rs61781391	1	40077537	1.3e-13	PPIE	0.995518	0.00036244	0.45987	-0.0478244	aQTL	NO
rs4660311-MACF1	rs4660311	1	40079114	9.8e-12	MACF1	0.000428822	0.189949	0.458339	0.0402801	eQTL	NO
rs4660311-PPIE	rs4660311	1	40079114	9.8e-12	PPIE	0.257274	-0.0611913	0.293112	-0.0569656	eQTL	NO
rs4660877-MACF1	rs4660877	1	40079246	6.1e-13	MACF1	0.040746	0.123803	0.808703	-0.0147106	eQTL	NO
rs4660877-PPIE	rs4660877	1	40079246	6.1e-13	PPIE	0.465885	0.0440658	0.891933	0.00823687	eQTL	NO
rs1180321-MACF1	rs1180321	1	40081463	2.1e-11	MACF1	0.000687961	0.184148	0.51788	0.0353171	eQTL	NO
rs1180321-PPIE	rs1180321	1	40081463	2.1e-11	PPIE	0.248501	-0.0626758	0.281517	-0.0586731	eQTL	NO
rs61781392-MACF1	rs61781392	1	40083641	3.4e-13	MACF1	0.00544473	0.179405	0.497194	0.0440562	eQTL	NO
rs61781392-PPIE	rs61781392	1	40083641	3.4e-13	PPIE	0.999886	9.20483e-06	0.464628	-0.0473459	aQTL	NO
rs61232586-MACF1	rs61232586	1	40086357	2.6e-13	MACF1	0.00546842	0.179343	0.497466	0.0440354	eQTL	NO
rs61232586-PPIE	rs61232586	1	40086357	2.6e-13	PPIE	0.998668	-0.000107773	0.46444	-0.0473733	aQTL	NO
rs61781393-MACF1	rs61781393	1	40087764	2.1e-13	MACF1	0.00547646	0.179329	0.497503	0.0440358	eQTL	NO
rs61781393-PPIE	rs61781393	1	40087764	2.1e-13	PPIE	0.998133	-0.00015109	0.464315	-0.0473911	aQTL	NO
rs17343290-MACF1	rs17343290	1	40088043	1.5e-10	MACF1	0.109595	0.108237	0.782661	-0.0187284	eQTL	NO
rs17343290-PPIE	rs17343290	1	40088043	1.5e-10	PPIE	0.336507	0.0648866	0.916754	0.00708084	eQTL	NO
rs6739187-POMC	rs6739187	2	25513652	8.3e-09	POMC	0.0119558	-0.131543	0.451548	-0.0395108	eQTL	NO
rs34655300-POMC	rs34655300	2	25514333	1e-08	POMC	0.010317	-0.134251	0.439554	-0.0405725	eQTL	NO
rs56218834-POMC	rs56218834	2	25520857	1.1e-09	POMC	0.00757929	-0.139659	0.31112	-0.0531307	eQTL	NO
rs55928417-POMC	rs55928417	2	25533568	7.3e-10	POMC	0.00273555	-0.157485	0.256053	-0.0599117	eQTL	NO
rs34048824-POMC	rs34048824	2	25535543	8.6e-10	POMC	0.00227823	-0.160331	0.249333	-0.0607488	eQTL	NO
rs3923113-GRB14	rs3923113	2	165501849	6.1e-24	GRB14	0.00086228	-0.194513	0.0658819	-0.10761	eQTL	NO
rs78343493-GRB14	rs78343493	2	165502911	4.1e-22	GRB14	0.00011118	-0.347298	0.0297583	-0.19591	eQTL	NO
rs12692735-GRB14	rs12692735	2	165504565	1.5e-23	GRB14	0.00227387	-0.17753	0.0935097	-0.0977366	eQTL	NO
rs13391980-GRB14	rs13391980	2	165504841	7.3e-22	GRB14	0.000110973	-0.347326	0.0301446	-0.195444	eQTL	NO
rs10930133-GRB14	rs10930133	2	165506724	1.3e-23	GRB14	0.00238768	-0.176592	0.0857895	-0.100063	eQTL	NO
rs6754919-GRB14	rs6754919	2	165507843	2.7e-24	GRB14	0.00238688	-0.176595	0.0862197	-0.0999246	eQTL	NO
rs6713419-GRB14	rs6713419	2	165508300	2.7e-24	GRB14	0.0023574	-0.176837	0.0839785	-0.100658	eQTL	NO
rs10184004-GRB14	rs10184004	2	165508389	4.3e-26	GRB14	1.05984e-05	-0.246897	0.18597	-0.0745705	eQTL	NO
rs7607886-GRB14	rs7607886	2	165509579	2.5e-15	GRB14	9.06091e-05	-0.273647	0.0183356	-0.165385	eQTL	NO
rs10179126-GRB14	rs10179126	2	165511794	5.3e-24	GRB14	0.00219181	-0.177431	0.0740582	-0.10365	eQTL	NO
rs10195252-GRB14	rs10195252	2	165513091	5.7e-26	GRB14	1.52889e-05	-0.241964	0.127892	-0.0856439	eQTL	NO
rs75265117-GRB14	rs75265117	2	165518799	1.1e-21	GRB14	0.00010888	-0.347549	0.030003	-0.195505	eQTL	NO
rs36105243-GRB14	rs36105243	2	165524751	1.5e-23	GRB14	0.00587411	-0.159998	0.0336055	-0.123479	eQTL	NO
rs7592412-GRB14	rs7592412	2	165526338	7e-24	GRB14	0.00640083	-0.158585	0.0455965	-0.116357	eQTL	NO
rs13432797-GRB14	rs13432797	2	165526587	1.3e-23	GRB14	0.00999571	-0.150451	0.047221	-0.115944	eQTL	NO
rs1128249-GRB14	rs1128249	2	165528624	1.1e-25	GRB14	5.80338e-05	-0.225314	0.0793111	-0.0987429	eQTL	NO
rs13389219-GRB14	rs13389219	2	165528876	8.6e-26	GRB14	6.42361e-05	-0.224346	0.102218	-0.0921237	eQTL	NO
rs10187501-GRB14	rs10187501	2	165532454	1.7e-23	GRB14	0.00972132	-0.150996	0.042629	-0.118439	eQTL	NO
rs6717858-GRB14	rs6717858	2	165539661	7.9e-25	GRB14	4.79979e-05	-0.227849	0.0646597	-0.103991	eQTL	NO
rs12328675-GRB14	rs12328675	2	165540800	7.6e-22	GRB14	9.24214e-05	-0.351382	0.0296193	-0.19613	eQTL	NO
rs3769869-GRB14	rs3769869	2	165543199	1e-15	GRB14	0.000291759	-0.259729	0.00479056	-0.202513	eQTL	NO
rs6753142-GRB14	rs6753142	2	165544071	9.2e-23	GRB14	0.00500575	-0.162719	0.0287141	-0.126888	eQTL	NO
rs6738627-GRB14	rs6738627	2	165544450	9.2e-23	GRB14	0.00514836	-0.162096	0.0267836	-0.128385	eQTL	NO
rs75297654-GRB14	rs75297654	2	165545615	8.3e-22	GRB14	9.48253e-05	-0.350684	0.0304713	-0.195039	eQTL	NO
rs10490694-GRB14	rs10490694	2	165548569	7.6e-22	GRB14	9.57193e-05	-0.35034	0.031703	-0.193543	eQTL	NO
rs7607980-GRB14	rs7607980	2	165551201	8.3e-22	GRB14	0.000202153	-0.333008	0.0285236	-0.196772	eQTL	NO
rs6752978-GRB14	rs6752978	2	165552942	4.7e-22	GRB14	0.00876373	-0.152712	0.0297535	-0.126652	eQTL	NO
rs78970517-GRB14	rs78970517	2	165554302	1.3e-21	GRB14	0.000100515	-0.349402	0.0312696	-0.1941	eQTL	NO
rs12692737-GRB14	rs12692737	2	165554309	2e-22	GRB14	0.0087789	-0.152698	0.0297964	-0.126636	eQTL	NO
rs9653282-GRB14	rs9653282	2	165554658	2.2e-22	GRB14	0.0087864	-0.152686	0.0298271	-0.126616	eQTL	NO
rs7609045-GRB14	rs7609045	2	165555207	2.2e-22	GRB14	0.00879323	-0.15268	0.0298451	-0.12661	eQTL	NO
rs79953491-GRB14	rs79953491	2	165555539	6.8e-22	GRB14	9.89615e-05	-0.350053	0.0308167	-0.194797	eQTL	NO
rs2198550-GRB14	rs2198550	2	165556760	1e-22	GRB14	0.00915157	-0.152538	0.0324816	-0.125185	eQTL	NO
rs6712203-GRB14	rs6712203	2	165557318	1.4e-24	GRB14	0.00426134	-0.168501	0.0197672	-0.137469	eQTL	NO
rs12692738-GRB14	rs12692738	2	165558252	1.6e-15	GRB14	3.40044e-05	-0.280368	0.00226422	-0.206999	eQTL	NO
rs13017482-GRB14	rs13017482	2	165562893	6.7e-15	GRB14	0.368234	-0.0509804	0.282633	-0.0608339	aQTL	NO
rs3820981-GRB14	rs3820981	2	165566877	6e-13	GRB14	0.0765119	-0.096204	0.983174	0.0011461	eQTL	NO
rs6705646-GRB14	rs6705646	2	165567695	7.3e-16	GRB14	0.000373416	-0.196592	0.37343	-0.0493611	eQTL	NO
rs3820982-GRB14	rs3820982	2	165568957	7.3e-16	GRB14	0.000393411	-0.195597	0.361381	-0.0505546	eQTL	NO
rs3769876-GRB14	rs3769876	2	165569373	8.1e-16	GRB14	0.000395613	-0.195496	0.361335	-0.050554	eQTL	NO
rs1869525-GRB14	rs1869525	2	165572081	6.6e-13	GRB14	0.0794191	-0.0952092	0.964948	0.00238667	eQTL	NO
rs6748833-GRB14	rs6748833	2	165573039	7.3e-16	GRB14	0.000412589	-0.195013	0.366176	-0.0500786	eQTL	NO
rs3754954-GRB14	rs3754954	2	165575431	7.3e-16	GRB14	0.000423902	-0.19452	0.366088	-0.0500616	eQTL	NO
rs3754955-GRB14	rs3754955	2	165575558	6.5e-16	GRB14	0.000424314	-0.194502	0.366156	-0.0500536	eQTL	NO
rs10221833-GRB14	rs10221833	2	165577164	1.3e-11	GRB14	0.0271081	-0.203621	0.068953	-0.167577	eQTL	NO
rs1117982-GRB14	rs1117982	2	165577574	3.4e-16	GRB14	0.000338683	-0.197522	0.432817	-0.0433993	eQTL	NO
rs1117983-GRB14	rs1117983	2	165577746	5e-13	GRB14	0.0937633	-0.0907465	0.790017	0.0144256	eQTL	NO
rs13432915-GRB14	rs13432915	2	165577977	4.7e-16	GRB14	0.000344104	-0.197213	0.427761	-0.0438594	eQTL	NO
rs6414069-GRB14	rs6414069	2	165578581	4.7e-16	GRB14	0.000352999	-0.196808	0.427831	-0.0438438	eQTL	NO
rs6432802-GRB14	rs6432802	2	165579159	8.1e-16	GRB14	0.000360305	-0.196455	0.4274	-0.0438711	eQTL	NO
rs13410987-GRB14	rs13410987	2	165580775	3.9e-11	GRB14	0.0452726	-0.18246	0.0919723	-0.153549	eQTL	NO
rs12619501-GRB14	rs12619501	2	165581707	9e-16	GRB14	0.000375253	-0.195683	0.42754	-0.0438153	eQTL	NO
rs12692743-GRB14	rs12692743	2	165584407	2.4e-15	GRB14	0.000389932	-0.194931	0.428115	-0.0437156	eQTL	NO
rs28651164-GRB14	rs28651164	2	165586346	9e-11	GRB14	0.0467791	-0.180838	0.0928224	-0.152839	eQTL	NO
rs13407176-GRB14	rs13407176	2	165586950	8.9e-13	GRB14	0.10204	-0.0885164	0.785099	0.0147678	eQTL	NO
rs12618677-GRB14	rs12618677	2	165588135	1.1e-15	GRB14	0.00041289	-0.193779	0.429215	-0.0435376	eQTL	NO
rs2219120-GRB14	rs2219120	2	165591505	1.6e-12	GRB14	0.0880874	-0.0917496	0.887514	0.00761297	eQTL	NO
rs3769885-GRB14	rs3769885	2	165592390	7.4e-14	GRB14	0.0136835	-0.132811	0.835025	-0.0112371	eQTL	NO
rs12692745-GRB14	rs12692745	2	165597501	1.7e-15	GRB14	0.00043033	-0.192977	0.444629	-0.042054	eQTL	NO
rs77580324-GRB14	rs77580324	2	165599166	2.7e-10	GRB14	0.0445623	-0.182745	0.103671	-0.148036	eQTL	NO
rs3769891-GRB14	rs3769891	2	165602181	1.7e-08	GRB14	0.000455522	-0.221777	0.0207258	-0.146611	eQTL	NO
rs10178921-GRB14	rs10178921	2	165603512	3.2e-10	GRB14	0.0431698	-0.183957	0.10352	-0.148105	eQTL	NO
rs7601375-GRB14	rs7601375	2	165604279	1.4e-14	GRB14	0.000598725	-0.187728	0.44534	-0.0418909	eQTL	NO
rs74811287-GRB14	rs74811287	2	165606868	2.8e-10	GRB14	0.0345258	-0.193837	0.0866092	-0.15713	eQTL	NO
rs427059-GRB14	rs427059	2	165606954	2.7e-10	GRB14	0.0430603	-0.18405	0.103561	-0.148085	eQTL	NO
rs430419-GRB14	rs430419	2	165610498	2.1e-18	GRB14	2.24948e-05	-0.232816	0.16326	-0.076982	eQTL	NO
rs404682-GRB14	rs404682	2	165611362	3.2e-09	GRB14	1.03548e-06	-0.25737	0.0177719	-0.125645	eQTL	NO
rs355828-GRB14	rs355828	2	165612741	3e-18	GRB14	2.06559e-05	-0.233317	0.16721	-0.0760927	eQTL	NO
rs355829-GRB14	rs355829	2	165616315	5.2e-10	GRB14	0.0366801	-0.189086	0.105054	-0.146699	eQTL	NO
rs355838-GRB14	rs355838	2	165619163	3e-18	GRB14	2.05521e-05	-0.233377	0.165136	-0.0764653	eQTL	NO
rs355845-GRB14	rs355845	2	165624349	3.9e-16	GRB14	1.57046e-05	-0.237188	0.174398	-0.0750094	eQTL	NO
rs355847-GRB14	rs355847	2	165624815	6.2e-10	GRB14	0.0373288	-0.188197	0.107761	-0.145383	eQTL	NO
rs355849-GRB14	rs355849	2	165625830	5.5e-10	GRB14	0.0378125	-0.187529	0.10811	-0.14509	eQTL	NO
rs355863-GRB14	rs355863	2	165630201	5e-10	GRB14	0.0387482	-0.187264	0.108489	-0.145429	eQTL	NO
rs355865-GRB14	rs355865	2	165630460	3.9e-16	GRB14	1.57126e-05	-0.237178	0.174457	-0.0749979	eQTL	NO
rs355897-GRB14	rs355897	2	165636332	9.4e-10	GRB14	8.4144e-07	-0.257834	0.0301427	-0.11424	eQTL	NO
rs355899-GRB14	rs355899	2	165637993	2.5e-09	GRB14	9.12539e-07	-0.256764	0.0297584	-0.114394	eQTL	NO
rs355900-GRB14	rs355900	2	165638070	2.8e-16	GRB14	3.94743e-05	-0.222619	0.251715	-0.0623918	eQTL	NO
rs355901-GRB14	rs355901	2	165639847	2.5e-16	GRB14	2.45292e-05	-0.229245	0.270556	-0.0601923	eQTL	NO
rs355902-GRB14	rs355902	2	165639917	2.3e-09	GRB14	9.59393e-07	-0.256111	0.029724	-0.114352	eQTL	NO
rs355903-GRB14	rs355903	2	165640392	2.3e-09	GRB14	9.7078e-07	-0.25595	0.0297101	-0.114343	eQTL	NO
rs355904-GRB14	rs355904	2	165641340	2.1e-09	GRB14	9.95334e-07	-0.255618	0.0297014	-0.114313	eQTL	NO
rs355905-GRB14	rs355905	2	165641400	2.1e-09	GRB14	9.96404e-07	-0.255602	0.0296987	-0.114313	eQTL	NO
rs355906-GRB14	rs355906	2	165642448	4.1e-09	GRB14	1.02564e-06	-0.255211	0.0296636	-0.114293	eQTL	NO
rs355907-GRB14	rs355907	2	165643647	1.8e-09	GRB14	1.03185e-06	-0.25504	0.0294304	-0.114407	eQTL	NO
rs355909-GRB14	rs355909	2	165644545	1.7e-09	GRB14	9.93805e-07	-0.256564	0.0319644	-0.113194	eQTL	NO
rs355910-GRB14	rs355910	2	165647332	1.5e-09	GRB14	0.538689	-0.0338517	0.846548	-0.0106512	eQTL	NO
rs355914-GRB14	rs355914	2	165656787	9.1e-16	GRB14	2.66675e-05	-0.226975	0.127761	-0.0827121	eQTL	NO
rs355794-GRB14	rs355794	2	165662502	4.8e-16	GRB14	3.61276e-05	-0.224341	0.167367	-0.0753534	eQTL	NO
rs409125-GRB14	rs409125	2	165667643	1e-15	GRB14	2.18711e-05	-0.229559	0.118481	-0.084857	eQTL	NO
rs390603-GRB14	rs390603	2	165674738	4.1e-14	GRB14	6.1837e-05	-0.218952	0.126259	-0.0839455	eQTL	NO
rs355810-GRB14	rs355810	2	165685646	1.5e-14	GRB14	2.77522e-05	-0.227119	0.0974308	-0.0902489	eQTL	NO
rs355811-GRB14	rs355811	2	165687186	1.5e-14	GRB14	2.44138e-05	-0.229005	0.116093	-0.0856975	eQTL	NO
rs12998590-GRB14	rs12998590	2	165730720	3.4e-13	GRB14	3.10793e-05	0.229242	0.11403	0.0873932	eQTL	NO
rs34357955-GRB14	rs34357955	2	165731664	8.3e-13	GRB14	3.34796e-05	0.227797	0.113211	0.0873914	eQTL	NO
rs1858101-GRB14	rs1858101	2	165737320	2e-09	GRB14	0.000433894	0.192958	0.508096	0.0364304	eQTL	NO
rs72884420-GRB14	rs72884420	2	165740616	2.1e-09	GRB14	0.00045906	0.192211	0.520733	0.0353649	eQTL	NO
rs1858103-GRB14	rs1858103	2	165740893	2.1e-09	GRB14	0.00045723	0.192317	0.523112	0.0351721	eQTL	NO
rs16849912-GRB14	rs16849912	2	165752007	2.9e-09	GRB14	0.000496166	0.191787	0.562541	0.0320061	eQTL	NO
rs3817135-GRB14	rs3817135	2	165753118	3.7e-09	GRB14	0.00621023	0.145785	0.369598	0.0478891	eQTL	NO
rs72884433-GRB14	rs72884433	2	165754611	2.9e-09	GRB14	0.000499765	0.191753	0.567052	0.0316493	eQTL	NO
rs12995761-GRB14	rs12995761	2	165758801	4e-09	GRB14	0.0062615	0.14572	0.373268	0.0475487	eQTL	NO
rs13029042-GRB14	rs13029042	2	165761775	4e-09	GRB14	0.00628063	0.145694	0.374496	0.0474356	eQTL	NO
rs72884436-GRB14	rs72884436	2	165761803	2.7e-09	GRB14	0.000505005	0.191677	0.573144	0.0311658	eQTL	NO
rs12692751-GRB14	rs12692751	2	165762009	8.1e-10	GRB14	0.00549684	0.147883	0.303445	0.054915	eQTL	NO
rs16849922-GRB14	rs16849922	2	165770457	2.9e-09	GRB14	0.00373566	0.154921	0.338124	0.0512875	eQTL	NO
rs717339-GRB14	rs717339	2	165772020	2.3e-09	GRB14	0.00443991	0.151839	0.356298	0.0493316	eQTL	NO
rs11687283-GRB14	rs11687283	2	165773567	2.5e-09	GRB14	0.00334679	0.156836	0.347247	0.050358	eQTL	NO
rs60447452-GRB14	rs60447452	2	165776117	2.5e-09	GRB14	0.000632543	0.189182	0.542445	0.0338407	eQTL	NO
rs11674850-GRB14	rs11674850	2	165776239	2.5e-09	GRB14	0.000679392	0.187579	0.496464	0.0376741	eQTL	NO
rs11677770-GRB14	rs11677770	2	165777872	2.3e-09	GRB14	0.000671082	0.187873	0.493897	0.0379212	eQTL	NO
rs12611620-GRB14	rs12611620	2	165780600	1.7e-09	GRB14	0.000626215	0.189584	0.482743	0.0390455	eQTL	NO
rs72884464-GRB14	rs72884464	2	165783637	1.6e-09	GRB14	0.000585092	0.191076	0.456752	0.0415019	eQTL	NO
rs72884466-GRB14	rs72884466	2	165785144	8.5e-10	GRB14	0.000558539	0.191748	0.446132	0.0424829	eQTL	NO
rs2390126-GRB14	rs2390126	2	165787373	1.5e-09	GRB14	0.000639715	0.189725	0.419755	0.04499	eQTL	NO
rs16849949-GRB14	rs16849949	2	165793561	1.2e-09	GRB14	0.000769102	0.187296	0.400178	0.0469995	eQTL	NO
rs61457616-GRB14	rs61457616	2	165817419	1.2e-08	GRB14	0.00186449	0.174712	0.403437	0.0470477	eQTL	NO
rs72886118-GRB14	rs72886118	2	165819021	6.5e-09	GRB14	0.00245589	0.171268	0.500299	0.0382136	eQTL	NO
rs72886126-GRB14	rs72886126	2	165822401	4.9e-09	GRB14	0.00220784	0.174323	0.481656	0.0401821	eQTL	NO
rs72886128-GRB14	rs72886128	2	165822558	7e-09	GRB14	0.00221046	0.174303	0.481747	0.0401738	eQTL	NO
rs7568063-IRS1	rs7568063	2	226840831	3.3e-13	IRS1	0.285342	0.0831476	0.677726	-0.0328837	eQTL	NO
rs62188980-IRS1	rs62188980	2	226846611	3.8e-11	IRS1	0.482634	0.0567742	0.441049	-0.0633215	aQTL	NO
rs6760762-IRS1	rs6760762	2	226866226	1.6e-17	IRS1	0.147584	0.0960305	0.589484	-0.0363929	eQTL	NO
rs1518296-IRS1	rs1518296	2	226897985	4.3e-17	IRS1	0.112347	0.102685	0.643655	-0.0304341	eQTL	NO
rs62189000-IRS1	rs62189000	2	226898854	3.5e-17	IRS1	0.112393	0.102645	0.64267	-0.0305166	eQTL	NO
rs16866785-IRS1	rs16866785	2	226899056	3.5e-17	IRS1	0.112429	0.102635	0.642635	-0.0305199	eQTL	NO
rs16866787-IRS1	rs16866787	2	226899187	3.5e-17	IRS1	0.112407	0.102641	0.642614	-0.0305217	eQTL	NO
rs1518298-IRS1	rs1518298	2	226899807	3.9e-17	IRS1	0.112499	0.102614	0.642364	-0.0305445	eQTL	NO
rs60271363-IRS1	rs60271363	2	226900322	3.9e-17	IRS1	0.111989	0.102754	0.643777	-0.0304132	eQTL	NO
rs10199231-IRS1	rs10199231	2	226900754	3.9e-17	IRS1	0.112624	0.102573	0.641987	-0.0305774	eQTL	NO
rs1851523-IRS1	rs1851523	2	226901701	4.3e-17	IRS1	0.113138	0.10238	0.64005	-0.0307413	eQTL	NO
rs1403364-IRS1	rs1403364	2	226903750	5.2e-17	IRS1	0.117145	0.101156	0.605191	-0.0339484	eQTL	NO
rs62189001-IRS1	rs62189001	2	226905094	1.5e-16	IRS1	0.166383	0.0906693	0.589745	-0.0359276	eQTL	NO
rs10432549-IRS1	rs10432549	2	226905131	1.6e-16	IRS1	0.173763	0.0891491	0.574502	-0.0374213	eQTL	NO
rs1473621-IRS1	rs1473621	2	226906055	2e-16	IRS1	0.132147	0.0980488	0.623346	-0.0325294	eQTL	NO
rs1518294-IRS1	rs1518294	2	226906077	2e-16	IRS1	0.13217	0.0980423	0.623361	-0.0325278	eQTL	NO
rs10210728-IRS1	rs10210728	2	226908307	1.3e-16	IRS1	0.136795	0.0968202	0.61904	-0.0329102	eQTL	NO
rs6705444-IRS1	rs6705444	2	226908993	1.8e-16	IRS1	0.138214	0.0964201	0.618194	-0.0329719	eQTL	NO
rs6734619-IRS1	rs6734619	2	226909209	1.8e-16	IRS1	0.138605	0.0963129	0.617928	-0.0329928	eQTL	NO
rs6436590-IRS1	rs6436590	2	226909222	2e-16	IRS1	0.138596	0.096314	0.618001	-0.0329855	eQTL	NO
rs10084210-IRS1	rs10084210	2	226909774	1.8e-16	IRS1	0.139868	0.0959641	0.617068	-0.033059	eQTL	NO
rs62189002-IRS1	rs62189002	2	226910061	1.8e-16	IRS1	0.140557	0.0957745	0.616495	-0.0331047	eQTL	NO
rs4432439-IRS1	rs4432439	2	226910303	1.8e-16	IRS1	0.141123	0.0956171	0.616165	-0.0331284	eQTL	NO
rs925903-IRS1	rs925903	2	226910618	1.8e-16	IRS1	0.141838	0.0954168	0.615708	-0.0331612	eQTL	NO
rs13401096-IRS1	rs13401096	2	226911716	1.6e-16	IRS1	0.144428	0.0946894	0.614145	-0.0332685	eQTL	NO
rs11674425-IRS1	rs11674425	2	226914381	7.6e-17	IRS1	0.151299	0.0927479	0.61062	-0.033473	eQTL	NO
rs10180952-IRS1	rs10180952	2	226914659	1.6e-16	IRS1	0.152092	0.092526	0.610236	-0.0334935	eQTL	NO
rs10168777-IRS1	rs10168777	2	226914836	1.6e-16	IRS1	0.152573	0.0923888	0.610023	-0.0335031	eQTL	NO
rs10181154-IRS1	rs10181154	2	226914854	1.6e-16	IRS1	0.152626	0.0923743	0.609985	-0.0335057	eQTL	NO
rs10181447-IRS1	rs10181447	2	226915130	1.8e-16	IRS1	0.153486	0.0921338	0.609858	-0.0335003	eQTL	NO
rs10169424-IRS1	rs10169424	2	226915460	1.8e-16	IRS1	0.154467	0.0918598	0.609382	-0.0335249	eQTL	NO
rs10172631-IRS1	rs10172631	2	226916452	1.6e-16	IRS1	0.156442	0.0912833	0.608943	-0.0335148	eQTL	NO
rs10191186-IRS1	rs10191186	2	226917839	1.8e-16	IRS1	0.10735	0.103046	0.675964	-0.0272111	eQTL	NO
rs13405247-IRS1	rs13405247	2	226920238	1.3e-16	IRS1	0.15841	0.0908015	0.610064	-0.0333913	eQTL	NO
rs12613239-IRS1	rs12613239	2	226920775	6.6e-09	IRS1	0.615948	-0.036629	0.746911	0.0239539	eQTL	NO
rs13393056-IRS1	rs13393056	2	226921917	1.3e-16	IRS1	0.158408	0.0907993	0.61054	-0.0333459	eQTL	NO
rs16866798-IRS1	rs16866798	2	226922612	1.2e-16	IRS1	0.158408	0.0907993	0.61054	-0.0333459	eQTL	NO
rs11895224-IRS1	rs11895224	2	226922858	7.4e-17	IRS1	0.107404	0.103026	0.676303	-0.0271799	eQTL	NO
rs7597021-IRS1	rs7597021	2	226923143	6.9e-17	IRS1	0.158408	0.0907993	0.61054	-0.0333459	eQTL	NO
rs7596924-IRS1	rs7596924	2	226923229	1.2e-16	IRS1	0.158408	0.0907993	0.61054	-0.0333459	eQTL	NO
rs7597168-IRS1	rs7597168	2	226923401	1.1e-16	IRS1	0.158408	0.0907993	0.61054	-0.0333459	eQTL	NO
rs28371840-IRS1	rs28371840	2	226923909	1.5e-16	IRS1	0.158408	0.0907993	0.61054	-0.0333459	eQTL	NO
rs62189028-IRS1	rs62189028	2	226924209	2.7e-16	IRS1	0.224063	0.0846754	0.461075	-0.0521947	eQTL	NO
rs1522810-IRS1	rs1522810	2	226924234	1.5e-16	IRS1	0.158408	0.0907993	0.61054	-0.0333459	eQTL	NO
rs62189029-IRS1	rs62189029	2	226925725	1e-16	IRS1	0.119594	0.101376	0.738727	-0.0220989	eQTL	NO
rs62189030-IRS1	rs62189030	2	226925727	1e-16	IRS1	0.15843	0.0907943	0.610567	-0.0333432	eQTL	NO
rs10167455-IRS1	rs10167455	2	226926998	1.3e-16	IRS1	0.147179	0.0934004	0.643157	-0.0303618	eQTL	NO
rs62189031-IRS1	rs62189031	2	226928027	1.3e-16	IRS1	0.147179	0.0934004	0.643157	-0.0303618	eQTL	NO
rs62189032-IRS1	rs62189032	2	226929303	1.5e-16	IRS1	0.15843	0.0907943	0.610567	-0.0333432	eQTL	NO
rs10201555-IRS1	rs10201555	2	226930201	1.3e-16	IRS1	0.158452	0.0907893	0.610595	-0.0333406	eQTL	NO
rs62189033-IRS1	rs62189033	2	226930665	1.3e-16	IRS1	0.158608	0.090759	0.609819	-0.0334145	eQTL	NO
rs62189034-IRS1	rs62189034	2	226931162	1.3e-16	IRS1	0.158452	0.0907893	0.610595	-0.0333406	eQTL	NO
rs16866803-IRS1	rs16866803	2	226931562	1.1e-16	IRS1	0.158452	0.0907893	0.610595	-0.0333406	eQTL	NO
rs1969407-IRS1	rs1969407	2	226932773	1.1e-16	IRS1	0.160115	0.0904981	0.605191	-0.0338724	eQTL	NO
rs10205959-IRS1	rs10205959	2	226932938	1.2e-16	IRS1	0.15852	0.0907767	0.610228	-0.0333756	eQTL	NO
rs1533883-IRS1	rs1533883	2	226934212	1e-16	IRS1	0.15872	0.0907363	0.609507	-0.0334442	eQTL	NO
rs2204174-IRS1	rs2204174	2	226935081	1.1e-16	IRS1	0.161999	0.0899928	0.613802	-0.0330303	eQTL	NO
rs2204173-IRS1	rs2204173	2	226935229	1e-16	IRS1	0.16268	0.0898908	0.644682	-0.0301988	eQTL	NO
rs62189037-IRS1	rs62189037	2	226935636	1.2e-16	IRS1	0.163517	0.0896462	0.616031	-0.0328144	eQTL	NO
rs7602364-IRS1	rs7602364	2	226936698	9.2e-17	IRS1	0.163537	0.0896439	0.615665	-0.0328492	eQTL	NO
rs7576197-IRS1	rs7576197	2	226936848	1e-16	IRS1	0.163537	0.0896439	0.615665	-0.0328492	eQTL	NO
rs7602586-IRS1	rs7602586	2	226936877	1e-16	IRS1	0.163537	0.0896439	0.615665	-0.0328492	eQTL	NO
rs62189038-IRS1	rs62189038	2	226939875	1.5e-16	IRS1	0.163367	0.0896759	0.616524	-0.0327678	eQTL	NO
rs1522819-IRS1	rs1522819	2	226940153	1.5e-16	IRS1	0.163367	0.0896759	0.616524	-0.0327678	eQTL	NO
rs1916160-IRS1	rs1916160	2	226941115	1.5e-16	IRS1	0.15189	0.092267	0.64955	-0.029759	eQTL	NO
rs10165621-IRS1	rs10165621	2	226944150	1.8e-16	IRS1	0.163349	0.089678	0.616862	-0.0327357	eQTL	NO
rs10165571-IRS1	rs10165571	2	226944282	1.5e-16	IRS1	0.163349	0.089678	0.616862	-0.0327357	eQTL	NO
rs1522814-IRS1	rs1522814	2	226947629	1.5e-16	IRS1	0.151983	0.0922536	0.649338	-0.0297808	eQTL	NO
rs13401009-IRS1	rs13401009	2	226948783	1.6e-16	IRS1	0.163366	0.089676	0.616552	-0.0327651	eQTL	NO
rs13401334-IRS1	rs13401334	2	226949019	1.6e-16	IRS1	0.163366	0.089676	0.616552	-0.0327651	eQTL	NO
rs62187667-IRS1	rs62187667	2	226951942	1.6e-16	IRS1	0.163522	0.0896442	0.616163	-0.0328019	eQTL	NO
rs4675045-IRS1	rs4675045	2	226952104	4.4e-09	IRS1	0.866072	0.0111465	0.255484	0.0763543	aQTL	NO
rs62187668-IRS1	rs62187668	2	226953504	2.3e-16	IRS1	0.245978	0.0804326	0.430217	-0.0555993	eQTL	NO
rs13432211-IRS1	rs13432211	2	226955609	1.6e-16	IRS1	0.16332	0.0896849	0.616775	-0.0327441	eQTL	NO
rs10191023-IRS1	rs10191023	2	226956763	1.6e-16	IRS1	0.16332	0.0896849	0.616775	-0.0327441	eQTL	NO
rs11675263-IRS1	rs11675263	2	226957313	1.6e-16	IRS1	0.163319	0.0896851	0.616803	-0.0327414	eQTL	NO
rs11692402-IRS1	rs11692402	2	226957504	1.6e-16	IRS1	0.163319	0.0896851	0.616803	-0.0327414	eQTL	NO
rs1608227-IRS1	rs1608227	2	226961928	1.5e-16	IRS1	0.16354	0.089641	0.616015	-0.0328158	eQTL	NO
rs72977713-IRS1	rs72977713	2	226963206	1.6e-16	IRS1	0.16354	0.089641	0.616015	-0.0328158	eQTL	NO
rs13430421-IRS1	rs13430421	2	226963962	1.6e-16	IRS1	0.16354	0.089641	0.616015	-0.0328158	eQTL	NO
rs11690744-IRS1	rs11690744	2	226965347	2e-16	IRS1	0.16353	0.089642	0.616184	-0.0327997	eQTL	NO
rs13424080-IRS1	rs13424080	2	226965984	1.8e-16	IRS1	0.163521	0.0896437	0.616236	-0.0327948	eQTL	NO
rs13387372-IRS1	rs13387372	2	226966495	1.8e-16	IRS1	0.163521	0.0896437	0.616236	-0.0327948	eQTL	NO
rs10202593-IRS1	rs10202593	2	226971129	1.8e-16	IRS1	0.163521	0.0896437	0.616236	-0.0327948	eQTL	NO
rs13423743-IRS1	rs13423743	2	226971449	1.8e-16	IRS1	0.16329	0.0896896	0.617105	-0.0327129	eQTL	NO
rs57634424-IRS1	rs57634424	2	226972348	1.8e-16	IRS1	0.182967	0.086845	0.607353	-0.0340795	eQTL	NO
rs28750686-IRS1	rs28750686	2	226972889	1.6e-16	IRS1	0.163553	0.0896868	0.616397	-0.0327981	eQTL	NO
rs28853055-IRS1	rs28853055	2	226973050	1.8e-16	IRS1	0.163553	0.0896868	0.616397	-0.0327981	eQTL	NO
rs150457705-IRS1	rs150457705	2	226974765	1.8e-16	IRS1	0.163558	0.0896863	0.616312	-0.0328061	eQTL	NO
rs7583789-IRS1	rs7583789	2	226979632	1.5e-16	IRS1	0.16329	0.0896896	0.617105	-0.0327129	eQTL	NO
rs1403358-IRS1	rs1403358	2	226985072	2.1e-16	IRS1	0.1509	0.0925465	0.633563	-0.0312403	eQTL	NO
rs11686362-IRS1	rs11686362	2	226987284	2.6e-16	IRS1	0.151317	0.0924438	0.634615	-0.0311407	eQTL	NO
rs2140240-IRS1	rs2140240	2	226988137	4.5e-14	IRS1	0.309651	0.0612617	0.351958	0.0570511	eQTL	NO
rs1403357-IRS1	rs1403357	2	226988503	2.6e-16	IRS1	0.150802	0.0925744	0.635335	-0.0310793	eQTL	NO
rs1403356-IRS1	rs1403356	2	226989328	2.1e-16	IRS1	0.150184	0.09271	0.636417	-0.0309784	eQTL	NO
rs13388153-IRS1	rs13388153	2	226990798	2e-16	IRS1	0.144684	0.094016	0.645667	-0.0301442	eQTL	NO
rs6742872-IRS1	rs6742872	2	226992017	1.6e-16	IRS1	0.136344	0.0960453	0.660612	-0.0287966	eQTL	NO
rs6714511-IRS1	rs6714511	2	226992209	1.6e-16	IRS1	0.132561	0.0969815	0.667822	-0.0281457	eQTL	NO
rs1522811-IRS1	rs1522811	2	226992454	2.1e-16	IRS1	0.11906	0.100278	0.666894	-0.0281671	eQTL	NO
rs1522812-IRS1	rs1522812	2	226997454	2.2e-13	IRS1	0.346458	0.0496812	0.18	-0.0718877	aQTL	NO
rs13414101-IRS1	rs13414101	2	226998386	1.7e-13	IRS1	0.34428	0.0499367	0.180804	-0.0717998	aQTL	NO
rs13420655-IRS1	rs13420655	2	226999772	3.1e-12	IRS1	0.761746	0.0161956	0.0826557	-0.0941266	aQTL	NO
rs12328588-IRS1	rs12328588	2	227000622	1.2e-12	IRS1	0.768022	0.0157517	0.0824909	-0.0941503	aQTL	NO
rs13412977-IRS1	rs13412977	2	227003483	1.6e-12	IRS1	0.823086	0.0119646	0.0640541	-0.100601	aQTL	NO
rs7590467-IRS1	rs7590467	2	227004043	3.7e-13	IRS1	0.418924	0.0428175	0.154357	-0.0766497	aQTL	NO
rs6436602-IRS1	rs6436602	2	227005350	3.7e-13	IRS1	0.418533	0.0428534	0.154391	-0.0766434	aQTL	NO
rs10178651-IRS1	rs10178651	2	227005713	3.3e-13	IRS1	0.411724	0.0435058	0.15736	-0.0761355	aQTL	NO
rs10202479-IRS1	rs10202479	2	227005768	3.3e-13	IRS1	0.410859	0.0435894	0.157686	-0.0760813	aQTL	NO
rs6736674-IRS1	rs6736674	2	227006471	2.7e-13	IRS1	0.405505	0.0441591	0.15837	-0.0760758	aQTL	NO
rs6724899-IRS1	rs6724899	2	227006805	2e-13	IRS1	0.403228	0.0443886	0.161343	-0.0755627	aQTL	NO
rs10171571-IRS1	rs10171571	2	227007324	2e-13	IRS1	0.42329	0.0423592	0.202451	-0.0685095	aQTL	NO
rs6740602-IRS1	rs6740602	2	227007410	2.2e-13	IRS1	0.394945	0.0451879	0.163632	-0.0751744	aQTL	NO
rs57482375-IRS1	rs57482375	2	227008320	1.5e-18	IRS1	0.1193	0.10214	0.707627	-0.0250159	eQTL	NO
rs13385008-IRS1	rs13385008	2	227011227	1.4e-20	IRS1	0.108248	0.104245	0.817363	-0.0152489	eQTL	NO
rs13422522-IRS1	rs13422522	2	227011320	1.5e-20	IRS1	0.27349	0.0759263	0.387153	-0.0609544	eQTL	NO
rs28608995-IRS1	rs28608995	2	227012160	2.5e-20	IRS1	0.272155	0.0761177	0.383437	-0.0614164	eQTL	NO
rs10173254-IRS1	rs10173254	2	227012623	2.2e-20	IRS1	0.273816	0.0758432	0.381854	-0.0616116	eQTL	NO
rs10208094-IRS1	rs10208094	2	227012855	2e-20	IRS1	0.27925	0.0749887	0.381447	-0.0616626	eQTL	NO
rs13406985-IRS1	rs13406985	2	227013620	1.8e-20	IRS1	0.281616	0.0746033	0.378941	-0.0619729	eQTL	NO
rs10188446-IRS1	rs10188446	2	227014441	2.5e-20	IRS1	0.27879	0.0750361	0.376318	-0.0623091	eQTL	NO
rs4675056-IRS1	rs4675056	2	227016262	2.2e-20	IRS1	0.282061	0.0745801	0.373258	-0.0627531	eQTL	NO
rs12474718-IRS1	rs12474718	2	227016984	2.5e-20	IRS1	0.288133	0.0736647	0.372831	-0.0628246	eQTL	NO
rs10181515-IRS1	rs10181515	2	227019461	2.8e-20	IRS1	0.13321	0.0977294	0.643308	-0.0306567	eQTL	NO
rs1522802-IRS1	rs1522802	2	227020494	1.6e-08	IRS1	0.537511	0.0390686	0.563438	-0.0372089	eQTL	NO
rs1522803-IRS1	rs1522803	2	227020521	6.4e-11	IRS1	0.0670634	-0.100055	0.400513	-0.0467327	eQTL	NO
rs7578326-IRS1	rs7578326	2	227020653	1.3e-30	IRS1	0.010833	0.146184	0.833504	0.0122865	eQTL	NO
rs13388242-IRS1	rs13388242	2	227020853	7.1e-30	IRS1	0.00671388	0.155668	0.641458	0.0272504	eQTL	NO
rs13405357-IRS1	rs13405357	2	227022036	1.3e-29	IRS1	0.0129848	0.143671	0.938813	0.0045224	eQTL	NO
rs6717669-IRS1	rs6717669	2	227026531	3.4e-16	IRS1	0.0375604	0.115416	0.733472	0.0192372	eQTL	NO
rs10439362-IRS1	rs10439362	2	227026736	8.2e-32	IRS1	0.0127275	0.14642	0.743389	-0.0195992	eQTL	NO
rs13423088-IRS1	rs13423088	2	227026864	3.4e-32	IRS1	0.0127229	0.146424	0.743308	-0.0196051	eQTL	NO
rs2894586-IRS1	rs2894586	2	227028733	2.4e-16	IRS1	0.0370306	0.115672	0.730963	0.0194145	eQTL	NO
rs2894585-IRS1	rs2894585	2	227028846	1.9e-16	IRS1	0.0367513	0.11583	0.728684	0.0195836	eQTL	NO
rs6713510-IRS1	rs6713510	2	227034499	3.4e-16	IRS1	0.0339417	0.117683	0.71899	0.0203259	eQTL	NO
rs4072096-IRS1	rs4072096	2	227036603	5.8e-16	IRS1	0.0158413	0.1341	0.586969	0.0307521	eQTL	NO
rs62188784-IRS1	rs62188784	2	227036911	2.7e-31	IRS1	0.0039476	0.169191	0.986506	0.0010121	eQTL	NO
rs6757213-IRS1	rs6757213	2	227037838	5.2e-16	IRS1	0.0158323	0.134109	0.586665	0.0307766	eQTL	NO
rs4645008-IRS1	rs4645008	2	227038818	8.1e-16	IRS1	0.0154408	0.134594	0.582612	0.0311058	eQTL	NO
rs2943644-IRS1	rs2943644	2	227046342	7.2e-16	IRS1	0.0202904	-0.128611	0.665932	-0.0243626	eQTL	NO
rs2943651-IRS1	rs2943651	2	227047414	4.1e-31	IRS1	0.00634017	-0.159973	0.802934	0.014905	eQTL	NO
rs2943653-IRS1	rs2943653	2	227047771	1.9e-32	IRS1	0.00465946	-0.165474	0.738113	0.01993	eQTL	NO
rs2943632-IRS1	rs2943632	2	227054381	4.8e-31	IRS1	0.00633338	-0.159921	0.800005	0.0151244	eQTL	NO
rs2943633-IRS1	rs2943633	2	227054881	1e-15	IRS1	0.0219582	-0.126802	0.697603	-0.0218983	eQTL	NO
rs2176042-IRS1	rs2176042	2	227058625	5.5e-31	IRS1	0.00439802	-0.167245	0.911679	0.00663975	eQTL	NO
rs952227-IRS1	rs952227	2	227062080	1e-32	IRS1	0.00314628	-0.173272	0.821172	0.0135228	eQTL	NO
rs2972154-IRS1	rs2972154	2	227065811	1.1e-15	IRS1	0.0146952	-0.135996	0.566595	-0.0325337	eQTL	NO
rs2972153-IRS1	rs2972153	2	227066471	6.4e-31	IRS1	0.030088	-0.140984	0.510394	0.043555	eQTL	NO
rs2972152-IRS1	rs2972152	2	227066574	6.4e-31	IRS1	0.00422648	-0.16798	0.900944	0.00745062	eQTL	NO
rs2943634-IRS1	rs2943634	2	227068080	4e-32	IRS1	0.0024986	-0.177773	0.893016	0.00806382	eQTL	NO
rs2972150-IRS1	rs2972150	2	227069522	8.1e-16	IRS1	0.0190283	-0.130476	0.648467	-0.0258318	eQTL	NO
rs1515098-IRS1	rs1515098	2	227073854	6.4e-31	IRS1	0.00359552	-0.171263	0.998013	-0.000149373	eQTL	NO
rs2943635-IRS1	rs2943635	2	227077377	3.1e-31	IRS1	0.00465699	-0.166658	0.850819	0.0112905	eQTL	NO
rs147018294-IRS1	rs147018294	2	227082809	5.5e-10	IRS1	0.770933	0.0216487	0.114506	0.119173	aQTL	NO
rs138269870-IRS1	rs138269870	2	227082811	5.9e-10	IRS1	0.849081	0.0141803	0.133981	0.113414	aQTL	NO
rs1399627-IRS1	rs1399627	2	227083411	1e-38	IRS1	0.0150409	-0.142076	0.676213	0.0248562	eQTL	NO
rs75582499-IRS1	rs75582499	2	227086018	3.5e-10	IRS1	0.830299	0.0158442	0.129242	0.113904	aQTL	NO
rs2943636-IRS1	rs2943636	2	227087284	3e-16	IRS1	0.0068946	-0.149818	0.407901	-0.0467543	eQTL	NO
rs2943637-IRS1	rs2943637	2	227088577	2.4e-16	IRS1	0.00847244	-0.146029	0.442377	-0.0434088	eQTL	NO
rs2972149-IRS1	rs2972149	2	227092150	7.6e-17	IRS1	0.00887928	-0.1443	0.460174	-0.0414918	eQTL	NO
rs1515104-IRS1	rs1515104	2	227092405	6.2e-39	IRS1	0.0110405	-0.147433	0.714802	0.0215957	eQTL	NO
rs2176040-IRS1	rs2176040	2	227092802	4.1e-40	IRS1	0.0131398	-0.143605	0.632454	0.0282099	eQTL	NO
rs2943640-IRS1	rs2943640	2	227093585	2.4e-38	IRS1	0.00748696	-0.15527	0.899648	0.0074609	eQTL	NO
rs2943641-IRS1	rs2943641	2	227093745	4.9e-40	IRS1	0.0133423	-0.143572	0.655454	0.02637	eQTL	NO
rs2203452-IRS1	rs2203452	2	227094758	4.1e-40	IRS1	0.0130309	-0.143772	0.632865	0.0281752	eQTL	NO
rs2138161-IRS1	rs2138161	2	227095159	5.8e-40	IRS1	0.0110385	-0.1472	0.750018	0.0187999	eQTL	NO
rs2222018-IRS1	rs2222018	2	227095220	4.9e-40	IRS1	0.011034	-0.147208	0.750229	0.0187834	eQTL	NO
rs1024137-IRS1	rs1024137	2	227095876	1.2e-39	IRS1	0.00860422	-0.152336	0.829262	0.01274	eQTL	NO
rs1515114-IRS1	rs1515114	2	227098387	9.5e-17	IRS1	0.00833829	-0.144178	0.437574	-0.0432224	eQTL	NO
rs2943645-IRS1	rs2943645	2	227099180	1.6e-39	IRS1	0.00964447	-0.149912	0.72666	0.020628	eQTL	NO
rs78886916-IRS1	rs78886916	2	227099496	1.8e-10	IRS1	0.774082	0.0208312	0.120396	0.114466	aQTL	NO
rs2943646-IRS1	rs2943646	2	227099534	9.7e-40	IRS1	0.010315	-0.148626	0.704585	0.0223806	eQTL	NO
rs2972147-IRS1	rs2972147	2	227099854	9.7e-40	IRS1	0.0102725	-0.148727	0.710294	0.02193	eQTL	NO
rs2943647-IRS1	rs2943647	2	227099975	1.4e-39	IRS1	0.00861883	-0.152261	0.8332	0.0124383	eQTL	NO
rs2943648-IRS1	rs2943648	2	227100490	9.7e-40	IRS1	0.0107783	-0.147722	0.692061	0.0233757	eQTL	NO
rs2972146-IRS1	rs2972146	2	227100698	1.4e-39	IRS1	0.00891141	-0.151578	0.824065	0.0131282	eQTL	NO
rs2972145-IRS1	rs2972145	2	227101309	6.9e-40	IRS1	0.0111856	-0.146934	0.683201	0.0240795	eQTL	NO
rs2972144-IRS1	rs2972144	2	227101411	2.9e-40	IRS1	0.0110411	-0.147202	0.692021	0.0233733	eQTL	NO
rs2138157-IRS1	rs2138157	2	227103717	3.8e-39	IRS1	0.010703	-0.147494	0.776752	0.0166943	eQTL	NO
rs2972140-IRS1	rs2972140	2	227104111	2.8e-38	IRS1	0.00947976	-0.150102	0.845246	0.0115066	eQTL	NO
rs4413154-IRS1	rs4413154	2	227105013	7.5e-10	IRS1	0.657617	0.0323877	0.105171	0.120241	aQTL	NO
rs2943649-IRS1	rs2943649	2	227105691	1.2e-38	IRS1	0.0127245	-0.1439	0.75358	0.0184701	eQTL	NO
rs2943650-IRS1	rs2943650	2	227105921	4.9e-40	IRS1	0.0171297	-0.137478	0.555005	0.034666	eQTL	NO
rs2972138-IRS1	rs2972138	2	227106217	8.2e-40	IRS1	0.0145374	-0.140874	0.686017	0.0237373	eQTL	NO
rs2972137-IRS1	rs2972137	2	227106361	6.9e-40	IRS1	0.0144706	-0.140986	0.687201	0.0236456	eQTL	NO
rs2972136-IRS1	rs2972136	2	227107035	6.9e-40	IRS1	0.0145435	-0.140862	0.686052	0.023734	eQTL	NO
rs1913657-IRS1	rs1913657	2	227107501	5.8e-40	IRS1	0.0174232	-0.137066	0.551813	0.0349327	eQTL	NO
rs2972135-IRS1	rs2972135	2	227108200	5.8e-40	IRS1	0.0147435	-0.140525	0.682858	0.02398	eQTL	NO
rs2943652-IRS1	rs2943652	2	227108446	6.9e-40	IRS1	0.0135061	-0.142424	0.651198	0.0265516	eQTL	NO
rs16866902-IRS1	rs16866902	2	227111965	6.6e-10	IRS1	0.655724	0.032672	0.103741	0.121081	aQTL	NO
rs2943654-IRS1	rs2943654	2	227112754	1.2e-39	IRS1	0.0118851	-0.144972	0.754431	0.0183642	eQTL	NO
rs2396303-IRS1	rs2396303	2	227113202	4.6e-08	IRS1	0.663882	-0.026893	0.469399	0.0455007	aQTL	NO
rs16866905-IRS1	rs16866905	2	227113668	4.9e-10	IRS1	0.656215	0.0325401	0.105702	0.120098	aQTL	NO
rs2972143-IRS1	rs2972143	2	227116365	4.1e-40	IRS1	0.0182551	-0.135621	0.569664	0.033266	eQTL	NO
rs2972155-IRS1	rs2972155	2	227117698	8.7e-39	IRS1	0.0134066	-0.142758	0.734193	0.0199679	eQTL	NO
rs2943655-IRS1	rs2943655	2	227117850	1.8e-20	IRS1	0.968825	0.00210048	0.048363	0.107692	aQTL	NO
rs149929966-IRS1	rs149929966	2	227118089	5.2e-10	IRS1	0.69038	0.0295094	0.109098	0.12054	aQTL	NO
rs111583409-IRS1	rs111583409	2	227120588	5.9e-10	IRS1	0.666774	0.032008	0.105593	0.122168	aQTL	NO
rs2943656-IRS1	rs2943656	2	227121918	1.7e-38	IRS1	0.00933317	-0.149226	0.593345	0.0312291	eQTL	NO
rs1515110-IRS1	rs1515110	2	227122216	2e-38	IRS1	0.00936627	-0.149096	0.592119	0.03132	eQTL	NO
rs1515108-IRS1	rs1515108	2	227123086	1.7e-38	IRS1	0.00961968	-0.14832	0.585619	0.0318171	eQTL	NO
rs2943657-IRS1	rs2943657	2	227123439	3.4e-38	IRS1	0.00931376	-0.148738	0.531434	0.0364682	eQTL	NO
rs2943658-IRS1	rs2943658	2	227123584	2.6e-36	IRS1	0.00832281	-0.150951	0.58161	0.0321176	eQTL	NO
rs2943659-IRS1	rs2943659	2	227125254	5.6e-38	IRS1	0.00919413	-0.14902	0.534727	0.0361834	eQTL	NO
rs1399626-IRS1	rs1399626	2	227125416	3.6e-36	IRS1	0.00816302	-0.15145	0.584362	0.0319103	eQTL	NO
rs7570832-IRS1	rs7570832	2	227127417	8e-10	IRS1	0.626565	0.0354883	0.108611	0.118843	aQTL	NO
rs2943660-IRS1	rs2943660	2	227128543	1.1e-37	IRS1	0.00917729	-0.148849	0.538508	0.0357995	eQTL	NO
rs1515099-IRS1	rs1515099	2	227128899	1.6e-35	IRS1	0.00870115	-0.14969	0.570167	0.0330064	eQTL	NO
rs1515100-IRS1	rs1515100	2	227128917	1.8e-37	IRS1	0.00929552	-0.148505	0.535208	0.0360676	eQTL	NO
rs2972141-IRS1	rs2972141	2	227129473	7.6e-21	IRS1	0.0225036	-0.12036	0.969357	-0.00206344	eQTL	NO
rs2972142-IRS1	rs2972142	2	227129555	7.6e-21	IRS1	0.0230704	-0.119675	0.990899	-0.000611758	eQTL	NO
rs41504645-IRS1	rs41504645	2	227131174	3.8e-11	IRS1	0.85059	0.0169364	0.250769	0.104909	aQTL	NO
rs1399624-IRS1	rs1399624	2	227133220	8.1e-36	IRS1	0.00871593	-0.149655	0.569884	0.0330302	eQTL	NO
rs2673127-IRS1	rs2673127	2	227134379	4.7e-19	IRS1	0.0206575	-0.122554	0.929698	-0.004758	eQTL	NO
rs2713538-IRS1	rs2713538	2	227134516	8.7e-21	IRS1	0.0224348	-0.120432	0.968158	-0.00214443	eQTL	NO
rs2673128-IRS1	rs2673128	2	227136020	6.9e-36	IRS1	0.00871281	-0.149661	0.569987	0.033021	eQTL	NO
rs1567973-IRS1	rs1567973	2	227136202	8.1e-36	IRS1	0.00871149	-0.149664	0.570036	0.0330168	eQTL	NO
rs1033202-IRS1	rs1033202	2	227136341	7.6e-21	IRS1	0.022417	-0.120448	0.968021	-0.00215366	eQTL	NO
rs1515101-IRS1	rs1515101	2	227136814	7.6e-21	IRS1	0.0224339	-0.120434	0.96823	-0.00213959	eQTL	NO
rs2713539-IRS1	rs2713539	2	227137125	6.9e-36	IRS1	0.00873425	-0.149635	0.568163	0.033182	eQTL	NO
rs1399625-IRS1	rs1399625	2	227138947	9.5e-36	IRS1	0.00871014	-0.149666	0.570036	0.0330167	eQTL	NO
rs2673129-IRS1	rs2673129	2	227139572	5.9e-21	IRS1	0.0225068	-0.120358	0.969151	-0.00207734	eQTL	NO
rs2673130-IRS1	rs2673130	2	227140029	5.9e-21	IRS1	0.0225051	-0.12036	0.969125	-0.00207909	eQTL	NO
rs2713540-IRS1	rs2713540	2	227140486	5.8e-36	IRS1	0.00870842	-0.149669	0.570093	0.0330117	eQTL	NO
rs1515102-IRS1	rs1515102	2	227140987	5.8e-36	IRS1	0.00870842	-0.149669	0.570093	0.0330117	eQTL	NO
rs2673131-IRS1	rs2673131	2	227141248	5.8e-36	IRS1	0.00870842	-0.149669	0.570093	0.0330117	eQTL	NO
rs2713541-IRS1	rs2713541	2	227141768	5.8e-36	IRS1	0.00870815	-0.149669	0.570105	0.0330104	eQTL	NO
rs2713542-IRS1	rs2713542	2	227142038	2.2e-35	IRS1	0.00976352	-0.147404	0.586254	0.0316291	eQTL	NO
rs1849878-IRS1	rs1849878	2	227142666	5.9e-21	IRS1	0.0224758	-0.120386	0.97006	-0.00201614	eQTL	NO
rs1515103-IRS1	rs1515103	2	227144141	1.3e-09	IRS1	0.653751	0.0325749	0.12191	0.114084	aQTL	NO
rs2713544-IRS1	rs2713544	2	227144372	3.5e-35	IRS1	0.00808603	-0.150915	0.601176	0.0303478	eQTL	NO
rs2396312-IRS1	rs2396312	2	227144673	3.5e-35	IRS1	0.00870091	-0.149695	0.570897	0.0329448	eQTL	NO
rs2673133-IRS1	rs2673133	2	227144959	1.4e-20	IRS1	0.0225731	-0.120325	0.968537	-0.00211915	eQTL	NO
rs2673134-IRS1	rs2673134	2	227145757	1.3e-37	IRS1	0.00990402	-0.147407	0.571919	0.0329098	eQTL	NO
rs2713545-IRS1	rs2713545	2	227149804	1.1e-20	IRS1	0.022632	-0.120319	0.966441	-0.00226128	eQTL	NO
rs2673135-IRS1	rs2673135	2	227151596	3e-35	IRS1	0.00867	-0.14979	0.573015	0.0327696	eQTL	NO
rs2972158-IRS1	rs2972158	2	227154184	8.1e-36	IRS1	0.00810031	-0.151237	0.592374	0.0311577	eQTL	NO
rs2972157-IRS1	rs2972157	2	227154246	5e-36	IRS1	0.0104797	-0.146015	0.574988	0.0325853	eQTL	NO
rs6436611-IRS1	rs6436611	2	227155846	4.2e-08	IRS1	0.737602	0.0240341	0.156531	0.103236	aQTL	NO
rs1813831-IRS1	rs1813831	2	227156059	6.9e-36	IRS1	0.0083069	-0.1508	0.567012	0.0333244	eQTL	NO
rs2673142-IRS1	rs2673142	2	227156645	4.9e-37	IRS1	0.00944481	-0.148227	0.535117	0.0360837	eQTL	NO
rs2713548-IRS1	rs2713548	2	227156662	4.9e-37	IRS1	0.00944481	-0.148227	0.535117	0.0360837	eQTL	NO
rs2713549-IRS1	rs2713549	2	227157209	1.8e-35	IRS1	0.00861424	-0.150115	0.642125	0.0270573	eQTL	NO
rs1515113-IRS1	rs1515113	2	227158238	1.4e-09	IRS1	0.686641	0.0292748	0.123328	0.113566	aQTL	NO
rs2673141-IRS1	rs2673141	2	227159177	7.8e-38	IRS1	0.00970867	-0.147744	0.536691	0.0359584	eQTL	NO
rs2673140-IRS1	rs2673140	2	227159867	5e-36	IRS1	0.00774372	-0.152031	0.657383	0.0258005	eQTL	NO
rs2673139-IRS1	rs2673139	2	227161138	2.7e-20	IRS1	0.0229511	-0.120133	0.963368	-0.0024705	eQTL	NO
rs1606791-IRS1	rs1606791	2	227162979	4.1e-35	IRS1	0.00867145	-0.149857	0.579095	0.0322669	eQTL	NO
rs2713537-IRS1	rs2713537	2	227163142	4e-20	IRS1	0.0231233	-0.119979	0.962589	-0.00252296	eQTL	NO
rs2713536-IRS1	rs2713536	2	227163642	4.9e-37	IRS1	0.00986352	-0.147473	0.53812	0.0358419	eQTL	NO
rs2713560-IRS1	rs2713560	2	227164437	4.1e-35	IRS1	0.00748157	-0.152864	0.757549	0.0179787	eQTL	NO
rs2713559-IRS1	rs2713559	2	227164504	4.1e-35	IRS1	0.007481	-0.152865	0.757565	0.0179774	eQTL	NO
rs2673136-IRS1	rs2673136	2	227164653	4.8e-35	IRS1	0.00866956	-0.14986	0.579326	0.0322469	eQTL	NO
rs2713558-IRS1	rs2713558	2	227164994	4.1e-35	IRS1	0.00747946	-0.15287	0.757682	0.0179686	eQTL	NO
rs2713557-IRS1	rs2713557	2	227171603	3e-35	IRS1	0.0085681	-0.150306	0.656474	0.0259113	eQTL	NO
rs12476936-IRS1	rs12476936	2	227172397	4.3e-09	IRS1	0.625178	0.0393306	0.122992	0.126112	aQTL	NO
rs2713556-IRS1	rs2713556	2	227172598	4.2e-37	IRS1	0.0102503	-0.146659	0.541011	0.0355735	eQTL	NO
rs2713555-IRS1	rs2713555	2	227173011	9.6e-20	IRS1	0.0237557	-0.119444	0.957499	-0.00286674	eQTL	NO
rs3856552-IRS1	rs3856552	2	227174213	1.2e-09	IRS1	0.764871	0.0217125	0.147739	0.106733	aQTL	NO
rs2713554-IRS1	rs2713554	2	227174310	9.6e-20	IRS1	0.0240923	-0.119132	0.958261	-0.00281466	eQTL	NO
rs2713553-IRS1	rs2713553	2	227174461	5.7e-35	IRS1	0.0086507	-0.149905	0.590204	0.0313269	eQTL	NO
rs2673148-IRS1	rs2673148	2	227174983	7.5e-20	IRS1	0.0241647	-0.119067	0.958232	-0.00281654	eQTL	NO
rs16866957-IRS1	rs16866957	2	227174994	1.3e-09	IRS1	0.764617	0.0217387	0.147728	0.106745	aQTL	NO
rs35025214-IRS1	rs35025214	2	227175677	7.5e-20	IRS1	0.0242055	-0.11903	0.957995	-0.00283243	eQTL	NO
rs1515116-IRS1	rs1515116	2	227176093	3.5e-35	IRS1	0.00850189	-0.150435	0.661676	0.0254892	eQTL	NO
rs2673147-IRS1	rs2673147	2	227177202	7.5e-20	IRS1	0.0242497	-0.118982	0.957133	-0.00289035	eQTL	NO
rs2713547-IRS1	rs2713547	2	227177236	9.6e-20	IRS1	0.0259981	-0.117769	0.899209	-0.00682252	eQTL	NO
rs2713546-IRS1	rs2713546	2	227177546	1.1e-19	IRS1	0.0167498	-0.127416	0.938838	-0.00416264	eQTL	NO
rs6436620-IRS1	rs6436620	2	227178726	6e-35	IRS1	0.00890647	-0.14946	0.630521	0.0280025	eQTL	NO
rs2673146-IRS1	rs2673146	2	227179471	3.2e-20	IRS1	0.0227182	-0.120437	0.933785	-0.00447282	eQTL	NO
rs925735-IRS1	rs925735	2	227179630	6.7e-35	IRS1	0.00856182	-0.15016	0.593401	0.0310693	eQTL	NO
rs2713551-IRS1	rs2713551	2	227179889	6.7e-35	IRS1	0.00890391	-0.149505	0.589915	0.0313848	eQTL	NO
rs2673144-IRS1	rs2673144	2	227180055	6.7e-35	IRS1	0.00698381	-0.154477	0.617939	0.0291045	eQTL	NO
rs12469772-IRS1	rs12469772	2	227180128	4e-09	IRS1	0.73664	-0.0267332	0.368458	0.0726459	aQTL	NO
rs908252-IRS1	rs908252	2	227180619	6.7e-35	IRS1	0.00855375	-0.150204	0.593677	0.0310515	eQTL	NO
rs2713552-IRS1	rs2713552	2	227181683	9.6e-37	IRS1	0.00910852	-0.149147	0.568016	0.0332673	eQTL	NO
rs2673145-IRS1	rs2673145	2	227183246	8.6e-12	IRS1	0.0295356	-0.120895	0.50005	-0.0381384	eQTL	NO
rs10933136-IRS1	rs10933136	2	227184088	1.5e-09	IRS1	0.400584	-0.0515446	0.525501	0.0395747	eQTL	NO
rs10933137-IRS1	rs10933137	2	227184631	7.1e-11	IRS1	0.189268	-0.0742913	0.889547	0.00799325	eQTL	NO
rs10804330-IRS1	rs10804330	2	227185749	3.5e-24	IRS1	0.000123921	0.213561	0.420225	0.0458163	eQTL	NO
rs2894593-IRS1	rs2894593	2	227190317	2.5e-22	IRS1	0.00374871	-0.159427	0.531195	-0.035108	eQTL	NO
rs7590201-IRS1	rs7590201	2	227192443	1.7e-22	IRS1	0.00240395	-0.167424	0.487506	-0.0390489	eQTL	NO
rs6711050-IRS1	rs6711050	2	227195517	1.2e-21	IRS1	0.00257377	-0.16645	0.499523	-0.0380143	eQTL	NO
rs12994089-IRS1	rs12994089	2	227198158	4.5e-08	IRS1	0.0495037	-0.119464	0.281015	-0.0667071	eQTL	NO
rs10194882-IRS1	rs10194882	2	227198983	2.5e-22	IRS1	0.00340917	-0.163626	0.487366	-0.0395608	eQTL	NO
rs10195178-IRS1	rs10195178	2	227199263	4.2e-16	IRS1	0.0040896	-0.157908	0.467654	-0.0407139	eQTL	NO
rs11926707-PTH1R	rs11926707	3	46925539	1.7e-09	PTH1R	5.74031e-13	-0.409007	0.45297	0.043359	eQTL	NO
rs4682844-PTH1R	rs4682844	3	46982737	1.3e-09	PTH1R	2.62877e-10	0.356353	0.669702	-0.0243852	eQTL	NO
rs7640397-PTH1R	rs7640397	3	46989828	5.6e-10	PTH1R	3.8875e-10	-0.353364	0.703333	0.0217921	eQTL	NO
rs12491473-PTH1R	rs12491473	3	46989904	1e-09	PTH1R	2.38485e-10	0.356272	0.722465	-0.0202529	eQTL	NO
rs6774733-PTH1R	rs6774733	3	46991241	5.6e-10	PTH1R	3.84141e-10	-0.353433	0.704628	0.0216903	eQTL	NO
rs1463393-PTH1R	rs1463393	3	46994987	3.5e-09	PTH1R	2.39824e-10	0.356204	0.725657	-0.0200091	eQTL	NO
rs10461018-PTH1R	rs10461018	3	46995242	3.5e-09	PTH1R	2.38122e-10	0.356277	0.72308	-0.0202057	eQTL	NO
rs7617689-PTH1R	rs7617689	3	46996442	2.7e-09	PTH1R	2.58855e-10	0.356314	0.70853	-0.0213611	eQTL	NO
rs62248439-PTH1R	rs62248439	3	46996448	3.5e-09	PTH1R	2.40228e-10	0.356185	0.725793	-0.0199984	eQTL	NO
rs4682837-PTH1R	rs4682837	3	46999707	2.1e-09	PTH1R	3.883e-10	-0.353314	0.707812	0.0214435	eQTL	NO
rs11130110-PTH1R	rs11130110	3	47000606	2.1e-09	PTH1R	3.91037e-10	-0.353256	0.706948	0.0215101	eQTL	NO
rs12630534-PTH1R	rs12630534	3	47001043	2.1e-09	PTH1R	3.89217e-10	-0.353297	0.708083	0.0214228	eQTL	NO
rs2061197-PTH1R	rs2061197	3	47001350	3.8e-09	PTH1R	2.56274e-10	0.355501	0.729525	-0.0197074	eQTL	NO
rs7628747-PTH1R	rs7628747	3	47001990	2e-09	PTH1R	3.88754e-10	-0.35331	0.708542	0.0213877	eQTL	NO
rs11130111-PTH1R	rs11130111	3	47009805	1.8e-09	PTH1R	3.75317e-10	-0.354087	0.711021	0.0212257	eQTL	NO
rs11917474-PTH1R	rs11917474	3	47010491	1.8e-09	PTH1R	3.787e-10	-0.354043	0.710357	0.0212788	eQTL	NO
rs13077398-PTH1R	rs13077398	3	47011120	1.8e-09	PTH1R	3.78135e-10	-0.354066	0.710373	0.0212782	eQTL	NO
rs7633698-PTH1R	rs7633698	3	47013452	1.8e-09	PTH1R	3.74796e-10	-0.354114	0.710965	0.0212309	eQTL	NO
rs7636252-PTH1R	rs7636252	3	47013542	1.8e-09	PTH1R	3.78032e-10	-0.354073	0.710317	0.0212827	eQTL	NO
rs62246375-PTH1R	rs62246375	3	47014464	3e-09	PTH1R	2.31669e-10	0.357003	0.729703	-0.0197298	eQTL	NO
rs144297966-PTH1R	rs144297966	3	47014948	3.8e-09	PTH1R	2.31667e-10	0.357008	0.729583	-0.0197393	eQTL	NO
rs148711762-PTH1R	rs148711762	3	47014949	3.8e-09	PTH1R	2.07234e-10	0.358181	0.75159	-0.0180875	eQTL	NO
rs66564457-PTH1R	rs66564457	3	47020072	1.7e-09	PTH1R	3.73563e-10	-0.354177	0.71134	0.0212042	eQTL	NO
rs13062681-PTH1R	rs13062681	3	47021124	1.7e-09	PTH1R	3.76961e-10	-0.354131	0.710596	0.0212634	eQTL	NO
rs1869871-PTH1R	rs1869871	3	47023948	2.7e-09	PTH1R	7.43477e-10	-0.349513	0.681254	0.0236224	eQTL	NO
rs11130112-PTH1R	rs11130112	3	47024495	3.8e-09	PTH1R	7.15753e-10	-0.349384	0.697497	0.022325	eQTL	NO
rs66539935-PTH1R	rs66539935	3	47025327	3.2e-09	PTH1R	4.80621e-10	0.353596	0.686389	-0.0232393	eQTL	NO
rs4234465-PTH1R	rs4234465	3	47026885	3.2e-09	PTH1R	4.75789e-10	0.354168	0.695417	-0.0225654	eQTL	NO
rs4682831-PTH1R	rs4682831	3	47027138	3.2e-09	PTH1R	4.74223e-10	0.354233	0.69615	-0.0225106	eQTL	NO
rs61729713-PTH1R	rs61729713	3	47027192	3.2e-09	PTH1R	4.75417e-10	0.354211	0.696509	-0.0224825	eQTL	NO
rs1869869-PTH1R	rs1869869	3	47027833	2.7e-09	PTH1R	7.08021e-10	-0.351274	0.697205	0.0224624	eQTL	NO
rs1108301-PTH1R	rs1108301	3	47029426	4.8e-09	PTH1R	4.82142e-10	0.35359	0.71762	-0.0208165	eQTL	NO
rs12152493-PTH1R	rs12152493	3	47029661	2.5e-09	PTH1R	9.86903e-10	-0.347827	0.697604	0.0223978	eQTL	NO
rs10433549-PTH1R	rs10433549	3	47031433	1.4e-08	PTH1R	2.25524e-09	0.334445	0.602199	-0.0295157	eQTL	NO
rs13066214-PTH1R	rs13066214	3	47033937	2.5e-09	PTH1R	3.03045e-10	-0.357283	0.741059	0.0190052	eQTL	NO
rs749511-PTH1R	rs749511	3	47035735	9.6e-09	PTH1R	2.68564e-09	0.33183	0.581238	-0.0311338	eQTL	NO
rs11720139-PTH1R	rs11720139	3	47036756	1.1e-08	PTH1R	2.69032e-09	0.331816	0.58096	-0.0311568	eQTL	NO
rs34344887-PTH1R	rs34344887	3	47042161	2.3e-09	PTH1R	2.43536e-10	-0.358419	0.763688	0.0172558	eQTL	NO
rs2305634-PTH1R	rs2305634	3	47043538	2.1e-09	PTH1R	2.83012e-10	-0.3578	0.748034	0.0184716	eQTL	NO
rs2305635-PTH1R	rs2305635	3	47043622	1.2e-08	PTH1R	2.73355e-09	0.331683	0.579261	-0.0312976	eQTL	NO
rs1079276-PTH1R	rs1079276	3	47045739	2.1e-09	PTH1R	2.83012e-10	-0.3578	0.748034	0.0184716	eQTL	NO
rs2305638-PTH1R	rs2305638	3	47046842	4.1e-09	PTH1R	3.93135e-10	-0.354603	0.768832	0.016882	eQTL	NO
rs56217494-PTH1R	rs56217494	3	47048452	3.8e-08	PTH1R	4.79089e-09	0.326267	0.570119	-0.0320171	eQTL	NO
rs6808742-PTH1R	rs6808742	3	47051512	6.1e-09	PTH1R	3.54015e-10	-0.355543	0.775016	0.0164196	eQTL	NO
rs2278963-PTH1R	rs2278963	3	47054869	1.3e-08	PTH1R	2.74116e-09	0.331661	0.578932	-0.031325	eQTL	NO
rs2385867-PTH1R	rs2385867	3	47059323	5.2e-09	PTH1R	3.48831e-10	-0.355008	0.788576	0.0153765	eQTL	NO
rs17784127-PTH1R	rs17784127	3	47061700	2.6e-08	PTH1R	3.43077e-09	0.329262	0.602308	-0.0293789	eQTL	NO
rs55927279-PTH1R	rs55927279	3	47063465	1.3e-08	PTH1R	2.76672e-09	0.331582	0.577897	-0.0314108	eQTL	NO
rs7610636-PTH1R	rs7610636	3	47064436	5.7e-09	PTH1R	3.45777e-10	-0.355103	0.787689	0.0154435	eQTL	NO
rs55724164-PTH1R	rs55724164	3	47064713	2.4e-08	PTH1R	3.43027e-09	0.329264	0.602347	-0.0293758	eQTL	NO
rs6767218-PTH1R	rs6767218	3	47066003	2.2e-08	PTH1R	3.42698e-09	0.329274	0.602385	-0.0293728	eQTL	NO
rs62246398-PTH1R	rs62246398	3	47066203	2.4e-08	PTH1R	3.42775e-09	0.329272	0.602313	-0.0293786	eQTL	NO
rs56249396-PTH1R	rs56249396	3	47067396	2.4e-08	PTH1R	3.42723e-09	0.329273	0.602493	-0.029364	eQTL	NO
rs146076638-PTH1R	rs146076638	3	47067837	2.4e-08	PTH1R	3.42723e-09	0.329273	0.602493	-0.029364	eQTL	NO
rs7637302-PTH1R	rs7637302	3	47068898	6.1e-09	PTH1R	7.32365e-10	-0.349357	0.696661	0.022401	eQTL	NO
rs146008124-PTH1R	rs146008124	3	47069054	2.4e-08	PTH1R	3.4242e-09	0.329281	0.602638	-0.0293522	eQTL	NO
rs11707736-PTH1R	rs11707736	3	47069504	1.4e-08	PTH1R	2.76191e-09	0.331597	0.578176	-0.0313877	eQTL	NO
rs11917361-PTH1R	rs11917361	3	47070497	1.2e-08	PTH1R	2.96995e-09	0.332589	0.585267	-0.0309565	eQTL	NO
rs11715121-PTH1R	rs11715121	3	47072621	2.6e-08	PTH1R	3.4272e-09	0.329272	0.602772	-0.0293414	eQTL	NO
rs34103310-PTH1R	rs34103310	3	47073266	4.8e-09	PTH1R	3.06676e-10	-0.357045	0.785957	0.0156127	eQTL	NO
rs11709660-PTH1R	rs11709660	3	47074927	2.4e-08	PTH1R	3.43226e-09	0.329259	0.602799	-0.0293392	eQTL	NO
rs6768722-PTH1R	rs6768722	3	47079112	2.6e-08	PTH1R	4.57261e-09	-0.327597	0.579333	0.0313421	eQTL	NO
rs7373821-PTH1R	rs7373821	3	47080127	1.4e-08	PTH1R	3.49697e-09	-0.329138	0.602862	0.0293381	eQTL	NO
rs9875235-PTH1R	rs9875235	3	47083621	2.6e-08	PTH1R	3.76177e-09	-0.329049	0.587877	0.0306099	eQTL	NO
rs12715421-PTH1R	rs12715421	3	47084859	1.3e-08	PTH1R	2.78616e-09	-0.331514	0.577998	0.0314019	eQTL	NO
rs7610620-PTH1R	rs7610620	3	47085690	1.5e-08	PTH1R	3.81796e-09	-0.32838	0.571564	0.0319039	eQTL	NO
rs9858443-PTH1R	rs9858443	3	47086048	1.4e-08	PTH1R	4.44106e-09	-0.326684	0.568094	0.032159	eQTL	NO
rs4683322-PTH1R	rs4683322	3	47093189	1.4e-08	PTH1R	4.44835e-09	-0.326664	0.567786	0.0321841	eQTL	NO
rs6763236-PTH1R	rs6763236	3	47094611	5.7e-09	PTH1R	4.35458e-10	-0.353038	0.766339	0.0170364	eQTL	NO
rs7625067-PTH1R	rs7625067	3	47095305	2.7e-09	PTH1R	4.49032e-10	-0.353377	0.7479	0.0184577	eQTL	NO
rs7625070-PTH1R	rs7625070	3	47095518	4.1e-09	PTH1R	4.34465e-10	-0.353003	0.765314	0.0171108	eQTL	NO
rs9854790-PTH1R	rs9854790	3	47101306	1.7e-08	PTH1R	4.49135e-09	-0.326557	0.567917	0.0321713	eQTL	NO
rs9845728-PTH1R	rs9845728	3	47103376	3e-08	PTH1R	5.36278e-09	-0.324722	0.603682	0.0292212	eQTL	NO
rs9844122-PTH1R	rs9844122	3	47108330	2.8e-08	PTH1R	5.38581e-09	-0.324676	0.603493	0.0292358	eQTL	NO
rs6777145-PTH1R	rs6777145	3	47110228	1.8e-08	PTH1R	4.5232e-09	-0.326479	0.567946	0.0321674	eQTL	NO
rs6442055-PTH1R	rs6442055	3	47110722	1.7e-08	PTH1R	4.52468e-09	-0.326474	0.56801	0.0321619	eQTL	NO
rs13091054-PTH1R	rs13091054	3	47113754	3.2e-09	PTH1R	3.93578e-10	-0.354746	0.761552	0.0174375	eQTL	NO
rs7633435-PTH1R	rs7633435	3	47114211	1.8e-08	PTH1R	4.55623e-09	-0.326407	0.567572	0.0321978	eQTL	NO
rs6794193-PTH1R	rs6794193	3	47114904	3.2e-09	PTH1R	4.57127e-10	-0.353192	0.747758	0.0184668	eQTL	NO
rs6414435-PTH1R	rs6414435	3	47121140	3.5e-08	PTH1R	5.44283e-09	-0.324558	0.603514	0.029232	eQTL	NO
rs4082155-PTH1R	rs4082155	3	47125385	7.2e-09	PTH1R	5.63806e-10	-0.351032	0.788924	0.0153574	eQTL	NO
rs4078466-PTH1R	rs4078466	3	47126543	7.2e-09	PTH1R	5.62339e-10	-0.350364	0.812554	0.0135768	eQTL	NO
rs7621911-PTH1R	rs7621911	3	47131595	1.1e-08	PTH1R	3.78587e-10	-0.354332	0.790004	0.0152712	eQTL	NO
rs6414436-PTH1R	rs6414436	3	47133172	3e-08	PTH1R	5.47825e-09	-0.324487	0.603518	0.0292306	eQTL	NO
rs7623888-PTH1R	rs7623888	3	47134884	1.8e-08	PTH1R	4.58836e-09	-0.326314	0.568237	0.0321396	eQTL	NO
rs4018905-PTH1R	rs4018905	3	47138170	1.8e-08	PTH1R	4.57858e-09	-0.326332	0.568651	0.0321052	eQTL	NO
rs13098228-PTH1R	rs13098228	3	47138253	3.8e-09	PTH1R	4.44066e-10	-0.352754	0.766767	0.0169987	eQTL	NO
rs13061071-PTH1R	rs13061071	3	47138708	3e-09	PTH1R	4.63163e-10	-0.353048	0.748888	0.0183796	eQTL	NO
rs9311403-PTH1R	rs9311403	3	47138878	1.8e-08	PTH1R	4.57723e-09	-0.326337	0.568625	0.0321075	eQTL	NO
rs6785790-PTH1R	rs6785790	3	47146932	5.7e-09	PTH1R	5.64746e-10	-0.351016	0.788183	0.0154126	eQTL	NO
rs4683320-PTH1R	rs4683320	3	47152992	8.4e-09	PTH1R	6.92419e-10	-0.349199	0.787438	0.0154661	eQTL	NO
rs11130114-PTH1R	rs11130114	3	47154651	4.8e-09	PTH1R	4.4358e-10	-0.352764	0.766665	0.0170064	eQTL	NO
rs11923706-PTH1R	rs11923706	3	47161214	2.2e-08	PTH1R	2.01555e-08	-0.320743	0.424229	0.0461627	eQTL	NO
rs6767907-PTH1R	rs6767907	3	47162661	2.4e-08	PTH1R	4.57316e-09	-0.326346	0.568392	0.032127	eQTL	NO
rs13062022-PTH1R	rs13062022	3	47169375	4.1e-09	PTH1R	4.60169e-10	-0.353108	0.748904	0.0183786	eQTL	NO
rs6791062-PTH1R	rs6791062	3	47174343	2.2e-08	PTH1R	4.64642e-09	-0.326274	0.568861	0.032095	eQTL	NO
rs12493425-PTH1R	rs12493425	3	47176946	2.1e-08	PTH1R	4.62291e-09	-0.326292	0.568772	0.0320997	eQTL	NO
rs9837343-PTH1R	rs9837343	3	47177388	2.1e-08	PTH1R	4.56328e-09	-0.326365	0.568804	0.0320927	eQTL	NO
rs4682852-PTH1R	rs4682852	3	47177772	4.1e-09	PTH1R	4.42734e-10	-0.352781	0.766737	0.017001	eQTL	NO
rs11130115-PTH1R	rs11130115	3	47181661	4.1e-09	PTH1R	4.59109e-10	-0.353128	0.749007	0.0183708	eQTL	NO
rs13084117-PTH1R	rs13084117	3	47183239	4.1e-09	PTH1R	4.57603e-10	-0.353161	0.748658	0.0183975	eQTL	NO
rs11719306-PTH1R	rs11719306	3	47184182	4.4e-09	PTH1R	4.40392e-10	-0.352832	0.766154	0.0170451	eQTL	NO
rs11714282-PTH1R	rs11714282	3	47184437	4.1e-09	PTH1R	1.11012e-09	-0.352121	0.530858	0.0366776	eQTL	NO
rs11719738-PTH1R	rs11719738	3	47186085	2.1e-08	PTH1R	4.53558e-09	-0.326424	0.568365	0.0321296	eQTL	NO
rs11716539-PTH1R	rs11716539	3	47186503	4.4e-09	PTH1R	4.39776e-10	-0.352842	0.766243	0.0170383	eQTL	NO
rs6442059-PTH1R	rs6442059	3	47187075	2.1e-08	PTH1R	4.53317e-09	-0.326429	0.56843	0.0321242	eQTL	NO
rs7615323-PTH1R	rs7615323	3	47189375	4.4e-09	PTH1R	4.40157e-10	-0.352836	0.766081	0.0170505	eQTL	NO
rs6772670-PTH1R	rs6772670	3	47191349	3.8e-09	PTH1R	4.57367e-10	-0.353166	0.748484	0.0184107	eQTL	NO
rs9818382-PTH1R	rs9818382	3	47193034	2.2e-08	PTH1R	4.53329e-09	-0.326429	0.568341	0.0321316	eQTL	NO
rs11712716-PTH1R	rs11712716	3	47193432	4.1e-09	PTH1R	4.57147e-10	-0.35317	0.748642	0.0183987	eQTL	NO
rs9843075-PTH1R	rs9843075	3	47195630	2.8e-08	PTH1R	1.60111e-08	-0.315156	0.477934	0.0400051	eQTL	NO
rs6766230-PTH1R	rs6766230	3	47196209	2.2e-08	PTH1R	4.53368e-09	-0.326428	0.568415	0.0321254	eQTL	NO
rs12629262-PTH1R	rs12629262	3	47196580	4.1e-09	PTH1R	4.57107e-10	-0.353171	0.748557	0.0184051	eQTL	NO
rs9821119-PTH1R	rs9821119	3	47198437	2.2e-08	PTH1R	4.5319e-09	-0.326432	0.568336	0.0321321	eQTL	NO
rs11708451-PTH1R	rs11708451	3	47198826	4.1e-09	PTH1R	4.57107e-10	-0.353171	0.748557	0.0184051	eQTL	NO
rs57388925-PTH1R	rs57388925	3	47203783	2.6e-08	PTH1R	4.52403e-09	-0.326454	0.568153	0.0321479	eQTL	NO
rs13078131-PTH1R	rs13078131	3	47204939	4.8e-09	PTH1R	4.36106e-10	-0.352921	0.766348	0.0170308	eQTL	NO
rs1811652-PTH1R	rs1811652	3	47208698	2.2e-08	PTH1R	4.53308e-09	0.32643	0.568144	-0.0321481	eQTL	NO
rs148710154-PTH1R	rs148710154	3	47208986	1.9e-08	PTH1R	1.93063e-08	0.322903	0.560031	-0.0338533	eQTL	NO
rs62246451-PTH1R	rs62246451	3	47211632	2.2e-08	PTH1R	8.66382e-09	0.320338	0.5133	-0.0367942	eQTL	NO
rs11714373-PTH1R	rs11714373	3	47214817	2.2e-08	PTH1R	4.53308e-09	0.32643	0.568144	-0.0321481	eQTL	NO
rs11718795-PTH1R	rs11718795	3	47218727	4.1e-09	PTH1R	4.7431e-10	-0.353038	0.75274	0.0180981	eQTL	NO
rs12489211-PTH1R	rs12489211	3	47221451	4.1e-09	PTH1R	4.57363e-10	-0.353168	0.748354	0.0184207	eQTL	NO
rs58956475-PTH1R	rs58956475	3	47224615	2.2e-08	PTH1R	4.53935e-09	0.326421	0.568	-0.0321603	eQTL	NO
rs62246455-PTH1R	rs62246455	3	47233621	2.2e-08	PTH1R	4.54523e-09	0.326412	0.567881	-0.0321705	eQTL	NO
rs6781941-PTH1R	rs6781941	3	47234158	2.2e-08	PTH1R	4.54383e-09	0.326414	0.567876	-0.0321709	eQTL	NO
rs6773521-PTH1R	rs6773521	3	47234419	2.2e-08	PTH1R	4.54383e-09	0.326414	0.567876	-0.0321709	eQTL	NO
rs12488225-PTH1R	rs12488225	3	47235107	4.4e-09	PTH1R	4.41134e-10	-0.352824	0.76562	0.0170855	eQTL	NO
rs12635619-PTH1R	rs12635619	3	47236426	3.8e-09	PTH1R	4.60831e-10	-0.353174	0.747307	0.0185037	eQTL	NO
rs57756484-PTH1R	rs57756484	3	47239333	1.3e-08	PTH1R	4.54904e-09	0.326406	0.567797	-0.0321776	eQTL	NO
rs13063250-PTH1R	rs13063250	3	47244820	3.5e-09	PTH1R	3.23175e-10	-0.363172	0.751064	0.0185746	eQTL	NO
rs1466740-PTH1R	rs1466740	3	47245883	1.2e-08	PTH1R	4.56032e-09	0.32639	0.567509	-0.0322021	eQTL	NO
rs2132173-PTH1R	rs2132173	3	47247060	2e-09	PTH1R	4.60092e-10	-0.353129	0.747871	0.0184578	eQTL	NO
rs1466741-PTH1R	rs1466741	3	47247214	1.2e-08	PTH1R	4.56251e-09	0.326386	0.567469	-0.0322056	eQTL	NO
rs4683324-PTH1R	rs4683324	3	47251284	1.5e-09	PTH1R	4.56456e-10	-0.352418	0.753601	0.0179844	eQTL	NO
rs13094438-PTH1R	rs13094438	3	47277885	4.7e-08	PTH1R	1.0132e-09	-0.346255	0.779749	0.0160581	eQTL	NO
rs62271373-TSC22D2	rs62271373	3	150066540	2.5e-09	TSC22D2	0.0024507	-0.354593	0.590197	-0.0634903	eQTL	NO
rs4361456-WFS1	rs4361456	4	6256629	3.2e-10	WFS1	0.178107	0.0719732	0.955695	-0.00299029	eQTL	NO
rs4689381-WFS1	rs4689381	4	6257188	1.2e-09	WFS1	0.606316	-0.0270232	0.239093	-0.0621015	aQTL	NO
rs10937712-WFS1	rs10937712	4	6258152	1.5e-09	WFS1	0.601321	-0.0278853	0.21852	-0.0660582	aQTL	NO
rs6830918-WFS1	rs6830918	4	6263996	1.5e-23	WFS1	0.0671997	0.101143	0.0342389	-0.117696	aQTL	NO
rs4689385-WFS1	rs4689385	4	6264239	8.9e-24	WFS1	0.0552092	0.104026	0.0328008	-0.116517	aQTL	NO
rs4689386-WFS1	rs4689386	4	6264394	2.8e-26	WFS1	0.000430399	0.189089	0.279035	-0.0587471	eQTL	NO
rs11730814-WFS1	rs11730814	4	6264585	5.5e-25	WFS1	0.000242803	0.201575	0.436331	-0.0432304	eQTL	NO
rs11731754-WFS1	rs11731754	4	6264765	1.8e-26	WFS1	0.000421681	0.189179	0.279392	-0.0586419	eQTL	NO
rs4247202-WFS1	rs4247202	4	6264968	1.9e-25	WFS1	0.000870822	0.181279	0.272204	-0.0603835	eQTL	NO
rs11731874-WFS1	rs11731874	4	6265197	1.2e-26	WFS1	0.000388345	0.191189	0.379495	-0.0478647	eQTL	NO
rs11726771-WFS1	rs11726771	4	6265251	2.4e-26	WFS1	0.000411351	0.189491	0.283247	-0.0581628	eQTL	NO
rs4688982-WFS1	rs4688982	4	6267001	2.8e-26	WFS1	0.000275518	0.195208	0.296329	-0.0566538	eQTL	NO
rs4688983-WFS1	rs4688983	4	6267087	1.6e-26	WFS1	0.000392615	0.191596	0.380233	-0.047931	eQTL	NO
rs4689388-WFS1	rs4689388	4	6270056	1.6e-27	WFS1	9.86964e-05	0.20876	0.574975	-0.0304181	eQTL	NO
rs4320200-WFS1	rs4320200	4	6271043	2.2e-27	WFS1	0.000125404	0.205658	0.433757	-0.042458	eQTL	NO
rs13107806-WFS1	rs13107806	4	6271071	1.9e-27	WFS1	0.000125263	0.205676	0.433836	-0.0424514	eQTL	NO
rs13127445-WFS1	rs13127445	4	6271150	7.9e-27	WFS1	0.000127277	0.205457	0.430134	-0.0427917	eQTL	NO
rs4273545-WFS1	rs4273545	4	6271416	3.3e-27	WFS1	0.000166503	0.201637	0.457001	-0.0402858	eQTL	NO
rs6830765-WFS1	rs6830765	4	6271826	1.6e-27	WFS1	0.000118769	0.206805	0.412149	-0.0445771	eQTL	NO
rs11723602-WFS1	rs11723602	4	6272306	3.9e-27	WFS1	0.000105357	0.207704	0.450704	-0.0408688	eQTL	NO
rs4689389-WFS1	rs4689389	4	6272718	3.9e-27	WFS1	9.26217e-05	0.209098	0.472234	-0.0389032	eQTL	NO
rs4234726-WFS1	rs4234726	4	6272888	7.8e-29	WFS1	0.0142805	0.145433	0.962414	-0.00282114	eQTL	NO
rs4280818-WFS1	rs4280818	4	6273802	2.5e-28	WFS1	5.46465e-05	0.215193	0.583971	-0.0295621	eQTL	NO
rs17718958-WFS1	rs17718958	4	6275735	1.5e-14	WFS1	0.289406	-0.0765915	0.957753	-0.00385571	eQTL	NO
rs10002743-WFS1	rs10002743	4	6276581	3.7e-10	WFS1	0.00899471	0.167962	0.81853	-0.0148828	eQTL	NO
rs62283056-WFS1	rs62283056	4	6276630	9.3e-13	WFS1	0.0277588	-0.140898	0.639184	0.0302595	eQTL	NO
rs62283057-WFS1	rs62283057	4	6276805	1.2e-14	WFS1	0.272728	-0.0793109	0.938175	-0.00564695	eQTL	NO
rs6833959-WFS1	rs6833959	4	6277049	9.2e-10	WFS1	0.00776932	0.172022	0.832499	-0.0137899	eQTL	NO
rs10937713-WFS1	rs10937713	4	6277597	8.7e-10	WFS1	0.00777955	0.172191	0.821073	-0.0147632	eQTL	NO
rs4513637-WFS1	rs4513637	4	6278219	3.6e-10	WFS1	0.0134516	0.176378	0.883517	-0.0105454	eQTL	NO
rs4558932-WFS1	rs4558932	4	6278251	1e-09	WFS1	0.00779205	0.172361	0.808594	-0.0158313	eQTL	NO
rs6824720-WFS1	rs6824720	4	6278647	3.4e-10	WFS1	0.0135453	0.176291	0.873284	-0.0114852	eQTL	NO
rs10937714-WFS1	rs10937714	4	6279047	1.1e-09	WFS1	0.0081965	0.171688	0.768406	-0.019292	eQTL	NO
rs28420833-WFS1	rs28420833	4	6279504	2.1e-28	WFS1	4.64457e-05	0.21384	0.539091	-0.032644	eQTL	NO
rs4689391-WFS1	rs4689391	4	6280449	1.6e-28	WFS1	0.000703541	0.198532	0.516046	-0.038451	eQTL	NO
rs11727100-WFS1	rs11727100	4	6281458	1.6e-30	WFS1	0.0125343	0.146297	0.937288	-0.00465008	eQTL	NO
rs4476672-WFS1	rs4476672	4	6281496	1.9e-30	WFS1	0.012534	0.1463	0.937959	-0.00460033	eQTL	NO
rs4328980-WFS1	rs4328980	4	6281756	1.4e-28	WFS1	0.000586355	0.188762	0.5639	-0.0320196	eQTL	NO
rs4262051-WFS1	rs4262051	4	6281775	1.8e-28	WFS1	0.000121126	0.207688	0.586581	-0.0297248	eQTL	NO
rs752854-WFS1	rs752854	4	6281961	1.6e-28	WFS1	0.000585882	0.188773	0.564074	-0.0320051	eQTL	NO
rs1079214-WFS1	rs1079214	4	6282157	1.6e-28	WFS1	0.000120779	0.207722	0.587315	-0.029666	eQTL	NO
rs1079215-WFS1	rs1079215	4	6282393	2.9e-28	WFS1	0.00058509	0.188792	0.564354	-0.0319819	eQTL	NO
rs1079216-WFS1	rs1079216	4	6282473	1.8e-28	WFS1	0.000120805	0.207717	0.587503	-0.0296508	eQTL	NO
rs3889821-WFS1	rs3889821	4	6282596	5.5e-29	WFS1	0.000104805	0.204641	0.492944	-0.0365928	eQTL	NO
rs9997824-WFS1	rs9997824	4	6283253	7.7e-28	WFS1	0.00056379	0.189281	0.57224	-0.0313273	eQTL	NO
rs10028875-WFS1	rs10028875	4	6283460	3.3e-28	WFS1	0.000558203	0.189405	0.574035	-0.0311774	eQTL	NO
rs10001190-WFS1	rs10001190	4	6284633	9e-29	WFS1	0.00074544	0.202109	0.527483	-0.0382615	eQTL	NO
rs4568307-WFS1	rs4568307	4	6284965	1.4e-28	WFS1	0.000521473	0.190969	0.590565	-0.0299297	eQTL	NO
rs4343789-WFS1	rs4343789	4	6285228	6.4e-29	WFS1	2.50618e-05	0.220205	0.535313	-0.0328043	eQTL	NO
rs4688985-WFS1	rs4688985	4	6285715	4.3e-30	WFS1	0.0122557	0.146259	0.954097	-0.00339043	eQTL	NO
rs4688986-WFS1	rs4688986	4	6285797	4.7e-29	WFS1	4.58326e-05	0.213583	0.528054	-0.0334706	eQTL	NO
rs4689392-WFS1	rs4689392	4	6285895	5.5e-29	WFS1	2.4964e-05	0.22023	0.536618	-0.0326964	eQTL	NO
rs4234729-WFS1	rs4234729	4	6286087	3.7e-30	WFS1	0.0122825	0.146198	0.953989	-0.00339809	eQTL	NO
rs9993624-WFS1	rs9993624	4	6286528	7.4e-29	WFS1	4.57807e-05	0.213664	0.51655	-0.0344198	eQTL	NO
rs3821940-WFS1	rs3821940	4	6286711	3.9e-31	WFS1	1.56713e-05	0.225023	0.772745	-0.0152438	eQTL	NO
rs6817447-WFS1	rs6817447	4	6286847	3.9e-31	WFS1	8.23767e-06	0.231585	0.786008	-0.0142929	eQTL	NO
rs3821941-WFS1	rs3821941	4	6286954	2.8e-31	WFS1	1.56864e-05	0.225001	0.772825	-0.0152376	eQTL	NO
rs4689393-WFS1	rs4689393	4	6287241	8.8e-29	WFS1	4.9707e-05	0.208485	0.667526	-0.0223459	eQTL	NO
rs4688987-WFS1	rs4688987	4	6287329	4.5e-31	WFS1	8.16229e-06	0.231659	0.7853	-0.0143397	eQTL	NO
rs4688988-WFS1	rs4688988	4	6287456	4.3e-30	WFS1	0.0122948	0.146126	0.951243	-0.00359985	eQTL	NO
rs12508672-WFS1	rs12508672	4	6287965	9.6e-32	WFS1	2.16226e-05	0.222794	0.936555	-0.00422947	eQTL	NO
rs4458523-WFS1	rs4458523	4	6289986	1.5e-31	WFS1	3.90979e-05	0.216387	0.933357	-0.00445491	eQTL	NO
rs4342257-WFS1	rs4342257	4	6290037	2.4e-31	WFS1	3.82627e-05	0.216589	0.937578	-0.00417103	eQTL	NO
rs4688989-WFS1	rs4688989	4	6290594	2.4e-31	WFS1	2.05582e-05	0.223292	0.948202	-0.00345049	eQTL	NO
rs4689394-WFS1	rs4689394	4	6291003	1.3e-31	WFS1	2.34704e-05	0.221631	0.937625	-0.00415404	eQTL	NO
rs6446479-WFS1	rs6446479	4	6291737	1.2e-30	WFS1	3.39771e-05	0.222168	0.889176	-0.0075632	eQTL	NO
rs76137177-WFS1	rs76137177	4	6291903	1.1e-30	WFS1	3.12905e-05	0.22286	0.904204	-0.00652339	eQTL	NO
rs4293850-WFS1	rs4293850	4	6292020	1.4e-30	WFS1	4.07936e-05	0.220019	0.854553	-0.00995306	eQTL	NO
rs11732178-WFS1	rs11732178	4	6292643	7.2e-31	WFS1	1.00786e-05	0.229293	0.859396	-0.00932299	eQTL	NO
rs11732208-WFS1	rs11732208	4	6292716	2.1e-31	WFS1	1.54543e-05	0.225994	0.996589	0.000226496	eQTL	NO
rs5018647-WFS1	rs5018647	4	6292799	9.6e-32	WFS1	1.53871e-05	0.226025	0.995352	0.000308587	eQTL	NO
rs5018648-WFS1	rs5018648	4	6292818	9.6e-32	WFS1	1.53871e-05	0.226025	0.995352	0.000308587	eQTL	NO
rs9998519-WFS1	rs9998519	4	6292909	1.8e-31	WFS1	1.5264e-05	0.22622	0.995859	0.000275037	eQTL	NO
rs10010131-WFS1	rs10010131	4	6292915	3.9e-31	WFS1	1.53871e-05	0.226026	0.995306	0.000311638	eQTL	NO
rs9998835-WFS1	rs9998835	4	6293237	2.1e-31	WFS1	1.53843e-05	0.226028	0.995242	0.000315918	eQTL	NO
rs10012946-WFS1	rs10012946	4	6293350	1.5e-31	WFS1	1.75255e-05	0.224174	0.962349	-0.00249656	eQTL	NO
rs13101355-WFS1	rs13101355	4	6293446	2.1e-31	WFS1	1.53843e-05	0.226028	0.995242	0.000315918	eQTL	NO
rs13147655-WFS1	rs13147655	4	6293474	2.1e-31	WFS1	1.539e-05	0.226025	0.995312	0.000311283	eQTL	NO
rs1801213-WFS1	rs1801213	4	6293696	1.9e-32	WFS1	0.00143048	0.180466	0.763173	0.0172262	eQTL	NO
rs11729672-WFS1	rs11729672	4	6293838	2.4e-31	WFS1	1.73586e-05	0.224895	0.986034	0.000928298	eQTL	NO
rs11725494-WFS1	rs11725494	4	6293855	8.3e-31	WFS1	1.00187e-05	0.229333	0.86131	-0.00919368	eQTL	NO
rs11725500-WFS1	rs11725500	4	6293919	2.8e-31	WFS1	1.73665e-05	0.22489	0.986122	0.000922441	eQTL	NO
rs4416547-WFS1	rs4416547	4	6293967	2.4e-31	WFS1	1.73681e-05	0.224889	0.986155	0.000920278	eQTL	NO
rs4308429-WFS1	rs4308429	4	6294001	2.4e-31	WFS1	1.73716e-05	0.224886	0.986233	0.000915059	eQTL	NO
rs4308430-WFS1	rs4308430	4	6294095	1.8e-31	WFS1	1.73696e-05	0.224888	0.986248	0.000914064	eQTL	NO
rs4629534-WFS1	rs4629534	4	6294124	1.8e-31	WFS1	1.73696e-05	0.224888	0.986248	0.000914064	eQTL	NO
rs4467645-WFS1	rs4467645	4	6294305	1.8e-31	WFS1	1.73866e-05	0.224878	0.986458	0.000900123	eQTL	NO
rs10016157-WFS1	rs10016157	4	6294414	1.5e-31	WFS1	1.73901e-05	0.224876	0.986579	0.000892098	eQTL	NO
rs13128674-WFS1	rs13128674	4	6294517	1.5e-31	WFS1	1.73895e-05	0.224876	0.986547	0.000894201	eQTL	NO
rs13103357-WFS1	rs13103357	4	6294544	1.8e-31	WFS1	1.7396e-05	0.224873	0.986617	0.000889564	eQTL	NO
rs10026334-WFS1	rs10026334	4	6294607	1.8e-31	WFS1	1.73987e-05	0.224871	0.986688	0.000884849	eQTL	NO
rs13108780-WFS1	rs13108780	4	6294630	1.3e-31	WFS1	1.73987e-05	0.224871	0.986688	0.000884849	eQTL	NO
rs13114527-WFS1	rs13114527	4	6294655	1.3e-31	WFS1	1.73987e-05	0.224871	0.986688	0.000884849	eQTL	NO
rs12649341-WFS1	rs12649341	4	6294759	1.1e-31	WFS1	1.74083e-05	0.224865	0.986808	0.000876829	eQTL	NO
rs10755148-WFS1	rs10755148	4	6295064	1.2e-28	WFS1	0.00022445	0.199843	0.718531	-0.0197416	eQTL	NO
rs10937717-WFS1	rs10937717	4	6295087	1.5e-31	WFS1	2.89227e-05	0.219393	0.993745	-0.000416507	eQTL	NO
rs10937718-WFS1	rs10937718	4	6295217	1.3e-31	WFS1	1.74207e-05	0.224859	0.987164	0.000853191	eQTL	NO
rs10937719-WFS1	rs10937719	4	6295322	4.9e-31	WFS1	2.74805e-05	0.223513	0.993512	0.00043895	eQTL	NO
rs6838400-WFS1	rs6838400	4	6295427	1.3e-31	WFS1	1.74059e-05	0.22487	0.987421	0.000836126	eQTL	NO
rs10937720-WFS1	rs10937720	4	6295451	1.3e-31	WFS1	1.74188e-05	0.224862	0.987562	0.000826779	eQTL	NO
rs6446480-WFS1	rs6446480	4	6295565	3.9e-31	WFS1	2.003e-05	0.223413	0.963323	-0.0024404	eQTL	NO
rs6446481-WFS1	rs6446481	4	6295583	5.3e-31	WFS1	2.0612e-05	0.223049	0.957444	-0.00283148	eQTL	NO
rs6446482-WFS1	rs6446482	4	6295693	6.1e-31	WFS1	2.01877e-05	0.223298	0.94516	-0.0036501	eQTL	NO
rs6820509-WFS1	rs6820509	4	6295750	1.7e-27	WFS1	0.00709997	0.14069	0.149198	-0.0760013	eQTL	NO
rs4689395-WFS1	rs4689395	4	6295985	2.2e-26	WFS1	0.000156875	0.210643	0.806482	-0.0138092	eQTL	NO
rs4234730-WFS1	rs4234730	4	6296343	1.5e-31	WFS1	2.37098e-05	0.221268	0.92791	-0.00479742	eQTL	NO
rs13130845-WFS1	rs13130845	4	6297646	1.8e-31	WFS1	2.82567e-05	0.219144	0.892566	-0.00715899	eQTL	NO
rs4481292-WFS1	rs4481292	4	6298375	2.1e-31	WFS1	1.84354e-05	0.221473	0.730123	-0.0180702	eQTL	NO
rs4501291-WFS1	rs4501291	4	6298582	1.8e-31	WFS1	1.9153e-05	0.22126	0.716885	-0.0190143	eQTL	NO
rs4689397-WFS1	rs4689397	4	6299387	3.3e-31	WFS1	2.49583e-05	0.2189	0.670022	-0.0224121	eQTL	NO
rs881796-WFS1	rs881796	4	6299913	1.8e-30	WFS1	2.56517e-05	0.233795	0.911093	-0.00628198	eQTL	NO
rs4234731-WFS1	rs4234731	4	6299914	3.8e-32	WFS1	3.57285e-05	0.216939	0.833699	-0.0111582	eQTL	NO
rs3821943-WFS1	rs3821943	4	6299940	4e-26	WFS1	0.0148621	0.126342	0.0828073	-0.090646	eQTL	NO
rs12642481-WFS1	rs12642481	4	6301058	6.1e-32	WFS1	0.00355488	0.164469	0.941099	0.00420814	eQTL	NO
rs4689398-WFS1	rs4689398	4	6302199	9.6e-32	WFS1	1.95197e-05	0.220706	0.705984	-0.0197511	eQTL	NO
rs4688991-WFS1	rs4688991	4	6302220	1.3e-31	WFS1	1.95275e-05	0.220697	0.705859	-0.0197595	eQTL	NO
rs1801212-WFS1	rs1801212	4	6302519	1.3e-31	WFS1	0.0133539	0.141753	0.862517	-0.0100068	eQTL	NO
rs1801206-WFS1	rs1801206	4	6302707	1.1e-31	WFS1	2.68967e-05	0.217565	0.660479	-0.0230532	eQTL	NO
rs1801214-WFS1	rs1801214	4	6303022	7.1e-32	WFS1	3.16781e-05	0.217435	0.830904	-0.0113001	eQTL	NO
rs734312-WFS1	rs734312	4	6303354	1.4e-25	WFS1	0.0153312	0.124088	0.0900985	-0.0873955	eQTL	NO
rs1046314-WFS1	rs1046314	4	6303955	2.8e-31	WFS1	2.43281e-05	0.219842	0.694685	-0.0207053	eQTL	NO
rs1046316-WFS1	rs1046316	4	6304087	8.2e-32	WFS1	0.00233037	0.171967	0.942913	0.00408423	eQTL	NO
rs1046317-WFS1	rs1046317	4	6304242	1.9e-32	WFS1	0.00222638	0.172683	0.894963	0.00752785	eQTL	NO
rs1046319-WFS1	rs1046319	4	6304286	4.6e-31	WFS1	0.0181111	0.136992	0.824238	-0.0129821	eQTL	NO
rs1046320-WFS1	rs1046320	4	6304344	2.1e-30	WFS1	6.86758e-05	0.211693	0.790912	-0.0142701	eQTL	NO
rs9457-WFS1	rs9457	4	6304799	1.4e-28	WFS1	1.09893e-05	0.235409	0.74787	-0.0174415	eQTL	NO
rs3200-WFS1	rs3200	4	6304878	2.8e-31	WFS1	2.50767e-05	0.221695	0.694876	-0.0208995	eQTL	NO
rs4580722-WFS1	rs4580722	4	6306144	1.1e-30	WFS1	9.42589e-05	0.209969	0.75954	-0.0166543	eQTL	NO
rs10937721-WFS1	rs10937721	4	6306763	1.8e-31	WFS1	7.76033e-05	0.212345	0.817901	-0.0125215	eQTL	NO
rs4689399-WFS1	rs4689399	4	6314024	3.2e-22	WFS1	0.0126565	0.12956	0.122771	-0.0808162	eQTL	NO
rs4333261-WFS1	rs4333261	4	6314784	2.2e-23	WFS1	0.0322328	-0.12491	0.834852	0.0122581	eQTL	NO
rs59442809-WFS1	rs59442809	4	6315029	3.3e-27	WFS1	0.000102622	-0.205908	0.772798	0.0154864	eQTL	NO
rs7695981-WFS1	rs7695981	4	6315332	1.2e-18	WFS1	0.849597	0.0104806	0.156652	-0.0787263	aQTL	NO
rs7678675-WFS1	rs7678675	4	6315368	3.4e-23	WFS1	0.0355664	0.114422	0.209696	-0.0687945	eQTL	NO
rs7673802-WFS1	rs7673802	4	6315390	4.4e-23	WFS1	0.0239365	0.124341	0.214352	-0.0688962	eQTL	NO
rs13143143-WFS1	rs13143143	4	6315406	3.4e-23	WFS1	0.0480525	0.111547	0.149933	-0.0818118	eQTL	NO
rs13115140-WFS1	rs13115140	4	6315434	3e-23	WFS1	0.0203895	0.120276	0.203175	-0.0665104	eQTL	NO
rs7679065-WFS1	rs7679065	4	6315563	9.8e-19	WFS1	0.99303	0.0004848	0.165332	-0.0774325	aQTL	NO
rs10804976-WFS1	rs10804976	4	6315954	5.8e-23	WFS1	0.00702126	0.139404	0.289433	-0.0552532	eQTL	NO
rs4323179-WFS1	rs4323179	4	6316306	7.6e-23	WFS1	0.0072444	0.139464	0.299663	-0.0543282	eQTL	NO
rs4234732-WFS1	rs4234732	4	6316350	8.4e-23	WFS1	0.0057452	0.147008	0.397481	-0.0454366	eQTL	NO
rs4234733-WFS1	rs4234733	4	6316381	4.5e-23	WFS1	0.00904544	0.135511	0.289616	-0.0554394	eQTL	NO
rs4689400-WFS1	rs4689400	4	6316638	6.6e-23	WFS1	0.00693559	0.139933	0.300244	-0.0541542	eQTL	NO
rs4689401-WFS1	rs4689401	4	6316817	5.1e-23	WFS1	0.00804138	0.141587	0.388836	-0.046435	eQTL	NO
rs4688992-WFS1	rs4688992	4	6316920	8.8e-19	WFS1	0.833399	0.0115318	0.159624	-0.0775377	aQTL	NO
rs6446486-WFS1	rs6446486	4	6318700	2.2e-20	WFS1	0.0134455	0.129022	0.160986	-0.073748	eQTL	NO
rs6446487-WFS1	rs6446487	4	6318799	1.9e-20	WFS1	0.0134258	0.129046	0.161326	-0.0736865	eQTL	NO
rs6446488-WFS1	rs6446488	4	6318808	1.9e-20	WFS1	0.0134279	0.129043	0.161294	-0.0736917	eQTL	NO
rs28548584-WFS1	rs28548584	4	6319089	3.9e-23	WFS1	0.00798351	0.13754	0.288179	-0.0555388	eQTL	NO
rs7664465-WFS1	rs7664465	4	6320070	4e-16	WFS1	0.988919	-0.0007641	0.0742986	-0.0987037	aQTL	NO
rs4326085-WFS1	rs4326085	4	6320515	8.7e-21	WFS1	0.101164	0.0880541	0.580069	-0.029936	eQTL	NO
rs4382107-WFS1	rs4382107	4	6320517	9.8e-21	WFS1	0.101146	0.0880589	0.580115	-0.0299324	eQTL	NO
rs4688993-WFS1	rs4688993	4	6321396	1.5e-22	WFS1	0.00736234	0.138429	0.340357	-0.049676	eQTL	NO
rs2269920-WFS1	rs2269920	4	6323454	1.4e-11	WFS1	0.0725543	0.0989644	0.182184	-0.0740336	eQTL	NO
rs6446489-WFS1	rs6446489	4	6323465	3.3e-11	WFS1	0.681371	-0.0223453	0.0985954	-0.0903789	aQTL	NO
rs7696558-WFS1	rs7696558	4	6323741	4.3e-11	WFS1	0.635321	-0.0261116	0.0742842	-0.0987931	aQTL	NO
rs7697730-WFS1	rs7697730	4	6324246	2.3e-11	WFS1	0.650208	-0.0250566	0.0757955	-0.0986328	aQTL	NO
rs6446490-WFS1	rs6446490	4	6324647	5.6e-15	WFS1	0.0387709	0.114153	0.154157	-0.0792791	eQTL	NO
rs1469246-PDGFC	rs1469246	4	157676687	2.7e-08	PDGFC	2.45054e-05	0.241821	0.604924	0.0298416	eQTL	NO
rs12641088-PDGFC	rs12641088	4	157680199	2.1e-08	PDGFC	2.53933e-05	0.23858	0.614244	0.0287385	eQTL	NO
rs1425486-PDGFC	rs1425486	4	157683685	2.9e-08	PDGFC	2.52166e-05	0.238735	0.615539	0.0286415	eQTL	NO
rs1425492-PDGFC	rs1425492	4	157689678	2.3e-08	PDGFC	2.72868e-05	0.238201	0.653804	0.0256294	eQTL	NO
rs10000702-PDGFC	rs10000702	4	157692331	2.5e-08	PDGFC	2.70924e-05	0.238217	0.653525	0.0256433	eQTL	NO
rs13108763-PDGFC	rs13108763	4	157697086	2.5e-08	PDGFC	1.96357e-05	0.241394	0.677174	0.0236981	eQTL	NO
rs10018865-PDGFC	rs10018865	4	157703526	2.7e-08	PDGFC	1.87257e-05	0.242212	0.673897	0.0239758	eQTL	NO
rs4691378-PDGFC	rs4691378	4	157704459	2.5e-08	PDGFC	1.85734e-05	0.242344	0.673269	0.0240279	eQTL	NO
rs4691379-PDGFC	rs4691379	4	157706904	2.9e-08	PDGFC	1.77423e-05	0.24317	0.670858	0.0242418	eQTL	NO
rs6536206-PDGFC	rs6536206	4	157722036	4.7e-08	PDGFC	2.34487e-05	0.239991	0.679378	0.023607	eQTL	NO
rs6536207-PDGFC	rs6536207	4	157724646	4.4e-08	PDGFC	2.31406e-05	0.240053	0.676648	0.0238095	eQTL	NO
rs6536208-PDGFC	rs6536208	4	157724968	3.8e-08	PDGFC	2.31142e-05	0.240061	0.676348	0.0238323	eQTL	NO
rs4457053-PDE8B	rs4457053	5	76424949	1.5e-17	PDE8B	5.71129e-10	-0.342787	0.415572	0.0455433	eQTL	NO
rs4457053-ZBED3	rs4457053	5	76424949	1.5e-17	ZBED3	8.77415e-06	-0.244748	0.294779	0.0585056	eQTL	NO
rs4457054-PDE8B	rs4457054	5	76425060	1e-16	PDE8B	3.50027e-10	-0.348035	0.487645	0.0389555	eQTL	NO
rs4457054-ZBED3	rs4457054	5	76425060	1e-16	ZBED3	8.03433e-06	-0.246574	0.283942	0.0600288	eQTL	NO
rs7708285-PDE8B	rs7708285	5	76425867	1.4e-16	PDE8B	1.28201e-10	-0.355362	0.617093	0.0279865	eQTL	NO
rs7708285-ZBED3	rs7708285	5	76425867	1.4e-16	ZBED3	5.21921e-06	-0.250855	0.325843	0.0548945	eQTL	NO
rs6878122-PDE8B	rs6878122	5	76427311	7.1e-17	PDE8B	2.4372e-10	-0.349661	0.532931	0.0348593	eQTL	NO
rs6878122-ZBED3	rs6878122	5	76427311	7.1e-17	ZBED3	4.02789e-06	-0.253487	0.334486	0.053858	eQTL	NO
rs7707527-PDE8B	rs7707527	5	76430636	1.1e-12	PDE8B	1.58374e-08	-0.295687	0.70463	-0.0200164	eQTL	NO
rs7707527-ZBED3	rs7707527	5	76430636	1.1e-12	ZBED3	1.17602e-05	-0.227727	0.759974	-0.0161063	eQTL	NO
rs7732130-PDE8B	rs7732130	5	76435004	4.2e-17	PDE8B	3.83234e-11	-0.366702	0.669091	0.0240318	eQTL	NO
rs7732130-ZBED3	rs7732130	5	76435004	4.2e-17	ZBED3	1.50404e-06	-0.265851	0.353346	0.0520896	eQTL	NO
rs7732628-PDE8B	rs7732628	5	76435346	8.9e-13	PDE8B	4.73899e-09	-0.30594	0.569487	-0.0300177	eQTL	NO
rs7732628-ZBED3	rs7732628	5	76435346	8.9e-13	ZBED3	5.1802e-06	-0.236588	0.693745	-0.0207486	eQTL	NO
rs116784843-MICB	rs116784843	6	31005726	3.6e-09	MICB	0.000640107	0.253748	0.0609997	0.139877	eQTL	NO
rs116784843-POU5F1	rs116784843	6	31005726	3.6e-09	POU5F1	0.085822	0.127942	0.0646687	0.138522	aQTL	NO
rs116784843-TCF19	rs116784843	6	31005726	3.6e-09	TCF19	0.00308617	0.220144	0.122377	0.115748	eQTL	NO
rs115456207-MICB	rs115456207	6	31027336	2.1e-09	MICB	0.00033807	0.283182	0.084356	0.137065	eQTL	NO
rs115456207-POU5F1	rs115456207	6	31027336	2.1e-09	POU5F1	0.170095	0.108701	0.0867376	0.136597	aQTL	NO
rs115456207-TCF19	rs115456207	6	31027336	2.1e-09	TCF19	0.0086261	0.207947	0.163392	0.11107	eQTL	NO
rs114884553-MICB	rs114884553	6	31059462	7.9e-09	MICB	0.00329103	0.210908	0.197434	0.0928677	eQTL	NO
rs114884553-POU5F1	rs114884553	6	31059462	7.9e-09	POU5F1	0.133312	0.107851	0.0924884	0.121677	aQTL	NO
rs114884553-TCF19	rs114884553	6	31059462	7.9e-09	TCF19	0.00328319	0.210946	0.208882	0.0908282	eQTL	NO
rs114418876-ATF6B	rs114418876	6	31068525	2.3e-09	ATF6B	0.00381859	0.229072	0.763545	-0.0238523	eQTL	NO
rs114418876-MICB	rs114418876	6	31068525	2.3e-09	MICB	0.000437665	0.277488	0.0926425	0.133373	eQTL	NO
rs114418876-POU5F1	rs114418876	6	31068525	2.3e-09	POU5F1	0.152052	0.11333	0.0825006	0.138281	aQTL	NO
rs114418876-TCF19	rs114418876	6	31068525	2.3e-09	TCF19	0.00780688	0.210326	0.176945	0.107461	eQTL	NO
rs9263671-ATF6B	rs9263671	6	31087305	4.1e-09	ATF6B	0.00499859	0.221761	0.773557	-0.0227551	eQTL	NO
rs9263671-MICB	rs9263671	6	31087305	4.1e-09	MICB	0.000361936	0.280688	0.0532222	0.152877	eQTL	NO
rs9263671-POU5F1	rs9263671	6	31087305	4.1e-09	POU5F1	0.178055	0.106297	0.058351	0.150344	aQTL	NO
rs9263671-TCF19	rs9263671	6	31087305	4.1e-09	TCF19	0.00791659	0.20942	0.112295	0.126028	eQTL	NO
rs3095304-ATF6B	rs3095304	6	31092767	7.9e-09	ATF6B	0.144405	0.104582	0.83812	-0.0146244	eQTL	NO
rs3095304-MICB	rs3095304	6	31092767	7.9e-09	MICB	0.00267431	0.2142	0.169163	0.0984806	eQTL	NO
rs3095304-POU5F1	rs3095304	6	31092767	7.9e-09	POU5F1	0.15021	0.102776	0.0863895	0.123291	aQTL	NO
rs3095304-TCF19	rs3095304	6	31092767	7.9e-09	TCF19	0.00355689	0.207955	0.152543	0.102784	eQTL	NO
rs3130563-ATF6B	rs3130563	6	31101250	6.7e-09	ATF6B	0.00479392	0.219205	0.772169	-0.0225273	eQTL	NO
rs3130563-MICB	rs3130563	6	31101250	6.7e-09	MICB	0.000253775	0.283196	0.0386819	0.160828	eQTL	NO
rs3130563-POU5F1	rs3130563	6	31101250	6.7e-09	POU5F1	0.102918	0.126595	0.034755	0.164899	aQTL	NO
rs3130563-TCF19	rs3130563	6	31101250	6.7e-09	TCF19	0.00317626	0.228739	0.0870511	0.133584	eQTL	NO
rs1265099-ATF6B	rs1265099	6	31105413	4.8e-09	ATF6B	0.267194	-0.0592625	0.712431	0.019661	eQTL	NO
rs1265099-MICB	rs1265099	6	31105413	4.8e-09	MICB	2.49963e-07	0.272426	0.550131	0.031913	eQTL	NO
rs1265099-POU5F1	rs1265099	6	31105413	4.8e-09	POU5F1	0.00460381	0.150504	0.157538	0.075754	eQTL	NO
rs1265099-TCF19	rs1265099	6	31105413	4.8e-09	TCF19	0.00113486	0.172896	0.187917	0.0705057	eQTL	NO
rs3094663-ATF6B	rs3094663	6	31107087	2.5e-10	ATF6B	0.055783	0.113819	0.987096	-0.000962043	eQTL	NO
rs3094663-MICB	rs3094663	6	31107087	2.5e-10	MICB	0.0362645	0.124321	0.0851191	0.102434	eQTL	NO
rs3094663-POU5F1	rs3094663	6	31107087	2.5e-10	POU5F1	0.000214493	0.218773	0.0432065	0.120736	eQTL	NO
rs3094663-TCF19	rs3094663	6	31107087	2.5e-10	TCF19	3.19636e-07	0.301084	0.0487368	0.117584	eQTL	NO
rs3130464-ATF6B	rs3130464	6	31107245	3.4e-10	ATF6B	0.0631252	0.110602	0.958892	-0.00306636	eQTL	NO
rs3130464-MICB	rs3130464	6	31107245	3.4e-10	MICB	0.0429508	0.120206	0.0733018	0.106556	eQTL	NO
rs3130464-POU5F1	rs3130464	6	31107245	3.4e-10	POU5F1	0.000258888	0.215989	0.041343	0.121845	eQTL	NO
rs3130464-TCF19	rs3130464	6	31107245	3.4e-10	TCF19	3.33861e-07	0.300645	0.0438034	0.12028	eQTL	NO
rs2285803-ATF6B	rs2285803	6	31107258	4.3e-10	ATF6B	0.0631989	0.110566	0.959475	-0.00302266	eQTL	NO
rs2285803-MICB	rs2285803	6	31107258	4.3e-10	MICB	0.0433966	0.119945	0.0730073	0.10666	eQTL	NO
rs2285803-POU5F1	rs2285803	6	31107258	4.3e-10	POU5F1	0.000260306	0.215897	0.0412884	0.121871	eQTL	NO
rs2285803-TCF19	rs2285803	6	31107258	4.3e-10	TCF19	3.34632e-07	0.300605	0.0436489	0.120362	eQTL	NO
rs1966-ATF6B	rs1966	6	31107733	4.6e-09	ATF6B	0.657197	-0.031996	0.405989	-0.0597975	aQTL	NO
rs1966-MICB	rs1966	6	31107733	4.6e-09	MICB	0.182966	0.0957645	0.0215049	0.165376	aQTL	NO
rs1966-POU5F1	rs1966	6	31107733	4.6e-09	POU5F1	0.00145321	-0.228018	0.371122	0.0647101	eQTL	NO
rs1966-TCF19	rs1966	6	31107733	4.6e-09	TCF19	0.0321124	-0.153941	0.443273	0.0554159	eQTL	NO
rs2233942-ATF6B	rs2233942	6	31107904	1.4e-09	ATF6B	0.126455	0.100807	0.819901	0.0150046	eQTL	NO
rs2233942-MICB	rs2233942	6	31107904	1.4e-09	MICB	0.0953568	0.109776	0.087469	0.112652	aQTL	NO
rs2233942-POU5F1	rs2233942	6	31107904	1.4e-09	POU5F1	0.0351074	0.138457	0.0267516	0.146529	aQTL	NO
rs2233942-TCF19	rs2233942	6	31107904	1.4e-09	TCF19	9.07676e-05	0.256442	0.0398525	0.135843	eQTL	NO
rs3130454-ATF6B	rs3130454	6	31108485	2.3e-10	ATF6B	0.0655116	0.109428	0.964991	-0.00260652	eQTL	NO
rs3130454-MICB	rs3130454	6	31108485	2.3e-10	MICB	0.0510177	0.11569	0.0665736	0.108954	eQTL	NO
rs3130454-POU5F1	rs3130454	6	31108485	2.3e-10	POU5F1	0.00030755	0.213016	0.0400323	0.122426	eQTL	NO
rs3130454-TCF19	rs3130454	6	31108485	2.3e-10	TCF19	3.40821e-07	0.299897	0.0403303	0.122113	eQTL	NO
rs1265089-ATF6B	rs1265089	6	31108607	4.9e-09	ATF6B	0.643148	-0.0335974	0.377546	-0.0638681	aQTL	NO
rs1265089-MICB	rs1265089	6	31108607	4.9e-09	MICB	0.201618	0.0923692	0.0231662	0.164299	aQTL	NO
rs1265089-POU5F1	rs1265089	6	31108607	4.9e-09	POU5F1	0.00122835	-0.232803	0.409036	0.0600841	eQTL	NO
rs1265089-TCF19	rs1265089	6	31108607	4.9e-09	TCF19	0.0290587	-0.157695	0.466082	0.0529909	eQTL	NO
rs116712396-ATF6B	rs116712396	6	31109943	2e-09	ATF6B	0.130281	0.0998748	0.833505	0.0138635	eQTL	NO
rs116712396-MICB	rs116712396	6	31109943	2e-09	MICB	0.0968305	0.109369	0.0888935	0.11223	aQTL	NO
rs116712396-POU5F1	rs116712396	6	31109943	2e-09	POU5F1	0.0360751	0.137832	0.0280026	0.145454	aQTL	NO
rs116712396-TCF19	rs116712396	6	31109943	2e-09	TCF19	9.88835e-05	0.255282	0.041528	0.134815	eQTL	NO
rs114080123-ATF6B	rs114080123	6	31110671	4.6e-09	ATF6B	0.634772	-0.0344534	0.389566	-0.0622865	aQTL	NO
rs114080123-MICB	rs114080123	6	31110671	4.6e-09	MICB	0.204779	0.0917428	0.024003	0.163348	aQTL	NO
rs114080123-POU5F1	rs114080123	6	31110671	4.6e-09	POU5F1	0.00118818	-0.233524	0.415787	0.0592338	eQTL	NO
rs114080123-TCF19	rs114080123	6	31110671	4.6e-09	TCF19	0.0282871	-0.158487	0.471623	0.0523445	eQTL	NO
rs116589007-ATF6B	rs116589007	6	31111180	1.9e-10	ATF6B	0.0677839	0.108545	0.963518	-0.00271688	eQTL	NO
rs116589007-MICB	rs116589007	6	31111180	1.9e-10	MICB	0.049376	0.116543	0.0643302	0.109887	eQTL	NO
rs116589007-POU5F1	rs116589007	6	31111180	1.9e-10	POU5F1	0.000307286	0.213075	0.040602	0.122105	eQTL	NO
rs116589007-TCF19	rs116589007	6	31111180	1.9e-10	TCF19	3.21837e-07	0.300587	0.0395738	0.122604	eQTL	NO
rs146857884-ATF6B	rs146857884	6	31111625	1.4e-09	ATF6B	0.12894	0.10024	0.824209	0.0146524	eQTL	NO
rs146857884-MICB	rs146857884	6	31111625	1.4e-09	MICB	0.0972869	0.109237	0.088761	0.112294	aQTL	NO
rs146857884-POU5F1	rs146857884	6	31111625	1.4e-09	POU5F1	0.0382983	0.136252	0.0284665	0.145051	aQTL	NO
rs146857884-TCF19	rs146857884	6	31111625	1.4e-09	TCF19	0.000101507	0.25491	0.0415904	0.134795	eQTL	NO
rs114711325-ATF6B	rs114711325	6	31112899	3.4e-10	ATF6B	0.105046	0.0990887	0.952428	-0.00364427	eQTL	NO
rs114711325-MICB	rs114711325	6	31112899	3.4e-10	MICB	0.0501433	0.119452	0.119914	0.0950361	eQTL	NO
rs114711325-POU5F1	rs114711325	6	31112899	3.4e-10	POU5F1	0.00263715	0.182842	0.0928416	0.103118	eQTL	NO
rs114711325-TCF19	rs114711325	6	31112899	3.4e-10	TCF19	1.0681e-06	0.295364	0.0863631	0.105106	eQTL	NO
rs116491240-ATF6B	rs116491240	6	31112925	2.9e-10	ATF6B	0.105073	0.0990807	0.952386	-0.00364749	eQTL	NO
rs116491240-MICB	rs116491240	6	31112925	2.9e-10	MICB	0.0501303	0.119459	0.119912	0.0950364	eQTL	NO
rs116491240-POU5F1	rs116491240	6	31112925	2.9e-10	POU5F1	0.00263724	0.182841	0.0928361	0.10312	eQTL	NO
rs116491240-TCF19	rs116491240	6	31112925	2.9e-10	TCF19	1.06736e-06	0.295372	0.0863397	0.105113	eQTL	NO
rs112809097-ATF6B	rs112809097	6	31113030	1.7e-09	ATF6B	0.134809	0.0988477	0.823477	0.0147318	eQTL	NO
rs112809097-MICB	rs112809097	6	31113030	1.7e-09	MICB	0.102001	0.107857	0.0908819	0.111688	aQTL	NO
rs112809097-POU5F1	rs112809097	6	31113030	1.7e-09	POU5F1	0.0392631	0.135741	0.0303696	0.143534	aQTL	NO
rs112809097-TCF19	rs112809097	6	31113030	1.7e-09	TCF19	0.00010354	0.254898	0.0426549	0.134259	eQTL	NO
rs113704463-ATF6B	rs113704463	6	31113052	4.1e-10	ATF6B	0.274319	0.0650456	0.971891	0.00209392	eQTL	NO
rs113704463-MICB	rs113704463	6	31113052	4.1e-10	MICB	0.049676	0.116441	0.12115	0.0921453	eQTL	NO
rs113704463-POU5F1	rs113704463	6	31113052	4.1e-10	POU5F1	0.00217297	0.1813	0.0829594	0.103481	eQTL	NO
rs113704463-TCF19	rs113704463	6	31113052	4.1e-10	TCF19	8.0867e-07	0.290494	0.0855861	0.102501	eQTL	NO
rs112857996-ATF6B	rs112857996	6	31113106	3.2e-10	ATF6B	0.105205	0.0990418	0.95291	-0.0036072	eQTL	NO
rs112857996-MICB	rs112857996	6	31113106	3.2e-10	MICB	0.0501264	0.119459	0.119917	0.0950338	eQTL	NO
rs112857996-POU5F1	rs112857996	6	31113106	3.2e-10	POU5F1	0.00263513	0.182853	0.0929526	0.103081	eQTL	NO
rs112857996-TCF19	rs112857996	6	31113106	3.2e-10	TCF19	1.0646e-06	0.295398	0.0862492	0.105142	eQTL	NO
rs114934621-ATF6B	rs114934621	6	31113113	3.3e-08	ATF6B	0.22156	0.117155	0.40966	0.0789076	eQTL	NO
rs114934621-MICB	rs114934621	6	31113113	3.3e-08	MICB	0.55077	0.0570888	0.035127	0.201624	aQTL	NO
rs114934621-POU5F1	rs114934621	6	31113113	3.3e-08	POU5F1	0.117821	-0.149379	0.33906	0.0919895	eQTL	NO
rs114934621-TCF19	rs114934621	6	31113113	3.3e-08	TCF19	0.715447	-0.0348838	0.17285	0.130974	aQTL	NO
rs114566751-ATF6B	rs114566751	6	31113214	3.6e-09	ATF6B	0.657197	-0.031996	0.405989	-0.0597975	aQTL	NO
rs114566751-MICB	rs114566751	6	31113214	3.6e-09	MICB	0.182966	0.0957645	0.0215049	0.165376	aQTL	NO
rs114566751-POU5F1	rs114566751	6	31113214	3.6e-09	POU5F1	0.00145321	-0.228018	0.371122	0.0647101	eQTL	NO
rs114566751-TCF19	rs114566751	6	31113214	3.6e-09	TCF19	0.0321124	-0.153941	0.443273	0.0554159	eQTL	NO
rs114357384-ATF6B	rs114357384	6	31113842	2.1e-09	ATF6B	0.139832	0.0976647	0.788617	0.0177182	eQTL	NO
rs114357384-MICB	rs114357384	6	31113842	2.1e-09	MICB	0.138018	0.0979175	0.130817	0.0998979	aQTL	NO
rs114357384-POU5F1	rs114357384	6	31113842	2.1e-09	POU5F1	0.0574637	0.125215	0.0492858	0.130466	aQTL	NO
rs114357384-TCF19	rs114357384	6	31113842	2.1e-09	TCF19	0.000227268	0.242362	0.0629482	0.123281	eQTL	NO
rs149352685-ATF6B	rs149352685	6	31114019	2.5e-10	ATF6B	0.067592	0.108622	0.983437	0.00123312	eQTL	NO
rs149352685-MICB	rs149352685	6	31114019	2.5e-10	MICB	0.0452336	0.118742	0.0607059	0.111414	eQTL	NO
rs149352685-POU5F1	rs149352685	6	31114019	2.5e-10	POU5F1	0.000316146	0.212647	0.0417667	0.12141	eQTL	NO
rs149352685-TCF19	rs149352685	6	31114019	2.5e-10	TCF19	2.89172e-07	0.301757	0.0352075	0.125444	eQTL	NO
rs115435570-ATF6B	rs115435570	6	31114449	1.3e-09	ATF6B	0.147517	0.095748	0.830032	0.0141769	eQTL	NO
rs115435570-MICB	rs115435570	6	31114449	1.3e-09	MICB	0.100838	0.10823	0.105113	0.107065	eQTL	NO
rs115435570-POU5F1	rs115435570	6	31114449	1.3e-09	POU5F1	0.0350051	0.138826	0.0374956	0.137931	eQTL	NO
rs115435570-TCF19	rs115435570	6	31114449	1.3e-09	TCF19	7.89245e-05	0.259165	0.0457835	0.132306	eQTL	NO
rs115729721-ATF6B	rs115729721	6	31114573	2e-11	ATF6B	0.324682	-0.0521997	0.825575	-0.0116642	eQTL	NO
rs115729721-MICB	rs115729721	6	31114573	2e-11	MICB	0.0130526	0.131057	0.473394	0.0379898	eQTL	NO
rs115729721-POU5F1	rs115729721	6	31114573	2e-11	POU5F1	0.00162007	0.166017	0.167091	0.0734766	eQTL	NO
rs115729721-TCF19	rs115729721	6	31114573	2e-11	TCF19	0.000287577	0.190954	0.254406	0.0605603	eQTL	NO
rs114244998-ATF6B	rs114244998	6	31114745	1.1e-11	ATF6B	0.385502	-0.0459678	0.917762	-0.00546142	eQTL	NO
rs114244998-MICB	rs114244998	6	31114745	1.1e-11	MICB	0.00840679	0.139001	0.431821	0.0416228	eQTL	NO
rs114244998-POU5F1	rs114244998	6	31114745	1.1e-11	POU5F1	0.00224105	0.16089	0.177617	0.0716512	eQTL	NO
rs114244998-TCF19	rs114244998	6	31114745	1.1e-11	TCF19	0.000257614	0.192305	0.229418	0.0638172	eQTL	NO
rs115511755-ATF6B	rs115511755	6	31114762	1.4e-09	ATF6B	0.133662	0.0994038	0.798741	0.0168835	eQTL	NO
rs115511755-MICB	rs115511755	6	31114762	1.4e-09	MICB	0.0741054	0.118092	0.120395	0.102886	eQTL	NO
rs115511755-POU5F1	rs115511755	6	31114762	1.4e-09	POU5F1	0.0314259	0.142041	0.0359969	0.139394	eQTL	NO
rs115511755-TCF19	rs115511755	6	31114762	1.4e-09	TCF19	8.38861e-05	0.258891	0.0485666	0.130996	eQTL	NO
rs115591361-ATF6B	rs115591361	6	31114900	2.5e-10	ATF6B	0.0614934	0.11169	0.915948	0.00630087	eQTL	NO
rs115591361-MICB	rs115591361	6	31114900	2.5e-10	MICB	0.0283853	0.130599	0.0797896	0.104611	eQTL	NO
rs115591361-POU5F1	rs115591361	6	31114900	2.5e-10	POU5F1	0.00021068	0.219849	0.0466922	0.119233	eQTL	NO
rs115591361-TCF19	rs115591361	6	31114900	2.5e-10	TCF19	2.02874e-07	0.307137	0.0380947	0.124164	eQTL	NO
rs116464168-ATF6B	rs116464168	6	31115441	7.9e-12	ATF6B	0.382269	-0.046268	0.952584	-0.00314425	eQTL	NO
rs116464168-MICB	rs116464168	6	31115441	7.9e-12	MICB	0.00749378	0.140996	0.421007	0.0425949	eQTL	NO
rs116464168-POU5F1	rs116464168	6	31115441	7.9e-12	POU5F1	0.0022987	0.160446	0.173982	0.0722353	eQTL	NO
rs116464168-TCF19	rs116464168	6	31115441	7.9e-12	TCF19	0.000257662	0.192248	0.216856	0.0655528	eQTL	NO
rs115017941-ATF6B	rs115017941	6	31115604	2.5e-10	ATF6B	0.0616599	0.111392	0.888481	0.00835472	eQTL	NO
rs115017941-MICB	rs115017941	6	31115604	2.5e-10	MICB	0.0255462	0.13277	0.0761829	0.105669	eQTL	NO
rs115017941-POU5F1	rs115017941	6	31115604	2.5e-10	POU5F1	0.000210593	0.219408	0.0446098	0.120137	eQTL	NO
rs115017941-TCF19	rs115017941	6	31115604	2.5e-10	TCF19	2.00588e-07	0.306634	0.0345568	0.126275	eQTL	NO
rs142659505-ATF6B	rs142659505	6	31115711	4.3e-09	ATF6B	0.616473	-0.0365991	0.336867	-0.0700399	aQTL	NO
rs142659505-MICB	rs142659505	6	31115711	4.3e-09	MICB	0.269651	0.0804738	0.0273624	0.160883	aQTL	NO
rs142659505-POU5F1	rs142659505	6	31115711	4.3e-09	POU5F1	0.000631762	-0.247935	0.500441	0.0494175	eQTL	NO
rs142659505-TCF19	rs142659505	6	31115711	4.3e-09	TCF19	0.0195751	-0.169909	0.546139	0.04422	eQTL	NO
rs116647791-ATF6B	rs116647791	6	31115874	2.5e-10	ATF6B	0.061716	0.111298	0.874465	0.00940714	eQTL	NO
rs116647791-MICB	rs116647791	6	31115874	2.5e-10	MICB	0.0244533	0.133686	0.075195	0.105959	eQTL	NO
rs116647791-POU5F1	rs116647791	6	31115874	2.5e-10	POU5F1	0.000211998	0.219171	0.0440059	0.120403	eQTL	NO
rs116647791-TCF19	rs116647791	6	31115874	2.5e-10	TCF19	2.01105e-07	0.306414	0.0333979	0.127014	eQTL	NO
rs115321690-ATF6B	rs115321690	6	31116526	4.9e-11	ATF6B	0.069204	0.106258	0.999797	-1.48869e-05	eQTL	NO
rs115321690-MICB	rs115321690	6	31116526	4.9e-11	MICB	0.0298101	0.126729	0.0686174	0.106437	eQTL	NO
rs115321690-POU5F1	rs115321690	6	31116526	4.9e-11	POU5F1	5.62562e-05	0.233723	0.0225903	0.133754	eQTL	NO
rs115321690-TCF19	rs115321690	6	31116526	4.9e-11	TCF19	7.05834e-08	0.311615	0.027532	0.12915	eQTL	NO
rs139426910-ATF6B	rs139426910	6	31116739	1.7e-09	ATF6B	0.146897	0.0957856	0.775323	0.0188284	eQTL	NO
rs139426910-MICB	rs139426910	6	31116739	1.7e-09	MICB	0.0725651	0.11828	0.132802	0.0992079	eQTL	NO
rs139426910-POU5F1	rs139426910	6	31116739	1.7e-09	POU5F1	0.0311569	0.141734	0.0400903	0.135958	eQTL	NO
rs139426910-TCF19	rs139426910	6	31116739	1.7e-09	TCF19	8.79556e-05	0.257182	0.0489816	0.130266	eQTL	NO
rs115453429-ATF6B	rs115453429	6	31117053	6.6e-11	ATF6B	0.10997	0.0961022	0.922519	-0.00584329	eQTL	NO
rs115453429-MICB	rs115453429	6	31117053	6.6e-11	MICB	0.0357524	0.125913	0.132434	0.0904353	eQTL	NO
rs115453429-POU5F1	rs115453429	6	31117053	6.6e-11	POU5F1	0.000601427	0.20497	0.0540335	0.116224	eQTL	NO
rs115453429-TCF19	rs115453429	6	31117053	6.6e-11	TCF19	2.81036e-07	0.305519	0.0689965	0.1096	eQTL	NO
rs114499837-ATF6B	rs114499837	6	31117378	1.2e-09	ATF6B	0.138362	0.0975661	0.702916	0.0250851	eQTL	NO
rs114499837-MICB	rs114499837	6	31117378	1.2e-09	MICB	0.0644551	0.121438	0.0924679	0.1107	eQTL	NO
rs114499837-POU5F1	rs114499837	6	31117378	1.2e-09	POU5F1	0.0348703	0.138365	0.030829	0.142568	aQTL	NO
rs114499837-TCF19	rs114499837	6	31117378	1.2e-09	TCF19	7.66217e-05	0.258572	0.0336014	0.14015	eQTL	NO
rs116059575-ATF6B	rs116059575	6	31117578	8e-11	ATF6B	0.260168	-0.0594798	0.911582	-0.00585834	eQTL	NO
rs116059575-MICB	rs116059575	6	31117578	8e-11	MICB	0.00967243	0.136133	0.611992	0.0267924	eQTL	NO
rs116059575-POU5F1	rs116059575	6	31117578	8e-11	POU5F1	0.0160296	0.126612	0.310372	0.0537929	eQTL	NO
rs116059575-TCF19	rs116059575	6	31117578	8e-11	TCF19	0.00100953	0.172722	0.380192	0.046488	eQTL	NO
rs114249961-ATF6B	rs114249961	6	31117619	4.5e-11	ATF6B	0.116644	0.0942831	0.920133	-0.00602002	eQTL	NO
rs114249961-MICB	rs114249961	6	31117619	4.5e-11	MICB	0.0364209	0.125383	0.136315	0.0894831	eQTL	NO
rs114249961-POU5F1	rs114249961	6	31117619	4.5e-11	POU5F1	0.000646198	0.203684	0.0533197	0.116496	eQTL	NO
rs114249961-TCF19	rs114249961	6	31117619	4.5e-11	TCF19	3.15965e-07	0.304037	0.0703445	0.109004	eQTL	NO
rs115664826-ATF6B	rs115664826	6	31118511	5.3e-09	ATF6B	0.657197	-0.031996	0.405989	-0.0597975	aQTL	NO
rs115664826-MICB	rs115664826	6	31118511	5.3e-09	MICB	0.182966	0.0957645	0.0215049	0.165376	aQTL	NO
rs115664826-POU5F1	rs115664826	6	31118511	5.3e-09	POU5F1	0.00145321	-0.228018	0.371122	0.0647101	eQTL	NO
rs115664826-TCF19	rs115664826	6	31118511	5.3e-09	TCF19	0.0321124	-0.153941	0.443273	0.0554159	eQTL	NO
rs116735186-ATF6B	rs116735186	6	31118565	3.8e-11	ATF6B	0.15662	0.0942364	0.921577	-0.00654281	eQTL	NO
rs116735186-MICB	rs116735186	6	31118565	3.8e-11	MICB	0.100032	0.109169	0.398438	0.0561775	eQTL	NO
rs116735186-POU5F1	rs116735186	6	31118565	3.8e-11	POU5F1	0.000905628	0.219356	0.0995848	0.109943	eQTL	NO
rs116735186-TCF19	rs116735186	6	31118565	3.8e-11	TCF19	6.1551e-07	0.328312	0.162906	0.0930787	eQTL	NO
rs146479646-ATF6B	rs146479646	6	31119869	2.4e-08	ATF6B	0.313792	-0.0606027	0.347906	-0.0563787	eQTL	NO
rs146479646-MICB	rs146479646	6	31119869	2.4e-08	MICB	0.231353	0.0718539	0.167663	0.0829482	aQTL	NO
rs146479646-POU5F1	rs146479646	6	31119869	2.4e-08	POU5F1	0.0877045	-0.102349	0.535971	0.0373846	eQTL	NO
rs146479646-TCF19	rs146479646	6	31119869	2.4e-08	TCF19	0.471905	-0.0431989	0.78561	0.0164148	eQTL	NO
rs141407363-ATF6B	rs141407363	6	31119889	3.8e-11	ATF6B	0.151638	0.0865173	0.940311	-0.00451394	eQTL	NO
rs141407363-MICB	rs141407363	6	31119889	3.8e-11	MICB	0.0490672	0.11844	0.194533	0.0782583	eQTL	NO
rs141407363-POU5F1	rs141407363	6	31119889	3.8e-11	POU5F1	0.00122014	0.193961	0.0784895	0.106532	eQTL	NO
rs141407363-TCF19	rs141407363	6	31119889	3.8e-11	TCF19	1.15553e-06	0.290572	0.0955202	0.100832	eQTL	NO
rs114217176-ATF6B	rs114217176	6	31119976	3.2e-11	ATF6B	0.151236	0.0866297	0.946808	-0.00402312	eQTL	NO
rs114217176-MICB	rs114217176	6	31119976	3.2e-11	MICB	0.0502372	0.117873	0.196626	0.0779176	eQTL	NO
rs114217176-POU5F1	rs114217176	6	31119976	3.2e-11	POU5F1	0.00124028	0.193744	0.0789676	0.106396	eQTL	NO
rs114217176-TCF19	rs114217176	6	31119976	3.2e-11	TCF19	1.15528e-06	0.290666	0.095942	0.100736	eQTL	NO
rs141942827-ATF6B	rs141942827	6	31120240	5.9e-09	ATF6B	0.196979	-0.0712434	0.753462	0.017323	eQTL	NO
rs141942827-MICB	rs141942827	6	31120240	5.9e-09	MICB	0.0339376	0.116755	0.711064	0.020457	eQTL	NO
rs141942827-POU5F1	rs141942827	6	31120240	5.9e-09	POU5F1	0.26385	0.0615162	0.339216	0.0529857	eQTL	NO
rs141942827-TCF19	rs141942827	6	31120240	5.9e-09	TCF19	0.0509268	0.107486	0.367754	0.0498833	eQTL	NO
rs115627523-ATF6B	rs115627523	6	31120614	3e-11	ATF6B	0.157136	0.094177	0.926901	-0.00610105	eQTL	NO
rs115627523-MICB	rs115627523	6	31120614	3e-11	MICB	0.103298	0.1082	0.40653	0.0552539	eQTL	NO
rs115627523-POU5F1	rs115627523	6	31120614	3e-11	POU5F1	0.000849939	0.220651	0.0993231	0.110095	eQTL	NO
rs115627523-TCF19	rs115627523	6	31120614	3e-11	TCF19	5.66358e-07	0.329553	0.162688	0.0931839	eQTL	NO
rs139158547-ATF6B	rs139158547	6	31121513	3.5e-11	ATF6B	0.134649	0.0899154	0.961447	-0.00290264	eQTL	NO
rs139158547-MICB	rs139158547	6	31121513	3.5e-11	MICB	0.0684619	0.109244	0.203214	0.0764621	eQTL	NO
rs139158547-POU5F1	rs139158547	6	31121513	3.5e-11	POU5F1	0.000979684	0.19689	0.0922075	0.101564	eQTL	NO
rs139158547-TCF19	rs139158547	6	31121513	3.5e-11	TCF19	8.01001e-07	0.293649	0.107917	0.0968699	eQTL	NO
rs116455062-ATF6B	rs116455062	6	31122126	9.6e-11	ATF6B	0.21229	-0.0659065	0.930045	-0.00463334	eQTL	NO
rs116455062-MICB	rs116455062	6	31122126	9.6e-11	MICB	0.0134008	0.130193	0.787988	0.0142113	eQTL	NO
rs116455062-POU5F1	rs116455062	6	31122126	9.6e-11	POU5F1	0.0213366	0.121095	0.411408	0.0435801	eQTL	NO
rs116455062-TCF19	rs116455062	6	31122126	9.6e-11	TCF19	0.00191806	0.163126	0.472415	0.0380841	eQTL	NO
rs114232041-ATF6B	rs114232041	6	31122315	4.1e-09	ATF6B	0.44461	-0.0409005	0.892419	0.00722519	eQTL	NO
rs114232041-MICB	rs114232041	6	31122315	4.1e-09	MICB	0.0298498	0.11581	0.5944	0.0284803	eQTL	NO
rs114232041-POU5F1	rs114232041	6	31122315	4.1e-09	POU5F1	0.20424	0.067692	0.503226	0.0359533	eQTL	NO
rs114232041-TCF19	rs114232041	6	31122315	4.1e-09	TCF19	0.0527142	0.103319	0.37628	0.0474625	eQTL	NO
rs143300841-ATF6B	rs143300841	6	31123242	3.5e-11	ATF6B	0.212312	0.0761846	0.782426	-0.0168486	eQTL	NO
rs143300841-MICB	rs143300841	6	31123242	3.5e-11	MICB	0.0352869	0.128192	0.261192	0.068609	eQTL	NO
rs143300841-POU5F1	rs143300841	6	31123242	3.5e-11	POU5F1	0.000532441	0.210134	0.0942514	0.102553	eQTL	NO
rs143300841-TCF19	rs143300841	6	31123242	3.5e-11	TCF19	7.71979e-07	0.29879	0.141219	0.0900899	eQTL	NO
rs114988900-ATF6B	rs114988900	6	31125158	1e-10	ATF6B	0.406091	-0.0481198	0.854306	0.0106199	eQTL	NO
rs114988900-MICB	rs114988900	6	31125158	1e-10	MICB	0.116976	0.0905564	0.879017	0.0088147	eQTL	NO
rs114988900-POU5F1	rs114988900	6	31125158	1e-10	POU5F1	0.0159512	0.1389	0.529703	0.0365411	eQTL	NO
rs114988900-TCF19	rs114988900	6	31125158	1e-10	TCF19	0.000964338	0.190081	0.64291	0.0269303	eQTL	NO
rs115997051-ATF6B	rs115997051	6	31125569	1.5e-10	ATF6B	0.224032	-0.0646373	0.787944	-0.014282	eQTL	NO
rs115997051-MICB	rs115997051	6	31125569	1.5e-10	MICB	0.0292458	0.115531	0.796273	0.0137258	eQTL	NO
rs115997051-POU5F1	rs115997051	6	31125569	1.5e-10	POU5F1	0.0163295	0.127072	0.421546	0.0429011	eQTL	NO
rs115997051-TCF19	rs115997051	6	31125569	1.5e-10	TCF19	0.00184674	0.164702	0.527217	0.0337148	eQTL	NO
rs116146485-ATF6B	rs116146485	6	31126252	9.6e-11	ATF6B	0.18779	-0.0698733	0.940545	-0.00395236	eQTL	NO
rs116146485-MICB	rs116146485	6	31126252	9.6e-11	MICB	0.0148006	0.128838	0.801743	0.0133225	eQTL	NO
rs116146485-POU5F1	rs116146485	6	31126252	9.6e-11	POU5F1	0.0207345	0.122152	0.379131	0.046848	eQTL	NO
rs116146485-TCF19	rs116146485	6	31126252	9.6e-11	TCF19	0.00225404	0.161262	0.455658	0.0396983	eQTL	NO
rs115859547-ATF6B	rs115859547	6	31127602	8.4e-09	ATF6B	0.601207	-0.0305481	0.590209	0.0314212	aQTL	NO
rs115859547-MICB	rs115859547	6	31127602	8.4e-09	MICB	0.0654302	0.107341	0.772856	0.016864	eQTL	NO
rs115859547-POU5F1	rs115859547	6	31127602	8.4e-09	POU5F1	0.103053	0.0949047	0.707544	0.02201	eQTL	NO
rs115859547-TCF19	rs115859547	6	31127602	8.4e-09	TCF19	0.0263989	0.129282	0.61244	0.0296882	eQTL	NO
rs115501120-ATF6B	rs115501120	6	31128244	1.5e-10	ATF6B	0.200516	-0.0679565	0.881927	-0.00787598	eQTL	NO
rs115501120-MICB	rs115501120	6	31128244	1.5e-10	MICB	0.0187934	0.124311	0.797476	0.013625	eQTL	NO
rs115501120-POU5F1	rs115501120	6	31128244	1.5e-10	POU5F1	0.019022	0.123937	0.398576	0.044998	eQTL	NO
rs115501120-TCF19	rs115501120	6	31128244	1.5e-10	TCF19	0.00210219	0.162468	0.48463	0.0372164	eQTL	NO
rs148561212-ATF6B	rs148561212	6	31128259	1.5e-09	ATF6B	0.158072	0.0937238	0.725188	0.0233161	eQTL	NO
rs148561212-MICB	rs148561212	6	31128259	1.5e-09	MICB	0.0780701	0.116709	0.135267	0.0991212	eQTL	NO
rs148561212-POU5F1	rs148561212	6	31128259	1.5e-09	POU5F1	0.0368284	0.138066	0.0385738	0.137755	eQTL	NO
rs148561212-TCF19	rs148561212	6	31128259	1.5e-09	TCF19	0.000153585	0.249687	0.0462014	0.132623	eQTL	NO
rs113581344-ATF6B	rs113581344	6	31129616	8.7e-11	ATF6B	0.15904	0.0858551	0.794577	-0.0158568	eQTL	NO
rs113581344-MICB	rs113581344	6	31129616	8.7e-11	MICB	0.0764174	0.107758	0.234312	0.0724886	eQTL	NO
rs113581344-POU5F1	rs113581344	6	31129616	8.7e-11	POU5F1	0.00112842	0.197289	0.0967737	0.101593	eQTL	NO
rs113581344-TCF19	rs113581344	6	31129616	8.7e-11	TCF19	1.64409e-06	0.289383	0.135163	0.0913175	eQTL	NO
rs112941857-ATF6B	rs112941857	6	31129642	2.1e-09	ATF6B	0.178781	0.0892481	0.803556	0.0164937	eQTL	NO
rs112941857-MICB	rs112941857	6	31129642	2.1e-09	MICB	0.109082	0.10612	0.13334	0.0995802	eQTL	NO
rs112941857-POU5F1	rs112941857	6	31129642	2.1e-09	POU5F1	0.0402075	0.135645	0.0388323	0.137529	aQTL	NO
rs112941857-TCF19	rs112941857	6	31129642	2.1e-09	TCF19	0.00019192	0.245966	0.0522974	0.129074	eQTL	NO
rs114799468-ATF6B	rs114799468	6	31130078	8e-11	ATF6B	0.159503	0.0857316	0.792603	-0.0160074	eQTL	NO
rs114799468-MICB	rs114799468	6	31130078	8e-11	MICB	0.0782763	0.10705	0.234386	0.0724532	eQTL	NO
rs114799468-POU5F1	rs114799468	6	31130078	8e-11	POU5F1	0.00115802	0.196782	0.0968357	0.101541	eQTL	NO
rs114799468-TCF19	rs114799468	6	31130078	8e-11	TCF19	1.67639e-06	0.289056	0.136418	0.0909953	eQTL	NO
rs114246564-ATF6B	rs114246564	6	31130502	8.7e-11	ATF6B	0.160048	0.0855849	0.791354	-0.0160996	eQTL	NO
rs114246564-MICB	rs114246564	6	31130502	8.7e-11	MICB	0.079982	0.1064	0.234108	0.0724666	eQTL	NO
rs114246564-POU5F1	rs114246564	6	31130502	8.7e-11	POU5F1	0.00117851	0.196402	0.0966197	0.101565	eQTL	NO
rs114246564-TCF19	rs114246564	6	31130502	8.7e-11	TCF19	1.69199e-06	0.288828	0.13731	0.0907523	eQTL	NO
rs114709892-ATF6B	rs114709892	6	31130593	2.9e-08	ATF6B	0.70777	-0.0199086	0.837727	-0.0108588	eQTL	NO
rs114709892-MICB	rs114709892	6	31130593	2.9e-08	MICB	0.0411165	0.108096	0.616823	0.0265617	eQTL	NO
rs114709892-POU5F1	rs114709892	6	31130593	2.9e-08	POU5F1	0.183482	0.0703826	0.514624	0.0347359	eQTL	NO
rs114709892-TCF19	rs114709892	6	31130593	2.9e-08	TCF19	0.0585725	0.10012	0.464549	0.0389421	eQTL	NO
rs113948498-ATF6B	rs113948498	6	31131569	8e-11	ATF6B	0.156003	0.086326	0.801678	-0.0152688	eQTL	NO
rs113948498-MICB	rs113948498	6	31131569	8e-11	MICB	0.0808666	0.105975	0.235867	0.0721162	eQTL	NO
rs113948498-POU5F1	rs113948498	6	31131569	8e-11	POU5F1	0.00121566	0.195656	0.0966693	0.101439	eQTL	NO
rs113948498-TCF19	rs113948498	6	31131569	8e-11	TCF19	1.75328e-06	0.288089	0.137735	0.0905554	eQTL	NO
rs116365625-ATF6B	rs116365625	6	31132085	4.9e-10	ATF6B	0.00523438	0.210496	0.949534	-0.00477657	eQTL	NO
rs116365625-MICB	rs116365625	6	31132085	4.9e-10	MICB	0.00203506	0.231962	0.0344066	0.159584	eQTL	NO
rs116365625-POU5F1	rs116365625	6	31132085	4.9e-10	POU5F1	0.173198	0.102578	0.0331334	0.1614	aQTL	NO
rs116365625-TCF19	rs116365625	6	31132085	4.9e-10	TCF19	0.00896485	0.196674	0.0783091	0.133305	eQTL	NO
rs114397573-ATF6B	rs114397573	6	31132140	7.8e-09	ATF6B	0.514702	-0.0347762	0.936612	-0.00423828	eQTL	NO
rs114397573-MICB	rs114397573	6	31132140	7.8e-09	MICB	0.0605985	0.0998432	0.667103	0.0229505	eQTL	NO
rs114397573-POU5F1	rs114397573	6	31132140	7.8e-09	POU5F1	0.228052	0.0641158	0.623011	0.0263391	eQTL	NO
rs114397573-TCF19	rs114397573	6	31132140	7.8e-09	TCF19	0.0740316	0.0950591	0.515477	0.034805	eQTL	NO
rs116274342-ATF6B	rs116274342	6	31134888	5.6e-12	ATF6B	0.0621333	0.107932	0.441393	-0.0445144	eQTL	NO
rs116274342-MICB	rs116274342	6	31134888	5.6e-12	MICB	0.000979691	0.189841	0.583617	0.0317373	eQTL	NO
rs116274342-POU5F1	rs116274342	6	31134888	5.6e-12	POU5F1	0.0197259	0.134393	0.420784	0.046805	eQTL	NO
rs116274342-TCF19	rs116274342	6	31134888	5.6e-12	TCF19	0.000309899	0.207553	0.65854	0.0256698	eQTL	NO
rs116217521-ATF6B	rs116217521	6	31135207	4.8e-11	ATF6B	0.130505	0.0919318	0.787585	-0.0163666	eQTL	NO
rs116217521-MICB	rs116217521	6	31135207	4.8e-11	MICB	0.0719511	0.109144	0.195938	0.0786066	eQTL	NO
rs116217521-POU5F1	rs116217521	6	31135207	4.8e-11	POU5F1	0.00124472	0.195096	0.0913314	0.103015	eQTL	NO
rs116217521-TCF19	rs116217521	6	31135207	4.8e-11	TCF19	1.21048e-06	0.292239	0.125321	0.0934378	eQTL	NO
rs116369803-ATF6B	rs116369803	6	31135706	4.8e-11	ATF6B	0.129842	0.0920384	0.809992	-0.0145962	eQTL	NO
rs116369803-MICB	rs116369803	6	31135706	4.8e-11	MICB	0.0689787	0.110239	0.189911	0.0796321	eQTL	NO
rs116369803-POU5F1	rs116369803	6	31135706	4.8e-11	POU5F1	0.00123258	0.195154	0.0889187	0.10373	eQTL	NO
rs116369803-TCF19	rs116369803	6	31135706	4.8e-11	TCF19	1.17477e-06	0.292426	0.11811	0.0952058	eQTL	NO
rs147968619-ATF6B	rs147968619	6	31136097	4.5e-11	ATF6B	0.121379	0.0942105	0.828727	-0.013146	eQTL	NO
rs147968619-MICB	rs147968619	6	31136097	4.5e-11	MICB	0.0716846	0.109291	0.186018	0.0804153	eQTL	NO
rs147968619-POU5F1	rs147968619	6	31136097	4.5e-11	POU5F1	0.00119277	0.195908	0.0865352	0.104614	eQTL	NO
rs147968619-TCF19	rs147968619	6	31136097	4.5e-11	TCF19	1.06911e-06	0.293815	0.113816	0.0964264	eQTL	NO
rs115164593-ATF6B	rs115164593	6	31136453	8.7e-11	ATF6B	0.0988382	0.100443	0.773185	-0.0175258	eQTL	NO
rs115164593-MICB	rs115164593	6	31136453	8.7e-11	MICB	0.0827468	0.10536	0.191556	0.0794714	eQTL	NO
rs115164593-POU5F1	rs115164593	6	31136453	8.7e-11	POU5F1	0.00095221	0.199868	0.0860945	0.104834	eQTL	NO
rs115164593-TCF19	rs115164593	6	31136453	8.7e-11	TCF19	9.71056e-07	0.295144	0.125352	0.0935347	eQTL	NO
rs114662922-ATF6B	rs114662922	6	31136666	4.5e-11	ATF6B	0.126348	0.0927782	0.825325	-0.0133829	eQTL	NO
rs114662922-MICB	rs114662922	6	31136666	4.5e-11	MICB	0.068706	0.110222	0.191108	0.0793272	eQTL	NO
rs114662922-POU5F1	rs114662922	6	31136666	4.5e-11	POU5F1	0.00130072	0.194009	0.08916	0.103534	eQTL	NO
rs114662922-TCF19	rs114662922	6	31136666	4.5e-11	TCF19	1.21181e-06	0.291729	0.117121	0.0953537	eQTL	NO
rs115029884-ATF6B	rs115029884	6	31136714	4.5e-11	ATF6B	0.126789	0.0926519	0.830282	-0.0129945	eQTL	NO
rs115029884-MICB	rs115029884	6	31136714	4.5e-11	MICB	0.0678722	0.110532	0.190316	0.0794528	eQTL	NO
rs115029884-POU5F1	rs115029884	6	31136714	4.5e-11	POU5F1	0.00130032	0.193975	0.088816	0.103624	eQTL	NO
rs115029884-TCF19	rs115029884	6	31136714	4.5e-11	TCF19	1.20761e-06	0.291711	0.115915	0.0956489	eQTL	NO
rs114349091-ATF6B	rs114349091	6	31136832	4.5e-11	ATF6B	0.128167	0.0922352	0.848759	-0.0115512	eQTL	NO
rs114349091-MICB	rs114349091	6	31136832	4.5e-11	MICB	0.0648709	0.111658	0.186637	0.0800447	eQTL	NO
rs114349091-POU5F1	rs114349091	6	31136832	4.5e-11	POU5F1	0.00130722	0.193711	0.0870553	0.104106	eQTL	NO
rs114349091-TCF19	rs114349091	6	31136832	4.5e-11	TCF19	1.2032e-06	0.291494	0.111086	0.0968486	eQTL	NO
rs116247970-ATF6B	rs116247970	6	31137165	1.1e-09	ATF6B	0.0785097	0.126229	0.634936	0.0340408	eQTL	NO
rs116247970-MICB	rs116247970	6	31137165	1.1e-09	MICB	0.161564	0.100272	0.128631	0.109003	aQTL	NO
rs116247970-POU5F1	rs116247970	6	31137165	1.1e-09	POU5F1	0.0305195	0.154637	0.0315391	0.15476	eQTL	NO
rs116247970-TCF19	rs116247970	6	31137165	1.1e-09	TCF19	0.000127	0.273228	0.0458082	0.143624	eQTL	NO
rs116403003-ATF6B	rs116403003	6	31137759	1.1e-10	ATF6B	0.143267	0.0886373	0.873844	-0.00960571	eQTL	NO
rs116403003-MICB	rs116403003	6	31137759	1.1e-10	MICB	0.0564395	0.115225	0.170008	0.0830651	eQTL	NO
rs116403003-POU5F1	rs116403003	6	31137759	1.1e-10	POU5F1	0.00125063	0.194231	0.0808847	0.106066	eQTL	NO
rs116403003-TCF19	rs116403003	6	31137759	1.1e-10	TCF19	1.14231e-06	0.291741	0.0963783	0.100931	eQTL	NO
rs113172518-ATF6B	rs113172518	6	31137774	7.4e-11	ATF6B	0.243688	-0.0618913	0.883755	-0.00775247	eQTL	NO
rs113172518-MICB	rs113172518	6	31137774	7.4e-11	MICB	0.0163792	0.126974	0.688861	0.0212566	eQTL	NO
rs113172518-POU5F1	rs113172518	6	31137774	7.4e-11	POU5F1	0.0250408	0.118433	0.385228	0.0462799	eQTL	NO
rs113172518-TCF19	rs113172518	6	31137774	7.4e-11	TCF19	0.00205176	0.162833	0.43808	0.0412882	eQTL	NO
rs112781924-ATF6B	rs112781924	6	31137804	1.4e-10	ATF6B	0.143628	0.0885636	0.872169	-0.009735	eQTL	NO
rs112781924-MICB	rs112781924	6	31137804	1.4e-10	MICB	0.0563227	0.115287	0.169705	0.0831295	eQTL	NO
rs112781924-POU5F1	rs112781924	6	31137804	1.4e-10	POU5F1	0.00124529	0.194317	0.0808955	0.10607	eQTL	NO
rs112781924-TCF19	rs112781924	6	31137804	1.4e-10	TCF19	1.13903e-06	0.291794	0.0963868	0.100935	eQTL	NO
rs114527338-ATF6B	rs114527338	6	31137837	1.2e-10	ATF6B	0.134481	0.0998218	0.884411	-0.00968741	eQTL	NO
rs114527338-MICB	rs114527338	6	31137837	1.2e-10	MICB	0.105868	0.107621	0.347366	0.0626787	eQTL	NO
rs114527338-POU5F1	rs114527338	6	31137837	1.2e-10	POU5F1	0.000847872	0.221142	0.100733	0.109862	eQTL	NO
rs114527338-TCF19	rs114527338	6	31137837	1.2e-10	TCF19	5.44877e-07	0.330703	0.158473	0.0943169	eQTL	NO
rs146104003-ATF6B	rs146104003	6	31138377	2.1e-08	ATF6B	0.48455	-0.037335	0.96033	0.00265257	eQTL	NO
rs146104003-MICB	rs146104003	6	31138377	2.1e-08	MICB	0.0464247	0.106024	0.433586	0.0418052	eQTL	NO
rs146104003-POU5F1	rs146104003	6	31138377	2.1e-08	POU5F1	0.223001	0.064862	0.498183	0.0363146	eQTL	NO
rs146104003-TCF19	rs146104003	6	31138377	2.1e-08	TCF19	0.0497146	0.104472	0.345621	0.050501	eQTL	NO
rs115850536-ATF6B	rs115850536	6	31139452	1.5e-11	ATF6B	0.165705	0.0780865	0.891104	-0.00770453	eQTL	NO
rs115850536-MICB	rs115850536	6	31139452	1.5e-11	MICB	0.528105	0.0354897	0.0337256	0.119452	aQTL	NO
rs115850536-POU5F1	rs115850536	6	31139452	1.5e-11	POU5F1	0.00268755	0.168125	0.0548833	0.108486	eQTL	NO
rs115850536-TCF19	rs115850536	6	31139452	1.5e-11	TCF19	6.59576e-06	0.251657	0.0847955	0.0973151	eQTL	NO
rs115161655-ATF6B	rs115161655	6	31139490	3.4e-08	ATF6B	0.322705	-0.053043	0.972653	-0.00183627	eQTL	NO
rs115161655-MICB	rs115161655	6	31139490	3.4e-08	MICB	0.0479094	0.10578	0.533171	0.0334182	eQTL	NO
rs115161655-POU5F1	rs115161655	6	31139490	3.4e-08	POU5F1	0.284437	0.0572329	0.588223	0.0291563	eQTL	NO
rs115161655-TCF19	rs115161655	6	31139490	3.4e-08	TCF19	0.0921655	0.0900828	0.455907	0.0401056	eQTL	NO
rs115224045-ATF6B	rs115224045	6	31140008	9.5e-12	ATF6B	0.0857341	-0.0919501	0.987191	-0.000858529	eQTL	NO
rs115224045-MICB	rs115224045	6	31140008	9.5e-12	MICB	0.0261575	0.118678	0.408804	0.0442172	eQTL	NO
rs115224045-POU5F1	rs115224045	6	31140008	9.5e-12	POU5F1	0.0164388	0.127847	0.260034	0.0605329	eQTL	NO
rs115224045-TCF19	rs115224045	6	31140008	9.5e-12	TCF19	0.00211546	0.163742	0.282235	0.0577324	eQTL	NO
rs116741527-ATF6B	rs116741527	6	31140073	1.7e-08	ATF6B	0.0754109	-0.097044	0.742309	-0.0179353	eQTL	NO
rs116741527-MICB	rs116741527	6	31140073	1.7e-08	MICB	0.0362605	0.114015	0.603104	0.0283967	eQTL	NO
rs116741527-POU5F1	rs116741527	6	31140073	1.7e-08	POU5F1	0.169612	0.0747679	0.287176	0.0583541	eQTL	NO
rs116741527-TCF19	rs116741527	6	31140073	1.7e-08	TCF19	0.0434325	0.109965	0.355689	0.0505894	eQTL	NO
rs114322749-ATF6B	rs114322749	6	31140088	1.5e-08	ATF6B	0.075457	-0.0970321	0.741948	-0.0179619	eQTL	NO
rs114322749-MICB	rs114322749	6	31140088	1.5e-08	MICB	0.0362394	0.114032	0.602623	0.0284354	eQTL	NO
rs114322749-POU5F1	rs114322749	6	31140088	1.5e-08	POU5F1	0.169677	0.074759	0.287221	0.0583507	eQTL	NO
rs114322749-TCF19	rs114322749	6	31140088	1.5e-08	TCF19	0.0434626	0.109953	0.355615	0.050599	eQTL	NO
rs116515563-ATF6B	rs116515563	6	31140091	2.7e-08	ATF6B	0.322111	-0.0533342	0.975966	-0.00162055	eQTL	NO
rs116515563-MICB	rs116515563	6	31140091	2.7e-08	MICB	0.0559039	0.102675	0.504607	0.0359338	eQTL	NO
rs116515563-POU5F1	rs116515563	6	31140091	2.7e-08	POU5F1	0.244885	0.0624363	0.531735	0.0338191	eQTL	NO
rs116515563-TCF19	rs116515563	6	31140091	2.7e-08	TCF19	0.0724052	0.0964945	0.41746	0.0437983	eQTL	NO
rs115978907-ATF6B	rs115978907	6	31140152	3.9e-08	ATF6B	0.318596	-0.0537433	0.974766	-0.00170219	eQTL	NO
rs115978907-MICB	rs115978907	6	31140152	3.9e-08	MICB	0.0571407	0.102202	0.504711	0.0359388	eQTL	NO
rs115978907-POU5F1	rs115978907	6	31140152	3.9e-08	POU5F1	0.243725	0.0626139	0.52866	0.0340859	eQTL	NO
rs115978907-TCF19	rs115978907	6	31140152	3.9e-08	TCF19	0.0719938	0.0966706	0.416495	0.0439059	eQTL	NO
rs114399813-ATF6B	rs114399813	6	31141209	2.1e-09	ATF6B	0.119396	0.0985503	0.795682	0.016372	eQTL	NO
rs114399813-MICB	rs114399813	6	31141209	2.1e-09	MICB	0.0811588	0.110119	0.0607	0.118599	aQTL	NO
rs114399813-POU5F1	rs114399813	6	31141209	2.1e-09	POU5F1	0.0139492	0.154899	0.0214943	0.145893	eQTL	NO
rs114399813-TCF19	rs114399813	6	31141209	2.1e-09	TCF19	0.000180533	0.2355	0.0256057	0.141502	eQTL	NO
rs114250466-ATF6B	rs114250466	6	31141836	2.6e-09	ATF6B	0.101245	0.118098	0.754372	0.022529	eQTL	NO
rs114250466-MICB	rs114250466	6	31141836	2.6e-09	MICB	0.157939	0.101576	0.147742	0.104291	aQTL	NO
rs114250466-POU5F1	rs114250466	6	31141836	2.6e-09	POU5F1	0.0436845	0.144834	0.0408488	0.147844	aQTL	NO
rs114250466-TCF19	rs114250466	6	31141836	2.6e-09	TCF19	0.000252293	0.262179	0.0671882	0.132224	eQTL	NO
rs116834467-ATF6B	rs116834467	6	31141970	8.3e-10	ATF6B	0.00485649	0.215301	0.918507	-0.00783044	eQTL	NO
rs116834467-MICB	rs116834467	6	31141970	8.3e-10	MICB	0.000901031	0.25299	0.0235673	0.173182	eQTL	NO
rs116834467-POU5F1	rs116834467	6	31141970	8.3e-10	POU5F1	0.139093	0.112961	0.0292837	0.167442	aQTL	NO
rs116834467-TCF19	rs116834467	6	31141970	8.3e-10	TCF19	0.00627883	0.208517	0.0568461	0.146207	eQTL	NO
rs115105487-ATF6B	rs115105487	6	31144695	3.3e-09	ATF6B	0.00918059	0.19313	0.652328	0.0334203	eQTL	NO
rs115105487-MICB	rs115105487	6	31144695	3.3e-09	MICB	0.00483121	0.208403	0.0666832	0.136051	eQTL	NO
rs115105487-POU5F1	rs115105487	6	31144695	3.3e-09	POU5F1	0.172741	0.100941	0.0588592	0.140741	aQTL	NO
rs115105487-TCF19	rs115105487	6	31144695	3.3e-09	TCF19	0.00567447	0.20456	0.0708707	0.134433	eQTL	NO
rs114118024-ATF6B	rs114118024	6	31147081	3.3e-09	ATF6B	0.00825995	0.195601	0.647065	0.0339306	eQTL	NO
rs114118024-MICB	rs114118024	6	31147081	3.3e-09	MICB	0.00514462	0.206719	0.0677775	0.135381	eQTL	NO
rs114118024-POU5F1	rs114118024	6	31147081	3.3e-09	POU5F1	0.190901	0.0967433	0.0599432	0.140011	aQTL	NO
rs114118024-TCF19	rs114118024	6	31147081	3.3e-09	TCF19	0.00583298	0.203706	0.0747807	0.132489	eQTL	NO
rs145876341-ATF6B	rs145876341	6	31150618	3.8e-09	ATF6B	0.00772559	0.197076	0.640607	0.034565	eQTL	NO
rs145876341-MICB	rs145876341	6	31150618	3.8e-09	MICB	0.00583725	0.203508	0.0710989	0.133654	eQTL	NO
rs145876341-POU5F1	rs145876341	6	31150618	3.8e-09	POU5F1	0.197478	0.0952377	0.0599967	0.139849	aQTL	NO
rs145876341-TCF19	rs145876341	6	31150618	3.8e-09	TCF19	0.0057815	0.203724	0.0747695	0.132367	eQTL	NO
rs116650327-ATF6B	rs116650327	6	31156606	3.8e-09	ATF6B	0.00868062	0.193853	0.628657	0.0357474	eQTL	NO
rs116650327-MICB	rs116650327	6	31156606	3.8e-09	MICB	0.0066177	0.200147	0.0596498	0.139225	eQTL	NO
rs116650327-POU5F1	rs116650327	6	31156606	3.8e-09	POU5F1	0.198664	0.0948305	0.0547428	0.142587	aQTL	NO
rs116650327-TCF19	rs116650327	6	31156606	3.8e-09	TCF19	0.00543732	0.204854	0.06551	0.13658	eQTL	NO
rs139575143-ATF6B	rs139575143	6	31160188	4.2e-09	ATF6B	0.00833511	0.194926	0.634489	0.0351521	eQTL	NO
rs139575143-MICB	rs139575143	6	31160188	4.2e-09	MICB	0.00638217	0.201086	0.0628446	0.137565	eQTL	NO
rs139575143-POU5F1	rs139575143	6	31160188	4.2e-09	POU5F1	0.200223	0.0945312	0.0559643	0.14192	aQTL	NO
rs139575143-TCF19	rs139575143	6	31160188	4.2e-09	TCF19	0.00590217	0.202956	0.0687324	0.135024	eQTL	NO
rs114938894-ATF6B	rs114938894	6	31161210	3.6e-09	ATF6B	0.00856703	0.194049	0.623196	0.0362922	eQTL	NO
rs114938894-MICB	rs114938894	6	31161210	3.6e-09	MICB	0.00655357	0.200246	0.0616702	0.138046	eQTL	NO
rs114938894-POU5F1	rs114938894	6	31161210	3.6e-09	POU5F1	0.199641	0.09456	0.0560931	0.141705	aQTL	NO
rs114938894-TCF19	rs114938894	6	31161210	3.6e-09	TCF19	0.00572844	0.20347	0.0677732	0.135359	eQTL	NO
rs114398659-ATF6B	rs114398659	6	31161347	4e-09	ATF6B	0.00836593	0.194765	0.631032	0.0354985	eQTL	NO
rs114398659-MICB	rs114398659	6	31161347	4e-09	MICB	0.00628917	0.201369	0.0631281	0.137368	eQTL	NO
rs114398659-POU5F1	rs114398659	6	31161347	4e-09	POU5F1	0.197941	0.0949783	0.0558461	0.141937	aQTL	NO
rs114398659-TCF19	rs114398659	6	31161347	4e-09	TCF19	0.00589569	0.20291	0.0689757	0.134858	eQTL	NO
rs114122234-ATF6B	rs114122234	6	31164700	3.3e-09	ATF6B	0.00866397	0.193755	0.633793	0.0351872	eQTL	NO
rs114122234-MICB	rs114122234	6	31164700	3.3e-09	MICB	0.0063953	0.200824	0.0632564	0.137206	eQTL	NO
rs114122234-NOTCH4	rs114122234	6	31164700	3.3e-09	NOTCH4	9.38678e-05	-0.285811	0.00173244	-0.229682	eQTL	NO
rs114122234-POU5F1	rs114122234	6	31164700	3.3e-09	POU5F1	0.190859	0.0964288	0.0568161	0.141283	aQTL	NO
rs114122234-TCF19	rs114122234	6	31164700	3.3e-09	TCF19	0.00559854	0.204004	0.0697501	0.134391	eQTL	NO
rs145592213-ATF6B	rs145592213	6	31165150	3.2e-09	ATF6B	0.00866103	0.193693	0.63371	0.0351829	eQTL	NO
rs145592213-MICB	rs145592213	6	31165150	3.2e-09	MICB	0.006447	0.200556	0.0637114	0.136921	eQTL	NO
rs145592213-NOTCH4	rs145592213	6	31165150	3.2e-09	NOTCH4	9.12681e-05	-0.286197	0.00171862	-0.22977	eQTL	NO
rs145592213-POU5F1	rs145592213	6	31165150	3.2e-09	POU5F1	0.190889	0.0963873	0.0569249	0.141169	aQTL	NO
rs145592213-TCF19	rs145592213	6	31165150	3.2e-09	TCF19	0.00561678	0.203852	0.0700152	0.134215	eQTL	NO
rs115199581-ATF6B	rs115199581	6	31165277	2.8e-09	ATF6B	0.00868715	0.193504	0.620609	0.0365255	eQTL	NO
rs115199581-MICB	rs115199581	6	31165277	2.8e-09	MICB	0.00662311	0.199787	0.0636534	0.13687	eQTL	NO
rs115199581-NOTCH4	rs115199581	6	31165277	2.8e-09	NOTCH4	9.32417e-05	-0.285656	0.00174807	-0.229273	eQTL	NO
rs115199581-POU5F1	rs115199581	6	31165277	2.8e-09	POU5F1	0.192853	0.0959065	0.0576811	0.14066	aQTL	NO
rs115199581-TCF19	rs115199581	6	31165277	2.8e-09	TCF19	0.00554485	0.20404	0.069399	0.134432	eQTL	NO
rs115227404-ATF6B	rs115227404	6	31165566	2.8e-09	ATF6B	0.00661896	0.200739	0.672574	0.0312697	eQTL	NO
rs115227404-MICB	rs115227404	6	31165566	2.8e-09	MICB	0.00972191	0.190805	0.0737499	0.132333	eQTL	NO
rs115227404-NOTCH4	rs115227404	6	31165566	2.8e-09	NOTCH4	7.37529e-05	-0.290504	0.000982792	-0.241944	eQTL	NO
rs115227404-POU5F1	rs115227404	6	31165566	2.8e-09	POU5F1	0.195625	0.0955688	0.0609469	0.139241	aQTL	NO
rs115227404-TCF19	rs115227404	6	31165566	2.8e-09	TCF19	0.00649326	0.200789	0.0876967	0.126782	eQTL	NO
rs115936201-ATF6B	rs115936201	6	31165962	2.7e-09	ATF6B	0.00894045	0.1928	0.627172	0.0358439	eQTL	NO
rs115936201-MICB	rs115936201	6	31165962	2.7e-09	MICB	0.00667037	0.19963	0.0641708	0.136615	eQTL	NO
rs115936201-NOTCH4	rs115936201	6	31165962	2.7e-09	NOTCH4	9.13107e-05	-0.286044	0.0017229	-0.2296	eQTL	NO
rs115936201-POU5F1	rs115936201	6	31165962	2.7e-09	POU5F1	0.191839	0.0961325	0.0586383	0.140137	aQTL	NO
rs115936201-TCF19	rs115936201	6	31165962	2.7e-09	TCF19	0.00558877	0.203868	0.0707044	0.133818	eQTL	NO
rs116330575-ATF6B	rs116330575	6	31166683	2.7e-09	ATF6B	0.00920264	0.192232	0.637372	0.0348147	eQTL	NO
rs116330575-MICB	rs116330575	6	31166683	2.7e-09	MICB	0.00670486	0.199668	0.0636629	0.136988	eQTL	NO
rs116330575-NOTCH4	rs116330575	6	31166683	2.7e-09	NOTCH4	9.08586e-05	-0.286365	0.00169018	-0.230197	eQTL	NO
rs116330575-POU5F1	rs116330575	6	31166683	2.7e-09	POU5F1	0.191683	0.0962453	0.0596422	0.1397	aQTL	NO
rs116330575-TCF19	rs116330575	6	31166683	2.7e-09	TCF19	0.00560111	0.203983	0.0716917	0.133463	eQTL	NO
rs144084123-ATF6B	rs144084123	6	31169539	3.3e-09	ATF6B	0.00691503	0.20069	0.689325	0.0297304	eQTL	NO
rs144084123-MICB	rs144084123	6	31169539	3.3e-09	MICB	0.00462345	0.209967	0.0445284	0.149395	eQTL	NO
rs144084123-NOTCH4	rs144084123	6	31169539	3.3e-09	NOTCH4	0.000120185	-0.28338	0.00252524	-0.223017	eQTL	NO
rs144084123-POU5F1	rs144084123	6	31169539	3.3e-09	POU5F1	0.284365	0.0794782	0.0684133	0.136107	aQTL	NO
rs144084123-TCF19	rs144084123	6	31169539	3.3e-09	TCF19	0.0106291	0.189483	0.0717521	0.134354	eQTL	NO
rs116375880-ATF6B	rs116375880	6	31170020	1.8e-09	ATF6B	0.00521338	0.20631	0.75136	0.0234249	eQTL	NO
rs116375880-MICB	rs116375880	6	31170020	1.8e-09	MICB	0.0103803	0.188983	0.0359686	0.155013	eQTL	NO
rs116375880-NOTCH4	rs116375880	6	31170020	1.8e-09	NOTCH4	0.000100502	-0.28487	0.00287883	-0.21879	eQTL	NO
rs116375880-POU5F1	rs116375880	6	31170020	1.8e-09	POU5F1	0.378053	0.0650639	0.093909	0.124401	aQTL	NO
rs116375880-TCF19	rs116375880	6	31170020	1.8e-09	TCF19	0.0151645	0.179098	0.0867884	0.127041	eQTL	NO
rs116121066-ATF6B	rs116121066	6	31172937	5.9e-10	ATF6B	0.00815678	0.202274	0.698158	-0.029674	eQTL	NO
rs116121066-MICB	rs116121066	6	31172937	5.9e-10	MICB	0.0021609	0.233842	0.0300145	0.165975	eQTL	NO
rs116121066-NOTCH4	rs116121066	6	31172937	5.9e-10	NOTCH4	1.22665e-05	-0.331008	0.000696226	-0.257406	eQTL	NO
rs116121066-POU5F1	rs116121066	6	31172937	5.9e-10	POU5F1	0.205307	0.0967304	0.0517687	0.149449	aQTL	NO
rs116121066-TCF19	rs116121066	6	31172937	5.9e-10	TCF19	0.0117652	0.192256	0.0947787	0.128278	eQTL	NO
rs115461295-ATF6B	rs115461295	6	31173678	4e-09	ATF6B	0.00617957	0.202465	0.744932	0.0240789	eQTL	NO
rs115461295-MICB	rs115461295	6	31173678	4e-09	MICB	0.00650377	0.200823	0.0374302	0.15399	eQTL	NO
rs115461295-NOTCH4	rs115461295	6	31173678	4e-09	NOTCH4	8.82823e-05	-0.287463	0.0021153	-0.225836	eQTL	NO
rs115461295-POU5F1	rs115461295	6	31173678	4e-09	POU5F1	0.310275	0.0749696	0.0703727	0.134509	aQTL	NO
rs115461295-TCF19	rs115461295	6	31173678	4e-09	TCF19	0.0121473	0.185136	0.0708139	0.134155	eQTL	NO
rs114494560-ATF6B	rs114494560	6	31174521	3.8e-09	ATF6B	0.00617024	0.20248	0.744369	0.0241315	eQTL	NO
rs114494560-MICB	rs114494560	6	31174521	3.8e-09	MICB	0.00653376	0.20069	0.0374391	0.153966	eQTL	NO
rs114494560-NOTCH4	rs114494560	6	31174521	3.8e-09	NOTCH4	8.72973e-05	-0.287628	0.00208593	-0.226116	eQTL	NO
rs114494560-POU5F1	rs114494560	6	31174521	3.8e-09	POU5F1	0.310755	0.0748873	0.07032	0.134519	aQTL	NO
rs114494560-TCF19	rs114494560	6	31174521	3.8e-09	TCF19	0.0121681	0.185072	0.0708281	0.134133	eQTL	NO
rs147545061-ATF6B	rs147545061	6	31174796	3.8e-09	ATF6B	0.0062222	0.202302	0.745125	0.0240605	eQTL	NO
rs147545061-MICB	rs147545061	6	31174796	3.8e-09	MICB	0.00660862	0.200438	0.0374255	0.153996	eQTL	NO
rs147545061-NOTCH4	rs147545061	6	31174796	3.8e-09	NOTCH4	8.53272e-05	-0.288062	0.00205495	-0.22647	eQTL	NO
rs147545061-POU5F1	rs147545061	6	31174796	3.8e-09	POU5F1	0.308821	0.0751963	0.0699981	0.13469	aQTL	NO
rs147545061-TCF19	rs147545061	6	31174796	3.8e-09	TCF19	0.0119292	0.185609	0.070311	0.134396	eQTL	NO
rs114702501-ATF6B	rs114702501	6	31175613	4.2e-09	ATF6B	0.00624648	0.202226	0.750674	0.0235206	eQTL	NO
rs114702501-MICB	rs114702501	6	31175613	4.2e-09	MICB	0.00659392	0.20051	0.0370316	0.154328	eQTL	NO
rs114702501-NOTCH4	rs114702501	6	31175613	4.2e-09	NOTCH4	8.8235e-05	-0.287503	0.00203857	-0.226663	eQTL	NO
rs114702501-POU5F1	rs114702501	6	31175613	4.2e-09	POU5F1	0.314209	0.0743709	0.0709043	0.13427	aQTL	NO
rs114702501-TCF19	rs114702501	6	31175613	4.2e-09	TCF19	0.0123046	0.184821	0.0717144	0.133743	eQTL	NO
rs116504061-ATF6B	rs116504061	6	31177915	4.5e-09	ATF6B	0.00636707	0.201393	0.745601	0.0239721	eQTL	NO
rs116504061-MICB	rs116504061	6	31177915	4.5e-09	MICB	0.00673185	0.19964	0.0377199	0.153491	eQTL	NO
rs116504061-NOTCH4	rs116504061	6	31177915	4.5e-09	NOTCH4	7.98126e-05	-0.288721	0.00193531	-0.227372	eQTL	NO
rs116504061-POU5F1	rs116504061	6	31177915	4.5e-09	POU5F1	0.312633	0.0744764	0.070028	0.134441	aQTL	NO
rs116504061-TCF19	rs116504061	6	31177915	4.5e-09	TCF19	0.0121875	0.18473	0.0718469	0.133436	eQTL	NO
rs116067921-ATF6B	rs116067921	6	31178000	4.7e-09	ATF6B	0.00636718	0.201387	0.745553	0.0239762	eQTL	NO
rs116067921-MICB	rs116067921	6	31178000	4.7e-09	MICB	0.00673937	0.199608	0.03772	0.153487	eQTL	NO
rs116067921-NOTCH4	rs116067921	6	31178000	4.7e-09	NOTCH4	7.95671e-05	-0.288767	0.00193111	-0.227413	eQTL	NO
rs116067921-POU5F1	rs116067921	6	31178000	4.7e-09	POU5F1	0.312805	0.0744483	0.070026	0.134439	aQTL	NO
rs116067921-TCF19	rs116067921	6	31178000	4.7e-09	TCF19	0.0121923	0.184716	0.0718388	0.133437	eQTL	NO
rs116317489-ATF6B	rs116317489	6	31178743	4.5e-09	ATF6B	0.0189583	0.188297	0.824266	-0.0178251	eQTL	NO
rs116317489-MICB	rs116317489	6	31178743	4.5e-09	MICB	0.0386436	0.165698	0.201689	0.10256	eQTL	NO
rs116317489-NOTCH4	rs116317489	6	31178743	4.5e-09	NOTCH4	4.10534e-05	-0.32596	0.000923599	-0.263845	eQTL	NO
rs116317489-POU5F1	rs116317489	6	31178743	4.5e-09	POU5F1	0.182819	0.106718	0.147178	0.11691	aQTL	NO
rs116317489-TCF19	rs116317489	6	31178743	4.5e-09	TCF19	0.0130762	0.198699	0.270089	0.0888801	eQTL	NO
rs115315390-ATF6B	rs115315390	6	31179006	5.3e-09	ATF6B	0.00634034	0.201469	0.746886	0.0238438	eQTL	NO
rs115315390-MICB	rs115315390	6	31179006	5.3e-09	MICB	0.00674379	0.199572	0.0374323	0.153703	eQTL	NO
rs115315390-NOTCH4	rs115315390	6	31179006	5.3e-09	NOTCH4	7.89729e-05	-0.288868	0.00191317	-0.227592	eQTL	NO
rs115315390-POU5F1	rs115315390	6	31179006	5.3e-09	POU5F1	0.313722	0.0743001	0.0700323	0.134423	aQTL	NO
rs115315390-TCF19	rs115315390	6	31179006	5.3e-09	TCF19	0.0121929	0.184696	0.0716932	0.133492	eQTL	NO
rs115104028-ATF6B	rs115104028	6	31179932	4.7e-09	ATF6B	0.00447676	0.209515	0.844836	0.0144429	eQTL	NO
rs115104028-MICB	rs115104028	6	31179932	4.7e-09	MICB	0.0122273	0.184431	0.0306037	0.1595	eQTL	NO
rs115104028-NOTCH4	rs115104028	6	31179932	4.7e-09	NOTCH4	8.12754e-05	-0.288049	0.00232839	-0.223075	eQTL	NO
rs115104028-POU5F1	rs115104028	6	31179932	4.7e-09	POU5F1	0.424765	0.0588093	0.0973299	0.1229	aQTL	NO
rs115104028-TCF19	rs115104028	6	31179932	4.7e-09	TCF19	0.0197868	0.171578	0.089637	0.125678	eQTL	NO
rs147620378-ATF6B	rs147620378	6	31184949	2.1e-08	ATF6B	0.124996	0.14836	0.363454	0.087784	eQTL	NO
rs147620378-MICB	rs147620378	6	31184949	2.1e-08	MICB	0.578028	0.0537267	0.0419742	0.196466	aQTL	NO
rs147620378-NOTCH4	rs147620378	6	31184949	2.1e-08	NOTCH4	0.821569	-0.0217052	0.585049	-0.0525468	aQTL	NO
rs147620378-POU5F1	rs147620378	6	31184949	2.1e-08	POU5F1	0.115845	-0.151589	0.413152	0.0794856	eQTL	NO
rs147620378-TCF19	rs147620378	6	31184949	2.1e-08	TCF19	0.677332	-0.0401884	0.21688	0.119774	aQTL	NO
rs114329715-ATF6B	rs114329715	6	31185977	4.2e-09	ATF6B	0.00637175	0.20177	0.7607	0.0225472	eQTL	NO
rs114329715-MICB	rs114329715	6	31185977	4.2e-09	MICB	0.00903529	0.192752	0.0390737	0.152724	eQTL	NO
rs114329715-NOTCH4	rs114329715	6	31185977	4.2e-09	NOTCH4	0.000118255	-0.282378	0.0022551	-0.224491	eQTL	NO
rs114329715-POU5F1	rs114329715	6	31185977	4.2e-09	POU5F1	0.366129	0.0667963	0.0829809	0.128912	aQTL	NO
rs114329715-TCF19	rs114329715	6	31185977	4.2e-09	TCF19	0.0150665	0.179513	0.0773066	0.131211	eQTL	NO
rs143967818-ATF6B	rs143967818	6	31186868	3.6e-09	ATF6B	0.00677489	0.200286	0.767744	0.0218647	eQTL	NO
rs143967818-MICB	rs143967818	6	31186868	3.6e-09	MICB	0.00953901	0.191395	0.040768	0.151438	eQTL	NO
rs143967818-NOTCH4	rs143967818	6	31186868	3.6e-09	NOTCH4	0.000120991	-0.281985	0.00220515	-0.224992	eQTL	NO
rs143967818-POU5F1	rs143967818	6	31186868	3.6e-09	POU5F1	0.367833	0.0665626	0.0845718	0.128259	aQTL	NO
rs143967818-TCF19	rs143967818	6	31186868	3.6e-09	TCF19	0.0159085	0.178068	0.0796139	0.13021	eQTL	NO
rs140861940-ATF6B	rs140861940	6	31188611	3.6e-09	ATF6B	0.00798932	0.197653	0.652232	0.0336064	eQTL	NO
rs140861940-MICB	rs140861940	6	31188611	3.6e-09	MICB	0.00340726	0.217652	0.0363933	0.156005	eQTL	NO
rs140861940-NOTCH4	rs140861940	6	31188611	3.6e-09	NOTCH4	8.80213e-05	-0.289688	0.00245408	-0.224263	eQTL	NO
rs140861940-POU5F1	rs140861940	6	31188611	3.6e-09	POU5F1	0.294495	0.0780407	0.0568489	0.14262	aQTL	NO
rs140861940-TCF19	rs140861940	6	31188611	3.6e-09	TCF19	0.00919439	0.193708	0.0495976	0.146865	eQTL	NO
rs146247422-ATF6B	rs146247422	6	31189952	2.8e-09	ATF6B	0.00695667	0.199529	0.775096	0.0211416	eQTL	NO
rs146247422-MICB	rs146247422	6	31189952	2.8e-09	MICB	0.00916381	0.192301	0.0388433	0.152828	eQTL	NO
rs146247422-NOTCH4	rs146247422	6	31189952	2.8e-09	NOTCH4	0.000110299	-0.283472	0.00194706	-0.227574	eQTL	NO
rs146247422-POU5F1	rs146247422	6	31189952	2.8e-09	POU5F1	0.353352	0.0685613	0.0790351	0.130529	aQTL	NO
rs146247422-TCF19	rs146247422	6	31189952	2.8e-09	TCF19	0.0151724	0.179237	0.076608	0.131456	eQTL	NO
rs115420934-ATF6B	rs115420934	6	31190795	2.5e-09	ATF6B	0.00699646	0.199357	0.776596	0.0209933	eQTL	NO
rs115420934-MICB	rs115420934	6	31190795	2.5e-09	MICB	0.00894102	0.192888	0.0386521	0.152952	eQTL	NO
rs115420934-NOTCH4	rs115420934	6	31190795	2.5e-09	NOTCH4	0.000105464	-0.284218	0.00186636	-0.22845	eQTL	NO
rs115420934-POU5F1	rs115420934	6	31190795	2.5e-09	POU5F1	0.343861	0.0699126	0.0772104	0.131308	aQTL	NO
rs115420934-TCF19	rs115420934	6	31190795	2.5e-09	TCF19	0.014762	0.179938	0.076415	0.13152	eQTL	NO
rs149764174-ATF6B	rs149764174	6	31191709	2.5e-09	ATF6B	0.00659503	0.200972	0.775476	0.0211196	eQTL	NO
rs149764174-MICB	rs149764174	6	31191709	2.5e-09	MICB	0.00916271	0.192439	0.0379683	0.153624	eQTL	NO
rs149764174-NOTCH4	rs149764174	6	31191709	2.5e-09	NOTCH4	0.000121708	-0.281922	0.0019215	-0.228018	eQTL	NO
rs149764174-POU5F1	rs149764174	6	31191709	2.5e-09	POU5F1	0.35841	0.0678919	0.0783668	0.130911	aQTL	NO
rs149764174-TCF19	rs149764174	6	31191709	2.5e-09	TCF19	0.0158997	0.17811	0.0777285	0.131051	eQTL	NO
rs116534019-ATF6B	rs116534019	6	31194747	2.4e-09	ATF6B	0.00696491	0.199272	0.776351	0.0209963	eQTL	NO
rs116534019-MICB	rs116534019	6	31194747	2.4e-09	MICB	0.0083081	0.194531	0.0354165	0.155431	eQTL	NO
rs116534019-NOTCH4	rs116534019	6	31194747	2.4e-09	NOTCH4	8.36421e-05	-0.287998	0.00158852	-0.23167	eQTL	NO
rs116534019-POU5F1	rs116534019	6	31194747	2.4e-09	POU5F1	0.316694	0.073878	0.0690764	0.134942	aQTL	NO
rs116534019-TCF19	rs116534019	6	31194747	2.4e-09	TCF19	0.0132113	0.182686	0.0711985	0.133783	eQTL	NO
rs115177680-ATF6B	rs115177680	6	31195120	6.2e-10	ATF6B	0.00898731	0.18746	0.972846	0.00244425	eQTL	NO
rs115177680-MICB	rs115177680	6	31195120	6.2e-10	MICB	0.0120137	0.179901	0.0314415	0.15443	eQTL	NO
rs115177680-NOTCH4	rs115177680	6	31195120	6.2e-10	NOTCH4	1.84459e-05	-0.304319	0.000318543	-0.256278	eQTL	NO
rs115177680-POU5F1	rs115177680	6	31195120	6.2e-10	POU5F1	0.155516	0.101775	0.0320336	0.154541	aQTL	NO
rs115177680-TCF19	rs115177680	6	31195120	6.2e-10	TCF19	0.00630557	0.195542	0.0574419	0.136851	eQTL	NO
rs143633195-ATF6B	rs143633195	6	31195828	3.7e-10	ATF6B	0.00863188	0.188489	0.972673	0.00246043	eQTL	NO
rs143633195-MICB	rs143633195	6	31195828	3.7e-10	MICB	0.0119219	0.180138	0.0310727	0.154804	eQTL	NO
rs143633195-NOTCH4	rs143633195	6	31195828	3.7e-10	NOTCH4	1.93752e-05	-0.303626	0.000334386	-0.25545	eQTL	NO
rs143633195-POU5F1	rs143633195	6	31195828	3.7e-10	POU5F1	0.156194	0.101633	0.0319804	0.154627	aQTL	NO
rs143633195-TCF19	rs143633195	6	31195828	3.7e-10	TCF19	0.0062235	0.195897	0.0566029	0.137347	eQTL	NO
rs115260548-ATF6B	rs115260548	6	31196376	4.4e-09	ATF6B	0.624974	-0.0269487	0.602852	-0.0286352	aQTL	NO
rs115260548-MICB	rs115260548	6	31196376	4.4e-09	MICB	5.95828e-06	0.24731	0.278201	0.0597361	eQTL	NO
rs115260548-NOTCH4	rs115260548	6	31196376	4.4e-09	NOTCH4	3.92286e-07	-0.27554	0.155607	-0.0777971	eQTL	NO
rs115260548-POU5F1	rs115260548	6	31196376	4.4e-09	POU5F1	0.0135698	0.13538	0.23958	0.0650524	eQTL	NO
rs115260548-TCF19	rs115260548	6	31196376	4.4e-09	TCF19	0.0079978	0.145555	0.373453	0.0491892	eQTL	NO
rs115318382-ATF6B	rs115318382	6	31197514	3.1e-10	ATF6B	0.00856036	0.18862	0.975957	0.00216389	eQTL	NO
rs115318382-MICB	rs115318382	6	31197514	3.1e-10	MICB	0.0111704	0.181701	0.0307358	0.155056	eQTL	NO
rs115318382-NOTCH4	rs115318382	6	31197514	3.1e-10	NOTCH4	1.90647e-05	-0.303764	0.000338809	-0.255112	eQTL	NO
rs115318382-POU5F1	rs115318382	6	31197514	3.1e-10	POU5F1	0.150067	0.103119	0.0307744	0.15567	aQTL	NO
rs115318382-TCF19	rs115318382	6	31197514	3.1e-10	TCF19	0.00606975	0.196409	0.0560737	0.13759	eQTL	NO
rs115417228-ATF6B	rs115417228	6	31197633	4e-10	ATF6B	0.00861952	0.188421	0.979679	0.00182851	eQTL	NO
rs115417228-MICB	rs115417228	6	31197633	4e-10	MICB	0.0113948	0.181174	0.0309404	0.154842	eQTL	NO
rs115417228-NOTCH4	rs115417228	6	31197633	4e-10	NOTCH4	1.84071e-05	-0.304262	0.000325964	-0.25578	eQTL	NO
rs115417228-POU5F1	rs115417228	6	31197633	4e-10	POU5F1	0.14986	0.103154	0.0307193	0.155695	aQTL	NO
rs115417228-TCF19	rs115417228	6	31197633	4e-10	TCF19	0.00609148	0.196293	0.0565137	0.137322	eQTL	NO
rs114970047-ATF6B	rs114970047	6	31199460	2.8e-09	ATF6B	0.0181306	0.189404	0.802806	-0.0200219	eQTL	NO
rs114970047-MICB	rs114970047	6	31199460	2.8e-09	MICB	0.0391702	0.165063	0.185892	0.106134	eQTL	NO
rs114970047-NOTCH4	rs114970047	6	31199460	2.8e-09	NOTCH4	4.08203e-05	-0.325688	0.000719761	-0.268994	eQTL	NO
rs114970047-POU5F1	rs114970047	6	31199460	2.8e-09	POU5F1	0.179669	0.107366	0.140656	0.118688	aQTL	NO
rs114970047-TCF19	rs114970047	6	31199460	2.8e-09	TCF19	0.0139194	0.19669	0.262415	0.0902127	eQTL	NO
rs115604976-ATF6B	rs115604976	6	31203217	1.6e-08	ATF6B	0.647493	-0.0255386	0.785065	-0.015207	eQTL	NO
rs115604976-MICB	rs115604976	6	31203217	1.6e-08	MICB	4.00525e-06	0.255083	0.286951	0.0594285	eQTL	NO
rs115604976-NOTCH4	rs115604976	6	31203217	1.6e-08	NOTCH4	1.03452e-06	-0.268997	0.281278	-0.0598209	eQTL	NO
rs115604976-POU5F1	rs115604976	6	31203217	1.6e-08	POU5F1	0.0214573	0.12782	0.303281	0.0576942	eQTL	NO
rs115604976-TCF19	rs115604976	6	31203217	1.6e-08	TCF19	0.00956875	0.144078	0.389332	0.0481992	eQTL	NO
rs142864745-ATF6B	rs142864745	6	31203744	1.6e-08	ATF6B	0.650708	-0.0252965	0.779891	-0.0155872	eQTL	NO
rs142864745-MICB	rs142864745	6	31203744	1.6e-08	MICB	4.11073e-06	0.254863	0.288722	0.0592281	eQTL	NO
rs142864745-NOTCH4	rs142864745	6	31203744	1.6e-08	NOTCH4	1.06723e-06	-0.268744	0.282543	-0.0596816	eQTL	NO
rs142864745-POU5F1	rs142864745	6	31203744	1.6e-08	POU5F1	0.0208239	0.128485	0.30168	0.0579025	eQTL	NO
rs142864745-TCF19	rs142864745	6	31203744	1.6e-08	TCF19	0.00934431	0.144572	0.391319	0.0480118	eQTL	NO
rs113094824-ATF6B	rs113094824	6	31204315	1.7e-08	ATF6B	0.655432	-0.0249435	0.7757	-0.0159002	eQTL	NO
rs113094824-MICB	rs113094824	6	31204315	1.7e-08	MICB	4.20623e-06	0.254734	0.287126	0.059455	eQTL	NO
rs113094824-NOTCH4	rs113094824	6	31204315	1.7e-08	NOTCH4	1.11841e-06	-0.268381	0.286019	-0.0592833	eQTL	NO
rs113094824-POU5F1	rs113094824	6	31204315	1.7e-08	POU5F1	0.0204508	0.128928	0.296728	0.0585286	eQTL	NO
rs113094824-TCF19	rs113094824	6	31204315	1.7e-08	TCF19	0.00925533	0.144828	0.39078	0.0480912	eQTL	NO
rs115890017-ATF6B	rs115890017	6	31205754	2e-08	ATF6B	0.678027	-0.023196	0.763918	-0.0167525	eQTL	NO
rs115890017-MICB	rs115890017	6	31205754	2e-08	MICB	4.98084e-06	0.25269	0.300698	0.0577811	eQTL	NO
rs115890017-NOTCH4	rs115890017	6	31205754	2e-08	NOTCH4	1.23315e-06	-0.267209	0.290527	-0.0587046	eQTL	NO
rs115890017-POU5F1	rs115890017	6	31205754	2e-08	POU5F1	0.0190329	0.130359	0.294756	0.0587405	eQTL	NO
rs115890017-TCF19	rs115890017	6	31205754	2e-08	TCF19	0.00884838	0.145612	0.401894	0.0469515	eQTL	NO
rs115056371-ATF6B	rs115056371	6	31206719	1.5e-08	ATF6B	0.899925	-0.00691928	0.927791	0.00497777	eQTL	NO
rs115056371-MICB	rs115056371	6	31206719	1.5e-08	MICB	2.72367e-05	0.228919	0.140465	0.081007	eQTL	NO
rs115056371-NOTCH4	rs115056371	6	31206719	1.5e-08	NOTCH4	4.04864e-06	-0.250235	0.274551	-0.0597565	eQTL	NO
rs115056371-POU5F1	rs115056371	6	31206719	1.5e-08	POU5F1	0.0109227	0.13928	0.112878	0.0874789	eQTL	NO
rs115056371-TCF19	rs115056371	6	31206719	1.5e-08	TCF19	0.00193916	0.169592	0.129724	0.0835226	eQTL	NO
rs115882912-ATF6B	rs115882912	6	31207920	2.5e-09	ATF6B	0.00359623	0.216728	0.815998	0.0173441	eQTL	NO
rs115882912-MICB	rs115882912	6	31207920	2.5e-09	MICB	0.00842814	0.195815	0.0381174	0.154518	eQTL	NO
rs115882912-NOTCH4	rs115882912	6	31207920	2.5e-09	NOTCH4	0.000107713	-0.285963	0.00166634	-0.232602	eQTL	NO
rs115882912-POU5F1	rs115882912	6	31207920	2.5e-09	POU5F1	0.207016	0.0938681	0.0494487	0.14704	aQTL	NO
rs115882912-TCF19	rs115882912	6	31207920	2.5e-09	TCF19	0.00714696	0.199905	0.0695322	0.135715	eQTL	NO
rs115570636-ATF6B	rs115570636	6	31208453	2.7e-09	ATF6B	0.00388921	0.213275	0.781295	0.0205358	eQTL	NO
rs115570636-MICB	rs115570636	6	31208453	2.7e-09	MICB	0.0142512	0.180846	0.0505514	0.144617	eQTL	NO
rs115570636-NOTCH4	rs115570636	6	31208453	2.7e-09	NOTCH4	0.000155918	-0.277181	0.00209142	-0.225938	eQTL	NO
rs115570636-POU5F1	rs115570636	6	31208453	2.7e-09	POU5F1	0.218117	0.0909219	0.0618369	0.138717	aQTL	NO
rs115570636-TCF19	rs115570636	6	31208453	2.7e-09	TCF19	0.0103633	0.189102	0.0844163	0.128067	eQTL	NO
rs115539594-ATF6B	rs115539594	6	31208591	4.3e-10	ATF6B	0.00708658	0.18284	0.945655	-0.00463257	eQTL	NO
rs115539594-MICB	rs115539594	6	31208591	4.3e-10	MICB	0.0477156	0.134329	0.0356954	0.142702	aQTL	NO
rs115539594-NOTCH4	rs115539594	6	31208591	4.3e-10	NOTCH4	7.05575e-06	-0.301882	0.00012045	-0.258923	eQTL	NO
rs115539594-POU5F1	rs115539594	6	31208591	4.3e-10	POU5F1	0.597493	0.0358315	0.102506	0.111471	aQTL	NO
rs115539594-TCF19	rs115539594	6	31208591	4.3e-10	TCF19	0.0692648	0.123275	0.159069	0.0960573	eQTL	NO
rs111369852-ATF6B	rs111369852	6	31209245	4e-10	ATF6B	0.00977883	0.175732	0.849972	-0.0128749	eQTL	NO
rs111369852-MICB	rs111369852	6	31209245	4e-10	MICB	0.0914286	0.11474	0.0699335	0.123372	aQTL	NO
rs111369852-NOTCH4	rs111369852	6	31209245	4e-10	NOTCH4	9.20941e-06	-0.298561	0.00022377	-0.248996	eQTL	NO
rs111369852-POU5F1	rs111369852	6	31209245	4e-10	POU5F1	0.627657	0.0329659	0.165463	0.0948549	aQTL	NO
rs111369852-TCF19	rs111369852	6	31209245	4e-10	TCF19	0.0855159	0.116877	0.268325	0.075643	eQTL	NO
rs3130695-ATF6B	rs3130695	6	31211050	3.8e-10	ATF6B	0.00702535	0.182716	0.966665	-0.00283529	eQTL	NO
rs3130695-MICB	rs3130695	6	31211050	3.8e-10	MICB	0.0440332	0.136384	0.0363646	0.141943	aQTL	NO
rs3130695-NOTCH4	rs3130695	6	31211050	3.8e-10	NOTCH4	7.357e-06	-0.300768	0.000158482	-0.253961	eQTL	NO
rs3130695-POU5F1	rs3130695	6	31211050	3.8e-10	POU5F1	0.620307	0.0335616	0.100495	0.111932	aQTL	NO
rs3130695-TCF19	rs3130695	6	31211050	3.8e-10	TCF19	0.0753764	0.120457	0.151296	0.0977095	eQTL	NO
rs115326825-ATF6B	rs115326825	6	31213453	2.5e-09	ATF6B	0.012193	0.200184	0.916993	-0.00832835	eQTL	NO
rs115326825-MICB	rs115326825	6	31213453	2.5e-09	MICB	0.0342494	0.168858	0.1706	0.109565	eQTL	NO
rs115326825-NOTCH4	rs115326825	6	31213453	2.5e-09	NOTCH4	4.89744e-05	-0.321282	0.00121948	-0.256473	eQTL	NO
rs115326825-POU5F1	rs115326825	6	31213453	2.5e-09	POU5F1	0.119348	0.12418	0.0898966	0.136124	aQTL	NO
rs115326825-TCF19	rs115326825	6	31213453	2.5e-09	TCF19	0.00776599	0.212107	0.190724	0.104953	eQTL	NO
rs114313277-ATF6B	rs114313277	6	31213791	4e-10	ATF6B	0.00677657	0.182204	0.942237	0.00488049	eQTL	NO
rs114313277-MICB	rs114313277	6	31213791	4e-10	MICB	0.0349899	0.14175	0.030494	0.145672	aQTL	NO
rs114313277-NOTCH4	rs114313277	6	31213791	4e-10	NOTCH4	7.50435e-06	-0.298325	0.000233547	-0.245675	eQTL	NO
rs114313277-POU5F1	rs114313277	6	31213791	4e-10	POU5F1	0.61633	0.0336995	0.0894652	0.114892	aQTL	NO
rs114313277-TCF19	rs114313277	6	31213791	4e-10	TCF19	0.0698449	0.121922	0.123755	0.104041	eQTL	NO
rs116075784-ATF6B	rs116075784	6	31213879	2.5e-09	ATF6B	0.00372493	0.212712	0.660046	0.0322967	eQTL	NO
rs116075784-MICB	rs116075784	6	31213879	2.5e-09	MICB	0.00590441	0.201552	0.0336404	0.155942	eQTL	NO
rs116075784-NOTCH4	rs116075784	6	31213879	2.5e-09	NOTCH4	9.31186e-05	-0.284265	0.00264677	-0.219162	eQTL	NO
rs116075784-POU5F1	rs116075784	6	31213879	2.5e-09	POU5F1	0.222376	0.0894325	0.0419835	0.149931	aQTL	NO
rs116075784-TCF19	rs116075784	6	31213879	2.5e-09	TCF19	0.00802216	0.194115	0.0488917	0.14506	eQTL	NO
rs114409438-ATF6B	rs114409438	6	31214873	4e-10	ATF6B	0.00621796	0.184246	0.953066	0.0039673	eQTL	NO
rs114409438-MICB	rs114409438	6	31214873	4e-10	MICB	0.0339522	0.142673	0.0276399	0.148384	aQTL	NO
rs114409438-NOTCH4	rs114409438	6	31214873	4e-10	NOTCH4	8.14624e-06	-0.297398	0.000253347	-0.244484	eQTL	NO
rs114409438-POU5F1	rs114409438	6	31214873	4e-10	POU5F1	0.617194	0.0336424	0.0876651	0.115629	aQTL	NO
rs114409438-TCF19	rs114409438	6	31214873	4e-10	TCF19	0.0663091	0.123586	0.119008	0.105453	eQTL	NO
rs115078908-ATF6B	rs115078908	6	31216672	2.4e-09	ATF6B	0.00364528	0.213741	0.683177	0.0300433	eQTL	NO
rs115078908-MICB	rs115078908	6	31216672	2.4e-09	MICB	0.006184	0.20095	0.0317555	0.158029	eQTL	NO
rs115078908-NOTCH4	rs115078908	6	31216672	2.4e-09	NOTCH4	9.37226e-05	-0.284866	0.00266237	-0.219583	eQTL	NO
rs115078908-POU5F1	rs115078908	6	31216672	2.4e-09	POU5F1	0.225307	0.0890922	0.0419378	0.150341	aQTL	NO
rs115078908-TCF19	rs115078908	6	31216672	2.4e-09	TCF19	0.00786303	0.195097	0.0472272	0.146508	eQTL	NO
rs138848311-ATF6B	rs138848311	6	31217479	2.4e-09	ATF6B	0.00361459	0.21403	0.688607	0.0295129	eQTL	NO
rs138848311-MICB	rs138848311	6	31217479	2.4e-09	MICB	0.00634928	0.200405	0.0319633	0.157908	eQTL	NO
rs138848311-NOTCH4	rs138848311	6	31217479	2.4e-09	NOTCH4	9.30032e-05	-0.285128	0.00260848	-0.220133	eQTL	NO
rs138848311-POU5F1	rs138848311	6	31217479	2.4e-09	POU5F1	0.228905	0.0884451	0.0425051	0.149996	aQTL	NO
rs138848311-TCF19	rs138848311	6	31217479	2.4e-09	TCF19	0.00800549	0.194741	0.0476946	0.146266	eQTL	NO
rs115634237-ATF6B	rs115634237	6	31218034	2.4e-09	ATF6B	0.00359788	0.214209	0.693282	0.0290559	eQTL	NO
rs115634237-MICB	rs115634237	6	31218034	2.4e-09	MICB	0.00648942	0.199947	0.0321078	0.15783	eQTL	NO
rs115634237-NOTCH4	rs115634237	6	31218034	2.4e-09	NOTCH4	9.21114e-05	-0.285393	0.00257282	-0.220511	eQTL	NO
rs115634237-POU5F1	rs115634237	6	31218034	2.4e-09	POU5F1	0.231772	0.0879334	0.0430431	0.14966	aQTL	NO
rs115634237-TCF19	rs115634237	6	31218034	2.4e-09	TCF19	0.00812879	0.19443	0.0481547	0.146015	eQTL	NO
rs114208242-ATF6B	rs114208242	6	31218535	2.4e-09	ATF6B	0.00358472	0.21439	0.697007	0.0286977	eQTL	NO
rs114208242-MICB	rs114208242	6	31218535	2.4e-09	MICB	0.006557	0.199788	0.032412	0.157625	eQTL	NO
rs114208242-NOTCH4	rs114208242	6	31218535	2.4e-09	NOTCH4	9.16813e-05	-0.285605	0.00251204	-0.221139	eQTL	NO
rs114208242-POU5F1	rs114208242	6	31218535	2.4e-09	POU5F1	0.234363	0.0874875	0.0435448	0.149371	aQTL	NO
rs114208242-TCF19	rs114208242	6	31218535	2.4e-09	TCF19	0.00829006	0.194033	0.0487665	0.145686	eQTL	NO
rs115430115-ATF6B	rs115430115	6	31219090	2.5e-09	ATF6B	0.00361545	0.214274	0.701757	0.0282353	eQTL	NO
rs115430115-MICB	rs115430115	6	31219090	2.5e-09	MICB	0.00658435	0.199761	0.0328106	0.157323	eQTL	NO
rs115430115-NOTCH4	rs115430115	6	31219090	2.5e-09	NOTCH4	9.09231e-05	-0.285855	0.00243732	-0.221884	eQTL	NO
rs115430115-POU5F1	rs115430115	6	31219090	2.5e-09	POU5F1	0.236305	0.0871579	0.0440256	0.149086	aQTL	NO
rs115430115-TCF19	rs115430115	6	31219090	2.5e-09	TCF19	0.00843052	0.193687	0.0495542	0.145235	eQTL	NO
rs115833645-ATF6B	rs115833645	6	31219638	8.7e-10	ATF6B	0.00818268	0.178478	0.880888	-0.0101213	eQTL	NO
rs115833645-MICB	rs115833645	6	31219638	8.7e-10	MICB	0.0462912	0.134371	0.0375022	0.140475	aQTL	NO
rs115833645-NOTCH4	rs115833645	6	31219638	8.7e-10	NOTCH4	4.54875e-06	-0.306128	0.000182932	-0.25047	eQTL	NO
rs115833645-POU5F1	rs115833645	6	31219638	8.7e-10	POU5F1	0.621957	0.0332569	0.101451	0.11113	aQTL	NO
rs115833645-TCF19	rs115833645	6	31219638	8.7e-10	TCF19	0.0584819	0.127592	0.144812	0.0988473	eQTL	NO
rs116814880-ATF6B	rs116814880	6	31220163	9.8e-10	ATF6B	0.0227084	0.147663	0.697864	-0.0251632	eQTL	NO
rs116814880-MICB	rs116814880	6	31220163	9.8e-10	MICB	0.201001	0.082817	0.132634	0.097526	aQTL	NO
rs116814880-NOTCH4	rs116814880	6	31220163	9.8e-10	NOTCH4	1.54175e-05	-0.277231	6.05784e-05	-0.257462	eQTL	NO
rs116814880-POU5F1	rs116814880	6	31220163	9.8e-10	POU5F1	0.532083	0.0404416	0.139187	0.0963107	aQTL	NO
rs116814880-TCF19	rs116814880	6	31220163	9.8e-10	TCF19	0.0981073	0.10708	0.283769	0.0697598	eQTL	NO
rs114488816-ATF6B	rs114488816	6	31220202	1e-10	ATF6B	0.0105801	0.169012	0.709823	-0.0246162	eQTL	NO
rs114488816-MICB	rs114488816	6	31220202	1e-10	MICB	0.0625587	0.123021	0.0449339	0.132645	aQTL	NO
rs114488816-NOTCH4	rs114488816	6	31220202	1e-10	NOTCH4	2.12817e-06	-0.309899	4.05193e-05	-0.268852	eQTL	NO
rs114488816-POU5F1	rs114488816	6	31220202	1e-10	POU5F1	0.378119	0.0582139	0.0640331	0.123042	aQTL	NO
[truncated: 7,220 more rows]
