# Supplementary material for: Inferred expression regulator activities suggest genes mediating cardiometabolic genetic signals
Source: PLoS Comput Biol. 2021 Nov 18;17(11):e1009563. doi: 10.1371/journal.pcbi.1009563 (PMC8639061; doi:10.1371/journal.pcbi.1009563)
Supplement: S8 Table — (XLSX) [file pcbi.1009563.s018.xlsx]

## Sheet: ST8
S8 Table: cis-eQTL and aQTL results between HDL GWAS SNPs and genes with at least one significant QTL at FDR < 0.05
						cis-eQTL		cis-aQTL
QTL	SNP	SNP chr	SNP position	HDL GWAS P	Gene	P-value	Beta	P-value	Beta	Best QTL?	HDL MR?
rs2229714-HMGN2	rs2229714	1	26900708	6.094e-09	HMGN2	5.02143e-23	0.708756	0.196512	0.0958899	eQTL	NO
rs6668958-HMGN2	rs6668958	1	26902388	4.213e-08	HMGN2	9.78919e-16	0.537416	0.00640149	0.186286	eQTL	NO
rs12746810-HMGN2	rs12746810	1	27013133	1.77e-14	HMGN2	0.255549	-0.119897	0.710324	0.0391896	eQTL	NO
rs12726287-HMGN2	rs12726287	1	27039228	1.369e-15	HMGN2	0.516893	-0.068859	0.647941	0.0485227	eQTL	NO
rs12735646-HMGN2	rs12735646	1	27078366	7.364e-14	HMGN2	0.541554	-0.0643173	0.677774	0.0437861	eQTL	NO
rs12748152-HMGN2	rs12748152	1	27138393	9.737e-16	HMGN2	0.551835	-0.0626466	0.668869	0.0450403	eQTL	NO
rs17162330-HMGN2	rs17162330	1	27236212	1.437e-13	HMGN2	0.231181	-0.0920754	0.741507	-0.0253823	eQTL	NO
rs12742376-HMGN2	rs12742376	1	27285195	2.003e-15	HMGN2	0.691442	-0.041373	0.48176	0.0733322	aQTL	NO
rs12751742-HMGN2	rs12751742	1	27290508	2.559e-13	HMGN2	0.697007	-0.0406298	0.475552	0.0744516	aQTL	NO
rs2282231-MACF1	rs2282231	1	39569571	2.097e-08	MACF1	0.00409737	0.190003	0.835659	-0.0138093	eQTL	NO
rs2282231-PPIE	rs2282231	1	39569571	2.097e-08	PPIE	0.000710139	0.223258	0.230213	0.0796506	eQTL	NO
rs4660165-MACF1	rs4660165	1	39578532	1.378e-08	MACF1	0.00289065	0.196358	0.779134	-0.0185941	eQTL	NO
rs4660165-PPIE	rs4660165	1	39578532	1.378e-08	PPIE	0.000209588	0.243287	0.15631	0.0937139	eQTL	NO
rs4660443-MACF1	rs4660443	1	39591779	2.528e-09	MACF1	0.000440827	0.231906	0.948962	0.00425435	eQTL	NO
rs4660443-PPIE	rs4660443	1	39591779	2.528e-09	PPIE	0.0011898	0.21348	0.356173	0.0611702	eQTL	NO
rs6600289-MACF1	rs6600289	1	39613812	1.018e-10	MACF1	0.000894764	-0.197329	0.750885	0.0189862	eQTL	NO
rs6600289-PPIE	rs6600289	1	39613812	1.018e-10	PPIE	8.89317e-05	-0.23185	0.130865	-0.0900746	eQTL	NO
rs1537817-MACF1	rs1537817	1	39639653	1.626e-09	MACF1	0.000962443	0.217899	0.835556	-0.0137927	eQTL	NO
rs1537817-PPIE	rs1537817	1	39639653	1.626e-09	PPIE	0.00248699	0.19927	0.392402	0.0566876	eQTL	NO
rs16825887-MACF1	rs16825887	1	39643382	1.978e-09	MACF1	0.00095383	0.217988	0.836446	-0.0137121	eQTL	NO
rs16825887-PPIE	rs16825887	1	39643382	1.978e-09	PPIE	0.00254266	0.198762	0.396259	0.0562078	eQTL	NO
rs16825939-MACF1	rs16825939	1	39662508	1.024e-08	MACF1	0.000947262	0.218059	0.837217	-0.013643	eQTL	NO
rs16825939-PPIE	rs16825939	1	39662508	1.024e-08	PPIE	0.00259206	0.198329	0.399483	0.0558108	eQTL	NO
rs4660543-MACF1	rs4660543	1	39678990	2.814e-09	MACF1	0.000942753	0.218162	0.837504	-0.0136197	eQTL	NO
rs4660543-PPIE	rs4660543	1	39678990	2.814e-09	PPIE	0.00266259	0.19781	0.401522	0.0555741	eQTL	NO
rs2036464-MACF1	rs2036464	1	39688242	1.858e-09	MACF1	0.000939339	0.218242	0.837723	-0.0136018	eQTL	NO
rs2036464-PPIE	rs2036464	1	39688242	1.858e-09	PPIE	0.00273097	0.197317	0.403515	0.0553425	eQTL	NO
rs905381-MACF1	rs905381	1	39688552	1.764e-09	MACF1	0.000939273	0.218243	0.837723	-0.0136019	eQTL	NO
rs905381-PPIE	rs905381	1	39688552	1.764e-09	PPIE	0.00273196	0.19731	0.403543	0.0553393	eQTL	NO
rs16837533-MACF1	rs16837533	1	39703847	6.401e-16	MACF1	0.0907518	0.121065	0.245833	-0.0833369	eQTL	NO
rs16837533-PPIE	rs16837533	1	39703847	6.401e-16	PPIE	0.000553119	0.24575	0.111394	0.114015	eQTL	NO
rs16826012-MACF1	rs16826012	1	39719519	2.075e-08	MACF1	0.0801164	0.125334	0.291312	-0.0758349	eQTL	NO
rs16826012-PPIE	rs16826012	1	39719519	2.075e-08	PPIE	0.00127281	0.229557	0.140867	0.10555	eQTL	NO
rs4660208-MACF1	rs4660208	1	39722214	2.297e-09	MACF1	0.000726369	0.221828	0.93491	-0.00539767	eQTL	NO
rs4660208-PPIE	rs4660208	1	39722214	2.297e-09	PPIE	0.00872673	0.171987	0.516686	0.0427566	eQTL	NO
rs4660214-MACF1	rs4660214	1	39731550	4.735e-17	MACF1	0.000687767	0.22144	0.985464	-0.00119673	eQTL	NO
rs4660214-PPIE	rs4660214	1	39731550	4.735e-17	PPIE	0.0142369	0.159817	0.575663	0.0366815	eQTL	NO
rs4660603-MACF1	rs4660603	1	39736334	1.807e-09	MACF1	0.000684658	0.221439	0.988692	-0.000930603	eQTL	NO
rs4660603-PPIE	rs4660603	1	39736334	1.807e-09	PPIE	0.0147029	0.159004	0.579786	0.0362728	eQTL	NO
rs3818806-MACF1	rs3818806	1	39748271	9.717e-15	MACF1	0.000677913	0.222162	0.980355	-0.00162088	eQTL	NO
rs3818806-PPIE	rs3818806	1	39748271	9.717e-15	PPIE	0.0139632	0.160607	0.567403	0.0375564	eQTL	NO
rs1984143-MACF1	rs1984143	1	39756317	2.061e-11	MACF1	0.000184382	-0.214188	0.713893	0.0211626	eQTL	NO
rs1984143-PPIE	rs1984143	1	39756317	2.061e-11	PPIE	0.00126785	-0.184378	0.258701	-0.0650228	eQTL	NO
rs16826038-MACF1	rs16826038	1	39758634	3.504e-09	MACF1	0.000673289	0.222975	0.967607	-0.00268147	eQTL	NO
rs16826038-PPIE	rs16826038	1	39758634	3.504e-09	PPIE	0.0129528	0.162859	0.548945	0.0394818	eQTL	NO
rs2275186-MACF1	rs2275186	1	39766055	4.193e-12	MACF1	0.000178231	-0.21471	0.715741	0.0210234	eQTL	NO
rs2275186-PPIE	rs2275186	1	39766055	4.193e-12	PPIE	0.00132337	-0.183712	0.259498	-0.0649257	eQTL	NO
rs16826068-MACF1	rs16826068	1	39791876	1.32e-08	MACF1	0.0669681	0.131851	0.326129	-0.0709293	eQTL	NO
rs16826068-PPIE	rs16826068	1	39791876	1.32e-08	PPIE	0.0025507	0.21616	0.150404	0.103608	eQTL	NO
rs16826069-MACF1	rs16826069	1	39797055	9.583e-16	MACF1	0.000952165	0.218096	0.887879	-0.00936797	eQTL	NO
rs16826069-PPIE	rs16826069	1	39797055	9.583e-16	PPIE	0.0100899	0.169636	0.453159	0.0497239	eQTL	NO
rs3754346-MACF1	rs3754346	1	39814960	1.883e-09	MACF1	0.000667521	0.225107	0.942428	-0.00481091	eQTL	NO
rs3754346-PPIE	rs3754346	1	39814960	1.883e-09	PPIE	0.00975091	0.170849	0.513534	0.04342	eQTL	NO
rs636083-MACF1	rs636083	1	39821681	6.655e-12	MACF1	0.000201778	0.213034	0.665748	-0.0249503	eQTL	NO
rs636083-PPIE	rs636083	1	39821681	6.655e-12	PPIE	0.00134377	0.183545	0.23193	0.0688582	eQTL	NO
rs2296172-MACF1	rs2296172	1	39835817	4.206e-17	MACF1	0.000914224	0.217517	0.889046	-0.00921376	eQTL	NO
rs2296172-PPIE	rs2296172	1	39835817	4.206e-17	PPIE	0.00941156	0.170175	0.476585	0.0468972	eQTL	NO
rs1180383-MACF1	rs1180383	1	39846267	9.317e-12	MACF1	0.000227417	0.211186	0.6453	-0.0265694	eQTL	NO
rs1180383-PPIE	rs1180383	1	39846267	9.317e-12	PPIE	0.00127218	0.184329	0.220336	0.070556	eQTL	NO
rs3768302-MACF1	rs3768302	1	39880319	1.498e-09	MACF1	0.000732309	0.222243	0.925623	-0.00618548	eQTL	NO
rs3768302-PPIE	rs3768302	1	39880319	1.498e-09	PPIE	0.010549	0.16815	0.497449	0.0448501	eQTL	NO
rs683135-MACF1	rs683135	1	39895460	7.09e-12	MACF1	0.000230111	0.210961	0.64647	-0.0264686	eQTL	NO
rs683135-PPIE	rs683135	1	39895460	7.09e-12	PPIE	0.00124796	0.184593	0.223712	0.070025	eQTL	NO
rs2018212-MACF1	rs2018212	1	39905588	1.081e-09	MACF1	0.000723507	0.2224	0.931454	-0.00569777	eQTL	NO
rs2018212-PPIE	rs2018212	1	39905588	1.081e-09	PPIE	0.0106089	0.167976	0.504908	0.0440635	eQTL	NO
rs587404-MACF1	rs587404	1	39908506	2.394e-12	MACF1	0.000240717	0.210127	0.642875	-0.0267345	eQTL	NO
rs587404-PPIE	rs587404	1	39908506	2.394e-12	PPIE	0.0012262	0.184719	0.226511	0.0695438	eQTL	NO
rs2296173-MACF1	rs2296173	1	39913351	2.803e-17	MACF1	0.000782581	0.220944	0.902859	-0.00808313	eQTL	NO
rs2296173-PPIE	rs2296173	1	39913351	2.803e-17	PPIE	0.0104344	0.168319	0.469347	0.0478032	eQTL	NO
rs1775654-MACF1	rs1775654	1	39950080	2.92e-14	MACF1	0.0201404	0.137889	0.486207	-0.0415076	eQTL	NO
rs1775654-PPIE	rs1775654	1	39950080	2.92e-14	PPIE	0.0236154	0.133973	0.29307	0.0625183	eQTL	NO
rs4660808-MACF1	rs4660808	1	40018509	1.438e-09	MACF1	0.000531473	0.219416	0.408631	0.052692	eQTL	NO
rs4660808-PPIE	rs4660808	1	40018509	1.438e-09	PPIE	0.599431	0.0333202	0.510202	-0.0419033	aQTL	NO
rs17264866-MACF1	rs17264866	1	40022777	7.286e-10	MACF1	0.000544658	0.218963	0.410128	0.0525146	eQTL	NO
rs17264866-PPIE	rs17264866	1	40022777	7.286e-10	PPIE	0.602958	0.0329929	0.511553	-0.0417622	aQTL	NO
rs4660293-MACF1	rs4660293	1	40028180	2.863e-18	MACF1	0.000764737	0.209854	0.42316	0.0502764	eQTL	NO
rs4660293-PPIE	rs4660293	1	40028180	2.863e-18	PPIE	0.710612	0.0231713	0.432126	-0.0492012	aQTL	NO
rs17513135-MACF1	rs17513135	1	40035686	8.682e-18	MACF1	0.000599462	0.218705	0.43256	0.0503538	eQTL	NO
rs17513135-PPIE	rs17513135	1	40035686	8.682e-18	PPIE	0.58131	0.0351995	0.540265	-0.0392084	aQTL	NO
rs2293476-MACF1	rs2293476	1	40036847	7.404e-09	MACF1	0.000601105	0.218681	0.432684	0.0503456	eQTL	NO
rs2293476-PPIE	rs2293476	1	40036847	7.404e-09	PPIE	0.582179	0.0351223	0.540571	-0.039183	aQTL	NO
rs2242500-MACF1	rs2242500	1	40037902	1.115e-09	MACF1	5.80102e-05	0.217087	0.460556	0.0401768	eQTL	NO
rs2242500-PPIE	rs2242500	1	40037902	1.115e-09	PPIE	0.780015	-0.0151287	0.415778	-0.0442055	aQTL	NO
rs12037222-MACF1	rs12037222	1	40064961	2.78e-17	MACF1	0.00104023	0.209863	0.373291	0.0573369	eQTL	NO
rs12037222-PPIE	rs12037222	1	40064961	2.78e-17	PPIE	0.944642	0.00444939	0.411399	-0.0527852	aQTL	NO
rs12038699-DR1	rs12038699	1	93558818	3.978e-09	DR1	2.54558e-05	-0.224364	0.232103	-0.0641498	eQTL	NO
rs1572343-DR1	rs1572343	1	93616202	6.035e-10	DR1	3.47746e-06	-0.247255	0.2331	-0.0640999	eQTL	NO
rs1060622-DR1	rs1060622	1	93620393	4.732e-09	DR1	1.34241e-05	-0.230639	0.215441	-0.0661511	eQTL	NO
rs12118262-DR1	rs12118262	1	93651547	3.558e-10	DR1	1.01816e-06	-0.259726	0.208008	-0.0675473	eQTL	NO
rs531358-DR1	rs531358	1	93676011	4.668e-10	DR1	1.01471e-06	-0.259745	0.207621	-0.0676007	eQTL	NO
rs12133576-DR1	rs12133576	1	93816400	6.15e-11	DR1	5.41121e-07	-0.265223	0.19834	-0.0687671	eQTL	NO
rs4970834-CELSR2	rs4970834	1	109814880	1.765e-08	CELSR2	0.0633047	-0.132979	0.150451	-0.10292	eQTL	NO
rs4970834-CSF1	rs4970834	1	109814880	1.765e-08	CSF1	0.665153	0.0309917	0.31082	0.0725533	aQTL	YES
rs4970834-GPSM2	rs4970834	1	109814880	1.765e-08	GPSM2	0.00891419	0.184502	0.0181851	0.166995	eQTL	NO
rs611917-CELSR2	rs611917	1	109815252	1.192e-10	CELSR2	6.53638e-06	-0.25945	0.0231553	-0.13128	eQTL	NO
rs611917-CSF1	rs611917	1	109815252	1.192e-10	CSF1	0.171543	0.0791167	0.0334732	0.122928	aQTL	YES
rs611917-GPSM2	rs611917	1	109815252	1.192e-10	GPSM2	0.00105876	0.186524	0.000999783	0.187774	aQTL	NO
rs7528419-CELSR2	rs7528419	1	109817192	9.55e-11	CELSR2	0.0957038	-0.113058	0.108316	-0.108873	eQTL	NO
rs7528419-CSF1	rs7528419	1	109817192	9.55e-11	CSF1	0.107832	0.108995	0.102283	0.110749	aQTL	YES
rs7528419-GPSM2	rs7528419	1	109817192	9.55e-11	GPSM2	0.000720986	0.225635	0.00132183	0.214746	eQTL	NO
rs12740374-CELSR2	rs12740374	1	109817590	1.687e-15	CELSR2	0.101356	-0.111173	0.108235	-0.108892	eQTL	NO
rs12740374-CSF1	rs12740374	1	109817590	1.687e-15	CSF1	0.114298	0.107038	0.111113	0.107992	aQTL	YES
rs12740374-GPSM2	rs12740374	1	109817590	1.687e-15	GPSM2	0.000782138	0.224138	0.0015004	0.212305	eQTL	NO
rs660240-CELSR2	rs660240	1	109817838	1.568e-14	CELSR2	0.0307258	0.148467	0.101513	0.112498	eQTL	NO
rs660240-CSF1	rs660240	1	109817838	1.568e-14	CSF1	0.120461	-0.106663	0.0851669	-0.118225	aQTL	YES
rs660240-GPSM2	rs660240	1	109817838	1.568e-14	GPSM2	0.000686937	-0.229526	0.0016547	-0.213222	eQTL	NO
rs629301-CELSR2	rs629301	1	109818306	7.608e-13	CELSR2	0.106777	0.109399	0.107095	0.109195	eQTL	NO
rs629301-CSF1	rs629301	1	109818306	7.608e-13	CSF1	0.122419	-0.104658	0.121266	-0.104986	aQTL	YES
rs629301-GPSM2	rs629301	1	109818306	7.608e-13	GPSM2	0.000835844	-0.22282	0.00167139	-0.210122	eQTL	NO
rs646776-CELSR2	rs646776	1	109818530	2.722e-15	CELSR2	0.129623	0.102826	0.10448	0.110028	aQTL	NO
rs646776-CSF1	rs646776	1	109818530	2.722e-15	CSF1	0.126141	-0.103642	0.13248	-0.101948	eQTL	YES
rs646776-GPSM2	rs646776	1	109818530	2.722e-15	GPSM2	0.000857466	-0.222377	0.00161287	-0.210839	eQTL	NO
rs602633-CELSR2	rs602633	1	109821511	3.495e-14	CELSR2	0.0312409	0.149787	0.127287	0.106026	eQTL	NO
rs602633-CSF1	rs602633	1	109821511	3.495e-14	CSF1	0.117436	-0.108827	0.0934087	-0.116605	aQTL	YES
rs602633-GPSM2	rs602633	1	109821511	3.495e-14	GPSM2	0.000985736	-0.225476	0.00262309	-0.206421	eQTL	NO
rs599839-CELSR2	rs599839	1	109822166	1.231e-13	CELSR2	0.10401	0.112463	0.135254	0.103247	eQTL	NO
rs599839-CSF1	rs599839	1	109822166	1.231e-13	CSF1	0.117801	-0.108076	0.133696	-0.103638	eQTL	YES
rs599839-GPSM2	rs599839	1	109822166	1.231e-13	GPSM2	0.00114888	-0.22122	0.00283702	-0.203581	eQTL	NO
rs333947-CELSR2	rs333947	1	110470764	3.166e-09	CELSR2	0.294963	-0.0786987	0.858558	-0.0133838	eQTL	NO
rs333947-CSF1	rs333947	1	110470764	3.166e-09	CSF1	2.21883e-06	0.352464	0.00725486	0.201076	eQTL	YES
rs333947-GPSM2	rs333947	1	110470764	3.166e-09	GPSM2	0.00470609	0.208983	0.0522785	0.143978	eQTL	NO
rs7555325-CELSR2	rs7555325	1	110478911	2.762e-08	CELSR2	0.182377	0.0724072	0.0796591	0.0950335	aQTL	NO
rs7555325-CSF1	rs7555325	1	110478911	2.762e-08	CSF1	0.00274538	-0.162004	0.0146022	-0.13225	eQTL	YES
rs390923-CELSR2	rs390923	1	110499669	1.045e-08	CELSR2	0.0202448	-0.125118	0.0160514	-0.129607	aQTL	NO
rs390923-CSF1	rs390923	1	110499669	1.045e-08	CSF1	0.00299552	0.159563	0.0773217	0.0951583	eQTL	YES
rs3923113-GRB14	rs3923113	2	165501849	2.457e-09	GRB14	0.00086228	-0.194513	0.0658819	-0.10761	eQTL	NO
rs6754919-GRB14	rs6754919	2	165507843	9.443e-09	GRB14	0.00238688	-0.176595	0.0862197	-0.0999246	eQTL	NO
rs6713419-GRB14	rs6713419	2	165508300	9.447e-09	GRB14	0.0023574	-0.176837	0.0839785	-0.100658	eQTL	NO
rs10184004-GRB14	rs10184004	2	165508389	1.522e-10	GRB14	1.05984e-05	-0.246897	0.18597	-0.0745705	eQTL	NO
rs7607886-GRB14	rs7607886	2	165509579	1.775e-10	GRB14	9.06091e-05	-0.273647	0.0183356	-0.165385	eQTL	NO
rs10179126-GRB14	rs10179126	2	165511794	3.028e-09	GRB14	0.00219181	-0.177431	0.0740581	-0.10365	eQTL	NO
rs10195252-GRB14	rs10195252	2	165513091	3.489e-11	GRB14	1.52889e-05	-0.241964	0.127892	-0.0856439	eQTL	NO
rs13432797-GRB14	rs13432797	2	165526587	2.387e-08	GRB14	0.00999571	-0.150451	0.047221	-0.115944	eQTL	NO
rs1128249-GRB14	rs1128249	2	165528624	2.978e-10	GRB14	5.80338e-05	-0.225314	0.0793111	-0.0987429	eQTL	NO
rs13389219-GRB14	rs13389219	2	165528876	4.543e-10	GRB14	6.42361e-05	-0.224346	0.102218	-0.0921237	eQTL	NO
rs6717858-GRB14	rs6717858	2	165539661	2.222e-09	GRB14	4.79979e-05	-0.227849	0.0646597	-0.103991	eQTL	NO
rs12328675-GRB14	rs12328675	2	165540800	2.133e-15	GRB14	9.24214e-05	-0.351382	0.0296193	-0.19613	eQTL	NO
rs3769869-GRB14	rs3769869	2	165543199	2.478e-10	GRB14	0.000291759	-0.259729	0.00479056	-0.202513	eQTL	NO
rs10490694-GRB14	rs10490694	2	165548569	3.752e-08	GRB14	9.57193e-05	-0.35034	0.031703	-0.193543	eQTL	NO
rs7607980-GRB14	rs7607980	2	165551201	1.807e-15	GRB14	0.000202153	-0.333008	0.0285236	-0.196772	eQTL	NO
rs12692738-GRB14	rs12692738	2	165558252	1.887e-10	GRB14	3.40044e-05	-0.280368	0.00226422	-0.206999	eQTL	NO
rs10221833-GRB14	rs10221833	2	165577164	3.329e-08	GRB14	0.0271081	-0.20362	0.068953	-0.167577	eQTL	NO
rs13410987-GRB14	rs13410987	2	165580775	4.949e-10	GRB14	0.0452725	-0.18246	0.0919723	-0.153548	eQTL	NO
rs10178921-GRB14	rs10178921	2	165603512	6e-10	GRB14	0.0431698	-0.183957	0.10352	-0.148105	eQTL	NO
rs427059-GRB14	rs427059	2	165606954	2.613e-10	GRB14	0.0430603	-0.18405	0.103561	-0.148085	eQTL	NO
rs355829-GRB14	rs355829	2	165616315	1.242e-09	GRB14	0.0366801	-0.189086	0.105055	-0.146699	eQTL	NO
rs355847-GRB14	rs355847	2	165624815	1.533e-09	GRB14	0.0373288	-0.188197	0.107761	-0.145383	eQTL	NO
rs355849-GRB14	rs355849	2	165625830	1.037e-08	GRB14	0.0378125	-0.187529	0.108111	-0.14509	eQTL	NO
rs355909-GRB14	rs355909	2	165644545	2.274e-08	GRB14	9.93805e-07	-0.256564	0.0319644	-0.113194	eQTL	NO
rs13326165-NISCH	rs13326165	3	52532118	9.042e-11	NISCH	0.133287	0.0927575	0.71762	0.0224262	eQTL	NO
rs13099479-NISCH	rs13099479	3	52677478	1.819e-08	NISCH	1.78938e-05	-0.367649	0.267856	-0.0958302	eQTL	NO
rs3775228-AFF1	rs3775228	4	87985166	4.53e-09	AFF1	0.00185397	-0.176396	0.630424	-0.0273418	eQTL	NO
rs236996-AFF1	rs236996	4	88005203	1.244e-08	AFF1	0.00153191	0.178553	0.345724	0.0532769	eQTL	NO
rs236984-AFF1	rs236984	4	88008614	2.173e-08	AFF1	0.00152693	0.178694	0.345019	0.053381	eQTL	NO
rs236985-AFF1	rs236985	4	88008782	1.439e-08	AFF1	0.00150584	0.178905	0.343203	0.0535776	eQTL	NO
rs236992-AFF1	rs236992	4	88016739	1.109e-08	AFF1	0.00149184	-0.179084	0.341588	-0.0537653	eQTL	NO
rs236993-AFF1	rs236993	4	88016874	1.356e-08	AFF1	0.00149168	-0.179088	0.341582	-0.0537666	eQTL	NO
rs342452-AFF1	rs342452	4	88018408	1.747e-08	AFF1	0.00147885	-0.179288	0.339651	-0.054	eQTL	NO
rs3775214-AFF1	rs3775214	4	88023299	1.773e-08	AFF1	0.00145586	0.179903	0.332485	0.0549164	eQTL	NO
rs342456-AFF1	rs342456	4	88023870	1.276e-08	AFF1	0.00140364	-0.180461	0.326734	-0.0555623	eQTL	NO
rs442177-AFF1	rs442177	4	88030261	2.193e-09	AFF1	0.00104057	-0.183408	0.256943	-0.0635804	eQTL	NO
rs342438-AFF1	rs342438	4	88040406	2.878e-08	AFF1	0.00210024	-0.172752	0.377239	-0.0497197	eQTL	NO
rs1037814-AFF1	rs1037814	4	88049850	2.511e-08	AFF1	0.00237995	-0.171086	0.377282	-0.0498389	eQTL	NO
rs342469-AFF1	rs342469	4	88050554	2.432e-08	AFF1	0.00216638	-0.172293	0.380766	-0.04937	eQTL	NO
rs10023050-AFF1	rs10023050	4	88064431	4.1e-08	AFF1	0.00213761	0.173168	0.368079	0.0508897	eQTL	NO
rs2602836-ADH1A	rs2602836	4	100014805	4.964e-08	ADH1A	4.30978e-06	-0.236795	0.3064	0.0536502	eQTL	NO
rs3861397-CITED2	rs3861397	6	139828916	8.401e-11	CITED2	9.82673e-05	-0.227138	0.0905442	-0.0991035	eQTL	YES
rs605066-CITED2	rs605066	6	139829666	2.786e-08	CITED2	0.00031707	0.205238	0.256627	0.0649024	eQTL	YES
rs634869-CITED2	rs634869	6	139831757	1.003e-10	CITED2	0.000310465	0.205179	0.259784	0.0643585	eQTL	YES
rs632057-CITED2	rs632057	6	139834012	7.191e-10	CITED2	8.34444e-06	0.254815	0.0214623	0.132144	eQTL	YES
rs668459-CITED2	rs668459	6	139835689	1.423e-10	CITED2	0.000245316	0.206752	0.253457	0.064642	eQTL	YES
rs628751-CITED2	rs628751	6	139838419	2.538e-10	CITED2	2.08784e-05	0.237566	0.0346207	0.118486	eQTL	YES
rs592423-CITED2	rs592423	6	139840693	1.64e-09	CITED2	2.61315e-05	0.237877	0.0632377	0.105582	eQTL	YES
rs836472-RAC1	rs836472	7	6434904	7.42e-09	RAC1	0.0260996	0.14294	0.804358	-0.0159557	eQTL	NO
rs10951983-RAC1	rs10951983	7	6446027	3.598e-10	RAC1	0.0873229	0.115779	0.44455	-0.0518564	eQTL	NO
rs702485-RAC1	rs702485	7	6449272	6.45e-12	RAC1	1.66222e-06	0.256505	0.422326	0.0433421	eQTL	NO
rs836534-RAC1	rs836534	7	6474073	8.245e-10	RAC1	6.14268e-07	0.266837	0.388605	0.046572	eQTL	NO
rs10282707-SNX13	rs10282707	7	17911038	1.025e-11	SNX13	0.000124946	0.21226	0.0964748	0.0923601	eQTL	NO
rs4142995-SNX13	rs4142995	7	17919258	9.365e-12	SNX13	0.000154609	0.208914	0.0946936	0.0926517	eQTL	NO
rs2240466-FZD9	rs2240466	7	72856269	1.007e-11	FZD9	0.000449494	0.286061	0.00496417	0.232788	eQTL	NO
rs2240466-MLXIPL	rs2240466	7	72856269	1.007e-11	MLXIPL	5.12646e-20	0.738587	0.0145537	0.202971	eQTL	NO
rs1178979-FZD9	rs1178979	7	72856430	4.214e-11	FZD9	0.0259855	0.154504	0.112653	0.111823	eQTL	NO
rs1178979-MLXIPL	rs1178979	7	72856430	4.214e-11	MLXIPL	1.80974e-25	0.707673	0.230169	0.084771	eQTL	NO
rs1178977-FZD9	rs1178977	7	72857049	3.77e-11	FZD9	0.0259914	0.154499	0.11268	0.111815	eQTL	NO
rs1178977-MLXIPL	rs1178977	7	72857049	3.77e-11	MLXIPL	1.81153e-25	0.707669	0.230236	0.0847591	eQTL	NO
rs13231516-FZD9	rs13231516	7	72863249	2.22e-12	FZD9	0.000458088	0.285697	0.00507108	0.232257	eQTL	NO
rs13231516-MLXIPL	rs13231516	7	72863249	2.22e-12	MLXIPL	5.41718e-20	0.738248	0.0149541	0.20219	eQTL	NO
rs714052-FZD9	rs714052	7	72864869	2.212e-12	FZD9	0.000717339	0.274652	0.00799969	0.21887	eQTL	NO
rs714052-MLXIPL	rs714052	7	72864869	2.212e-12	MLXIPL	2.70397e-19	0.721677	0.0259205	0.184299	eQTL	NO
rs2074755-FZD9	rs2074755	7	72877166	3.74e-12	FZD9	0.000461377	0.285615	0.00513292	0.231993	eQTL	NO
rs2074755-MLXIPL	rs2074755	7	72877166	3.74e-12	MLXIPL	5.45381e-20	0.738377	0.0151033	0.201943	eQTL	NO
rs12056034-FZD9	rs12056034	7	72878645	1.296e-12	FZD9	0.00046224	0.285583	0.00513984	0.231964	eQTL	NO
rs12056034-MLXIPL	rs12056034	7	72878645	1.296e-12	MLXIPL	5.46309e-20	0.738386	0.0151271	0.201902	eQTL	NO
rs6976930-FZD9	rs6976930	7	72885810	4.399e-11	FZD9	0.0335675	0.147119	0.147393	0.101873	eQTL	NO
rs6976930-MLXIPL	rs6976930	7	72885810	4.399e-11	MLXIPL	1.02774e-24	0.695408	0.30763	0.0718964	eQTL	NO
rs17145713-FZD9	rs17145713	7	72904810	3.961e-11	FZD9	0.0264401	0.154081	0.114015	0.111433	eQTL	NO
rs17145713-MLXIPL	rs17145713	7	72904810	3.961e-11	MLXIPL	1.77017e-25	0.708002	0.231797	0.0844995	eQTL	NO
rs13244268-FZD9	rs13244268	7	72911843	8.079e-09	FZD9	0.00047005	0.285395	0.00517853	0.231905	eQTL	NO
rs13244268-MLXIPL	rs13244268	7	72911843	8.079e-09	MLXIPL	5.162e-20	0.739299	0.01509	0.202099	eQTL	NO
rs11983997-FZD9	rs11983997	7	72939244	3.362e-11	FZD9	0.0264367	0.154162	0.113575	0.111625	eQTL	NO
rs11983997-MLXIPL	rs11983997	7	72939244	3.362e-11	MLXIPL	1.46749e-25	0.709476	0.231038	0.0846797	eQTL	NO
rs13233571-FZD9	rs13233571	7	72971231	9.246e-13	FZD9	0.00040896	0.292655	0.00644832	0.229341	eQTL	NO
rs13233571-MLXIPL	rs13233571	7	72971231	9.246e-13	MLXIPL	6.62312e-21	0.767079	0.0204657	0.195634	eQTL	NO
rs17145738-FZD9	rs17145738	7	72982874	4.952e-13	FZD9	0.00047822	0.289244	0.00799082	0.223343	eQTL	NO
rs17145738-MLXIPL	rs17145738	7	72982874	4.952e-13	MLXIPL	2.04632e-21	0.776501	0.0210573	0.194731	eQTL	NO
rs13232120-FZD9	rs13232120	7	72983310	1.167e-11	FZD9	0.000467396	0.289144	0.00792559	0.223111	eQTL	NO
rs13232120-MLXIPL	rs13232120	7	72983310	1.167e-11	MLXIPL	2.03945e-21	0.774918	0.0210075	0.194402	eQTL	NO
rs11974409-FZD9	rs11974409	7	72989390	1.719e-11	FZD9	0.0206808	0.160174	0.118522	0.109785	eQTL	NO
rs11974409-MLXIPL	rs11974409	7	72989390	1.719e-11	MLXIPL	6.95596e-27	0.725063	0.246016	0.0817712	eQTL	NO
rs1051921-FZD9	rs1051921	7	73007943	1.143e-11	FZD9	0.0223005	0.158764	0.119791	0.109796	eQTL	NO
rs1051921-MLXIPL	rs1051921	7	73007943	1.143e-11	MLXIPL	5.99461e-27	0.728481	0.250097	0.0813559	eQTL	NO
rs17145750-FZD9	rs17145750	7	73026378	5.654e-12	FZD9	0.00414525	0.217759	0.101384	0.126533	eQTL	NO
rs17145750-MLXIPL	rs17145750	7	73026378	5.654e-12	MLXIPL	6.86828e-24	0.751276	0.22266	0.0944077	eQTL	NO
rs799166-FZD9	rs799166	7	73051932	1.86e-10	FZD9	0.0115359	0.217083	0.0143745	0.213513	eQTL	NO
rs799166-MLXIPL	rs799166	7	73051932	1.86e-10	MLXIPL	1.85582e-20	0.785653	0.0418593	0.177948	eQTL	NO
rs799165-FZD9	rs799165	7	73052057	1.372e-10	FZD9	0.00526295	0.244981	0.0132274	0.220876	eQTL	NO
rs799165-MLXIPL	rs799165	7	73052057	1.372e-10	MLXIPL	2.63534e-20	0.799955	0.0414111	0.182277	eQTL	NO
rs7777102-FZD9	rs7777102	7	73058017	1.009e-10	FZD9	0.0105972	0.220804	0.0141251	0.215213	eQTL	NO
rs7777102-MLXIPL	rs7777102	7	73058017	1.009e-10	MLXIPL	4.32304e-20	0.782627	0.0396506	0.180875	eQTL	NO
rs13234269-KLF14	rs13234269	7	130429186	8.876e-17	KLF14	1.51211e-29	0.571217	3.06966e-05	0.219263	eQTL	NO
rs13234269-LINC-PINT	rs13234269	7	130429186	8.876e-17	LINC-PINT	5.80418e-08	0.28521	0.1595	0.0741152	eQTL	NO
rs6971365-KLF14	rs6971365	7	130432481	1.308e-10	KLF14	3.66829e-20	-0.550813	0.000505907	-0.213648	eQTL	NO
rs6971365-LINC-PINT	rs6971365	7	130432481	1.308e-10	LINC-PINT	0.000398479	-0.218345	0.672583	-0.0259708	eQTL	NO
rs13241165-KLF14	rs13241165	7	130432538	1.032e-16	KLF14	1.38889e-29	0.569822	2.88799e-05	0.219315	eQTL	NO
rs13241165-LINC-PINT	rs13241165	7	130432538	1.032e-16	LINC-PINT	5.52354e-08	0.284796	0.15787	0.074179	eQTL	NO
rs4731702-KLF14	rs4731702	7	130433384	4.843e-17	KLF14	1.35327e-29	0.569621	2.8215e-05	0.219471	eQTL	NO
rs4731702-LINC-PINT	rs4731702	7	130433384	4.843e-17	LINC-PINT	5.54649e-08	0.284605	0.15829	0.0740646	eQTL	NO
rs11976955-KLF14	rs11976955	7	130433594	1.071e-09	KLF14	4.8457e-21	-0.548677	0.000723228	-0.202492	eQTL	NO
rs11976955-LINC-PINT	rs11976955	7	130433594	1.071e-09	LINC-PINT	8.87215e-05	-0.235335	0.390757	-0.0513998	eQTL	NO
rs6961342-KLF14	rs6961342	7	130433944	6.665e-10	KLF14	6.05139e-20	-0.549645	0.000458512	-0.215983	eQTL	NO
rs6961342-LINC-PINT	rs6961342	7	130433944	6.665e-10	LINC-PINT	0.00164537	-0.194939	0.846427	-0.0119436	eQTL	NO
rs287621-KLF14	rs287621	7	130435181	5.633e-10	KLF14	6.53256e-20	0.549077	0.000470764	0.215515	eQTL	NO
rs287621-LINC-PINT	rs287621	7	130435181	5.633e-10	LINC-PINT	0.00162336	0.195146	0.842677	0.0122369	eQTL	NO
rs11979110-KLF14	rs11979110	7	130436459	2.344e-16	KLF14	1.90652e-29	0.569293	3.27343e-05	0.218123	eQTL	NO
rs11979110-LINC-PINT	rs11979110	7	130436459	2.344e-16	LINC-PINT	4.18332e-08	0.287707	0.133592	0.0788882	eQTL	NO
rs13230111-KLF14	rs13230111	7	130437124	8.158e-17	KLF14	2.47786e-29	0.568234	3.52498e-05	0.217245	eQTL	NO
rs13230111-LINC-PINT	rs13230111	7	130437124	8.158e-17	LINC-PINT	3.80533e-08	0.288568	0.124451	0.0807932	eQTL	NO
rs7810507-KLF14	rs7810507	7	130437476	3.609e-10	KLF14	1.27985e-19	-0.543925	0.000590094	-0.211408	eQTL	NO
rs7810507-LINC-PINT	rs7810507	7	130437476	3.609e-10	LINC-PINT	0.00132384	-0.198406	0.774465	-0.0176336	eQTL	NO
rs13233731-KLF14	rs13233731	7	130437689	3.056e-16	KLF14	2.50846e-29	0.568181	3.55265e-05	0.217151	eQTL	NO
rs13233731-LINC-PINT	rs13233731	7	130437689	3.056e-16	LINC-PINT	3.78165e-08	0.288623	0.123966	0.0808966	eQTL	NO
rs13234407-KLF14	rs13234407	7	130438214	6.256e-17	KLF14	2.53089e-29	0.56814	3.55435e-05	0.217143	eQTL	NO
rs13234407-LINC-PINT	rs13234407	7	130438214	6.256e-17	LINC-PINT	3.76162e-08	0.288668	0.124123	0.0808623	eQTL	NO
rs7783857-KLF14	rs7783857	7	130439058	4.993e-10	KLF14	1.64501e-19	-0.543409	0.000620208	-0.210986	eQTL	NO
rs7783857-LINC-PINT	rs7783857	7	130439058	4.993e-10	LINC-PINT	0.00115335	-0.201206	0.75335	-0.019374	eQTL	NO
rs13241538-KLF14	rs13241538	7	130439862	1.296e-16	KLF14	2.47079e-29	0.568327	3.59761e-05	0.217033	eQTL	NO
rs13241538-LINC-PINT	rs13241538	7	130439862	1.296e-16	LINC-PINT	3.5227e-08	0.289307	0.122163	0.0812984	eQTL	NO
rs6467314-KLF14	rs6467314	7	130442141	2.131e-10	KLF14	1.54992e-20	-0.541672	0.00102031	-0.1967	eQTL	NO
rs6467314-LINC-PINT	rs6467314	7	130442141	2.131e-10	LINC-PINT	5.51604e-05	-0.241922	0.3156	-0.0600646	eQTL	NO
rs3996352-KLF14	rs3996352	7	130444934	3.59e-17	KLF14	2.45972e-29	0.56849	3.75426e-05	0.21658	eQTL	NO
rs3996352-LINC-PINT	rs3996352	7	130444934	3.59e-17	LINC-PINT	2.85389e-08	0.291276	0.116132	0.082656	eQTL	NO
rs11765979-KLF14	rs11765979	7	130445877	3.111e-17	KLF14	2.4786e-29	0.568468	3.83794e-05	0.216319	eQTL	NO
rs11765979-LINC-PINT	rs11765979	7	130445877	3.111e-17	LINC-PINT	2.58291e-08	0.292174	0.113257	0.0833139	eQTL	NO
rs1364422-KLF14	rs1364422	7	130445981	3.854e-10	KLF14	1.99121e-19	-0.543041	0.00072473	-0.208697	eQTL	NO
rs1364422-LINC-PINT	rs1364422	7	130445981	3.854e-10	LINC-PINT	0.000956147	-0.204766	0.687796	-0.0248133	eQTL	NO
rs1596972-KLF14	rs1596972	7	130453382	2.064e-13	KLF14	1.95455e-21	-0.496409	0.000364229	-0.191284	eQTL	NO
rs1596972-LINC-PINT	rs1596972	7	130453382	2.064e-13	LINC-PINT	6.53144e-07	-0.266809	0.0311736	-0.115503	eQTL	NO
rs1562398-KLF14	rs1562398	7	130457931	4.147e-12	KLF14	2.73392e-21	-0.499026	0.000327743	-0.194436	eQTL	NO
rs1562398-LINC-PINT	rs1562398	7	130457931	4.147e-12	LINC-PINT	9.26246e-07	-0.265522	0.0326591	-0.115511	eQTL	NO
rs10954284-KLF14	rs10954284	7	130463758	5.804e-17	KLF14	3.42694e-29	0.568574	4.48632e-05	0.214983	eQTL	NO
rs10954284-LINC-PINT	rs10954284	7	130463758	5.804e-17	LINC-PINT	2.19126e-08	0.294379	0.115945	0.0829076	eQTL	NO
rs9641894-KLF14	rs9641894	7	130465054	8.285e-13	KLF14	1.47123e-21	-0.500713	0.000346121	-0.193097	eQTL	NO
rs9641894-LINC-PINT	rs9641894	7	130465054	8.285e-13	LINC-PINT	7.14616e-07	-0.267418	0.0323783	-0.115354	eQTL	NO
rs1447059-KLF14	rs1447059	7	130465654	6.473e-12	KLF14	2.55685e-20	-0.497687	0.000430288	-0.194646	eQTL	NO
rs1447059-LINC-PINT	rs1447059	7	130465654	6.473e-12	LINC-PINT	7.88055e-07	-0.272877	0.0365071	-0.115486	eQTL	NO
rs1447060-KLF14	rs1447060	7	130466091	8.634e-12	KLF14	3.12e-20	-0.496861	0.000464638	-0.193627	eQTL	NO
rs1447060-LINC-PINT	rs1447060	7	130466091	8.634e-12	LINC-PINT	8.29421e-07	-0.272475	0.0375107	-0.114936	eQTL	NO
rs972283-KLF14	rs972283	7	130466854	4.599e-16	KLF14	4.13883e-29	-0.570395	4.95745e-05	-0.214748	eQTL	NO
rs972283-LINC-PINT	rs972283	7	130466854	4.599e-16	LINC-PINT	2.49719e-08	-0.29455	0.118646	-0.0826758	eQTL	NO
rs738134-KLF14	rs738134	7	130467575	5.562e-10	KLF14	1.51893e-20	-0.543529	0.000655563	-0.204639	eQTL	NO
rs738134-LINC-PINT	rs738134	7	130467575	5.562e-10	LINC-PINT	1.3277e-05	-0.261874	0.215103	-0.0744207	eQTL	NO
rs13225097-FASTK	rs13225097	7	150307167	4.328e-08	FASTK	0.210532	0.0793733	0.581235	0.0349889	eQTL	NO
rs17173637-FASTK	rs17173637	7	150529449	1.899e-08	FASTK	0.00159907	-0.316509	0.00039723	-0.354943	aQTL	NO
rs17152302-SOX7	rs17152302	8	10620026	3.955e-08	SOX7	1.15867e-08	-0.351244	0.0816912	-0.107287	eQTL	NO
rs17152305-SOX7	rs17152305	8	10620104	3.702e-08	SOX7	1.18966e-08	-0.351234	0.078158	-0.108629	eQTL	NO
rs7826180-SOX7	rs7826180	8	10627844	2.345e-08	SOX7	1.11359e-08	-0.349865	0.0760766	-0.108758	eQTL	NO
rs7014168-SOX7	rs7014168	8	10641965	9.203e-10	SOX7	3.92132e-10	-0.390453	0.0480775	-0.123731	eQTL	NO
rs9657541-SOX7	rs9657541	8	10643164	2.247e-09	SOX7	1.2127e-11	-0.430359	0.0266832	-0.141425	eQTL	NO
rs10107180-SOX7	rs10107180	8	10649086	7.784e-09	SOX7	5.3799e-10	-0.381392	0.0649597	-0.113737	eQTL	NO
rs891554-SOX7	rs891554	8	10650780	2.727e-08	SOX7	6.39637e-10	-0.374871	0.0564323	-0.116043	eQTL	NO
rs10113332-SOX7	rs10113332	8	10654161	1.571e-08	SOX7	5.43614e-10	-0.379208	0.0603256	-0.115124	eQTL	NO
rs10099021-SOX7	rs10099021	8	10654227	1.272e-08	SOX7	5.8781e-10	-0.377841	0.0635186	-0.113535	eQTL	NO
rs6985218-SOX7	rs6985218	8	10655416	1.05e-08	SOX7	5.80494e-10	-0.377895	0.0634511	-0.113545	eQTL	NO
rs7826458-SOX7	rs7826458	8	10657406	2.066e-08	SOX7	5.70866e-10	-0.377962	0.0636611	-0.113429	eQTL	NO
rs10097531-SOX7	rs10097531	8	10658892	3.532e-08	SOX7	5.33251e-10	-0.378704	0.0609123	-0.114656	eQTL	NO
rs7838341-SOX7	rs7838341	8	10661734	3.12e-08	SOX7	1.12936e-09	-0.372666	0.0699198	-0.111196	eQTL	NO
rs10099137-SOX7	rs10099137	8	10662237	2.121e-08	SOX7	1.13977e-09	-0.372597	0.0700573	-0.111148	eQTL	NO
rs10109034-SOX7	rs10109034	8	10662312	4.338e-08	SOX7	1.1425e-09	-0.372575	0.0700877	-0.111136	eQTL	NO
rs7823521-SOX7	rs7823521	8	10669393	4.717e-09	SOX7	1.07542e-09	-0.372734	0.0645036	-0.113294	eQTL	NO
rs17152520-SOX7	rs17152520	8	10670074	2.825e-08	SOX7	1.11834e-09	-0.372805	0.0638718	-0.113698	eQTL	NO
rs1549794-SOX7	rs1549794	8	10670723	2.481e-08	SOX7	1.18074e-09	-0.372704	0.063253	-0.114091	eQTL	NO
rs4075205-RHPN1	rs4075205	8	144284709	3.542e-09	RHPN1	0.000235225	-0.192872	0.236512	-0.0622923	eQTL	NO
rs10087900-RHPN1	rs10087900	8	144303418	2.174e-09	RHPN1	4.86839e-05	-0.214196	0.149108	-0.0764038	eQTL	NO
rs80164982-ARHGAP1	rs80164982	11	45712502	4.701e-08	ARHGAP1	0.196513	-0.127476	0.340011	0.094456	eQTL	NO
rs74458891-ARHGAP1	rs74458891	11	45740020	6.492e-09	ARHGAP1	0.232107	-0.116756	0.463344	0.0718721	eQTL	NO
rs7124616-ARHGAP1	rs7124616	11	45761422	2.234e-08	ARHGAP1	0.712211	0.0277021	0.226684	0.0909904	aQTL	NO
rs7113492-ARHGAP1	rs7113492	11	45761489	2.029e-08	ARHGAP1	0.711584	0.027769	0.226287	0.0910803	aQTL	NO
rs2121703-ARHGAP1	rs2121703	11	45762123	1.102e-08	ARHGAP1	0.163714	-0.127434	0.738607	0.0306374	eQTL	NO
rs7128597-ARHGAP1	rs7128597	11	45762227	1.822e-08	ARHGAP1	0.708911	0.0280729	0.222875	0.0918649	aQTL	NO
rs6485672-ARHGAP1	rs6485672	11	46309968	3.418e-10	ARHGAP1	0.175069	-0.0724649	0.376355	-0.0474183	eQTL	NO
rs6485672-MADD	rs6485672	11	46309968	3.418e-10	MADD	0.0956731	0.0886484	0.734985	0.0179269	eQTL	NO
rs6485672-NR1H3	rs6485672	11	46309968	3.418e-10	NR1H3	0.0704256	-0.0970773	0.546002	-0.0323913	eQTL	NO
rs10838612-ARHGAP1	rs10838612	11	46701728	2.05e-20	ARHGAP1	0.00391617	-0.255151	0.16885	0.122308	eQTL	NO
rs10838612-MADD	rs10838612	11	46701728	2.05e-20	MADD	0.835838	0.0183088	0.327097	0.0860763	aQTL	NO
rs10838612-NR1H3	rs10838612	11	46701728	2.05e-20	NR1H3	5.70298e-05	0.356623	0.194327	0.115464	eQTL	NO
rs4752927-ARHGAP1	rs4752927	11	46702160	5.208e-17	ARHGAP1	0.00392527	-0.255499	0.167652	0.122851	eQTL	NO
rs4752927-MADD	rs4752927	11	46702160	5.208e-17	MADD	0.836092	0.0183097	0.323896	0.0867876	aQTL	NO
rs4752927-NR1H3	rs4752927	11	46702160	5.208e-17	NR1H3	5.80096e-05	0.356849	0.196197	0.115168	eQTL	NO
rs7932354-ARHGAP1	rs7932354	11	46722221	1.761e-08	ARHGAP1	1.07687e-09	0.368342	0.0608296	-0.114942	eQTL	NO
rs7932354-MADD	rs7932354	11	46722221	1.761e-08	MADD	0.0766168	-0.107847	0.019863	-0.140946	aQTL	NO
rs7932354-NR1H3	rs7932354	11	46722221	1.761e-08	NR1H3	3.56252e-05	-0.252724	0.0411009	-0.12529	eQTL	NO
rs58922799-ARHGAP1	rs58922799	11	46725196	1.269e-12	ARHGAP1	0.000189722	-0.282761	0.0311573	0.164261	eQTL	NO
rs58922799-MADD	rs58922799	11	46725196	1.269e-12	MADD	0.72489	0.0266881	0.174437	0.102353	aQTL	NO
rs58922799-NR1H3	rs58922799	11	46725196	1.269e-12	NR1H3	2.65527e-06	0.356376	0.118905	0.119039	eQTL	NO
rs11038977-ARHGAP1	rs11038977	11	46734384	6.088e-27	ARHGAP1	0.000170228	-0.283678	0.0329783	0.161895	eQTL	NO
rs11038977-MADD	rs11038977	11	46734384	6.088e-27	MADD	0.64747	0.0345392	0.174351	0.101969	aQTL	NO
rs11038977-NR1H3	rs11038977	11	46734384	6.088e-27	NR1H3	1.04581e-06	0.368867	0.0964525	0.12638	eQTL	NO
rs2070850-ARHGAP1	rs2070850	11	46741495	2.995e-26	ARHGAP1	0.000175323	-0.284615	0.0300794	0.165537	eQTL	NO
rs2070850-MADD	rs2070850	11	46741495	2.995e-26	MADD	0.724515	0.0267605	0.177835	0.101683	aQTL	NO
rs2070850-NR1H3	rs2070850	11	46741495	2.995e-26	NR1H3	2.47402e-06	0.357915	0.121989	0.118208	eQTL	NO
rs3136441-ARHGAP1	rs3136441	11	46743247	6.759e-29	ARHGAP1	0.000175999	-0.283325	0.0309169	0.164003	eQTL	NO
rs3136441-MADD	rs3136441	11	46743247	6.759e-29	MADD	0.734928	0.0255987	0.184222	0.0997788	aQTL	NO
rs3136441-NR1H3	rs3136441	11	46743247	6.759e-29	NR1H3	2.11307e-06	0.358769	0.115103	0.11992	eQTL	NO
rs3136447-ARHGAP1	rs3136447	11	46744368	5.078e-16	ARHGAP1	1.59529e-06	-0.317058	0.0201157	0.154956	eQTL	NO
rs3136447-MADD	rs3136447	11	46744368	5.078e-16	MADD	0.428872	0.0524815	0.0851174	0.113486	aQTL	NO
rs3136447-NR1H3	rs3136447	11	46744368	5.078e-16	NR1H3	5.00888e-05	0.269816	0.0383326	0.13825	eQTL	NO
rs3136449-ARHGAP1	rs3136449	11	46744470	3.826e-13	ARHGAP1	0.000175026	-0.283261	0.0307237	0.164095	eQTL	NO
rs3136449-MADD	rs3136449	11	46744470	3.826e-13	MADD	0.714255	0.0276666	0.178752	0.100975	aQTL	NO
rs3136449-NR1H3	rs3136449	11	46744470	3.826e-13	NR1H3	2.12955e-06	0.358439	0.114432	0.120071	eQTL	NO
rs5896-ARHGAP1	rs5896	11	46745003	1e-26	ARHGAP1	0.000161023	-0.284425	0.0319819	0.162659	eQTL	NO
rs5896-MADD	rs5896	11	46745003	1e-26	MADD	0.665414	0.0326308	0.180093	0.100526	aQTL	NO
rs5896-NR1H3	rs5896	11	46745003	1e-26	NR1H3	1.28857e-06	0.365427	0.10254	0.124005	eQTL	NO
rs3136457-ARHGAP1	rs3136457	11	46746258	8.484e-25	ARHGAP1	0.000174834	-0.283281	0.0307432	0.164075	eQTL	NO
rs3136457-MADD	rs3136457	11	46746258	8.484e-25	MADD	0.714437	0.0276481	0.178814	0.100961	aQTL	NO
rs3136457-NR1H3	rs3136457	11	46746258	8.484e-25	NR1H3	2.13547e-06	0.358397	0.114598	0.120015	eQTL	NO
rs3136460-ARHGAP1	rs3136460	11	46747065	1.919e-24	ARHGAP1	0.00017474	-0.283296	0.0307414	0.16408	eQTL	NO
rs3136460-MADD	rs3136460	11	46747065	1.919e-24	MADD	0.714425	0.0276498	0.178765	0.100973	aQTL	NO
rs3136460-NR1H3	rs3136460	11	46747065	1.919e-24	NR1H3	2.13734e-06	0.358389	0.114652	0.119999	eQTL	NO
rs1799867-ARHGAP1	rs1799867	11	46747979	2.499e-13	ARHGAP1	0.000174603	-0.283451	0.0305959	0.164304	eQTL	NO
rs1799867-MADD	rs1799867	11	46747979	2.499e-13	MADD	0.71051	0.0280605	0.178884	0.100996	aQTL	NO
rs1799867-NR1H3	rs1799867	11	46747979	2.499e-13	NR1H3	1.98492e-06	0.359681	0.112608	0.120739	eQTL	NO
rs75185853-ARHGAP1	rs75185853	11	46751401	3.712e-27	ARHGAP1	0.000174538	-0.283472	0.030527	0.16438	eQTL	NO
rs75185853-MADD	rs75185853	11	46751401	3.712e-27	MADD	0.710369	0.0280762	0.178566	0.101075	aQTL	NO
rs75185853-NR1H3	rs75185853	11	46751401	3.712e-27	NR1H3	1.9969e-06	0.359608	0.113002	0.120613	eQTL	NO
rs3136499-ARHGAP1	rs3136499	11	46758290	3.333e-13	ARHGAP1	0.000174155	-0.283532	0.0304604	0.164457	eQTL	NO
rs3136499-MADD	rs3136499	11	46758290	3.333e-13	MADD	0.710417	0.0280733	0.178283	0.101148	aQTL	NO
rs3136499-NR1H3	rs3136499	11	46758290	3.333e-13	NR1H3	2.01271e-06	0.359514	0.113554	0.120437	eQTL	NO
rs4076557-ARHGAP1	rs4076557	11	46764649	1.921e-24	ARHGAP1	0.000238402	-0.279541	0.034753	0.161581	eQTL	NO
rs4076557-MADD	rs4076557	11	46764649	1.921e-24	MADD	0.74762	0.0245004	0.190734	0.0990122	aQTL	NO
rs4076557-NR1H3	rs4076557	11	46764649	1.921e-24	NR1H3	2.01708e-06	0.362004	0.108754	0.12292	eQTL	NO
rs11604876-ARHGAP1	rs11604876	11	46768041	5.424e-24	ARHGAP1	0.000203341	-0.282783	0.0374183	0.159399	eQTL	NO
rs11604876-MADD	rs11604876	11	46768041	5.424e-24	MADD	0.744327	0.0248488	0.19667	0.0977717	aQTL	NO
rs11604876-NR1H3	rs11604876	11	46768041	5.424e-24	NR1H3	2.08633e-06	0.361744	0.115721	0.120645	eQTL	NO
rs78500566-ARHGAP1	rs78500566	11	46769788	5.321e-11	ARHGAP1	0.000202524	-0.282882	0.0376315	0.159235	eQTL	NO
rs78500566-MADD	rs78500566	11	46769788	5.321e-11	MADD	0.743925	0.0248913	0.19714	0.097677	aQTL	NO
rs78500566-NR1H3	rs78500566	11	46769788	5.321e-11	NR1H3	2.06455e-06	0.361933	0.11554	0.120715	eQTL	NO
rs4752932-ARHGAP1	rs4752932	11	46773354	1.066e-24	ARHGAP1	0.00021169	-0.281772	0.0365175	0.160021	eQTL	NO
rs4752932-MADD	rs4752932	11	46773354	1.066e-24	MADD	0.743722	0.0248884	0.193572	0.0983667	aQTL	NO
rs4752932-NR1H3	rs4752932	11	46773354	1.066e-24	NR1H3	2.21261e-06	0.360541	0.116019	0.120443	eQTL	NO
rs4453193-ARHGAP1	rs4453193	11	46787406	6.555e-25	ARHGAP1	0.000208616	-0.282366	0.0365532	0.160169	eQTL	NO
rs4453193-MADD	rs4453193	11	46787406	6.555e-25	MADD	0.732752	0.026024	0.195251	0.0981071	aQTL	NO
rs4453193-NR1H3	rs4453193	11	46787406	6.555e-25	NR1H3	1.93572e-06	0.362973	0.116068	0.120561	eQTL	NO
rs10734548-ARHGAP1	rs10734548	11	46787573	3.188e-08	ARHGAP1	1.48375e-06	0.314166	0.0275162	-0.145208	eQTL	NO
rs10734548-MADD	rs10734548	11	46787573	3.188e-08	MADD	0.397834	-0.0554105	0.099616	-0.107243	aQTL	NO
rs10734548-NR1H3	rs10734548	11	46787573	3.188e-08	NR1H3	2.50218e-05	-0.276909	0.0368547	-0.137641	eQTL	NO
rs4752933-ARHGAP1	rs4752933	11	46803785	1.285e-24	ARHGAP1	0.0002098	-0.282259	0.0363213	0.160368	eQTL	NO
rs4752933-MADD	rs4752933	11	46803785	1.285e-24	MADD	0.731057	0.0261958	0.194782	0.0982103	aQTL	NO
rs4752933-NR1H3	rs4752933	11	46803785	1.285e-24	NR1H3	1.92386e-06	0.363067	0.116212	0.120514	eQTL	NO
rs7941964-ARHGAP1	rs7941964	11	46805575	1.258e-11	ARHGAP1	0.000172688	0.283483	0.0396829	-0.156235	eQTL	NO
rs7941964-MADD	rs7941964	11	46805575	1.258e-11	MADD	0.629242	-0.0364753	0.175239	-0.101786	aQTL	NO
rs7941964-NR1H3	rs7941964	11	46805575	1.258e-11	NR1H3	8.33344e-07	-0.372271	0.0900616	-0.1289	eQTL	NO
rs10838620-ARHGAP1	rs10838620	11	46818098	1.046e-15	ARHGAP1	1.4978e-06	0.314	0.0273599	-0.145333	eQTL	NO
rs10838620-MADD	rs10838620	11	46818098	1.046e-15	MADD	0.396783	-0.0555259	0.0993674	-0.107306	aQTL	NO
rs10838620-NR1H3	rs10838620	11	46818098	1.046e-15	NR1H3	2.50007e-05	-0.276881	0.0369489	-0.137552	eQTL	NO
rs4752936-ARHGAP1	rs4752936	11	46821078	1.687e-25	ARHGAP1	0.000209441	-0.282272	0.0364161	0.160276	eQTL	NO
rs4752936-MADD	rs4752936	11	46821078	1.687e-25	MADD	0.73156	0.0261431	0.195336	0.0980819	aQTL	NO
rs4752936-NR1H3	rs4752936	11	46821078	1.687e-25	NR1H3	1.92426e-06	0.363039	0.116664	0.120357	eQTL	NO
rs10734549-ARHGAP1	rs10734549	11	46822686	2.247e-08	ARHGAP1	1.34992e-06	0.315082	0.028807	-0.143892	eQTL	NO
rs10734549-MADD	rs10734549	11	46822686	2.247e-08	MADD	0.402662	-0.0547947	0.100409	-0.106893	aQTL	NO
rs10734549-NR1H3	rs10734549	11	46822686	2.247e-08	NR1H3	2.68864e-05	-0.275597	0.0382221	-0.136534	eQTL	NO
rs7101374-ARHGAP1	rs7101374	11	46824241	3.383e-08	ARHGAP1	1.47842e-06	0.314072	0.0288891	-0.143888	eQTL	NO
rs7101374-MADD	rs7101374	11	46824241	3.383e-08	MADD	0.426565	-0.052085	0.109031	-0.104326	aQTL	NO
rs7101374-NR1H3	rs7101374	11	46824241	3.383e-08	NR1H3	2.36899e-05	-0.277584	0.0389819	-0.136069	eQTL	NO
rs6485695-ARHGAP1	rs6485695	11	46836165	2.596e-08	ARHGAP1	1.3789e-06	0.317155	0.0293414	-0.144485	eQTL	NO
rs6485695-MADD	rs6485695	11	46836165	2.596e-08	MADD	0.399801	-0.0555391	0.0846389	-0.113021	aQTL	NO
rs6485695-NR1H3	rs6485695	11	46836165	2.596e-08	NR1H3	3.43537e-05	-0.274002	0.0342096	-0.140536	eQTL	NO
rs4752940-ARHGAP1	rs4752940	11	46847715	2.275e-09	ARHGAP1	0.000205868	-0.282623	0.0371089	0.159701	eQTL	NO
rs4752940-MADD	rs4752940	11	46847715	2.275e-09	MADD	0.734959	0.0258011	0.196028	0.0979382	aQTL	NO
rs4752940-NR1H3	rs4752940	11	46847715	2.275e-09	NR1H3	2.01468e-06	0.362372	0.117082	0.12023	eQTL	NO
rs1007738-ARHGAP1	rs1007738	11	46849360	2.482e-08	ARHGAP1	1.17601e-06	0.316753	0.0285051	-0.144126	eQTL	NO
rs1007738-MADD	rs1007738	11	46849360	2.482e-08	MADD	0.45574	-0.0488262	0.100986	-0.106684	aQTL	NO
rs1007738-NR1H3	rs1007738	11	46849360	2.482e-08	NR1H3	4.97714e-05	-0.26634	0.0428018	-0.133423	eQTL	NO
rs7480140-ARHGAP1	rs7480140	11	46856335	1.914e-08	ARHGAP1	1.29768e-06	0.315403	0.0295487	-0.143151	eQTL	NO
rs7480140-MADD	rs7480140	11	46856335	1.914e-08	MADD	0.408627	-0.0540721	0.100745	-0.106726	aQTL	NO
rs7480140-NR1H3	rs7480140	11	46856335	1.914e-08	NR1H3	2.92143e-05	-0.274217	0.0389728	-0.13593	eQTL	NO
rs11039002-ARHGAP1	rs11039002	11	46857279	2.115e-24	ARHGAP1	0.00031515	-0.27141	0.0360374	0.15887	eQTL	NO
rs11039002-MADD	rs11039002	11	46857279	2.115e-24	MADD	0.850633	0.0141964	0.269072	0.0828214	aQTL	NO
rs11039002-NR1H3	rs11039002	11	46857279	2.115e-24	NR1H3	2.36437e-06	0.35603	0.0997056	0.124919	eQTL	NO
rs2306026-ARHGAP1	rs2306026	11	46889713	5.971e-09	ARHGAP1	1.25232e-06	0.316336	0.0300616	-0.142922	eQTL	NO
rs2306026-MADD	rs2306026	11	46889713	5.971e-09	MADD	0.409386	-0.0540667	0.0994052	-0.10731	aQTL	NO
rs2306026-NR1H3	rs2306026	11	46889713	5.971e-09	NR1H3	2.98387e-05	-0.274322	0.0388979	-0.136189	eQTL	NO
rs2290883-ARHGAP1	rs2290883	11	46890197	3.103e-24	ARHGAP1	0.000206235	-0.282865	0.0371973	0.159783	eQTL	NO
rs2290883-MADD	rs2290883	11	46890197	3.103e-24	MADD	0.729715	0.0263577	0.191068	0.09913	aQTL	NO
rs2290883-NR1H3	rs2290883	11	46890197	3.103e-24	NR1H3	1.96903e-06	0.363074	0.114026	0.12136	eQTL	NO
rs2290884-ARHGAP1	rs2290884	11	46890388	1.219e-08	ARHGAP1	1.24247e-06	0.316405	0.0303604	-0.142651	eQTL	NO
rs2290884-MADD	rs2290884	11	46890388	1.219e-08	MADD	0.408985	-0.0541078	0.0995266	-0.107262	aQTL	NO
rs2290884-NR1H3	rs2290884	11	46890388	1.219e-08	NR1H3	2.97518e-05	-0.274339	0.0389993	-0.136105	eQTL	NO
rs11039014-ARHGAP1	rs11039014	11	46895378	6.342e-09	ARHGAP1	1.07661e-06	0.319424	0.0249894	-0.14821	eQTL	NO
rs11039014-MADD	rs11039014	11	46895378	6.342e-09	MADD	0.381103	-0.0576111	0.0761245	-0.115915	aQTL	NO
rs11039014-NR1H3	rs11039014	11	46895378	6.342e-09	NR1H3	3.16883e-05	-0.274437	0.0331967	-0.14094	eQTL	NO
rs4752946-ARHGAP1	rs4752946	11	46896908	2.24e-23	ARHGAP1	0.000174821	-0.283329	0.0415026	0.154871	eQTL	NO
rs4752946-MADD	rs4752946	11	46896908	2.24e-23	MADD	0.639526	0.0353946	0.176251	0.101575	aQTL	NO
rs4752946-NR1H3	rs4752946	11	46896908	2.24e-23	NR1H3	8.23916e-07	0.372536	0.0877623	0.129864	eQTL	NO
rs2306033-ARHGAP1	rs2306033	11	46897446	3.331e-25	ARHGAP1	0.00021169	-0.281772	0.0365175	0.160021	eQTL	NO
rs2306033-MADD	rs2306033	11	46897446	3.331e-25	MADD	0.743722	0.0248884	0.193572	0.0983667	aQTL	NO
rs2306033-NR1H3	rs2306033	11	46897446	3.331e-25	NR1H3	2.21261e-06	0.360541	0.116019	0.120443	eQTL	NO
rs60258676-ARHGAP1	rs60258676	11	46897787	4.762e-12	ARHGAP1	0.000168247	-0.281108	0.0408428	0.153767	eQTL	NO
rs60258676-MADD	rs60258676	11	46897787	4.762e-12	MADD	0.645364	0.0344191	0.204832	0.0942524	aQTL	NO
rs60258676-NR1H3	rs60258676	11	46897787	4.762e-12	NR1H3	6.87769e-07	0.371267	0.097883	0.124605	eQTL	NO
rs964551-ARHGAP1	rs964551	11	46897995	3.771e-08	ARHGAP1	1.26811e-06	0.316329	0.0292642	-0.143689	eQTL	NO
rs964551-MADD	rs964551	11	46897995	3.771e-08	MADD	0.407662	-0.0542921	0.0982493	-0.10773	aQTL	NO
rs964551-NR1H3	rs964551	11	46897995	3.771e-08	NR1H3	2.91076e-05	-0.274821	0.0380135	-0.136876	eQTL	NO
rs2306028-ARHGAP1	rs2306028	11	46900659	1.808e-24	ARHGAP1	0.000219553	-0.2821	0.0347644	0.162134	eQTL	NO
rs2306028-MADD	rs2306028	11	46900659	1.808e-24	MADD	0.723667	0.0270138	0.188385	0.0998847	aQTL	NO
rs2306028-NR1H3	rs2306028	11	46900659	1.808e-24	NR1H3	1.76097e-06	0.365323	0.111423	0.122427	eQTL	NO
rs4752947-ARHGAP1	rs4752947	11	46901156	6.335e-22	ARHGAP1	0.000221208	-0.282025	0.0346094	0.162312	eQTL	NO
rs4752947-MADD	rs4752947	11	46901156	6.335e-22	MADD	0.723475	0.02704	0.188596	0.0998617	aQTL	NO
rs4752947-NR1H3	rs4752947	11	46901156	6.335e-22	NR1H3	1.73493e-06	0.365638	0.111648	0.122381	eQTL	NO
rs10838628-ARHGAP1	rs10838628	11	46906706	1.551e-09	ARHGAP1	0.000293805	-0.27686	0.0268687	0.170215	eQTL	NO
rs10838628-MADD	rs10838628	11	46906706	1.551e-09	MADD	0.73522	0.0258774	0.187475	0.100238	aQTL	NO
rs10838628-NR1H3	rs10838628	11	46906706	1.551e-09	NR1H3	1.31e-06	0.370312	0.134387	0.115317	eQTL	NO
rs2306027-ARHGAP1	rs2306027	11	46907827	2.207e-08	ARHGAP1	2.90899e-06	0.306591	0.0181357	-0.156223	eQTL	NO
rs2306027-MADD	rs2306027	11	46907827	2.207e-08	MADD	0.374294	-0.0584488	0.0994084	-0.107722	aQTL	NO
rs2306027-NR1H3	rs2306027	11	46907827	2.207e-08	NR1H3	1.75539e-05	-0.283139	0.0401562	-0.135846	eQTL	NO
rs2306036-ARHGAP1	rs2306036	11	46911704	4.269e-13	ARHGAP1	0.00132421	0.237121	0.0246547	-0.166701	eQTL	NO
rs2306036-MADD	rs2306036	11	46911704	4.269e-13	MADD	0.446156	-0.0562364	0.134815	-0.109705	aQTL	NO
rs2306036-NR1H3	rs2306036	11	46911704	4.269e-13	NR1H3	2.6678e-07	-0.379576	0.10017	-0.122172	eQTL	NO
rs2306037-ARHGAP1	rs2306037	11	46911781	2.207e-26	ARHGAP1	0.00152869	-0.235885	0.0222849	0.17087	eQTL	NO
rs2306037-MADD	rs2306037	11	46911781	2.207e-26	MADD	0.533901	0.0462762	0.15155	0.106027	aQTL	NO
rs2306037-NR1H3	rs2306037	11	46911781	2.207e-26	NR1H3	6.93937e-07	0.369186	0.131009	0.113105	eQTL	NO
rs898604-ARHGAP1	rs898604	11	46917983	2.021e-19	ARHGAP1	0.00161593	0.232559	0.0230463	-0.168372	eQTL	NO
rs898604-MADD	rs898604	11	46917983	2.021e-19	MADD	0.446498	-0.0561133	0.139868	-0.108151	aQTL	NO
rs898604-NR1H3	rs898604	11	46917983	2.021e-19	NR1H3	2.43886e-07	-0.380245	0.107207	-0.11954	eQTL	NO
rs11039024-ARHGAP1	rs11039024	11	46923168	1.087e-25	ARHGAP1	0.00282551	-0.220074	0.0190436	0.173485	eQTL	NO
rs11039024-MADD	rs11039024	11	46923168	1.087e-25	MADD	0.489949	0.050832	0.155195	0.104017	aQTL	NO
rs11039024-NR1H3	rs11039024	11	46923168	1.087e-25	NR1H3	3.75586e-07	0.373928	0.124161	0.113976	eQTL	NO
rs11606992-ARHGAP1	rs11606992	11	46931941	1.278e-12	ARHGAP1	0.00265167	-0.224395	0.019045	0.175757	eQTL	NO
rs11606992-MADD	rs11606992	11	46931941	1.278e-12	MADD	0.435736	0.0581357	0.118937	0.115581	aQTL	NO
rs11606992-NR1H3	rs11606992	11	46931941	1.278e-12	NR1H3	3.3105e-07	0.380578	0.131009	0.113414	eQTL	NO
rs79920646-ARHGAP1	rs79920646	11	46934260	1.741e-09	ARHGAP1	0.015426	-0.210547	0.0165953	0.208805	eQTL	NO
rs79920646-MADD	rs79920646	11	46934260	1.741e-09	MADD	0.552764	0.0514952	0.105696	0.13945	aQTL	NO
rs79920646-NR1H3	rs79920646	11	46934260	1.741e-09	NR1H3	4.19518e-05	0.356337	0.413346	0.0714841	eQTL	NO
rs11039035-ARHGAP1	rs11039035	11	46967415	1.176e-24	ARHGAP1	0.00540831	-0.206932	0.0175894	0.177232	eQTL	NO
rs11039035-MADD	rs11039035	11	46967415	1.176e-24	MADD	0.388546	0.0640492	0.0762889	0.130829	aQTL	NO
rs11039035-NR1H3	rs11039035	11	46967415	1.176e-24	NR1H3	3.05243e-07	0.38014	0.184177	0.0993472	eQTL	NO
rs17790204-ARHGAP1	rs17790204	11	46969281	1.71e-12	ARHGAP1	0.0054091	-0.206931	0.0175935	0.177228	eQTL	NO
rs17790204-MADD	rs17790204	11	46969281	1.71e-12	MADD	0.388595	0.0640432	0.076274	0.130836	aQTL	NO
rs17790204-NR1H3	rs17790204	11	46969281	1.71e-12	NR1H3	3.0527e-07	0.380143	0.184159	0.0993521	eQTL	NO
rs6485716-ARHGAP1	rs6485716	11	46981646	4.501e-15	ARHGAP1	0.00539562	0.206992	0.0176018	-0.177216	eQTL	NO
rs6485716-MADD	rs6485716	11	46981646	4.501e-15	MADD	0.389143	-0.0639698	0.0763904	-0.130786	aQTL	NO
rs6485716-NR1H3	rs6485716	11	46981646	4.501e-15	NR1H3	3.07181e-07	-0.38006	0.184083	-0.0993701	eQTL	NO
rs4494268-ARHGAP1	rs4494268	11	47038220	4.202e-24	ARHGAP1	0.0053907	0.206724	0.0171774	-0.177636	eQTL	NO
rs4494268-MADD	rs4494268	11	47038220	4.202e-24	MADD	0.405594	-0.061693	0.0819625	-0.128204	aQTL	NO
rs4494268-NR1H3	rs4494268	11	47038220	4.202e-24	NR1H3	3.08836e-07	-0.379454	0.180518	-0.100042	eQTL	NO
rs7125807-ARHGAP1	rs7125807	11	47041163	2.64e-10	ARHGAP1	1.63057e-05	0.25143	0.0364039	-0.123016	eQTL	NO
rs7125807-MADD	rs7125807	11	47041163	2.64e-10	MADD	0.00235613	-0.177287	0.00411285	-0.166401	eQTL	NO
rs7125807-NR1H3	rs7125807	11	47041163	2.64e-10	NR1H3	7.20482e-05	-0.232867	0.271546	-0.0647633	eQTL	NO
rs7108822-ARHGAP1	rs7108822	11	47044355	4.59e-08	ARHGAP1	7.15967e-05	0.256668	0.00796779	-0.172519	eQTL	NO
rs7108822-MADD	rs7108822	11	47044355	4.59e-08	MADD	0.187451	-0.085291	0.0286496	-0.14065	aQTL	NO
rs7108822-NR1H3	rs7108822	11	47044355	4.59e-08	NR1H3	1.95898e-05	-0.277014	0.0825759	-0.113112	eQTL	NO
rs17787966-ARHGAP1	rs17787966	11	47070425	1.078e-10	ARHGAP1	3.3704e-05	0.226583	0.924487	-0.00522533	eQTL	NO
rs17787966-MADD	rs17787966	11	47070425	1.078e-10	MADD	0.184981	-0.0725412	0.355984	0.0502492	eQTL	NO
rs17787966-NR1H3	rs17787966	11	47070425	1.078e-10	NR1H3	0.00905566	-0.143811	0.254854	-0.0627884	eQTL	NO
rs7103581-ARHGAP1	rs7103581	11	47072805	3.437e-10	ARHGAP1	1.43185e-05	0.25338	0.0336488	-0.125032	eQTL	NO
rs7103581-MADD	rs7103581	11	47072805	3.437e-10	MADD	0.00216461	-0.178973	0.003708	-0.168482	eQTL	NO
rs7103581-NR1H3	rs7103581	11	47072805	3.437e-10	NR1H3	7.79904e-05	-0.232046	0.276505	-0.0641744	eQTL	NO
rs7127741-ARHGAP1	rs7127741	11	47074479	2.474e-11	ARHGAP1	6.50178e-05	0.258345	0.00684929	-0.175941	eQTL	NO
rs7127741-MADD	rs7127741	11	47074479	2.474e-11	MADD	0.175492	-0.0877291	0.025249	-0.143927	aQTL	NO
rs7127741-NR1H3	rs7127741	11	47074479	2.474e-11	NR1H3	2.23055e-05	-0.275381	0.0856825	-0.112079	eQTL	NO
rs11039074-ARHGAP1	rs11039074	11	47081732	2.484e-10	ARHGAP1	1.44066e-05	0.253471	0.0320421	-0.126268	eQTL	NO
rs11039074-MADD	rs11039074	11	47081732	2.484e-10	MADD	0.00200333	-0.18043	0.00350709	-0.169599	eQTL	NO
rs11039074-NR1H3	rs11039074	11	47081732	2.484e-10	NR1H3	7.84014e-05	-0.232127	0.27853	-0.0639472	eQTL	NO
rs10769234-ARHGAP1	rs10769234	11	47084061	2.433e-10	ARHGAP1	1.45041e-05	0.253272	0.0319058	-0.126311	eQTL	NO
rs10769234-MADD	rs10769234	11	47084061	2.433e-10	MADD	0.00199592	-0.180413	0.00347512	-0.169688	eQTL	NO
rs10769234-NR1H3	rs10769234	11	47084061	2.433e-10	NR1H3	7.79409e-05	-0.232105	0.278393	-0.0639368	eQTL	NO
rs7108902-ARHGAP1	rs7108902	11	47091571	1.636e-10	ARHGAP1	1.44193e-05	0.253359	0.0319113	-0.126313	eQTL	NO
rs7108902-MADD	rs7108902	11	47091571	1.636e-10	MADD	0.00199459	-0.180434	0.00347675	-0.169688	eQTL	NO
rs7108902-NR1H3	rs7108902	11	47091571	1.636e-10	NR1H3	7.82074e-05	-0.23207	0.278495	-0.0639265	eQTL	NO
rs7946709-ARHGAP1	rs7946709	11	47100796	6.254e-10	ARHGAP1	1.22356e-05	0.255578	0.0325053	-0.125952	eQTL	NO
rs7946709-MADD	rs7946709	11	47100796	6.254e-10	MADD	0.00217662	-0.179027	0.00362499	-0.169033	eQTL	NO
rs7946709-NR1H3	rs7946709	11	47100796	6.254e-10	NR1H3	9.47417e-05	-0.229519	0.291013	-0.0623233	eQTL	NO
rs4319472-ARHGAP1	rs4319472	11	47109514	3.147e-10	ARHGAP1	7.51166e-06	-0.262045	0.0327615	0.125961	eQTL	NO
rs4319472-MADD	rs4319472	11	47109514	3.147e-10	MADD	0.0019487	0.181215	0.00380812	0.168399	eQTL	NO
rs4319472-NR1H3	rs4319472	11	47109514	3.147e-10	NR1H3	0.000134437	0.224891	0.299687	0.0613088	eQTL	NO
rs7112854-ARHGAP1	rs7112854	11	47116823	1.098e-08	ARHGAP1	6.46797e-05	-0.258107	0.00607037	0.178302	eQTL	NO
rs7112854-MADD	rs7112854	11	47116823	1.098e-08	MADD	0.167812	0.0892042	0.0222261	0.146881	aQTL	NO
rs7112854-NR1H3	rs7112854	11	47116823	1.098e-08	NR1H3	2.54832e-05	0.273124	0.0882209	0.111047	eQTL	NO
rs4576779-ARHGAP1	rs4576779	11	47121547	5.189e-10	ARHGAP1	0.00545113	-0.206702	0.0165583	0.178849	eQTL	NO
rs4576779-MADD	rs4576779	11	47121547	5.189e-10	MADD	0.39031	0.0637989	0.0770269	0.130476	aQTL	NO
rs4576779-NR1H3	rs4576779	11	47121547	5.189e-10	NR1H3	3.09718e-07	0.379866	0.179641	0.100363	eQTL	NO
rs4752957-ARHGAP1	rs4752957	11	47125632	4.526e-11	ARHGAP1	7.41621e-06	0.262192	0.0328895	-0.125864	eQTL	NO
rs4752957-MADD	rs4752957	11	47125632	4.526e-11	MADD	0.00195553	-0.181147	0.00382944	-0.168291	eQTL	NO
rs4752957-NR1H3	rs4752957	11	47125632	4.526e-11	NR1H3	0.00013453	-0.224871	0.298895	-0.0614066	eQTL	NO
rs12417519-ARHGAP1	rs12417519	11	47129397	2.558e-08	ARHGAP1	9.6854e-05	-0.251337	0.0053141	0.180681	eQTL	NO
rs12417519-MADD	rs12417519	11	47129397	2.558e-08	MADD	0.135637	0.0962725	0.0193868	0.149825	aQTL	NO
rs12417519-NR1H3	rs12417519	11	47129397	2.558e-08	NR1H3	2.22113e-05	0.274459	0.0809505	0.113402	eQTL	NO
rs4587689-ARHGAP1	rs4587689	11	47129854	2.271e-08	ARHGAP1	9.35321e-05	-0.252024	0.00548535	0.180124	eQTL	NO
rs4587689-MADD	rs4587689	11	47129854	2.271e-08	MADD	0.136995	0.0959965	0.0199258	0.149258	aQTL	NO
rs4587689-NR1H3	rs4587689	11	47129854	2.271e-08	NR1H3	2.0547e-05	0.275736	0.0796444	0.113959	eQTL	NO
rs10838658-ARHGAP1	rs10838658	11	47130778	1.06e-08	ARHGAP1	9.76124e-05	-0.251348	0.00514475	0.181451	eQTL	NO
rs10838658-MADD	rs10838658	11	47130778	1.06e-08	MADD	0.138837	0.095543	0.0197214	0.149495	aQTL	NO
rs10838658-NR1H3	rs10838658	11	47130778	1.06e-08	NR1H3	2.23797e-05	0.274494	0.0807174	0.113548	eQTL	NO
rs11039097-ARHGAP1	rs11039097	11	47131881	1.582e-11	ARHGAP1	7.95616e-06	-0.261393	0.0310752	0.12723	eQTL	NO
rs11039097-MADD	rs11039097	11	47131881	1.582e-11	MADD	0.00189433	0.181741	0.00370602	0.168928	eQTL	NO
rs11039097-NR1H3	rs11039097	11	47131881	1.582e-11	NR1H3	0.000135946	0.224779	0.299177	0.0613866	eQTL	NO
rs12796744-ARHGAP1	rs12796744	11	47132724	3.418e-10	ARHGAP1	7.8005e-06	0.26145	0.0314343	-0.12687	eQTL	NO
rs12796744-MADD	rs12796744	11	47132724	3.418e-10	MADD	0.00207585	-0.180035	0.00369835	-0.168846	eQTL	NO
rs12796744-NR1H3	rs12796744	11	47132724	3.418e-10	NR1H3	0.000152865	-0.222926	0.306814	-0.0603823	eQTL	NO
rs6485739-ARHGAP1	rs6485739	11	47145072	1.327e-11	ARHGAP1	7.45435e-06	0.262112	0.0315706	-0.126818	eQTL	NO
rs6485739-MADD	rs6485739	11	47145072	1.327e-11	MADD	0.00199816	-0.180764	0.00387001	-0.168088	eQTL	NO
rs6485739-NR1H3	rs6485739	11	47145072	1.327e-11	NR1H3	0.000146843	-0.223595	0.30227	-0.0609758	eQTL	NO
rs10838660-ARHGAP1	rs10838660	11	47152273	2.999e-11	ARHGAP1	7.17587e-06	0.262555	0.0315754	-0.126803	eQTL	NO
rs10838660-MADD	rs10838660	11	47152273	2.999e-11	MADD	0.00207839	-0.180067	0.00396122	-0.167648	eQTL	NO
rs10838660-NR1H3	rs10838660	11	47152273	2.999e-11	NR1H3	0.000156189	-0.22268	0.30869	-0.0601666	eQTL	NO
rs11039105-ARHGAP1	rs11039105	11	47157677	3.499e-10	ARHGAP1	6.43223e-06	-0.264057	0.0313689	0.127034	eQTL	NO
rs11039105-MADD	rs11039105	11	47157677	3.499e-10	MADD	0.00184231	0.182254	0.00406304	0.167287	eQTL	NO
rs11039105-NR1H3	rs11039105	11	47157677	3.499e-10	NR1H3	0.00015372	0.223047	0.303335	0.0608732	eQTL	NO
rs4752965-ARHGAP1	rs4752965	11	47159053	1.925e-25	ARHGAP1	0.0053907	-0.206724	0.0171774	0.177636	eQTL	NO
rs4752965-MADD	rs4752965	11	47159053	1.925e-25	MADD	0.405594	0.061693	0.0819625	0.128204	aQTL	NO
rs4752965-NR1H3	rs4752965	11	47159053	1.925e-25	NR1H3	3.08836e-07	0.379454	0.180518	0.100042	eQTL	NO
rs1872896-ARHGAP1	rs1872896	11	47160623	1.076e-08	ARHGAP1	5.90609e-06	0.264973	0.0318241	-0.126636	eQTL	NO
rs1872896-MADD	rs1872896	11	47160623	1.076e-08	MADD	0.0019483	-0.181207	0.00431514	-0.166104	eQTL	NO
rs1872896-NR1H3	rs1872896	11	47160623	1.076e-08	NR1H3	0.000168406	-0.221615	0.306378	-0.0604629	eQTL	NO
rs923324-ARHGAP1	rs923324	11	47164208	4.928e-08	ARHGAP1	8.27854e-05	0.256598	0.0053729	-0.182476	eQTL	NO
rs923324-MADD	rs923324	11	47164208	4.928e-08	MADD	0.160678	-0.0915265	0.0166024	-0.15521	aQTL	NO
rs923324-NR1H3	rs923324	11	47164208	4.928e-08	NR1H3	3.62921e-05	-0.270333	0.0817822	-0.114363	eQTL	NO
rs7121418-ARHGAP1	rs7121418	11	47165106	2.631e-11	ARHGAP1	6.90917e-06	0.259694	0.0358735	-0.122216	eQTL	NO
rs7121418-MADD	rs7121418	11	47165106	2.631e-11	MADD	0.00167652	-0.181428	0.00570752	-0.158838	eQTL	NO
rs7121418-NR1H3	rs7121418	11	47165106	2.631e-11	NR1H3	6.71003e-05	-0.23167	0.201563	-0.0745121	eQTL	NO
rs12574410-ARHGAP1	rs12574410	11	47169228	9.699e-23	ARHGAP1	0.00520972	-0.207886	0.0151922	0.181267	eQTL	NO
rs12574410-MADD	rs12574410	11	47169228	9.699e-23	MADD	0.384735	0.0645827	0.0708187	0.133369	aQTL	NO
rs12574410-NR1H3	rs12574410	11	47169228	9.699e-23	NR1H3	2.44266e-07	0.383294	0.172125	0.10217	eQTL	NO
rs4752967-ARHGAP1	rs4752967	11	47169376	3.348e-09	ARHGAP1	5.31993e-06	-0.266086	0.0319398	0.126476	eQTL	NO
rs4752967-MADD	rs4752967	11	47169376	3.348e-09	MADD	0.00198091	0.180814	0.00453448	0.165094	eQTL	NO
rs4752967-NR1H3	rs4752967	11	47169376	3.348e-09	NR1H3	0.000186176	0.220018	0.314126	0.0594681	eQTL	NO
rs11039112-ARHGAP1	rs11039112	11	47174296	2.25e-11	ARHGAP1	5.32827e-06	-0.266128	0.0320031	0.126459	eQTL	NO
rs11039112-MADD	rs11039112	11	47174296	2.25e-11	MADD	0.00202261	0.180497	0.00462107	0.164782	eQTL	NO
rs11039112-NR1H3	rs11039112	11	47174296	2.25e-11	NR1H3	0.000182049	0.220397	0.312448	0.0596881	eQTL	NO
rs12224096-ARHGAP1	rs12224096	11	47174361	7.292e-11	ARHGAP1	5.32449e-06	-0.26621	0.0321109	0.126415	eQTL	NO
rs12224096-MADD	rs12224096	11	47174361	7.292e-11	MADD	0.00190793	0.181552	0.00448748	0.16537	eQTL	NO
rs12224096-NR1H3	rs12224096	11	47174361	7.292e-11	NR1H3	0.000175317	0.221009	0.31215	0.0597415	eQTL	NO
rs752850-ARHGAP1	rs752850	11	47175150	8.656e-12	ARHGAP1	1.45973e-05	0.235224	0.906811	-0.00641305	eQTL	NO
rs752850-MADD	rs752850	11	47175150	8.656e-12	MADD	0.205034	-0.0689233	0.296471	0.0564741	eQTL	NO
rs752850-NR1H3	rs752850	11	47175150	8.656e-12	NR1H3	0.0163804	-0.131481	0.294084	-0.0574979	eQTL	NO
rs752848-ARHGAP1	rs752848	11	47175176	6.116e-12	ARHGAP1	1.46044e-05	0.235218	0.906769	-0.00641594	eQTL	NO
rs752848-MADD	rs752848	11	47175176	6.116e-12	MADD	0.205076	-0.0689169	0.296403	0.0564821	eQTL	NO
rs752848-NR1H3	rs752848	11	47175176	6.116e-12	NR1H3	0.0163784	-0.131484	0.294117	-0.0574941	eQTL	NO
rs747650-ARHGAP1	rs747650	11	47176005	1.694e-11	ARHGAP1	5.2308e-06	-0.266439	0.0321793	0.126371	eQTL	NO
rs747650-MADD	rs747650	11	47176005	1.694e-11	MADD	0.00191607	0.181488	0.00450509	0.165306	eQTL	NO
rs747650-NR1H3	rs747650	11	47176005	1.694e-11	NR1H3	0.000175466	0.221008	0.311937	0.0597708	eQTL	NO
rs2291444-ARHGAP1	rs2291444	11	47179143	6.496e-12	ARHGAP1	1.4213e-05	-0.23564	0.914735	0.00586812	eQTL	NO
rs2291444-MADD	rs2291444	11	47179143	6.496e-12	MADD	0.20396	0.0691167	0.295428	-0.0566207	eQTL	NO
rs2291444-NR1H3	rs2291444	11	47179143	6.496e-12	NR1H3	0.0163856	0.131532	0.298504	0.0569993	eQTL	NO
rs1060573-ARHGAP1	rs1060573	11	47179829	2.019e-11	ARHGAP1	2.52022e-06	0.275663	0.0327173	-0.126219	eQTL	NO
rs1060573-MADD	rs1060573	11	47179829	2.019e-11	MADD	0.00206109	-0.180571	0.0059321	-0.160462	eQTL	NO
rs1060573-NR1H3	rs1060573	11	47179829	2.019e-11	NR1H3	0.000248464	-0.216277	0.315195	-0.0594823	eQTL	NO
rs10838663-ARHGAP1	rs10838663	11	47184971	7.179e-27	ARHGAP1	0.00526143	-0.207548	0.01236	0.186672	eQTL	NO
rs10838663-MADD	rs10838663	11	47184971	7.179e-27	MADD	0.367733	0.066891	0.0547092	0.141733	aQTL	NO
rs10838663-NR1H3	rs10838663	11	47184971	7.179e-27	NR1H3	1.73319e-07	0.387753	0.160258	0.105017	eQTL	NO
rs3740690-ARHGAP1	rs3740690	11	47188592	5.668e-12	ARHGAP1	1.57031e-05	0.235211	0.918	-0.0056606	eQTL	NO
rs3740690-MADD	rs3740690	11	47188592	5.668e-12	MADD	0.214545	-0.0677458	0.282167	0.0583837	eQTL	NO
rs3740690-NR1H3	rs3740690	11	47188592	5.668e-12	NR1H3	0.0181545	-0.129884	0.315197	-0.0552425	eQTL	NO
rs11600668-ARHGAP1	rs11600668	11	47193566	7.618e-11	ARHGAP1	5.87002e-06	-0.265484	0.0356506	0.124152	eQTL	NO
rs11600668-MADD	rs11600668	11	47193566	7.618e-11	MADD	0.00173046	0.18354	0.00403999	0.167587	eQTL	NO
rs11600668-NR1H3	rs11600668	11	47193566	7.618e-11	NR1H3	0.000149966	0.223667	0.308357	0.0603155	eQTL	NO
rs2279439-ARHGAP1	rs2279439	11	47196982	2.385e-08	ARHGAP1	0.00010278	-0.250558	0.0045145	0.184162	eQTL	NO
rs2279439-MADD	rs2279439	11	47196982	2.385e-08	MADD	0.149428	0.0930595	0.0104484	0.164118	aQTL	NO
rs2279439-NR1H3	rs2279439	11	47196982	2.385e-08	NR1H3	1.18075e-05	0.283533	0.0751568	0.115691	eQTL	NO
rs11039119-ARHGAP1	rs11039119	11	47201924	3.814e-10	ARHGAP1	9.37028e-06	-0.258728	0.020098	0.136793	eQTL	NO
rs11039119-MADD	rs11039119	11	47201924	3.814e-10	MADD	0.000873768	0.19415	0.00196172	0.179692	eQTL	NO
rs11039119-NR1H3	rs11039119	11	47201924	3.814e-10	NR1H3	0.000199296	0.21867	0.298865	0.0612754	eQTL	NO
rs10838664-ARHGAP1	rs10838664	11	47203904	3.584e-08	ARHGAP1	0.00011714	-0.249119	0.00180359	0.202751	eQTL	NO
rs10838664-MADD	rs10838664	11	47203904	3.584e-08	MADD	0.082781	0.11222	0.00450081	0.182409	aQTL	NO
rs10838664-NR1H3	rs10838664	11	47203904	3.584e-08	NR1H3	1.57777e-05	0.280147	0.0744721	0.116242	eQTL	NO
rs7937410-ARHGAP1	rs7937410	11	47206082	1.64e-08	ARHGAP1	0.00011496	0.249577	0.00179946	-0.202927	eQTL	NO
rs7937410-MADD	rs7937410	11	47206082	1.64e-08	MADD	0.0815314	-0.112751	0.00437737	-0.183095	aQTL	NO
rs7937410-NR1H3	rs7937410	11	47206082	1.64e-08	NR1H3	1.58184e-05	-0.280294	0.0745806	-0.116274	eQTL	NO
rs901750-ARHGAP1	rs901750	11	47209472	3.953e-11	ARHGAP1	3.48576e-05	-0.223126	0.538817	0.0334227	eQTL	NO
rs901750-MADD	rs901750	11	47209472	3.953e-11	MADD	0.0622303	0.100608	0.745349	-0.0174475	eQTL	NO
rs901750-NR1H3	rs901750	11	47209472	3.953e-11	NR1H3	0.00718813	0.146099	0.221774	0.0664652	eQTL	NO
rs11039122-ARHGAP1	rs11039122	11	47213117	2.754e-09	ARHGAP1	3.50282e-05	0.223164	0.54363	-0.0330419	eQTL	NO
rs11039122-MADD	rs11039122	11	47213117	2.754e-09	MADD	0.0615225	-0.100925	0.757034	0.0166275	eQTL	NO
rs11039122-NR1H3	rs11039122	11	47213117	2.754e-09	NR1H3	0.00733324	-0.145802	0.225618	-0.0659452	eQTL	NO
rs7937101-ARHGAP1	rs7937101	11	47226488	2.211e-10	ARHGAP1	1.0961e-05	0.256767	0.0227973	-0.133992	eQTL	NO
rs7937101-MADD	rs7937101	11	47226488	2.211e-10	MADD	0.000445373	-0.204744	0.00105441	-0.190032	eQTL	NO
rs7937101-NR1H3	rs7937101	11	47226488	2.211e-10	NR1H3	0.000298582	-0.212644	0.372543	-0.0525998	eQTL	NO
rs1685404-ARHGAP1	rs1685404	11	47243665	1.489e-08	ARHGAP1	0.547101	0.035487	0.791146	-0.0156521	eQTL	NO
rs1685404-MADD	rs1685404	11	47243665	1.489e-08	MADD	0.102856	0.0956712	0.256202	0.0662578	eQTL	NO
rs1685404-NR1H3	rs1685404	11	47243665	1.489e-08	NR1H3	0.872745	0.00948551	0.459234	-0.0437676	aQTL	NO
rs4647726-ARHGAP1	rs4647726	11	47245494	7.154e-10	ARHGAP1	0.00877849	-0.196507	0.0792509	0.132144	eQTL	NO
rs4647726-MADD	rs4647726	11	47245494	7.154e-10	MADD	0.967727	0.00302925	0.306212	0.0761544	aQTL	NO
rs4647726-NR1H3	rs4647726	11	47245494	7.154e-10	NR1H3	5.12594e-08	0.406995	0.294031	0.0791205	eQTL	NO
rs7395496-ARHGAP1	rs7395496	11	47245803	5.261e-14	ARHGAP1	0.00877137	0.196504	0.0793247	-0.132096	eQTL	NO
rs7395496-MADD	rs7395496	11	47245803	5.261e-14	MADD	0.969173	-0.0028931	0.306727	-0.0760645	aQTL	NO
rs7395496-NR1H3	rs7395496	11	47245803	5.261e-14	NR1H3	5.13284e-08	-0.406929	0.293955	-0.0791237	eQTL	NO
rs7395581-ARHGAP1	rs7395581	11	47246397	1.367e-14	ARHGAP1	0.00832785	0.156883	0.28871	-0.0633894	eQTL	NO
rs7395581-MADD	rs7395581	11	47246397	1.367e-14	MADD	0.0660377	-0.108999	0.20898	-0.0741351	eQTL	NO
rs7395581-NR1H3	rs7395581	11	47246397	1.367e-14	NR1H3	1.10369e-06	-0.289298	0.506211	-0.0397555	eQTL	NO
rs76832686-ARHGAP1	rs76832686	11	47247287	3.556e-17	ARHGAP1	0.00884345	-0.19626	0.0794516	0.132016	eQTL	NO
rs76832686-MADD	rs76832686	11	47247287	3.556e-17	MADD	0.968315	0.00297306	0.30588	0.0761836	aQTL	NO
rs76832686-NR1H3	rs76832686	11	47247287	3.556e-17	NR1H3	5.13486e-08	0.406849	0.294589	0.0790054	eQTL	NO
rs2596397-ARHGAP1	rs2596397	11	47247621	3e-20	ARHGAP1	0.0193992	0.166142	0.166317	-0.0987627	eQTL	NO
rs2596397-MADD	rs2596397	11	47247621	3e-20	MADD	0.625131	0.0346495	0.578306	-0.0392003	aQTL	NO
rs2596397-NR1H3	rs2596397	11	47247621	3e-20	NR1H3	1.17305e-06	-0.344753	0.490646	-0.0492437	eQTL	NO
rs2957873-ARHGAP1	rs2957873	11	47249294	1.805e-32	ARHGAP1	0.0198918	0.165278	0.167078	-0.098467	eQTL	NO
rs2957873-MADD	rs2957873	11	47249294	1.805e-32	MADD	0.63149	0.0339731	0.599359	-0.0370024	aQTL	NO
rs2957873-NR1H3	rs2957873	11	47249294	1.805e-32	NR1H3	1.17063e-06	-0.344365	0.489427	-0.0493226	eQTL	NO
rs2633083-ARHGAP1	rs2633083	11	47249420	4.696e-18	ARHGAP1	0.00895422	0.195928	0.0790435	-0.132185	eQTL	NO
rs2633083-MADD	rs2633083	11	47249420	4.696e-18	MADD	0.971369	-0.00268625	0.305803	-0.07619	aQTL	NO
rs2633083-NR1H3	rs2633083	11	47249420	4.696e-18	NR1H3	5.34474e-08	-0.406297	0.293499	-0.0791779	eQTL	NO
rs830085-ARHGAP1	rs830085	11	47251199	3.275e-34	ARHGAP1	0.010496	0.151652	0.267095	-0.0660724	eQTL	NO
rs830085-MADD	rs830085	11	47251199	3.275e-34	MADD	0.0609686	-0.110715	0.213795	-0.0731024	eQTL	NO
rs830085-NR1H3	rs830085	11	47251199	3.275e-34	NR1H3	1.08932e-06	-0.28844	0.445999	-0.0454165	eQTL	NO
rs830084-ARHGAP1	rs830084	11	47251652	1.362e-14	ARHGAP1	0.0116902	0.187928	0.0707955	-0.135185	eQTL	NO
rs830084-MADD	rs830084	11	47251652	1.362e-14	MADD	0.932705	-0.00628298	0.32014	-0.0735356	aQTL	NO
rs830084-NR1H3	rs830084	11	47251652	1.362e-14	NR1H3	5.16131e-08	-0.404378	0.241938	-0.0876753	eQTL	NO
rs3781619-ARHGAP1	rs3781619	11	47255317	5.677e-31	ARHGAP1	0.00850952	-0.197371	0.0842914	0.130033	eQTL	NO
rs3781619-MADD	rs3781619	11	47255317	5.677e-31	MADD	0.999845	-1.45874e-05	0.327148	0.0729592	aQTL	NO
rs3781619-NR1H3	rs3781619	11	47255317	5.677e-31	NR1H3	3.91887e-08	0.410627	0.288362	0.080085	eQTL	NO
rs326224-ARHGAP1	rs326224	11	47255598	7.21e-15	ARHGAP1	0.0192162	0.176863	0.0775647	-0.133805	eQTL	NO
rs326224-MADD	rs326224	11	47255598	7.21e-15	MADD	0.868672	-0.0124647	0.265805	-0.0833847	aQTL	NO
rs326224-NR1H3	rs326224	11	47255598	7.21e-15	NR1H3	4.63824e-08	-0.411101	0.270949	-0.0835757	eQTL	NO
rs2306353-ARHGAP1	rs2306353	11	47256708	6.993e-23	ARHGAP1	0.00897488	-0.196759	0.0787095	0.132934	eQTL	NO
rs2306353-MADD	rs2306353	11	47256708	6.993e-23	MADD	0.969465	0.00287799	0.310617	0.0757788	aQTL	NO
rs2306353-NR1H3	rs2306353	11	47256708	6.993e-23	NR1H3	3.05385e-08	0.415401	0.280061	0.081785	eQTL	NO
rs3824866-ARHGAP1	rs3824866	11	47258853	3.71e-31	ARHGAP1	0.00955261	-0.195813	0.0740114	0.135524	eQTL	NO
rs3824866-MADD	rs3824866	11	47258853	3.71e-31	MADD	0.934205	0.00622764	0.296453	0.0782923	aQTL	NO
rs3824866-NR1H3	rs3824866	11	47258853	3.71e-31	NR1H3	2.3146e-08	0.420355	0.272877	0.0832957	eQTL	NO
rs326222-ARHGAP1	rs326222	11	47259668	2.481e-35	ARHGAP1	0.0144368	0.144952	0.251768	-0.0682111	eQTL	NO
rs326222-MADD	rs326222	11	47259668	2.481e-35	MADD	0.0469197	-0.117357	0.191385	-0.0767975	eQTL	NO
rs326222-NR1H3	rs326222	11	47259668	2.481e-35	NR1H3	9.31763e-07	-0.290143	0.434914	-0.0465174	eQTL	NO
rs2013867-ARHGAP1	rs2013867	11	47260272	4.878e-36	ARHGAP1	0.0120198	-0.149243	0.271167	0.065686	eQTL	NO
rs2013867-MADD	rs2013867	11	47260272	4.878e-36	MADD	0.0504022	0.115899	0.183341	0.0784379	eQTL	NO
rs2013867-NR1H3	rs2013867	11	47260272	4.878e-36	NR1H3	9.72542e-07	0.290502	0.493783	0.0408893	eQTL	NO
rs901746-ARHGAP1	rs901746	11	47260319	4.133e-33	ARHGAP1	0.0120386	-0.149209	0.271037	0.0657032	eQTL	NO
rs901746-MADD	rs901746	11	47260319	4.133e-33	MADD	0.0502975	0.115951	0.183098	0.0784806	eQTL	NO
rs901746-NR1H3	rs901746	11	47260319	4.133e-33	NR1H3	9.72077e-07	0.290505	0.493648	0.0409018	eQTL	NO
rs7933246-ARHGAP1	rs7933246	11	47262648	3.867e-18	ARHGAP1	0.00985852	-0.195152	0.0721068	0.136534	eQTL	NO
rs7933246-MADD	rs7933246	11	47262648	3.867e-18	MADD	0.922911	0.00730555	0.290783	0.0792799	aQTL	NO
rs7933246-NR1H3	rs7933246	11	47262648	3.867e-18	NR1H3	2.05159e-08	0.422231	0.270205	0.0838278	eQTL	NO
rs11039144-ARHGAP1	rs11039144	11	47264044	1.547e-17	ARHGAP1	0.0098445	-0.195248	0.0721079	0.136575	eQTL	NO
rs11039144-MADD	rs11039144	11	47264044	1.547e-17	MADD	0.920362	0.00755018	0.2908	0.0793012	aQTL	NO
rs11039144-NR1H3	rs11039144	11	47264044	1.547e-17	NR1H3	1.9632e-08	0.42292	0.268589	0.0841366	eQTL	NO
rs7120158-ARHGAP1	rs7120158	11	47265194	8.417e-18	ARHGAP1	0.00978526	-0.195359	0.0723977	0.136404	eQTL	NO
rs7120158-MADD	rs7120158	11	47265194	8.417e-18	MADD	0.925834	0.00702825	0.291915	0.0790996	aQTL	NO
rs7120158-NR1H3	rs7120158	11	47265194	8.417e-18	NR1H3	1.97214e-08	0.422763	0.269046	0.0840366	eQTL	NO
rs75393320-ARHGAP1	rs75393320	11	47266471	2.298e-18	ARHGAP1	0.0173551	-0.198459	0.0479875	0.16551	eQTL	NO
rs75393320-MADD	rs75393320	11	47266471	2.298e-18	MADD	0.559102	-0.0486284	0.455035	0.0618363	aQTL	NO
rs75393320-NR1H3	rs75393320	11	47266471	2.298e-18	NR1H3	4.37237e-07	0.420374	0.27162	0.0921684	eQTL	NO
rs2242262-ARHGAP1	rs2242262	11	47266540	2.576e-29	ARHGAP1	0.0097411	-0.195483	0.0725731	0.136326	eQTL	NO
rs2242262-MADD	rs2242262	11	47266540	2.576e-29	MADD	0.927714	0.00684983	0.292729	0.0789695	aQTL	NO
rs2242262-NR1H3	rs2242262	11	47266540	2.576e-29	NR1H3	1.9319e-08	0.423041	0.268442	0.0841457	eQTL	NO
rs2242261-ARHGAP1	rs2242261	11	47266808	3.735e-24	ARHGAP1	0.00973489	-0.1955	0.0726095	0.136308	eQTL	NO
rs2242261-MADD	rs2242261	11	47266808	3.735e-24	MADD	0.928221	0.00680168	0.292889	0.0789432	aQTL	NO
rs2242261-NR1H3	rs2242261	11	47266808	3.735e-24	NR1H3	1.92756e-08	0.423069	0.268423	0.0841489	eQTL	NO
rs4752973-ARHGAP1	rs4752973	11	47269159	1.348e-30	ARHGAP1	0.0213437	-0.164718	0.159165	0.101142	eQTL	NO
rs4752973-MADD	rs4752973	11	47269159	1.348e-30	MADD	0.665441	-0.0308758	0.586662	0.0386036	aQTL	NO
rs4752973-NR1H3	rs4752973	11	47269159	1.348e-30	NR1H3	4.84324e-07	0.359195	0.453026	0.0539736	eQTL	NO
rs7118396-ARHGAP1	rs7118396	11	47269936	3.664e-29	ARHGAP1	0.00968104	-0.195712	0.0728075	0.136262	eQTL	NO
rs7118396-MADD	rs7118396	11	47269936	3.664e-29	MADD	0.927341	0.00688772	0.293632	0.0788496	aQTL	NO
rs7118396-NR1H3	rs7118396	11	47269936	3.664e-29	NR1H3	1.79178e-08	0.424146	0.265921	0.0846196	eQTL	NO
rs2167079-ARHGAP1	rs2167079	11	47270255	1.193e-28	ARHGAP1	0.00937881	-0.154344	0.334506	0.0576126	eQTL	NO
rs2167079-MADD	rs2167079	11	47270255	1.193e-28	MADD	0.0428523	0.119946	0.212578	0.0734867	eQTL	NO
rs2167079-NR1H3	rs2167079	11	47270255	1.193e-28	NR1H3	9.84894e-07	0.290344	0.534135	0.0371484	eQTL	NO
rs16938581-ARHGAP1	rs16938581	11	47271039	1.249e-17	ARHGAP1	0.00958001	-0.195951	0.0733737	0.135971	eQTL	NO
rs16938581-MADD	rs16938581	11	47271039	1.249e-17	MADD	0.932629	0.00638411	0.294646	0.0786708	aQTL	NO
rs16938581-NR1H3	rs16938581	11	47271039	1.249e-17	NR1H3	1.77679e-08	0.42418	0.265988	0.0845932	eQTL	NO
rs10838681-ARHGAP1	rs10838681	11	47275064	1.716e-33	ARHGAP1	0.0062444	-0.168285	0.168067	0.0852284	eQTL	NO
rs10838681-MADD	rs10838681	11	47275064	1.716e-33	MADD	0.0130194	0.152271	0.0773832	0.107813	eQTL	NO
rs10838681-NR1H3	rs10838681	11	47275064	1.716e-33	NR1H3	1.01139e-07	0.326732	0.334828	0.0596945	eQTL	NO
rs35879051-ARHGAP1	rs35879051	11	47275882	2.081e-17	ARHGAP1	0.0117583	-0.149717	0.275208	0.0651421	eQTL	NO
rs35879051-MADD	rs35879051	11	47275882	2.081e-17	MADD	0.04916	0.116541	0.183168	0.0784769	eQTL	NO
rs35879051-NR1H3	rs35879051	11	47275882	2.081e-17	NR1H3	9.38997e-07	0.290934	0.494654	0.0408112	eQTL	NO
rs59663860-ARHGAP1	rs59663860	11	47276350	2.425e-22	ARHGAP1	0.0117567	-0.14972	0.275155	0.0651494	eQTL	NO
rs59663860-MADD	rs59663860	11	47276350	2.425e-22	MADD	0.0491657	0.116538	0.183149	0.0784804	eQTL	NO
rs59663860-NR1H3	rs59663860	11	47276350	2.425e-22	NR1H3	9.38433e-07	0.290941	0.494596	0.0408167	eQTL	NO
rs3758673-ARHGAP1	rs3758673	11	47278917	2.232e-33	ARHGAP1	0.0116848	-0.149857	0.276498	0.0649715	eQTL	NO
rs3758673-MADD	rs3758673	11	47278917	2.232e-33	MADD	0.0489826	0.116639	0.18376	0.0783759	eQTL	NO
rs3758673-NR1H3	rs3758673	11	47278917	2.232e-33	NR1H3	9.3701e-07	0.290976	0.495474	0.0407361	eQTL	NO
rs11039155-ARHGAP1	rs11039155	11	47280762	2.29e-18	ARHGAP1	0.0159254	-0.192427	0.0488016	0.157818	eQTL	NO
rs11039155-MADD	rs11039155	11	47280762	2.29e-18	MADD	0.847345	-0.0153371	0.316644	0.0793098	aQTL	NO
rs11039155-NR1H3	rs11039155	11	47280762	2.29e-18	NR1H3	7.43593e-08	0.427906	0.242704	0.0937272	eQTL	NO
rs2279239-ARHGAP1	rs2279239	11	47281780	1.365e-23	ARHGAP1	0.0116276	-0.149964	0.277537	0.0648335	eQTL	NO
rs2279239-MADD	rs2279239	11	47281780	1.365e-23	MADD	0.0488639	0.116705	0.184466	0.0782528	eQTL	NO
rs2279239-NR1H3	rs2279239	11	47281780	1.365e-23	NR1H3	9.35934e-07	0.290999	0.496197	0.0406694	eQTL	NO
rs2279238-ARHGAP1	rs2279238	11	47282024	7.002e-31	ARHGAP1	0.00932785	-0.196761	0.0744637	0.135543	eQTL	NO
rs2279238-MADD	rs2279238	11	47282024	7.002e-31	MADD	0.938639	0.00581691	0.298175	0.0781464	aQTL	NO
rs2279238-NR1H3	rs2279238	11	47282024	7.002e-31	NR1H3	1.45127e-08	0.427001	0.259243	0.0858488	eQTL	NO
rs7120118-ARHGAP1	rs7120118	11	47286290	1.555e-32	ARHGAP1	0.0111657	-0.150835	0.37519	0.0529652	eQTL	NO
rs7120118-MADD	rs7120118	11	47286290	1.555e-32	MADD	0.041201	0.120965	0.246751	0.0683202	eQTL	NO
rs7120118-NR1H3	rs7120118	11	47286290	1.555e-32	NR1H3	1.15553e-06	0.288633	0.561694	0.0346916	eQTL	NO
rs12574081-ARHGAP1	rs12574081	11	47286414	2.975e-18	ARHGAP1	0.00706727	-0.204651	0.0679698	0.139245	eQTL	NO
rs12574081-MADD	rs12574081	11	47286414	2.975e-18	MADD	0.959532	-0.00384964	0.285469	0.0805538	aQTL	NO
rs12574081-NR1H3	rs12574081	11	47286414	2.975e-18	NR1H3	5.86244e-09	0.440052	0.200561	0.0977784	eQTL	NO
rs1449626-ARHGAP1	rs1449626	11	47290759	2.507e-19	ARHGAP1	0.0200921	-0.168044	0.288059	0.077127	eQTL	NO
rs1449626-MADD	rs1449626	11	47290759	2.507e-19	MADD	0.435633	-0.0562269	0.624784	0.0350832	eQTL	NO
rs1449626-NR1H3	rs1449626	11	47290759	2.507e-19	NR1H3	2.20672e-07	0.373384	0.345945	0.0684774	eQTL	NO
rs1449627-ARHGAP1	rs1449627	11	47290984	4.385e-35	ARHGAP1	0.0203866	-0.135443	0.561972	0.0340222	eQTL	NO
rs1449627-MADD	rs1449627	11	47290984	4.385e-35	MADD	0.198473	0.0748992	0.354901	0.0536011	eQTL	NO
rs1449627-NR1H3	rs1449627	11	47290984	4.385e-35	NR1H3	5.6433e-06	0.264886	0.606985	0.0302001	eQTL	NO
rs1055510-ARHGAP1	rs1055510	11	47292237	6.249e-26	ARHGAP1	0.0204305	-0.135394	0.5614	0.0340715	eQTL	NO
rs1055510-MADD	rs1055510	11	47292237	6.249e-26	MADD	0.198582	0.0748798	0.354885	0.0536021	eQTL	NO
rs1055510-NR1H3	rs1055510	11	47292237	6.249e-26	NR1H3	5.65113e-06	0.264865	0.606529	0.030238	eQTL	NO
rs10742799-ARHGAP1	rs10742799	11	47293702	5.446e-26	ARHGAP1	0.0204931	-0.135322	0.56065	0.0341356	eQTL	NO
rs10742799-MADD	rs10742799	11	47293702	5.446e-26	MADD	0.198953	0.0748155	0.355217	0.0535632	eQTL	NO
rs10742799-NR1H3	rs10742799	11	47293702	5.446e-26	NR1H3	5.65703e-06	0.264843	0.605703	0.0303063	eQTL	NO
rs11039159-ARHGAP1	rs11039159	11	47294021	3.665e-08	ARHGAP1	0.128567	0.0816391	0.383972	-0.0469203	eQTL	NO
rs11039159-MADD	rs11039159	11	47294021	3.665e-08	MADD	0.0010557	-0.1747	0.0220098	-0.121721	eQTL	NO
rs11039159-NR1H3	rs11039159	11	47294021	3.665e-08	NR1H3	3.63831e-07	-0.272215	0.629287	-0.0260401	eQTL	NO
rs10501321-ARHGAP1	rs10501321	11	47294626	3.541e-38	ARHGAP1	0.0206558	-0.135136	0.561523	0.0340563	eQTL	NO
rs10501321-MADD	rs10501321	11	47294626	3.541e-38	MADD	0.200639	0.0745287	0.357166	0.0533417	eQTL	NO
rs10501321-NR1H3	rs10501321	11	47294626	3.541e-38	NR1H3	5.64077e-06	0.264853	0.605553	0.030316	eQTL	NO
rs2291119-ARHGAP1	rs2291119	11	47298201	8.027e-13	ARHGAP1	0.51598	0.0380425	0.770464	0.0171365	eQTL	NO
rs2291119-MADD	rs2291119	11	47298201	8.027e-13	MADD	0.024402	0.131069	0.0972128	0.0961263	eQTL	NO
rs2291119-NR1H3	rs2291119	11	47298201	8.027e-13	NR1H3	0.37547	0.0521424	0.953341	-0.00343919	eQTL	NO
rs326214-ARHGAP1	rs326214	11	47298360	2.174e-36	ARHGAP1	0.024864	0.130622	0.527917	-0.036911	eQTL	NO
rs326214-MADD	rs326214	11	47298360	2.174e-36	MADD	0.189706	-0.0761402	0.367445	-0.0520526	eQTL	NO
rs326214-NR1H3	rs326214	11	47298360	2.174e-36	NR1H3	5.35422e-06	-0.264673	0.539021	-0.0359492	eQTL	NO
rs59567949-ARHGAP1	rs59567949	11	47300155	9.919e-17	ARHGAP1	0.0202763	-0.167649	0.288035	0.0770625	eQTL	NO
rs59567949-MADD	rs59567949	11	47300155	9.919e-17	MADD	0.428243	-0.0570857	0.630075	0.0345176	eQTL	NO
rs59567949-NR1H3	rs59567949	11	47300155	9.919e-17	NR1H3	2.06534e-07	0.373925	0.338494	0.0694805	eQTL	NO
rs4752977-ARHGAP1	rs4752977	11	47300429	1.586e-29	ARHGAP1	0.0202111	-0.167691	0.288522	0.0769639	eQTL	NO
rs4752977-MADD	rs4752977	11	47300429	1.586e-29	MADD	0.424874	-0.0574871	0.631286	0.0343862	eQTL	NO
rs4752977-NR1H3	rs4752977	11	47300429	1.586e-29	NR1H3	2.10291e-07	0.373586	0.339475	0.0693207	eQTL	NO
rs326217-ARHGAP1	rs326217	11	47303275	2.164e-11	ARHGAP1	0.508986	0.0383667	0.735128	0.0197098	eQTL	NO
rs326217-MADD	rs326217	11	47303275	2.164e-11	MADD	0.0308505	0.124732	0.12021	0.0893473	eQTL	NO
rs326217-NR1H3	rs326217	11	47303275	2.164e-11	NR1H3	0.386511	0.0505374	0.862116	-0.0101261	eQTL	NO
rs3816725-ARHGAP1	rs3816725	11	47305669	1.606e-37	ARHGAP1	0.0208798	-0.134872	0.556022	0.0345288	eQTL	NO
rs3816725-MADD	rs3816725	11	47305669	1.606e-37	MADD	0.202027	0.0742844	0.354727	0.0536015	eQTL	NO
rs3816725-NR1H3	rs3816725	11	47305669	1.606e-37	NR1H3	5.69576e-06	0.26468	0.600308	0.0307514	eQTL	NO
rs1051006-ARHGAP1	rs1051006	11	47306585	1.502e-28	ARHGAP1	0.0201925	-0.167649	0.289867	0.0767195	eQTL	NO
rs1051006-MADD	rs1051006	11	47306585	1.502e-28	MADD	0.425688	-0.0573635	0.634256	0.0340739	eQTL	NO
rs1051006-NR1H3	rs1051006	11	47306585	1.502e-28	NR1H3	1.97566e-07	0.374258	0.334527	0.0700063	eQTL	NO
rs10838686-ARHGAP1	rs10838686	11	47311367	2.359e-28	ARHGAP1	0.0204889	-0.167282	0.285162	0.0774838	eQTL	NO
rs10838686-MADD	rs10838686	11	47311367	2.359e-28	MADD	0.422832	-0.0577274	0.630149	0.0344928	eQTL	NO
rs10838686-NR1H3	rs10838686	11	47311367	2.359e-28	NR1H3	2.00056e-07	0.374154	0.335254	0.0699123	eQTL	NO
rs58023804-ARHGAP1	rs58023804	11	47312374	4.307e-19	ARHGAP1	0.0175238	-0.172071	0.256584	0.0825306	eQTL	NO
rs58023804-MADD	rs58023804	11	47312374	4.307e-19	MADD	0.379528	-0.0635093	0.588477	0.0388915	eQTL	NO
rs58023804-NR1H3	rs58023804	11	47312374	4.307e-19	NR1H3	1.58718e-07	0.378497	0.285444	0.0777653	eQTL	NO
rs10838687-ARHGAP1	rs10838687	11	47312892	6.1e-33	ARHGAP1	0.0386163	-0.142027	0.461897	0.0507283	eQTL	NO
rs10838687-MADD	rs10838687	11	47312892	6.1e-33	MADD	0.206513	-0.0864803	0.982424	0.00150068	eQTL	NO
rs10838687-NR1H3	rs10838687	11	47312892	6.1e-33	NR1H3	2.95658e-06	0.320414	0.52501	0.0438613	eQTL	NO
rs7124955-ARHGAP1	rs7124955	11	47315274	8.837e-31	ARHGAP1	0.0209927	-0.134756	0.554612	0.0346528	eQTL	NO
rs7124955-MADD	rs7124955	11	47315274	8.837e-31	MADD	0.203146	0.0741021	0.357027	0.053347	eQTL	NO
rs7124955-NR1H3	rs7124955	11	47315274	8.837e-31	NR1H3	5.67647e-06	0.264726	0.600268	0.0307553	eQTL	NO
rs11039166-ARHGAP1	rs11039166	11	47316691	1.238e-12	ARHGAP1	0.021425	-0.134267	0.544211	0.0355564	eQTL	NO
rs11039166-MADD	rs11039166	11	47316691	1.238e-12	MADD	0.204469	0.0738637	0.350681	0.0540384	eQTL	NO
rs11039166-NR1H3	rs11039166	11	47316691	1.238e-12	NR1H3	5.72231e-06	0.264549	0.595814	0.0311224	eQTL	NO
rs749067-ARHGAP1	rs749067	11	47318157	7.394e-09	ARHGAP1	0.132632	0.0807676	0.373382	-0.0479648	eQTL	NO
rs749067-MADD	rs749067	11	47318157	7.394e-09	MADD	0.00109015	-0.174187	0.0210159	-0.122625	eQTL	NO
rs749067-NR1H3	rs749067	11	47318157	7.394e-09	NR1H3	3.71989e-07	-0.271943	0.624472	-0.0264015	eQTL	NO
rs12575456-ARHGAP1	rs12575456	11	47326073	3.948e-26	ARHGAP1	0.0211227	-0.134637	0.549066	0.0351437	eQTL	NO
rs12575456-MADD	rs12575456	11	47326073	3.948e-26	MADD	0.202319	0.0742472	0.353099	0.0537909	eQTL	NO
rs12575456-NR1H3	rs12575456	11	47326073	3.948e-26	NR1H3	5.77611e-06	0.264549	0.598414	0.0309158	eQTL	NO
rs1375688-ARHGAP1	rs1375688	11	47327217	7.834e-38	ARHGAP1	0.0211597	-0.134597	0.548424	0.0351996	eQTL	NO
rs1375688-MADD	rs1375688	11	47327217	7.834e-38	MADD	0.202382	0.0742356	0.35287	0.0538156	eQTL	NO
rs1375688-NR1H3	rs1375688	11	47327217	7.834e-38	NR1H3	5.78978e-06	0.264516	0.598288	0.0309259	eQTL	NO
rs3847502-ARHGAP1	rs3847502	11	47333685	3.306e-38	ARHGAP1	0.0213656	-0.134375	0.545015	0.0354978	eQTL	NO
rs3847502-MADD	rs3847502	11	47333685	3.306e-38	MADD	0.20272	0.0741754	0.351007	0.0540206	eQTL	NO
rs3847502-NR1H3	rs3847502	11	47333685	3.306e-38	NR1H3	5.85992e-06	0.264353	0.597519	0.0309889	eQTL	NO
rs74236439-ARHGAP1	rs74236439	11	47333786	2.002e-17	ARHGAP1	0.0177359	-0.171831	0.253459	0.0831136	eQTL	NO
rs74236439-MADD	rs74236439	11	47333786	2.002e-17	MADD	0.379992	-0.0634774	0.585128	0.0392597	eQTL	NO
rs74236439-NR1H3	rs74236439	11	47333786	2.002e-17	NR1H3	1.64541e-07	0.378203	0.284339	0.0779804	eQTL	NO
rs10838689-ARHGAP1	rs10838689	11	47334524	2.907e-30	ARHGAP1	0.0206729	-0.167142	0.281486	0.0781249	eQTL	NO
rs10838689-MADD	rs10838689	11	47334524	2.907e-30	MADD	0.42507	-0.0574844	0.625233	0.0350104	eQTL	NO
rs10838689-NR1H3	rs10838689	11	47334524	2.907e-30	NR1H3	2.05209e-07	0.374049	0.333394	0.0702246	eQTL	NO
rs6485751-ARHGAP1	rs6485751	11	47336442	2.823e-13	ARHGAP1	0.0389708	-0.141824	0.457302	0.0512695	eQTL	NO
rs6485751-MADD	rs6485751	11	47336442	2.823e-13	MADD	0.208222	-0.0861889	0.977859	0.00189123	eQTL	NO
rs6485751-NR1H3	rs6485751	11	47336442	2.823e-13	NR1H3	3.04778e-06	0.320115	0.522618	0.0441314	eQTL	NO
rs4752979-ARHGAP1	rs4752979	11	47339180	2.275e-30	ARHGAP1	0.0391667	-0.141691	0.456772	0.051333	eQTL	NO
rs4752979-MADD	rs4752979	11	47339180	2.275e-30	MADD	0.209965	-0.085865	0.976687	0.00199157	eQTL	NO
rs4752979-NR1H3	rs4752979	11	47339180	2.275e-30	NR1H3	3.11713e-06	0.319822	0.523782	0.0440107	eQTL	NO
rs10838691-ARHGAP1	rs10838691	11	47341729	2.895e-26	ARHGAP1	0.0218144	-0.133907	0.541981	0.0357634	eQTL	NO
rs10838691-MADD	rs10838691	11	47341729	2.895e-26	MADD	0.201928	0.0743003	0.346875	0.0544815	eQTL	NO
rs10838691-NR1H3	rs10838691	11	47341729	2.895e-26	NR1H3	5.89733e-06	0.264257	0.595972	0.0311176	eQTL	NO
rs10838692-ARHGAP1	rs10838692	11	47345100	1.165e-37	ARHGAP1	0.0218991	-0.133767	0.54208	0.03574	eQTL	NO
rs10838692-MADD	rs10838692	11	47345100	1.165e-37	MADD	0.205746	0.0736459	0.350582	0.0540421	eQTL	NO
rs10838692-NR1H3	rs10838692	11	47345100	1.165e-37	NR1H3	5.90347e-06	0.264136	0.594433	0.0312351	eQTL	NO
rs2290148-ARHGAP1	rs2290148	11	47346145	9.934e-27	ARHGAP1	0.0210795	-0.166728	0.282413	0.0780284	eQTL	NO
rs2290148-MADD	rs2290148	11	47346145	9.934e-27	MADD	0.426965	-0.0572891	0.616502	0.0359214	eQTL	NO
rs2290148-NR1H3	rs2290148	11	47346145	9.934e-27	NR1H3	2.0221e-07	0.3745	0.329434	0.0708504	eQTL	NO
rs7124958-ARHGAP1	rs7124958	11	47347260	5.139e-32	ARHGAP1	0.0210915	-0.166751	0.282349	0.0780567	eQTL	NO
rs7124958-MADD	rs7124958	11	47347260	5.139e-32	MADD	0.428488	-0.0571137	0.615958	0.0359851	eQTL	NO
rs7124958-NR1H3	rs7124958	11	47347260	5.139e-32	NR1H3	2.03585e-07	0.374497	0.329322	0.0708831	eQTL	NO
rs3781622-ARHGAP1	rs3781622	11	47348702	2.2e-36	ARHGAP1	0.0216066	-0.134423	0.538806	0.0361267	eQTL	NO
rs3781622-MADD	rs3781622	11	47348702	2.2e-36	MADD	0.198142	0.0750975	0.345304	0.0547832	eQTL	NO
rs3781622-NR1H3	rs3781622	11	47348702	2.2e-36	NR1H3	5.87799e-06	0.264897	0.589087	0.0317739	eQTL	NO
rs753992-ARHGAP1	rs753992	11	47349846	8.149e-33	ARHGAP1	0.0177236	-0.172799	0.288199	0.07773	eQTL	NO
rs753992-MADD	rs753992	11	47349846	8.149e-33	MADD	0.387141	-0.0628764	0.608174	0.0370742	eQTL	NO
rs753992-NR1H3	rs753992	11	47349846	8.149e-33	NR1H3	1.86932e-07	0.378612	0.301669	0.0756479	eQTL	NO
rs753993-ARHGAP1	rs753993	11	47349969	2.108e-29	ARHGAP1	0.0398882	-0.141951	0.454241	0.0519054	eQTL	NO
rs753993-MADD	rs753993	11	47349969	2.108e-29	MADD	0.227196	-0.0831687	0.953655	0.00398243	eQTL	NO
rs753993-NR1H3	rs753993	11	47349969	2.108e-29	NR1H3	3.06545e-06	0.321812	0.505334	0.0462365	eQTL	NO
rs2305280-ARHGAP1	rs2305280	11	47350287	4.876e-29	ARHGAP1	0.0511606	-0.127808	0.826168	0.0144522	eQTL	NO
rs2305280-MADD	rs2305280	11	47350287	4.876e-29	MADD	0.221325	-0.0798989	0.392725	-0.0555418	eQTL	NO
rs2305280-NR1H3	rs2305280	11	47350287	4.876e-29	NR1H3	0.000458671	0.230002	0.65293	0.0296123	eQTL	NO
rs10838693-ARHGAP1	rs10838693	11	47350553	3.969e-20	ARHGAP1	0.0206127	-0.13585	0.543225	0.0358372	eQTL	NO
rs10838693-MADD	rs10838693	11	47350553	3.969e-20	MADD	0.192185	0.0763239	0.352771	0.0540968	eQTL	NO
rs10838693-NR1H3	rs10838693	11	47350553	3.969e-20	NR1H3	6.06168e-06	0.265284	0.582978	0.0323891	eQTL	NO
rs4752983-ARHGAP1	rs4752983	11	47352138	1.588e-29	ARHGAP1	0.0215576	-0.16693	0.279745	0.0788459	eQTL	NO
rs4752983-MADD	rs4752983	11	47352138	1.588e-29	MADD	0.460144	-0.0535283	0.604481	0.0373333	eQTL	NO
rs4752983-NR1H3	rs4752983	11	47352138	1.588e-29	NR1H3	2.38062e-07	0.374171	0.328611	0.0713182	eQTL	NO
rs4752825-ARHGAP1	rs4752825	11	47352409	4.806e-26	ARHGAP1	0.0202343	-0.136369	0.543709	0.0358236	eQTL	NO
rs4752825-MADD	rs4752825	11	47352409	4.806e-26	MADD	0.188563	0.0770125	0.351569	0.0542765	eQTL	NO
rs4752825-NR1H3	rs4752825	11	47352409	4.806e-26	NR1H3	6.08265e-06	0.26546	0.58219	0.0324836	eQTL	NO
rs2290146-ARHGAP1	rs2290146	11	47353498	2.991e-32	ARHGAP1	0.0215843	-0.166924	0.280675	0.0787068	eQTL	NO
rs2290146-MADD	rs2290146	11	47353498	2.991e-32	MADD	0.461359	-0.0533923	0.603703	0.0374199	eQTL	NO
rs2290146-NR1H3	rs2290146	11	47353498	2.991e-32	NR1H3	2.41106e-07	0.374064	0.328256	0.0713824	eQTL	NO
rs3729802-ARHGAP1	rs3729802	11	47354068	2.175e-32	ARHGAP1	0.0216471	-0.16691	0.279376	0.0789507	eQTL	NO
rs3729802-MADD	rs3729802	11	47354068	2.175e-32	MADD	0.464685	-0.053018	0.602914	0.0375163	eQTL	NO
rs3729802-NR1H3	rs3729802	11	47354068	2.175e-32	NR1H3	2.44274e-07	0.374039	0.328526	0.0713709	eQTL	NO
rs1052373-ARHGAP1	rs1052373	11	47354787	1.551e-36	ARHGAP1	0.020153	-0.13658	0.542857	0.0359316	eQTL	NO
rs1052373-MADD	rs1052373	11	47354787	1.551e-36	MADD	0.184866	0.0777302	0.351778	0.0543017	eQTL	NO
rs1052373-NR1H3	rs1052373	11	47354787	1.551e-36	NR1H3	6.18528e-06	0.265493	0.580392	0.0326676	eQTL	NO
rs2301216-ARHGAP1	rs2301216	11	47356870	2.325e-18	ARHGAP1	0.0447116	-0.114588	0.440768	0.0441804	eQTL	NO
rs2301216-MADD	rs2301216	11	47356870	2.325e-18	MADD	0.179497	0.0763779	0.246058	0.0656479	eQTL	NO
rs2301216-NR1H3	rs2301216	11	47356870	2.325e-18	NR1H3	0.000106513	0.221369	0.859232	-0.0101735	eQTL	NO
rs2254240-ARHGAP1	rs2254240	11	47357170	1.088e-19	ARHGAP1	0.0271227	-0.160091	0.246135	0.0843601	eQTL	NO
rs2254240-MADD	rs2254240	11	47357170	1.088e-19	MADD	0.455152	-0.0539748	0.626355	0.0349942	eQTL	NO
rs2254240-NR1H3	rs2254240	11	47357170	1.088e-19	NR1H3	3.5492e-07	0.367802	0.2962	0.0760447	eQTL	NO
rs2269434-ARHGAP1	rs2269434	11	47360412	2.337e-26	ARHGAP1	0.0625974	-0.107998	0.238723	0.0685721	eQTL	NO
rs2269434-MADD	rs2269434	11	47360412	2.337e-26	MADD	0.123778	0.0889452	0.200785	0.0735412	eQTL	NO
rs2269434-NR1H3	rs2269434	11	47360412	2.337e-26	NR1H3	3.83099e-05	0.238763	0.579147	0.0323163	eQTL	NO
rs7928073-ARHGAP1	rs7928073	11	47361857	2.691e-19	ARHGAP1	0.0240542	-0.164824	0.268884	0.0811016	eQTL	NO
rs7928073-MADD	rs7928073	11	47361857	2.691e-19	MADD	0.525407	-0.0462823	0.580832	0.0400212	eQTL	NO
rs7928073-NR1H3	rs7928073	11	47361857	2.691e-19	NR1H3	3.23924e-07	0.372133	0.323566	0.0724695	eQTL	NO
rs10769253-ARHGAP1	rs10769253	11	47362339	8.541e-31	ARHGAP1	0.0240304	-0.164869	0.270079	0.080908	eQTL	NO
rs10769253-MADD	rs10769253	11	47362339	8.541e-31	MADD	0.527334	-0.0460721	0.581451	0.03996	eQTL	NO
rs10769253-NR1H3	rs10769253	11	47362339	8.541e-31	NR1H3	3.29981e-07	0.371922	0.322706	0.072606	eQTL	NO
rs10769254-ARHGAP1	rs10769254	11	47362465	1.39e-29	ARHGAP1	0.0275627	-0.158253	0.199818	0.0924362	eQTL	NO
rs10769254-MADD	rs10769254	11	47362465	1.39e-29	MADD	0.722911	-0.0254065	0.629063	0.0344189	aQTL	NO
rs10769254-NR1H3	rs10769254	11	47362465	1.39e-29	NR1H3	1.81363e-07	0.373449	0.24114	0.0845797	eQTL	NO
rs2856650-ARHGAP1	rs2856650	11	47365199	6.253e-12	ARHGAP1	0.823332	-0.0130389	0.985964	0.00103027	eQTL	NO
rs2856650-MADD	rs2856650	11	47365199	6.253e-12	MADD	0.0333949	0.123539	0.117652	0.0904309	eQTL	NO
rs2856650-NR1H3	rs2856650	11	47365199	6.253e-12	NR1H3	0.248955	0.0676145	0.758186	0.0180414	eQTL	NO
rs10769255-ARHGAP1	rs10769255	11	47367371	1.395e-31	ARHGAP1	0.0287071	-0.160886	0.229056	0.0888116	eQTL	NO
rs10769255-MADD	rs10769255	11	47367371	1.395e-31	MADD	0.477096	-0.0521624	0.636951	0.0344379	eQTL	NO
rs10769255-NR1H3	rs10769255	11	47367371	1.395e-31	NR1H3	5.79555e-07	0.366628	0.236287	0.0875119	eQTL	NO
rs2697920-ARHGAP1	rs2697920	11	47370607	1.003e-22	ARHGAP1	0.0452874	0.12198	0.273629	0.066952	eQTL	NO
rs2697920-MADD	rs2697920	11	47370607	1.003e-22	MADD	0.833536	-0.0127724	0.23325	0.0720043	aQTL	NO
rs2697920-NR1H3	rs2697920	11	47370607	1.003e-22	NR1H3	0.381447	-0.0536403	0.934792	0.00500953	eQTL	NO
rs2071305-ARHGAP1	rs2071305	11	47370957	1.188e-09	ARHGAP1	0.91875	0.00609981	0.248377	0.0691785	aQTL	NO
rs2071305-MADD	rs2071305	11	47370957	1.188e-09	MADD	0.012778	0.147959	0.0341927	0.125226	eQTL	NO
rs2071305-NR1H3	rs2071305	11	47370957	1.188e-09	NR1H3	0.298758	0.0624018	0.593252	0.0320462	eQTL	NO
rs2071304-ARHGAP1	rs2071304	11	47372377	4.887e-12	ARHGAP1	0.91176	0.00656349	0.0979896	0.098172	aQTL	NO
rs2071304-MADD	rs2071304	11	47372377	4.887e-12	MADD	0.00148369	0.186778	0.00793093	0.155352	eQTL	NO
rs2071304-NR1H3	rs2071304	11	47372377	4.887e-12	NR1H3	0.34423	0.0562639	0.563868	0.0342942	eQTL	NO
rs1057233-ARHGAP1	rs1057233	11	47376448	4.2e-13	ARHGAP1	0.802219	-0.0147774	0.0935711	-0.0990999	aQTL	NO
rs1057233-MADD	rs1057233	11	47376448	4.2e-13	MADD	0.00148496	-0.186041	0.00551995	-0.161708	eQTL	NO
rs1057233-NR1H3	rs1057233	11	47376448	4.2e-13	NR1H3	0.520241	-0.0381063	0.652114	-0.0266877	eQTL	NO
rs3740689-ARHGAP1	rs3740689	11	47380593	1.876e-13	ARHGAP1	0.102115	0.091402	0.888222	-0.0078879	eQTL	NO
rs3740689-MADD	rs3740689	11	47380593	1.876e-13	MADD	0.044213	-0.111995	0.398083	-0.0468325	eQTL	NO
rs3740689-NR1H3	rs3740689	11	47380593	1.876e-13	NR1H3	0.0271816	-0.123987	0.837237	0.0115369	eQTL	NO
rs79498485-ARHGAP1	rs79498485	11	47380995	3.755e-15	ARHGAP1	0.08491	-0.142507	0.464051	-0.060781	eQTL	NO
rs79498485-MADD	rs79498485	11	47380995	3.755e-15	MADD	0.168535	-0.113478	0.32824	-0.0801537	eQTL	NO
rs79498485-NR1H3	rs79498485	11	47380995	3.755e-15	NR1H3	0.000551828	0.286124	0.916288	-0.00873342	eQTL	NO
rs7105851-ARHGAP1	rs7105851	11	47383275	4.749e-13	ARHGAP1	0.841364	-0.0117333	0.0636011	-0.108905	aQTL	NO
rs7105851-MADD	rs7105851	11	47383275	4.749e-13	MADD	0.000702455	-0.197035	0.00217291	-0.177393	eQTL	NO
rs7105851-NR1H3	rs7105851	11	47383275	4.749e-13	NR1H3	0.574913	-0.033028	0.620039	-0.0291627	eQTL	NO
rs10838698-ARHGAP1	rs10838698	11	47385923	2.521e-13	ARHGAP1	0.838265	-0.0119612	0.063547	-0.108886	aQTL	NO
rs10838698-MADD	rs10838698	11	47385923	2.521e-13	MADD	0.000713203	-0.196721	0.00218729	-0.177213	eQTL	NO
rs10838698-NR1H3	rs10838698	11	47385923	2.521e-13	NR1H3	0.579649	-0.0326075	0.622264	-0.0289666	eQTL	NO
rs10838699-ARHGAP1	rs10838699	11	47386073	2.11e-12	ARHGAP1	0.838125	-0.0119714	0.0634977	-0.108904	aQTL	NO
rs10838699-MADD	rs10838699	11	47386073	2.11e-12	MADD	0.000712528	-0.196732	0.00218792	-0.177204	eQTL	NO
rs10838699-NR1H3	rs10838699	11	47386073	2.11e-12	NR1H3	0.579638	-0.0326077	0.621977	-0.0289898	eQTL	NO
rs10769258-ARHGAP1	rs10769258	11	47391039	2.344e-13	ARHGAP1	0.852388	-0.0108873	0.0743805	-0.104564	aQTL	NO
rs10769258-MADD	rs10769258	11	47391039	2.344e-13	MADD	0.000809481	-0.19441	0.00272318	-0.173144	eQTL	NO
rs10769258-NR1H3	rs10769258	11	47391039	2.344e-13	NR1H3	0.585287	-0.0320746	0.639699	-0.0274827	eQTL	NO
rs56756748-ARHGAP1	rs56756748	11	47392568	1.447e-10	ARHGAP1	0.0985452	-0.136355	0.396994	-0.0701542	eQTL	NO
rs56756748-MADD	rs56756748	11	47392568	1.447e-10	MADD	0.170417	-0.112734	0.383514	-0.0712946	eQTL	NO
rs56756748-NR1H3	rs56756748	11	47392568	1.447e-10	NR1H3	0.00112223	0.269406	0.922871	-0.00802688	eQTL	NO
rs11039212-ARHGAP1	rs11039212	11	47393303	3.393e-11	ARHGAP1	0.943659	0.00413017	0.0619189	0.109261	aQTL	NO
rs11039212-MADD	rs11039212	11	47393303	3.393e-11	MADD	0.000694347	0.196606	0.002958	0.171485	eQTL	NO
rs11039212-NR1H3	rs11039212	11	47393303	3.393e-11	NR1H3	0.419122	0.0474271	0.51826	0.0378791	eQTL	NO
rs4992357-ARHGAP1	rs4992357	11	47393638	1.365e-13	ARHGAP1	0.834916	-0.0121904	0.0693201	-0.106409	aQTL	NO
rs4992357-MADD	rs4992357	11	47393638	1.365e-13	MADD	0.000826942	-0.194016	0.00258487	-0.174006	eQTL	NO
rs4992357-NR1H3	rs4992357	11	47393638	1.365e-13	NR1H3	0.607096	-0.0302176	0.643911	-0.0271299	eQTL	NO
rs896816-ARHGAP1	rs896816	11	47394338	4.779e-13	ARHGAP1	0.831125	-0.0124726	0.0690137	-0.10651	aQTL	NO
rs896816-MADD	rs896816	11	47394338	4.779e-13	MADD	0.000831664	-0.193896	0.002576	-0.17404	eQTL	NO
rs896816-NR1H3	rs896816	11	47394338	4.779e-13	NR1H3	0.611007	-0.029885	0.64523	-0.0270179	eQTL	NO
rs7940536-ARHGAP1	rs7940536	11	47395240	3.184e-13	ARHGAP1	0.828397	-0.0126762	0.0692036	-0.106428	aQTL	NO
rs7940536-MADD	rs7940536	11	47395240	3.184e-13	MADD	0.00083564	-0.193803	0.00258952	-0.173934	eQTL	NO
rs7940536-NR1H3	rs7940536	11	47395240	3.184e-13	NR1H3	0.612503	-0.029757	0.645198	-0.0270182	eQTL	NO
rs4752829-ARHGAP1	rs4752829	11	47396654	6.755e-25	ARHGAP1	0.278029	-0.0669466	0.934782	-0.00506603	eQTL	NO
rs4752829-MADD	rs4752829	11	47396654	6.755e-25	MADD	0.211509	0.076789	0.867354	0.0102136	eQTL	NO
rs4752829-NR1H3	rs4752829	11	47396654	6.755e-25	NR1H3	0.00259683	0.186214	0.891059	0.00848553	eQTL	NO
rs11827106-ARHGAP1	rs11827106	11	47402615	3.769e-17	ARHGAP1	0.104162	-0.133198	0.413672	-0.0672348	eQTL	NO
rs11827106-MADD	rs11827106	11	47402615	3.769e-17	MADD	0.185456	-0.108136	0.409026	-0.0670751	eQTL	NO
rs11827106-NR1H3	rs11827106	11	47402615	3.769e-17	NR1H3	0.000981327	0.27061	0.953918	-0.00475756	eQTL	NO
rs11828339-ARHGAP1	rs11828339	11	47404314	1.076e-25	ARHGAP1	0.104867	-0.132893	0.414344	-0.0671206	eQTL	NO
rs11828339-MADD	rs11828339	11	47404314	1.076e-25	MADD	0.186041	-0.107964	0.409561	-0.0669812	eQTL	NO
rs11828339-NR1H3	rs11828339	11	47404314	1.076e-25	NR1H3	0.000985586	0.270441	0.954924	-0.00465237	eQTL	NO
rs11821917-ARHGAP1	rs11821917	11	47410166	6.001e-21	ARHGAP1	0.10833	-0.131556	0.418944	-0.0664452	eQTL	NO
rs11821917-MADD	rs11821917	11	47410166	6.001e-21	MADD	0.191905	-0.106518	0.422274	-0.0651642	eQTL	NO
rs11821917-NR1H3	rs11821917	11	47410166	6.001e-21	NR1H3	0.00106707	0.268551	0.948936	-0.00526988	eQTL	NO
rs6485753-ARHGAP1	rs6485753	11	47410200	1.597e-13	ARHGAP1	0.782595	-0.0160854	0.0745997	-0.104098	aQTL	NO
rs6485753-MADD	rs6485753	11	47410200	1.597e-13	MADD	0.000902512	-0.191953	0.00284548	-0.171735	eQTL	NO
rs6485753-NR1H3	rs6485753	11	47410200	1.597e-13	NR1H3	0.633769	-0.027901	0.643689	-0.0270548	eQTL	NO
rs4752990-ARHGAP1	rs4752990	11	47410393	7.604e-13	ARHGAP1	0.892936	0.00783589	0.0678022	0.10649	aQTL	NO
rs4752990-MADD	rs4752990	11	47410393	7.604e-13	MADD	0.000752045	0.194608	0.00331769	0.168816	eQTL	NO
rs4752990-NR1H3	rs4752990	11	47410393	7.604e-13	NR1H3	0.438405	0.045316	0.520421	0.0375416	eQTL	NO
rs4752992-ARHGAP1	rs4752992	11	47410751	1.261e-16	ARHGAP1	0.120378	-0.127366	0.373117	-0.0732776	eQTL	NO
rs4752992-MADD	rs4752992	11	47410751	1.261e-16	MADD	0.154852	-0.116206	0.381549	-0.0711141	eQTL	NO
rs4752992-NR1H3	rs4752992	11	47410751	1.261e-16	NR1H3	0.00159318	0.259398	0.852178	-0.0153463	eQTL	NO
rs4752993-ARHGAP1	rs4752993	11	47410951	1.021e-13	ARHGAP1	0.778198	-0.0164215	0.0777367	-0.103007	aQTL	NO
rs4752993-MADD	rs4752993	11	47410951	1.021e-13	MADD	0.000889582	-0.192209	0.00283994	-0.171791	eQTL	NO
rs4752993-NR1H3	rs4752993	11	47410951	1.021e-13	NR1H3	0.637949	-0.0275614	0.652264	-0.0263607	eQTL	NO
rs4752994-ARHGAP1	rs4752994	11	47411065	3.406e-12	ARHGAP1	0.778886	-0.016363	0.0732783	-0.104548	aQTL	NO
rs4752994-MADD	rs4752994	11	47411065	3.406e-12	MADD	0.000898423	-0.191979	0.00283682	-0.171747	eQTL	NO
rs4752994-NR1H3	rs4752994	11	47411065	3.406e-12	NR1H3	0.645165	-0.0269611	0.648568	-0.026651	eQTL	NO
rs10769262-ARHGAP1	rs10769262	11	47411581	1.127e-13	ARHGAP1	0.786385	-0.0157946	0.0731726	-0.10459	aQTL	NO
rs10769262-MADD	rs10769262	11	47411581	1.127e-13	MADD	0.000928893	-0.191451	0.00291202	-0.171294	eQTL	NO
rs10769262-NR1H3	rs10769262	11	47411581	1.127e-13	NR1H3	0.655217	-0.0261446	0.648686	-0.0266422	aQTL	NO
rs11824864-ARHGAP1	rs11824864	11	47411736	3.616e-11	ARHGAP1	0.102306	-0.133289	0.395949	-0.0694918	eQTL	NO
rs11824864-MADD	rs11824864	11	47411736	3.616e-11	MADD	0.184468	-0.107872	0.403846	-0.0675019	eQTL	NO
rs11824864-NR1H3	rs11824864	11	47411736	3.616e-11	NR1H3	0.000922114	0.270759	0.965948	-0.00349826	eQTL	NO
rs11605672-ARHGAP1	rs11605672	11	47413733	6.278e-14	ARHGAP1	0.972159	0.00202878	0.0648813	0.107473	aQTL	NO
rs11605672-MADD	rs11605672	11	47413733	6.278e-14	MADD	0.00112951	0.1878	0.00434083	0.163741	eQTL	NO
rs11605672-NR1H3	rs11605672	11	47413733	6.278e-14	NR1H3	0.56002	0.0340338	0.53274	0.0363835	aQTL	NO
rs78524236-ARHGAP1	rs78524236	11	47415895	9.105e-17	ARHGAP1	0.113766	-0.129387	0.425657	-0.0653974	eQTL	NO
rs78524236-MADD	rs78524236	11	47415895	9.105e-17	MADD	0.192055	-0.106329	0.424467	-0.0647639	eQTL	NO
rs78524236-NR1H3	rs78524236	11	47415895	9.105e-17	NR1H3	0.00119959	0.265463	0.943646	-0.0058084	eQTL	NO
rs74206205-ARHGAP1	rs74206205	11	47422772	8.419e-19	ARHGAP1	0.133958	-0.125785	0.634149	-0.0400802	eQTL	NO
rs74206205-MADD	rs74206205	11	47422772	8.419e-19	MADD	0.142141	-0.122709	0.477746	-0.0590538	eQTL	NO
rs74206205-NR1H3	rs74206205	11	47422772	8.419e-19	NR1H3	0.000531302	0.291107	0.631175	0.0404613	eQTL	NO
rs10838704-ARHGAP1	rs10838704	11	47424717	1.208e-08	ARHGAP1	0.963951	-0.00261951	0.0685359	0.105731	aQTL	NO
rs10838704-MADD	rs10838704	11	47424717	1.208e-08	MADD	0.00138526	0.183911	0.0054993	0.158929	eQTL	NO
rs10838704-NR1H3	rs10838704	11	47424717	1.208e-08	NR1H3	0.599097	0.0306086	0.529215	0.0365885	aQTL	NO
rs11820650-ARHGAP1	rs11820650	11	47424963	2.441e-16	ARHGAP1	0.109599	-0.129777	0.378269	-0.0717065	eQTL	NO
rs11820650-MADD	rs11820650	11	47424963	2.441e-16	MADD	0.151067	-0.11601	0.301879	-0.0829856	eQTL	NO
rs11820650-NR1H3	rs11820650	11	47424963	2.441e-16	NR1H3	0.00224704	0.248382	0.962605	0.0038195	eQTL	NO
rs4752999-ARHGAP1	rs4752999	11	47428565	1.059e-13	ARHGAP1	0.964134	-0.00260541	0.0670001	0.106288	aQTL	NO
rs4752999-MADD	rs4752999	11	47428565	1.059e-13	MADD	0.00144307	0.183179	0.00549	0.15891	eQTL	NO
rs4752999-NR1H3	rs4752999	11	47428565	1.059e-13	NR1H3	0.614887	0.0292844	0.531963	0.0363334	aQTL	NO
rs753812-ARHGAP1	rs753812	11	47431529	7.116e-23	ARHGAP1	0.108701	-0.130078	0.375129	-0.0721642	eQTL	NO
rs753812-MADD	rs753812	11	47431529	7.116e-23	MADD	0.153758	-0.115228	0.300993	-0.0831198	eQTL	NO
rs753812-NR1H3	rs753812	11	47431529	7.116e-23	NR1H3	0.00217994	0.249062	0.960766	0.00400667	eQTL	NO
rs61000762-ARHGAP1	rs61000762	11	47431961	7.704e-17	ARHGAP1	0.111876	-0.129148	0.378386	-0.0717975	eQTL	NO
rs61000762-MADD	rs61000762	11	47431961	7.704e-17	MADD	0.157817	-0.114301	0.306981	-0.0822397	eQTL	NO
rs61000762-NR1H3	rs61000762	11	47431961	7.704e-17	NR1H3	0.00210623	0.250323	0.957098	0.00438909	eQTL	NO
rs755554-ARHGAP1	rs755554	11	47432034	9.752e-09	ARHGAP1	0.963966	-0.00260427	0.0718581	-0.103924	aQTL	NO
rs755554-MADD	rs755554	11	47432034	9.752e-09	MADD	0.00200833	-0.176743	0.00624557	-0.155713	eQTL	NO
rs755554-NR1H3	rs755554	11	47432034	9.752e-09	NR1H3	0.792214	-0.0152568	0.674314	-0.0243068	aQTL	NO
rs755553-ARHGAP1	rs755553	11	47432303	2.41e-12	ARHGAP1	0.948514	-0.0037249	0.0776656	-0.101941	aQTL	NO
rs755553-MADD	rs755553	11	47432303	2.41e-12	MADD	0.00223251	-0.175066	0.00724793	-0.15302	eQTL	NO
rs755553-NR1H3	rs755553	11	47432303	2.41e-12	NR1H3	0.74994	-0.0184707	0.649128	-0.0263336	aQTL	NO
rs2293578-ARHGAP1	rs2293578	11	47437403	5.552e-12	ARHGAP1	0.950515	-0.00359825	0.069199	0.105518	aQTL	NO
rs2293578-MADD	rs2293578	11	47437403	5.552e-12	MADD	0.00142585	0.183503	0.00546231	0.159112	eQTL	NO
rs2293578-NR1H3	rs2293578	11	47437403	5.552e-12	NR1H3	0.616271	0.0291899	0.535109	0.0360798	aQTL	NO
rs2053979-ARHGAP1	rs2053979	11	47439444	5.04e-11	ARHGAP1	0.935223	0.0047201	0.0756255	0.103343	aQTL	NO
rs2053979-MADD	rs2053979	11	47439444	5.04e-11	MADD	0.00175998	0.180292	0.00464962	0.162335	eQTL	NO
rs2053979-NR1H3	rs2053979	11	47439444	5.04e-11	NR1H3	0.847604	0.0112128	0.658893	0.0257235	aQTL	NO
rs10742803-ARHGAP1	rs10742803	11	47439938	1.042e-13	ARHGAP1	0.980224	-0.00143098	0.0751926	-0.102877	aQTL	NO
rs10742803-MADD	rs10742803	11	47439938	1.042e-13	MADD	0.00198289	-0.17721	0.00615133	-0.156219	eQTL	NO
rs10742803-NR1H3	rs10742803	11	47439938	1.042e-13	NR1H3	0.792736	-0.0152392	0.682484	-0.0236951	aQTL	NO
rs3781627-ARHGAP1	rs3781627	11	47441472	1.007e-11	ARHGAP1	0.964016	-0.00267047	0.0523128	-0.115024	aQTL	NO
rs3781627-MADD	rs3781627	11	47441472	1.007e-11	MADD	0.000933151	-0.19437	0.00168359	-0.183499	eQTL	NO
rs3781627-NR1H3	rs3781627	11	47441472	1.007e-11	NR1H3	0.62465	-0.0290947	0.320201	-0.0590227	aQTL	NO
rs10838708-ARHGAP1	rs10838708	11	47441513	1.553e-10	ARHGAP1	0.253142	0.0631162	0.260879	0.0622679	eQTL	NO
rs10838708-MADD	rs10838708	11	47441513	1.553e-10	MADD	0.791839	-0.0145249	0.067856	0.0998156	aQTL	NO
rs10838708-NR1H3	rs10838708	11	47441513	1.553e-10	NR1H3	0.123004	-0.0855487	0.893469	-0.00742538	eQTL	NO
rs2242511-ARHGAP1	rs2242511	11	47441664	3.769e-27	ARHGAP1	0.142856	-0.123908	0.699363	-0.0327701	eQTL	NO
rs2242511-MADD	rs2242511	11	47441664	3.769e-27	MADD	0.13172	-0.126952	0.50597	-0.0557442	eQTL	NO
rs2242511-NR1H3	rs2242511	11	47441664	3.769e-27	NR1H3	0.000943985	0.280051	0.69281	0.0335463	eQTL	NO
rs3781625-ARHGAP1	rs3781625	11	47443080	9.505e-14	ARHGAP1	0.936429	-0.00463011	0.0711219	0.104926	aQTL	NO
rs3781625-MADD	rs3781625	11	47443080	9.505e-14	MADD	0.00142677	0.183715	0.00539992	0.159519	eQTL	NO
rs3781625-NR1H3	rs3781625	11	47443080	9.505e-14	NR1H3	0.620331	0.0288895	0.546572	0.0351152	aQTL	NO
rs17790804-ARHGAP1	rs17790804	11	47447202	1.341e-27	ARHGAP1	0.149311	-0.122109	0.730212	-0.0293021	eQTL	NO
rs17790804-MADD	rs17790804	11	47447202	1.341e-27	MADD	0.128305	-0.128258	0.508087	-0.0555423	eQTL	NO
rs17790804-NR1H3	rs17790804	11	47447202	1.341e-27	NR1H3	0.0011863	0.274996	0.710302	0.0315856	eQTL	NO
rs7948705-ARHGAP1	rs7948705	11	47447955	1.632e-19	ARHGAP1	0.332586	-0.0596652	0.977229	-0.00176303	eQTL	NO
rs7948705-MADD	rs7948705	11	47447955	1.632e-19	MADD	0.269114	0.0677713	0.951163	0.00373674	eQTL	NO
rs7948705-NR1H3	rs7948705	11	47447955	1.632e-19	NR1H3	0.00852056	0.162403	0.943929	0.00434737	eQTL	NO
rs7101772-ARHGAP1	rs7101772	11	47449378	2.239e-16	ARHGAP1	0.333734	-0.0595255	0.981512	-0.0014314	eQTL	NO
rs7101772-MADD	rs7101772	11	47449378	2.239e-16	MADD	0.269339	0.0677415	0.950545	0.00378428	eQTL	NO
rs7101772-NR1H3	rs7101772	11	47449378	2.239e-16	NR1H3	0.00873544	0.161888	0.946966	0.00411173	eQTL	NO
rs7105122-ARHGAP1	rs7105122	11	47449544	4.689e-24	ARHGAP1	0.335441	-0.0593029	0.98136	-0.00144286	eQTL	NO
rs7105122-MADD	rs7105122	11	47449544	4.689e-24	MADD	0.26943	0.0677139	0.946715	0.00407686	eQTL	NO
rs7105122-NR1H3	rs7105122	11	47449544	4.689e-24	NR1H3	0.0087645	0.161783	0.94748	0.00407092	eQTL	NO
rs7105907-ARHGAP1	rs7105907	11	47450318	1.558e-24	ARHGAP1	0.333759	-0.0595266	0.982358	-0.00136597	eQTL	NO
rs7105907-MADD	rs7105907	11	47450318	1.558e-24	MADD	0.26908	0.0677829	0.950225	0.00380898	eQTL	NO
rs7105907-NR1H3	rs7105907	11	47450318	1.558e-24	NR1H3	0.00874512	0.161876	0.94708	0.00410309	eQTL	NO
rs9734013-ARHGAP1	rs9734013	11	47451517	9.871e-14	ARHGAP1	0.334255	-0.0594686	0.983317	-0.00129175	eQTL	NO
rs9734013-MADD	rs9734013	11	47451517	9.871e-14	MADD	0.26917	0.0677736	0.950423	0.00379401	eQTL	NO
rs9734013-NR1H3	rs9734013	11	47451517	9.871e-14	NR1H3	0.00874962	0.161873	0.946272	0.0041661	eQTL	NO
rs7130693-ARHGAP1	rs7130693	11	47452321	1.801e-16	ARHGAP1	0.306013	-0.0632013	0.999088	-7.08038e-05	eQTL	NO
rs7130693-MADD	rs7130693	11	47452321	1.801e-16	MADD	0.275101	0.0671114	0.98809	-0.00091324	eQTL	NO
rs7130693-NR1H3	rs7130693	11	47452321	1.801e-16	NR1H3	0.0067967	0.167517	0.969761	0.00234947	eQTL	NO
rs7108143-ARHGAP1	rs7108143	11	47453722	2.703e-16	ARHGAP1	0.318139	-0.0616003	0.991254	0.00067847	eQTL	NO
rs7108143-MADD	rs7108143	11	47453722	2.703e-16	MADD	0.256926	0.069667	0.961278	-0.00296827	eQTL	NO
rs7108143-NR1H3	rs7108143	11	47453722	2.703e-16	NR1H3	0.00736684	0.165761	0.978227	0.00169049	eQTL	NO
rs80241400-ARHGAP1	rs80241400	11	47453828	2.183e-16	ARHGAP1	0.318208	-0.0615917	0.991175	0.00068463	eQTL	NO
rs80241400-MADD	rs80241400	11	47453828	2.183e-16	MADD	0.256978	0.0696596	0.961198	-0.00297447	eQTL	NO
rs80241400-NR1H3	rs80241400	11	47453828	2.183e-16	NR1H3	0.0073693	0.165755	0.978269	0.00168723	eQTL	NO
rs4237544-ARHGAP1	rs4237544	11	47454271	2.751e-11	ARHGAP1	0.31786	0.0616379	0.991094	-0.000690887	eQTL	NO
rs4237544-MADD	rs4237544	11	47454271	2.751e-11	MADD	0.256948	-0.0696661	0.96128	0.00296823	eQTL	NO
rs4237544-NR1H3	rs4237544	11	47454271	2.751e-11	NR1H3	0.0073818	-0.165725	0.978485	-0.0016705	eQTL	NO
rs10742805-ARHGAP1	rs10742805	11	47454701	3.473e-24	ARHGAP1	0.317952	0.0616269	0.990941	-0.000702797	eQTL	NO
rs10742805-MADD	rs10742805	11	47454701	3.473e-24	MADD	0.257096	-0.0696452	0.960937	0.00299456	eQTL	NO
rs10742805-NR1H3	rs10742805	11	47454701	3.473e-24	NR1H3	0.0073825	-0.165725	0.978231	-0.00169023	eQTL	NO
rs2868459-ARHGAP1	rs2868459	11	47454972	4.087e-12	ARHGAP1	0.958695	0.00301338	0.080411	0.101885	aQTL	NO
rs2868459-MADD	rs2868459	11	47454972	4.087e-12	MADD	0.00170686	0.18114	0.00442315	0.163544	eQTL	NO
rs2868459-NR1H3	rs2868459	11	47454972	4.087e-12	NR1H3	0.844017	0.0115013	0.670243	0.0248587	aQTL	NO
rs111228939-ARHGAP1	rs111228939	11	47456067	3.736e-19	ARHGAP1	0.132895	-0.127136	0.76732	-0.0251195	eQTL	NO
rs111228939-MADD	rs111228939	11	47456067	3.736e-19	MADD	0.121551	-0.130454	0.441557	-0.064523	eQTL	NO
rs111228939-NR1H3	rs111228939	11	47456067	3.736e-19	NR1H3	0.000884057	0.281718	0.741818	0.027989	eQTL	NO
rs4282946-ARHGAP1	rs4282946	11	47456202	8.698e-23	ARHGAP1	0.318686	0.061537	0.989429	-0.000820187	eQTL	NO
rs4282946-MADD	rs4282946	11	47456202	8.698e-23	MADD	0.257269	-0.0696237	0.960669	0.00301534	eQTL	NO
rs4282946-NR1H3	rs4282946	11	47456202	8.698e-23	NR1H3	0.00739152	-0.165709	0.977433	-0.00175231	eQTL	NO
rs10742806-ARHGAP1	rs10742806	11	47456226	8.069e-22	ARHGAP1	0.318651	0.0615413	0.98952	-0.000813088	eQTL	NO
rs10742806-MADD	rs10742806	11	47456226	8.069e-22	MADD	0.257325	-0.0696155	0.960529	0.00302606	eQTL	NO
rs10742806-NR1H3	rs10742806	11	47456226	8.069e-22	NR1H3	0.00739069	-0.165711	0.977487	-0.00174814	eQTL	NO
rs11604680-ARHGAP1	rs11604680	11	47457539	1.301e-14	ARHGAP1	0.909096	-0.00663579	0.0766179	0.10307	aQTL	NO
rs11604680-MADD	rs11604680	11	47457539	1.301e-14	MADD	0.00129224	0.185559	0.0053035	0.160036	eQTL	NO
rs11604680-NR1H3	rs11604680	11	47457539	1.301e-14	NR1H3	0.602953	0.0303691	0.552093	0.0346731	aQTL	NO
rs7126210-ARHGAP1	rs7126210	11	47460306	7.019e-22	ARHGAP1	0.334954	0.0595359	0.959796	-0.00312215	eQTL	NO
rs7126210-MADD	rs7126210	11	47460306	7.019e-22	MADD	0.264217	-0.0686552	0.95017	0.00382325	eQTL	NO
rs7126210-NR1H3	rs7126210	11	47460306	7.019e-22	NR1H3	0.00756008	-0.165335	0.962353	-0.00292557	eQTL	NO
rs3847503-ARHGAP1	rs3847503	11	47464519	3.139e-25	ARHGAP1	0.13963	-0.121245	0.49977	-0.0555768	eQTL	NO
rs3847503-MADD	rs3847503	11	47464519	3.139e-25	MADD	0.133863	-0.122544	0.30352	-0.0836809	eQTL	NO
rs3847503-NR1H3	rs3847503	11	47464519	3.139e-25	NR1H3	0.00486914	0.2317	0.989006	-0.00113577	eQTL	NO
rs4752836-ARHGAP1	rs4752836	11	47465095	3.709e-16	ARHGAP1	0.333639	0.0597329	0.956557	-0.00337597	eQTL	NO
rs4752836-MADD	rs4752836	11	47465095	3.709e-16	MADD	0.262698	-0.068914	0.949371	0.0038869	eQTL	NO
rs4752836-NR1H3	rs4752836	11	47465095	3.709e-16	NR1H3	0.00776234	-0.164885	0.965232	-0.0027033	eQTL	NO
rs4752837-ARHGAP1	rs4752837	11	47465955	7.538e-10	ARHGAP1	0.333828	0.059712	0.955965	-0.00342212	eQTL	NO
rs4752837-MADD	rs4752837	11	47465955	7.538e-10	MADD	0.262521	-0.0689423	0.949677	0.00386351	eQTL	NO
rs4752837-NR1H3	rs4752837	11	47465955	7.538e-10	NR1H3	0.00778056	-0.164843	0.965486	-0.0026836	eQTL	NO
rs12419342-ARHGAP1	rs12419342	11	47468545	4.857e-20	ARHGAP1	0.301117	0.0633353	0.946119	0.00415224	eQTL	NO
rs12419342-MADD	rs12419342	11	47468545	4.857e-20	MADD	0.205582	-0.0772048	0.959913	0.00305037	eQTL	NO
rs12419342-NR1H3	rs12419342	11	47468545	4.857e-20	NR1H3	0.00883254	-0.160795	0.911585	0.00682722	eQTL	NO
rs3824867-ARHGAP1	rs3824867	11	47468569	1.491e-23	ARHGAP1	0.509023	0.0413915	0.889059	-0.00876867	eQTL	NO
rs3824867-MADD	rs3824867	11	47468569	1.491e-23	MADD	0.311263	-0.0632	0.933621	-0.00517162	eQTL	NO
rs3824867-NR1H3	rs3824867	11	47468569	1.491e-23	NR1H3	0.0359148	-0.131922	0.785324	0.0171343	eQTL	NO
rs3740685-ARHGAP1	rs3740685	11	47468791	2.18e-17	ARHGAP1	0.432712	0.0485454	0.970869	-0.00226624	eQTL	NO
rs3740685-MADD	rs3740685	11	47468791	2.18e-17	MADD	0.304179	-0.063313	0.997678	0.000178379	eQTL	NO
rs3740685-NR1H3	rs3740685	11	47468791	2.18e-17	NR1H3	0.0207318	-0.143532	0.899458	0.00784639	eQTL	NO
rs3740684-ARHGAP1	rs3740684	11	47468820	5.732e-24	ARHGAP1	0.336567	0.0593826	0.948627	-0.00399368	eQTL	NO
rs3740684-MADD	rs3740684	11	47468820	5.732e-24	MADD	0.264234	-0.0687048	0.946752	0.00408898	eQTL	NO
rs3740684-NR1H3	rs3740684	11	47468820	5.732e-24	NR1H3	0.0079549	-0.164404	0.965178	-0.00270792	eQTL	NO
rs7111873-ARHGAP1	rs7111873	11	47469439	1.419e-23	ARHGAP1	0.333069	0.0598219	0.949551	-0.00392229	eQTL	NO
rs7111873-MADD	rs7111873	11	47469439	1.419e-23	MADD	0.260477	-0.0692568	0.953747	0.00355171	eQTL	NO
rs7111873-NR1H3	rs7111873	11	47469439	1.419e-23	NR1H3	0.00773109	-0.165019	0.963284	-0.00285575	eQTL	NO
rs34312154-ARHGAP1	rs34312154	11	47470345	3.69e-16	ARHGAP1	0.0428606	-0.207659	0.609286	0.0526252	eQTL	NO
rs34312154-MADD	rs34312154	11	47470345	3.69e-16	MADD	0.573059	-0.0576359	0.912132	0.0112243	eQTL	NO
rs34312154-NR1H3	rs34312154	11	47470345	3.69e-16	NR1H3	7.12014e-05	0.407513	0.494271	0.0704262	eQTL	NO
rs74385561-ARHGAP1	rs74385561	11	47471053	4.282e-16	ARHGAP1	0.0438755	-0.209026	0.590473	0.0560455	eQTL	NO
rs74385561-MADD	rs74385561	11	47471053	4.282e-16	MADD	0.568001	-0.0590661	0.910888	0.0115143	eQTL	NO
rs74385561-NR1H3	rs74385561	11	47471053	4.282e-16	NR1H3	6.15526e-05	0.415725	0.436937	0.0810088	eQTL	NO
rs60882887-ARHGAP1	rs60882887	11	47475675	1.631e-15	ARHGAP1	0.131378	-0.12418	0.560332	-0.0480972	eQTL	NO
rs60882887-MADD	rs60882887	11	47475675	1.631e-15	MADD	0.149176	-0.11826	0.344208	-0.0771513	eQTL	NO
rs60882887-NR1H3	rs60882887	11	47475675	1.631e-15	NR1H3	0.00379816	0.23883	0.957985	0.00435481	eQTL	NO
rs17198158-ARHGAP1	rs17198158	11	47477849	7.941e-26	ARHGAP1	0.112705	-0.130261	0.585299	-0.04497	eQTL	NO
rs17198158-MADD	rs17198158	11	47477849	7.941e-26	MADD	0.143247	-0.119748	0.296681	-0.0849291	eQTL	NO
rs17198158-NR1H3	rs17198158	11	47477849	7.941e-26	NR1H3	0.0027319	0.246651	0.99136	0.000893139	eQTL	NO
rs1317149-ARHGAP1	rs1317149	11	47486885	3.63e-18	ARHGAP1	0.621967	-0.0280236	0.118438	0.0889113	aQTL	NO
rs1317149-MADD	rs1317149	11	47486885	3.63e-18	MADD	0.00118154	0.182913	0.00789219	0.149183	eQTL	NO
rs1317149-NR1H3	rs1317149	11	47486885	3.63e-18	NR1H3	0.738095	0.0190943	0.684163	0.0232003	aQTL	NO
rs1044269-ARHGAP1	rs1044269	11	47487740	2.66e-25	ARHGAP1	0.181897	0.108785	0.601807	0.0426609	eQTL	NO
rs1044269-MADD	rs1044269	11	47487740	2.66e-25	MADD	0.118021	0.126839	0.350345	0.075404	eQTL	NO
rs1044269-NR1H3	rs1044269	11	47487740	2.66e-25	NR1H3	0.0123048	-0.204615	0.841621	0.0163498	eQTL	NO
rs4752839-ARHGAP1	rs4752839	11	47495202	4.309e-25	ARHGAP1	0.0983147	-0.135865	0.586897	-0.0448175	eQTL	NO
rs4752839-MADD	rs4752839	11	47495202	4.309e-25	MADD	0.159814	-0.115101	0.324107	-0.0803206	eQTL	NO
rs4752839-NR1H3	rs4752839	11	47495202	4.309e-25	NR1H3	0.00254899	0.24859	0.965857	0.00353369	eQTL	NO
rs11039255-ARHGAP1	rs11039255	11	47495746	1.183e-13	ARHGAP1	0.605995	-0.0293126	0.123704	0.087655	aQTL	NO
rs11039255-MADD	rs11039255	11	47495746	1.183e-13	MADD	0.00113867	0.183484	0.00805581	0.148781	eQTL	NO
rs11039255-NR1H3	rs11039255	11	47495746	1.183e-13	NR1H3	0.723379	0.0202098	0.709649	0.021233	aQTL	NO
rs59631865-ARHGAP1	rs59631865	11	47501619	6.418e-16	ARHGAP1	0.123371	-0.12674	0.626217	-0.0402042	eQTL	NO
rs59631865-MADD	rs59631865	11	47501619	6.418e-16	MADD	0.164997	-0.113771	0.385574	-0.0707327	eQTL	NO
rs59631865-NR1H3	rs59631865	11	47501619	6.418e-16	NR1H3	0.00295423	0.245077	0.903257	0.0100412	eQTL	NO
rs60929305-ARHGAP1	rs60929305	11	47523589	5.432e-15	ARHGAP1	0.124313	-0.126473	0.632761	-0.0394591	eQTL	NO
rs60929305-MADD	rs60929305	11	47523589	5.432e-15	MADD	0.166514	-0.113408	0.387393	-0.0704899	eQTL	NO
rs60929305-NR1H3	rs60929305	11	47523589	5.432e-15	NR1H3	0.00297322	0.245012	0.897997	0.0105942	eQTL	NO
rs7124681-ARHGAP1	rs7124681	11	47529947	6.164e-22	ARHGAP1	0.830987	-0.0118382	0.147074	0.0805803	aQTL	NO
rs7124681-MADD	rs7124681	11	47529947	6.164e-22	MADD	4.11305e-05	0.225183	0.000394277	0.193808	eQTL	NO
rs7124681-NR1H3	rs7124681	11	47529947	6.164e-22	NR1H3	0.562734	0.0322493	0.604062	0.0288592	eQTL	NO
rs4752843-ARHGAP1	rs4752843	11	47531884	5.191e-22	ARHGAP1	0.123061	-0.126852	0.626505	-0.0401728	eQTL	NO
rs4752843-MADD	rs4752843	11	47531884	5.191e-22	MADD	0.163382	-0.114213	0.380146	-0.0715479	eQTL	NO
rs4752843-NR1H3	rs4752843	11	47531884	5.191e-22	NR1H3	0.00295092	0.245119	0.902031	0.0101697	eQTL	NO
rs11819955-ARHGAP1	rs11819955	11	47539208	6.623e-24	ARHGAP1	0.122518	-0.127147	0.623445	-0.0405652	eQTL	NO
rs11819955-MADD	rs11819955	11	47539208	6.623e-24	MADD	0.162774	-0.114479	0.378395	-0.0718742	eQTL	NO
rs11819955-NR1H3	rs11819955	11	47539208	6.623e-24	NR1H3	0.00297397	0.245139	0.903015	0.0100758	eQTL	NO
rs4752845-ARHGAP1	rs4752845	11	47539697	5.88e-22	ARHGAP1	0.597901	-0.0298637	0.128517	0.086235	aQTL	NO
rs4752845-MADD	rs4752845	11	47539697	5.88e-22	MADD	0.00101103	0.18469	0.00828801	0.147704	eQTL	NO
rs4752845-NR1H3	rs4752845	11	47539697	5.88e-22	NR1H3	0.699523	0.0219574	0.723163	0.0201277	eQTL	NO
rs9666924-ARHGAP1	rs9666924	11	47540007	2.444e-25	ARHGAP1	0.175177	0.110272	0.632382	0.0390381	eQTL	NO
rs9666924-MADD	rs9666924	11	47540007	2.444e-25	MADD	0.119698	0.126028	0.357953	0.0740836	eQTL	NO
rs9666924-NR1H3	rs9666924	11	47540007	2.444e-25	NR1H3	0.0114936	-0.206186	0.851531	0.0152858	eQTL	NO
rs4752783-ARHGAP1	rs4752783	11	47558220	4.088e-27	ARHGAP1	0.188455	-0.112369	0.912589	-0.00941049	eQTL	NO
rs4752783-MADD	rs4752783	11	47558220	4.088e-27	MADD	0.198743	-0.109366	0.711233	-0.0313466	eQTL	NO
rs4752783-NR1H3	rs4752783	11	47558220	4.088e-27	NR1H3	0.000687652	0.290353	0.626487	0.041748	eQTL	NO
rs7928842-ARHGAP1	rs7928842	11	47566352	5.841e-10	ARHGAP1	0.805941	-0.0136361	0.149184	0.0802227	aQTL	NO
rs7928842-MADD	rs7928842	11	47566352	5.841e-10	MADD	3.08597e-05	0.228933	0.000314247	0.197173	eQTL	NO
rs7928842-NR1H3	rs7928842	11	47566352	5.841e-10	NR1H3	0.573954	0.031351	0.604125	0.0288759	eQTL	NO
rs66749409-ARHGAP1	rs66749409	11	47568074	1.755e-13	ARHGAP1	0.595957	-0.0300212	0.128531	0.0862286	aQTL	NO
rs66749409-MADD	rs66749409	11	47568074	1.755e-13	MADD	0.00100309	0.184807	0.00823725	0.147814	eQTL	NO
rs66749409-NR1H3	rs66749409	11	47568074	1.755e-13	NR1H3	0.696099	0.0222198	0.721179	0.0202775	eQTL	NO
rs12798346-ARHGAP1	rs12798346	11	47583121	1.459e-13	ARHGAP1	0.59493	-0.0301046	0.128568	0.0862185	aQTL	NO
rs12798346-MADD	rs12798346	11	47583121	1.459e-13	MADD	0.000998877	0.184869	0.00820806	0.147878	eQTL	NO
rs12798346-NR1H3	rs12798346	11	47583121	1.459e-13	NR1H3	0.694371	0.0223524	0.720144	0.0203556	eQTL	NO
rs56400411-ARHGAP1	rs56400411	11	47586376	2.021e-13	ARHGAP1	0.594913	-0.0301066	0.128295	0.0862819	aQTL	NO
rs56400411-MADD	rs56400411	11	47586376	2.021e-13	MADD	0.000995447	0.184927	0.00818147	0.147943	eQTL	NO
rs56400411-NR1H3	rs56400411	11	47586376	2.021e-13	NR1H3	0.692248	0.0225165	0.718118	0.02051	eQTL	NO
rs4147730-ARHGAP1	rs4147730	11	47605427	7.901e-25	ARHGAP1	0.117174	-0.139854	0.152481	-0.128088	eQTL	NO
rs4147730-MADD	rs4147730	11	47605427	7.901e-25	MADD	0.231479	-0.106421	0.154924	-0.125773	aQTL	NO
rs4147730-NR1H3	rs4147730	11	47605427	7.901e-25	NR1H3	0.0134715	0.221317	0.99183	0.000917995	eQTL	NO
rs10742816-ARHGAP1	rs10742816	11	47606984	3.29e-22	ARHGAP1	0.123086	0.12686	0.635757	0.0391039	eQTL	NO
rs10742816-MADD	rs10742816	11	47606984	3.29e-22	MADD	0.154253	0.116755	0.368441	0.0733309	eQTL	NO
rs10742816-NR1H3	rs10742816	11	47606984	3.29e-22	NR1H3	0.00325717	-0.242656	0.909284	-0.0094146	eQTL	NO
rs77465292-ARHGAP1	rs77465292	11	47607912	2.138e-13	ARHGAP1	0.133715	-0.127767	0.934145	-0.00706497	eQTL	NO
rs77465292-MADD	rs77465292	11	47607912	2.138e-13	MADD	0.146237	-0.1233	0.59204	-0.0452535	eQTL	NO
rs77465292-NR1H3	rs77465292	11	47607912	2.138e-13	NR1H3	0.000818966	0.285513	0.590369	0.0460537	eQTL	NO
rs11039307-ARHGAP1	rs11039307	11	47611152	3e-13	ARHGAP1	0.802672	-0.0138739	0.148487	0.0803795	aQTL	NO
rs11039307-MADD	rs11039307	11	47611152	3e-13	MADD	3.08082e-05	0.229008	0.000313211	0.197266	eQTL	NO
rs11039307-NR1H3	rs11039307	11	47611152	3e-13	NR1H3	0.570399	0.0316499	0.600643	0.0291611	eQTL	NO
rs12419692-ARHGAP1	rs12419692	11	47624714	1.877e-22	ARHGAP1	0.60803	-0.0291552	0.120396	0.0884582	aQTL	NO
rs12419692-MADD	rs12419692	11	47624714	1.877e-22	MADD	0.00117729	0.183003	0.00756383	0.150008	eQTL	NO
rs12419692-NR1H3	rs12419692	11	47624714	1.877e-22	NR1H3	0.717339	0.0206762	0.666247	0.0246026	aQTL	NO
rs4752786-ARHGAP1	rs4752786	11	47628536	3.729e-25	ARHGAP1	0.121695	-0.127197	0.628662	-0.0398847	eQTL	NO
rs4752786-MADD	rs4752786	11	47628536	3.729e-25	MADD	0.160105	-0.115001	0.383983	-0.0709077	eQTL	NO
rs4752786-NR1H3	rs4752786	11	47628536	3.729e-25	NR1H3	0.00309695	0.243675	0.906644	0.00967959	eQTL	NO
rs2138767-ARHGAP1	rs2138767	11	47629793	5.869e-16	ARHGAP1	0.125134	-0.126589	0.617869	-0.0413231	eQTL	NO
rs2138767-MADD	rs2138767	11	47629793	5.869e-16	MADD	0.156436	-0.116525	0.37571	-0.0724643	eQTL	NO
rs2138767-NR1H3	rs2138767	11	47629793	5.869e-16	NR1H3	0.00315422	0.244276	0.894145	0.0110308	eQTL	NO
rs1474056-ARHGAP1	rs1474056	11	47632707	4.871e-22	ARHGAP1	0.120706	-0.127311	0.623915	-0.0403661	eQTL	NO
rs1474056-MADD	rs1474056	11	47632707	4.871e-22	MADD	0.157846	-0.115422	0.39049	-0.0698201	eQTL	NO
rs1474056-NR1H3	rs1474056	11	47632707	4.871e-22	NR1H3	0.00292383	0.244693	0.899516	0.0104041	eQTL	NO
rs7931089-ARHGAP1	rs7931089	11	47633506	5.46e-25	ARHGAP1	0.121632	-0.127228	0.623704	-0.0404646	eQTL	NO
rs7931089-MADD	rs7931089	11	47633506	5.46e-25	MADD	0.163156	-0.114176	0.386227	-0.070579	eQTL	NO
rs7931089-NR1H3	rs7931089	11	47633506	5.46e-25	NR1H3	0.00295367	0.244885	0.901081	0.0102599	eQTL	NO
rs1064608-ARHGAP1	rs1064608	11	47640429	2.933e-17	ARHGAP1	0.546169	-0.0343207	0.128627	0.086588	aQTL	NO
rs1064608-MADD	rs1064608	11	47640429	2.933e-17	MADD	0.00149375	0.179252	0.0101377	0.144492	eQTL	NO
rs1064608-NR1H3	rs1064608	11	47640429	2.933e-17	NR1H3	0.744595	0.0186147	0.666397	0.0246019	aQTL	NO
rs3817335-ARHGAP1	rs3817335	11	47643891	2.295e-18	ARHGAP1	0.539696	-0.0348796	0.127199	0.0869218	aQTL	NO
rs3817335-MADD	rs3817335	11	47643891	2.295e-18	MADD	0.00147133	0.179517	0.0098235	0.145117	eQTL	NO
rs3817335-NR1H3	rs3817335	11	47643891	2.295e-18	NR1H3	0.7334	0.0194643	0.65898	0.0251881	aQTL	NO
rs4752856-ARHGAP1	rs4752856	11	47648042	2.132e-21	ARHGAP1	0.531432	-0.0355772	0.127628	0.0867853	aQTL	NO
rs4752856-MADD	rs4752856	11	47648042	2.132e-21	MADD	0.0014086	0.180143	0.00969491	0.145306	eQTL	NO
rs4752856-NR1H3	rs4752856	11	47648042	2.132e-21	NR1H3	0.719031	0.0205492	0.652083	0.0257214	aQTL	NO
rs3817334-ARHGAP1	rs3817334	11	47650993	2.99e-21	ARHGAP1	0.71544	-0.0202267	0.154702	0.0791185	aQTL	NO
rs3817334-MADD	rs3817334	11	47650993	2.99e-21	MADD	3.93114e-05	0.225827	0.000426542	0.192747	eQTL	NO
rs3817334-NR1H3	rs3817334	11	47650993	2.99e-21	NR1H3	0.565529	0.0320298	0.571747	0.0314801	eQTL	NO
rs4752857-ARHGAP1	rs4752857	11	47655752	4.965e-10	ARHGAP1	0.681042	-0.0234441	0.123274	0.0880712	aQTL	NO
rs4752857-MADD	rs4752857	11	47655752	4.965e-10	MADD	0.00130023	0.182016	0.0056162	0.156023	eQTL	NO
rs4752857-NR1H3	rs4752857	11	47655752	4.965e-10	NR1H3	0.912276	0.00631332	0.762194	0.0173191	aQTL	NO
rs12794570-ARHGAP1	rs12794570	11	47658314	6.41e-09	ARHGAP1	0.56175	-0.0329533	0.117502	0.0890727	aQTL	NO
rs12794570-MADD	rs12794570	11	47658314	6.41e-09	MADD	0.000996304	0.185479	0.00667718	0.152193	eQTL	NO
rs12794570-NR1H3	rs12794570	11	47658314	6.41e-09	NR1H3	0.644838	0.0263017	0.622697	0.0280407	aQTL	NO
rs10838738-ARHGAP1	rs10838738	11	47663049	1.412e-18	ARHGAP1	0.557621	-0.0332778	0.114575	0.0897252	aQTL	NO
rs10838738-MADD	rs10838738	11	47663049	1.412e-18	MADD	0.000996832	0.185338	0.00658134	0.152351	eQTL	NO
rs10838738-NR1H3	rs10838738	11	47663049	1.412e-18	NR1H3	0.633367	0.0271978	0.610217	0.0290302	aQTL	NO
rs59360790-ARHGAP1	rs59360790	11	47669175	8.107e-14	ARHGAP1	0.741762	-0.0183557	0.157028	0.0789893	aQTL	NO
rs59360790-MADD	rs59360790	11	47669175	8.107e-14	MADD	2.00014e-05	0.235077	0.000272699	0.199873	eQTL	NO
rs59360790-NR1H3	rs59360790	11	47669175	8.107e-14	NR1H3	0.444993	0.0427379	0.59343	0.0298393	eQTL	NO
rs12787112-ARHGAP1	rs12787112	11	47687147	1.194e-09	ARHGAP1	0.565058	-0.0328708	0.115381	0.0901271	aQTL	NO
rs12787112-MADD	rs12787112	11	47687147	1.194e-09	MADD	0.000721186	0.19164	0.00467662	0.159613	eQTL	NO
rs12787112-NR1H3	rs12787112	11	47687147	1.194e-09	NR1H3	0.596371	0.0304009	0.631863	0.0274677	eQTL	NO
rs7120737-ARHGAP1	rs7120737	11	47702395	2.658e-24	ARHGAP1	0.0817583	-0.142864	0.608445	-0.0422052	eQTL	NO
rs7120737-MADD	rs7120737	11	47702395	2.658e-24	MADD	0.0876853	-0.139612	0.277695	-0.0883066	eQTL	NO
rs7120737-NR1H3	rs7120737	11	47702395	2.658e-24	NR1H3	0.00450516	0.233805	0.837366	0.0169241	eQTL	NO
rs10838747-ARHGAP1	rs10838747	11	47716324	7.298e-22	ARHGAP1	0.559526	-0.0333377	0.117758	0.0895396	aQTL	NO
rs10838747-MADD	rs10838747	11	47716324	7.298e-22	MADD	0.000695851	0.192183	0.00463278	0.159775	eQTL	NO
rs10838747-NR1H3	rs10838747	11	47716324	7.298e-22	NR1H3	0.59216	0.0307485	0.637975	0.026975	eQTL	NO
rs10838748-ARHGAP1	rs10838748	11	47716381	2.194e-14	ARHGAP1	0.559534	-0.0333361	0.117771	0.0895341	aQTL	NO
rs10838748-MADD	rs10838748	11	47716381	2.194e-14	MADD	0.000695808	0.192179	0.0046428	0.159732	eQTL	NO
rs10838748-NR1H3	rs10838748	11	47716381	2.194e-14	NR1H3	0.591621	0.0307925	0.638827	0.0269058	eQTL	NO
rs79476064-ARHGAP1	rs79476064	11	47721312	3.539e-15	ARHGAP1	0.134522	-0.124845	0.779566	-0.0234311	eQTL	NO
rs79476064-MADD	rs79476064	11	47721312	3.539e-15	MADD	0.133088	-0.124802	0.377379	-0.0729775	eQTL	NO
rs79476064-NR1H3	rs79476064	11	47721312	3.539e-15	NR1H3	0.0100337	0.215453	0.863896	0.0143611	eQTL	NO
rs17791016-MADD	rs17791016	11	47727590	5.534e-26	MADD	0.132559	-0.124923	0.379501	-0.0726249	eQTL	NO
rs17791016-NR1H3	rs17791016	11	47727590	5.534e-26	NR1H3	0.00834349	0.220626	0.825148	0.0185017	eQTL	NO
rs4752791-MADD	rs4752791	11	47736023	3.376e-24	MADD	0.142941	-0.121439	0.405857	-0.0685586	eQTL	NO
rs4752791-NR1H3	rs4752791	11	47736023	3.376e-24	NR1H3	0.00675366	0.226084	0.777195	0.0236514	eQTL	NO
rs17788930-MADD	rs17788930	11	47752775	1.526e-22	MADD	0.000634152	0.193768	0.0052546	0.157631	eQTL	NO
rs17788930-NR1H3	rs17788930	11	47752775	1.526e-22	NR1H3	0.565091	0.0330474	0.681252	0.0235679	eQTL	NO
rs34910028-MADD	rs34910028	11	47758449	2.175e-14	MADD	0.000635459	0.193734	0.0052915	0.157502	eQTL	NO
rs34910028-NR1H3	rs34910028	11	47758449	2.175e-14	NR1H3	0.564703	0.0330801	0.683141	0.0234199	eQTL	NO
rs75334064-MADD	rs75334064	11	47759590	8.42e-18	MADD	0.148241	-0.124396	0.664851	-0.037094	eQTL	NO
rs75334064-NR1H3	rs75334064	11	47759590	8.42e-18	NR1H3	0.00186479	0.269269	0.471502	0.0624525	eQTL	NO
rs10838757-MADD	rs10838757	11	47763016	5.447e-10	MADD	0.000636177	0.193705	0.00533309	0.157351	eQTL	NO
rs10838757-NR1H3	rs10838757	11	47763016	5.447e-10	NR1H3	0.563825	0.0331527	0.685317	0.0232486	eQTL	NO
rs6485774-MADD	rs6485774	11	47773226	3.419e-11	MADD	0.977281	0.00196921	0.576416	0.0384102	aQTL	NO
rs6485774-NR1H3	rs6485774	11	47773226	3.419e-11	NR1H3	0.0116186	0.175619	0.668755	0.0298058	eQTL	NO
rs7927771-MADD	rs7927771	11	47781306	7.24e-10	MADD	0.000580132	0.195594	0.00477231	0.159755	eQTL	NO
rs7927771-NR1H3	rs7927771	11	47781306	7.24e-10	NR1H3	0.556379	0.0338711	0.671556	0.0243868	eQTL	NO
rs7947730-MADD	rs7947730	11	47786184	1.457e-14	MADD	0.000640047	0.193604	0.00526054	0.157593	eQTL	NO
rs7947730-NR1H3	rs7947730	11	47786184	1.457e-14	NR1H3	0.567345	0.0328524	0.683593	0.0233822	eQTL	NO
rs2869531-MADD	rs2869531	11	47797402	2.809e-23	MADD	0.1514	-0.119178	0.408311	-0.0683437	eQTL	NO
rs2869531-NR1H3	rs2869531	11	47797402	2.809e-23	NR1H3	0.00679514	0.226388	0.771481	0.0243258	eQTL	NO
rs9909-MADD	rs9909	11	47799775	3.746e-20	MADD	0.000653697	0.193252	0.00535493	0.157246	eQTL	NO
rs9909-NR1H3	rs9909	11	47799775	3.746e-20	NR1H3	0.56932	0.0326804	0.678586	0.0237705	eQTL	NO
rs7935273-MADD	rs7935273	11	47803907	3.976e-15	MADD	0.215175	-0.10753	0.662654	-0.0376557	eQTL	NO
rs7935273-NR1H3	rs7935273	11	47803907	3.976e-15	NR1H3	0.0125919	0.217985	0.878657	0.0133517	eQTL	NO
rs2290850-MADD	rs2290850	11	47807774	4.679e-17	MADD	0.000594877	0.19469	0.00533705	0.157304	eQTL	NO
rs2290850-NR1H3	rs2290850	11	47807774	4.679e-17	NR1H3	0.56531	0.0330196	0.673658	0.0241565	eQTL	NO
rs12787330-MADD	rs12787330	11	47812311	6.275e-16	MADD	0.000658393	0.193127	0.00553035	0.156646	eQTL	NO
rs12787330-NR1H3	rs12787330	11	47812311	6.275e-16	NR1H3	0.570421	0.0325848	0.68191	0.0235085	eQTL	NO
rs79368019-MADD	rs79368019	11	47813820	2.26e-15	MADD	0.152772	-0.118771	0.410125	-0.0680746	eQTL	NO
rs79368019-NR1H3	rs79368019	11	47813820	2.26e-15	NR1H3	0.00671767	0.226688	0.771609	0.02431	eQTL	NO
rs7124949-MADD	rs7124949	11	47825972	2.55e-15	MADD	0.155054	-0.118172	0.41575	-0.0672928	eQTL	NO
rs7124949-NR1H3	rs7124949	11	47825972	2.55e-15	NR1H3	0.00662906	0.227163	0.779543	0.023454	eQTL	NO
rs6485783-MADD	rs6485783	11	47829345	1.773e-26	MADD	0.155054	-0.118172	0.41575	-0.0672928	eQTL	NO
rs6485783-NR1H3	rs6485783	11	47829345	1.773e-26	NR1H3	0.00662906	0.227163	0.779543	0.023454	eQTL	NO
rs11605774-MADD	rs11605774	11	47832793	2.379e-14	MADD	0.000651382	0.193336	0.00548874	0.156821	eQTL	NO
rs11605774-NR1H3	rs11605774	11	47832793	2.379e-14	NR1H3	0.566332	0.0329387	0.687526	0.0230755	eQTL	NO
rs11039412-MADD	rs11039412	11	47841581	3.245e-14	MADD	0.000668016	0.192911	0.00562646	0.156336	eQTL	NO
rs11039412-NR1H3	rs11039412	11	47841581	3.245e-14	NR1H3	0.567555	0.0328283	0.682491	0.0234638	eQTL	NO
rs35985502-MADD	rs35985502	11	47847428	6.101e-14	MADD	0.000667974	0.192911	0.00562656	0.156336	eQTL	NO
rs35985502-NR1H3	rs35985502	11	47847428	6.101e-14	NR1H3	0.567571	0.032827	0.68242	0.0234694	eQTL	NO
rs2305982-MADD	rs2305982	11	47857168	1.764e-26	MADD	0.155468	-0.118059	0.416913	-0.0671282	eQTL	NO
rs2305982-NR1H3	rs2305982	11	47857168	1.764e-26	NR1H3	0.0066357	0.227146	0.778903	0.0235249	eQTL	NO
rs4752873-MADD	rs4752873	11	47857520	1.977e-14	MADD	0.00066784	0.192914	0.005623	0.156347	eQTL	NO
rs4752873-NR1H3	rs4752873	11	47857520	1.977e-14	NR1H3	0.567551	0.0328286	0.682377	0.0234727	eQTL	NO
rs2305983-MADD	rs2305983	11	47858755	1.29e-19	MADD	0.963426	-0.00316595	0.61499	0.0345307	aQTL	NO
rs2305983-NR1H3	rs2305983	11	47858755	1.29e-19	NR1H3	0.0182071	0.164131	0.791997	0.0183441	eQTL	NO
rs11039426-MADD	rs11039426	11	47863119	2.195e-14	MADD	0.000706347	0.192039	0.00554069	0.156607	eQTL	NO
rs11039426-NR1H3	rs11039426	11	47863119	2.195e-14	NR1H3	0.581294	0.0316688	0.696309	0.0223864	eQTL	NO
rs7942031-MADD	rs7942031	11	47868474	1.09e-17	MADD	0.962493	0.00325075	0.554931	0.0405801	aQTL	NO
rs7942031-NR1H3	rs7942031	11	47868474	1.09e-17	NR1H3	0.0116795	0.175434	0.663372	0.0303116	eQTL	NO
rs12418852-MADD	rs12418852	11	47868853	3.892e-22	MADD	0.000668131	0.192908	0.00562703	0.156334	eQTL	NO
rs12418852-NR1H3	rs12418852	11	47868853	3.892e-22	NR1H3	0.567557	0.0328282	0.682371	0.0234732	eQTL	NO
rs6485788-MADD	rs6485788	11	47873883	1.188e-19	MADD	0.96796	0.00277538	0.559282	0.040117	aQTL	NO
rs6485788-NR1H3	rs6485788	11	47873883	1.188e-19	NR1H3	0.0116011	0.17552	0.668206	0.0298352	eQTL	NO
rs4752797-MADD	rs4752797	11	47874364	3.253e-10	MADD	0.000668055	0.192909	0.00562542	0.156339	eQTL	NO
rs4752797-NR1H3	rs4752797	11	47874364	3.253e-10	NR1H3	0.567545	0.0328292	0.682373	0.023473	eQTL	NO
rs11039433-MADD	rs11039433	11	47877493	1.343e-09	MADD	0.000668055	0.192909	0.00562542	0.156339	eQTL	NO
rs11039433-NR1H3	rs11039433	11	47877493	1.343e-09	NR1H3	0.567545	0.0328292	0.682373	0.023473	eQTL	NO
rs4752877-MADD	rs4752877	11	47886165	1.544e-26	MADD	0.147875	-0.120382	0.402376	-0.0693102	eQTL	NO
rs4752877-NR1H3	rs4752877	11	47886165	1.544e-26	NR1H3	0.00700765	0.225855	0.779984	0.0234294	eQTL	NO
rs75814357-MADD	rs75814357	11	47888629	1.372e-17	MADD	0.144137	-0.125749	0.644673	-0.0395129	eQTL	NO
rs75814357-NR1H3	rs75814357	11	47888629	1.372e-17	NR1H3	0.00186248	0.269478	0.476491	0.0617928	eQTL	NO
rs7924699-MADD	rs7924699	11	47893120	2.669e-17	MADD	0.972568	0.00237899	0.578168	0.0382515	aQTL	NO
rs7924699-NR1H3	rs7924699	11	47893120	2.669e-17	NR1H3	0.0119625	0.174988	0.673409	0.0293747	eQTL	NO
rs4752881-MADD	rs4752881	11	47898535	3.643e-14	MADD	0.000767215	0.19219	0.00563348	0.157475	eQTL	NO
rs4752881-NR1H3	rs4752881	11	47898535	3.643e-14	NR1H3	0.646755	0.026514	0.803846	0.0143529	eQTL	NO
rs1872167-MADD	rs1872167	11	47901269	2.705e-27	MADD	0.111152	-0.133145	0.23283	-0.0992053	eQTL	NO
rs1872167-NR1H3	rs1872167	11	47901269	2.705e-27	NR1H3	0.0103129	0.21595	0.87218	0.0135601	eQTL	NO
rs12364432-MADD	rs12364432	11	47902883	3.419e-22	MADD	0.000879938	0.189286	0.00544237	0.157486	eQTL	NO
rs12364432-NR1H3	rs12364432	11	47902883	3.419e-22	NR1H3	0.654331	0.025803	0.810022	0.0138373	eQTL	NO
rs59652089-MADD	rs59652089	11	47907350	1.17e-15	MADD	0.132253	-0.125995	0.218506	-0.102453	eQTL	NO
rs59652089-NR1H3	rs59652089	11	47907350	1.17e-15	NR1H3	0.0102014	0.216563	0.858843	0.0150099	eQTL	NO
rs4752801-MADD	rs4752801	11	47907641	1.261e-19	MADD	0.000799855	0.188594	0.01393	0.137811	eQTL	NO
rs4752801-NR1H3	rs4752801	11	47907641	1.261e-19	NR1H3	0.242433	0.0665622	0.574962	0.0319042	eQTL	NO
rs12361256-MADD	rs12361256	11	47910823	2.963e-09	MADD	0.000415021	0.198344	0.00754634	0.149558	eQTL	NO
rs12361256-NR1H3	rs12361256	11	47910823	2.963e-09	NR1H3	0.213105	0.0708409	0.600784	0.0297498	eQTL	NO
rs747782-MADD	rs747782	11	47940925	4.702e-18	MADD	0.956687	-0.00373529	0.836881	0.014081	aQTL	NO
rs747782-NR1H3	rs747782	11	47940925	4.702e-18	NR1H3	0.0199043	0.1612	0.750863	0.021999	eQTL	NO
rs1681630-MADD	rs1681630	11	47969152	5.389e-19	MADD	0.346973	-0.0545753	0.572154	-0.0326045	eQTL	NO
rs1681630-NR1H3	rs1681630	11	47969152	5.389e-19	NR1H3	0.366295	-0.0528848	0.620012	0.0289951	eQTL	NO
rs12790666-MADD	rs12790666	11	47983477	7.894e-11	MADD	0.835359	0.0113007	0.0653246	0.0995358	aQTL	NO
rs12790666-NR1H3	rs12790666	11	47983477	7.894e-11	NR1H3	0.745696	-0.0177881	0.741901	0.018041	aQTL	NO
rs1017875-MADD	rs1017875	11	47999218	3.741e-17	MADD	0.698036	-0.0264552	0.855294	-0.0123668	eQTL	NO
rs1017875-NR1H3	rs1017875	11	47999218	3.741e-17	NR1H3	0.096537	0.114202	0.843289	0.0135815	eQTL	NO
rs79837139-MADD	rs79837139	11	48000780	2.99e-16	MADD	0.0554452	-0.16134	0.178849	-0.112684	eQTL	NO
rs79837139-NR1H3	rs79837139	11	48000780	2.99e-16	NR1H3	0.0426507	0.172215	0.663464	0.0369743	eQTL	NO
rs7946766-MADD	rs7946766	11	48004369	4.967e-24	MADD	0.0762168	-0.158195	0.0128888	-0.220403	aQTL	NO
rs7946766-NR1H3	rs7946766	11	48004369	4.967e-24	NR1H3	0.1065	0.145299	0.64272	-0.0417436	eQTL	NO
rs7111404-MADD	rs7111404	11	48011283	1.144e-13	MADD	0.0572611	-0.155156	0.0937182	-0.136058	eQTL	NO
rs7111404-NR1H3	rs7111404	11	48011283	1.144e-13	NR1H3	0.0971702	0.136584	0.971678	0.00292282	eQTL	NO
rs7123436-MADD	rs7123436	11	48013484	1.757e-17	MADD	0.686285	-0.0275616	0.874208	-0.0107438	eQTL	NO
rs7123436-NR1H3	rs7123436	11	48013484	1.757e-17	NR1H3	0.103328	0.112025	0.84357	0.0135669	eQTL	NO
rs4752805-MADD	rs4752805	11	48018355	7.71e-17	MADD	0.80871	0.0151436	0.615688	0.0312235	aQTL	NO
rs4752805-NR1H3	rs4752805	11	48018355	7.71e-17	NR1H3	0.299166	0.0654871	0.867007	0.0105538	eQTL	NO
rs77684932-MADD	rs77684932	11	48024893	5.351e-16	MADD	0.0554994	-0.161843	0.230188	-0.100927	eQTL	NO
rs77684932-NR1H3	rs77684932	11	48024893	5.351e-16	NR1H3	0.0527551	0.165124	0.696969	0.0332004	eQTL	NO
rs17198607-MADD	rs17198607	11	48028343	5.89e-24	MADD	0.0572963	-0.155576	0.12074	-0.126335	eQTL	NO
rs17198607-NR1H3	rs17198607	11	48028343	5.89e-24	NR1H3	0.110126	0.131937	0.994815	-0.000536495	eQTL	NO
rs34972471-MADD	rs34972471	11	48050391	1.055e-09	MADD	0.865256	0.0105665	0.574767	0.0347391	aQTL	NO
rs34972471-NR1H3	rs34972471	11	48050391	1.055e-09	NR1H3	0.396416	0.0532556	0.878187	0.00961561	eQTL	NO
rs7130876-MADD	rs7130876	11	48050995	1.485e-16	MADD	0.67727	-0.0283988	0.984752	-0.0012969	eQTL	NO
rs7130876-NR1H3	rs7130876	11	48050995	1.485e-16	NR1H3	0.124327	0.105699	0.876448	0.0106888	eQTL	NO
rs6485802-MADD	rs6485802	11	48051442	9.976e-14	MADD	0.60009	-0.0306641	0.585601	-0.0317122	aQTL	NO
rs6485802-NR1H3	rs6485802	11	48051442	9.976e-14	NR1H3	0.779918	0.0164871	0.96593	-0.00251723	eQTL	NO
rs61649224-MADD	rs61649224	11	48057640	4.193e-14	MADD	0.102173	-0.135179	0.232678	-0.0982075	eQTL	NO
rs61649224-NR1H3	rs61649224	11	48057640	4.193e-14	NR1H3	0.0401557	0.171115	0.963342	-0.0038334	eQTL	NO
rs1113480-MADD	rs1113480	11	48058313	1.168e-09	MADD	0.750301	-0.0182399	0.880509	0.00856811	eQTL	NO
rs1113480-NR1H3	rs1113480	11	48058313	1.168e-09	NR1H3	0.651023	0.026151	0.431931	-0.0453717	aQTL	NO
rs61914719-MADD	rs61914719	11	48059091	4.767e-16	MADD	0.17638	-0.113479	0.371473	-0.0746257	eQTL	NO
rs61914719-NR1H3	rs61914719	11	48059091	4.767e-16	NR1H3	0.0256907	0.188667	0.844152	0.0166348	eQTL	NO
rs7949985-MADD	rs7949985	11	48062449	8.671e-14	MADD	0.101014	-0.135732	0.23141	-0.0985435	eQTL	NO
rs7949985-NR1H3	rs7949985	11	48062449	8.671e-14	NR1H3	0.0405027	0.170939	0.955046	-0.00470516	eQTL	NO
rs7934659-MADD	rs7934659	11	48066374	3.872e-10	MADD	0.695429	-0.0230768	0.739762	0.0194713	eQTL	NO
rs7934659-NR1H3	rs7934659	11	48066374	3.872e-10	NR1H3	0.437116	0.0461968	0.819141	-0.0135791	eQTL	NO
rs10838798-MADD	rs10838798	11	48091303	5.377e-09	MADD	0.469927	0.0408435	0.542707	0.034218	eQTL	NO
rs10838798-NR1H3	rs10838798	11	48091303	5.377e-09	NR1H3	0.733265	-0.0194333	0.594577	0.0303104	aQTL	NO
rs7395231-MADD	rs7395231	11	48091689	4.764e-09	MADD	0.46997	0.0408398	0.542702	0.0342186	eQTL	NO
rs7395231-NR1H3	rs7395231	11	48091689	4.764e-09	NR1H3	0.73339	-0.0194239	0.594322	0.0303316	aQTL	NO
rs10838800-MADD	rs10838800	11	48094879	5.925e-09	MADD	0.470459	0.0407998	0.543979	0.0341144	eQTL	NO
rs10838800-NR1H3	rs10838800	11	48094879	5.925e-09	NR1H3	0.733768	-0.0193976	0.593655	0.03039	aQTL	NO
rs10734561-MADD	rs10734561	11	48097480	2.747e-11	MADD	0.755163	0.0185493	0.621537	-0.0292009	aQTL	NO
rs10734561-NR1H3	rs10734561	11	48097480	2.747e-11	NR1H3	0.49232	-0.0411938	0.812988	0.0141778	eQTL	NO
rs2904315-MADD	rs2904315	11	48109948	3.352e-09	MADD	0.486646	0.0394326	0.578729	0.0313008	eQTL	NO
rs2904315-NR1H3	rs2904315	11	48109948	3.352e-09	NR1H3	0.74799	-0.0183737	0.579846	0.0316179	aQTL	NO
rs4752894-MADD	rs4752894	11	48120936	1.885e-09	MADD	0.485023	0.0373802	0.224682	0.0646161	aQTL	NO
rs4752894-NR1H3	rs4752894	11	48120936	1.885e-09	NR1H3	0.70034	0.0207857	0.726722	0.0188523	eQTL	NO
rs2270993-MADD	rs2270993	11	48145166	8.709e-11	MADD	0.122318	-0.130081	0.239157	-0.0985836	eQTL	NO
rs2270993-NR1H3	rs2270993	11	48145166	8.709e-11	NR1H3	0.0511689	0.165521	0.822036	-0.0190942	eQTL	NO
rs7129364-MADD	rs7129364	11	48150576	9.038e-11	MADD	0.122138	-0.130133	0.238241	-0.0987676	eQTL	NO
rs7129364-NR1H3	rs7129364	11	48150576	9.038e-11	NR1H3	0.0495756	0.166654	0.839259	-0.0172179	eQTL	NO
rs2270994-MADD	rs2270994	11	48157869	3.483e-10	MADD	0.383853	0.0467276	0.136567	0.0793974	aQTL	NO
rs2270994-NR1H3	rs2270994	11	48157869	3.483e-10	NR1H3	0.934459	0.00445244	0.805488	0.013316	aQTL	NO
rs7947811-MADD	rs7947811	11	48167738	2.338e-14	MADD	0.0524235	0.140041	0.00302656	0.212498	aQTL	NO
rs7947811-NR1H3	rs7947811	11	48167738	2.338e-14	NR1H3	0.564706	-0.0419921	0.602307	0.0379516	eQTL	NO
rs3741410-MADD	rs3741410	11	48168664	2.519e-18	MADD	0.0963728	-0.135217	0.166492	-0.111926	eQTL	NO
rs3741410-NR1H3	rs3741410	11	48168664	2.519e-18	NR1H3	0.0555085	0.157033	0.849399	0.0155732	eQTL	NO
rs17198985-MADD	rs17198985	11	48183565	2.628e-09	MADD	0.089233	-0.140934	0.174248	-0.11209	eQTL	NO
rs17198985-NR1H3	rs17198985	11	48183565	2.628e-09	NR1H3	0.181163	0.111903	0.710818	-0.0310076	eQTL	NO
rs7952205-MADD	rs7952205	11	48199227	1.48e-09	MADD	0.093906	-0.139092	0.18201	-0.110241	eQTL	NO
rs7952205-NR1H3	rs7952205	11	48199227	1.48e-09	NR1H3	0.12149	0.129722	0.769516	-0.0245357	eQTL	NO
rs11039571-MADD	rs11039571	11	48207259	1.876e-09	MADD	0.0951986	-0.138587	0.184263	-0.109706	eQTL	NO
rs11039571-NR1H3	rs11039571	11	48207259	1.876e-09	NR1H3	0.120388	0.130142	0.769473	-0.0245471	eQTL	NO
rs12289516-MADD	rs12289516	11	48234680	9.707e-09	MADD	0.114819	-0.131098	0.222609	-0.100869	eQTL	NO
rs12289516-NR1H3	rs12289516	11	48234680	9.707e-09	NR1H3	0.155712	0.119075	0.706429	-0.0315753	eQTL	NO
rs10838833-MADD	rs10838833	11	48238880	2.694e-09	MADD	0.112802	-0.131772	0.219244	-0.101561	eQTL	NO
rs10838833-NR1H3	rs10838833	11	48238880	2.694e-09	NR1H3	0.152254	0.120024	0.706528	-0.0315501	eQTL	NO
rs10838835-MADD	rs10838835	11	48246457	3.225e-09	MADD	0.402135	-0.0674784	0.592444	-0.0428806	eQTL	NO
rs10838835-NR1H3	rs10838835	11	48246457	3.225e-09	NR1H3	0.0886988	0.138192	0.905251	0.00966101	eQTL	NO
rs7120775-MADD	rs7120775	11	48266736	3.079e-09	MADD	0.268308	-0.0896369	0.437734	-0.0625042	eQTL	NO
rs7120775-NR1H3	rs7120775	11	48266736	3.079e-09	NR1H3	0.0982568	0.134976	0.979336	-0.00211402	eQTL	NO
rs1316604-MADD	rs1316604	11	48279796	9.731e-19	MADD	0.258903	-0.0910978	0.442321	-0.0616634	eQTL	NO
rs1316604-NR1H3	rs1316604	11	48279796	9.731e-19	NR1H3	0.101458	0.133241	0.993363	-0.000676533	eQTL	NO
rs16905753-MADD	rs16905753	11	48285906	2.275e-09	MADD	0.303258	-0.0834171	0.44384	-0.0617122	eQTL	NO
rs16905753-NR1H3	rs16905753	11	48285906	2.275e-09	NR1H3	0.0906994	0.138185	0.939641	-0.00618396	eQTL	NO
rs7121333-MADD	rs7121333	11	48332138	3.924e-09	MADD	0.270447	-0.089395	0.433129	-0.0632452	eQTL	NO
rs11039674-MADD	rs11039674	11	48336116	2.124e-09	MADD	0.272033	-0.0891099	0.433524	-0.0631981	eQTL	NO
rs7949865-MADD	rs7949865	11	48346202	1.37e-18	MADD	0.228952	-0.101575	0.44089	-0.0647285	eQTL	NO
rs174528-FADS1	rs174528	11	61543499	2.087e-24	FADS1	9.99815e-05	-0.213561	0.996143	0.000267718	eQTL	NO
rs174529-FADS1	rs174529	11	61543961	3.255e-08	FADS1	8.05015e-05	-0.216842	0.981967	-0.0012545	eQTL	NO
rs108499-FADS1	rs108499	11	61547237	4.849e-17	FADS1	0.000581043	-0.190516	0.989851	-0.000709944	eQTL	NO
rs509360-FADS1	rs509360	11	61548559	1.84e-09	FADS1	0.00174115	-0.176459	0.142611	-0.0831506	eQTL	NO
rs174534-FADS1	rs174534	11	61549458	3.677e-15	FADS1	0.000326222	-0.195769	0.901921	0.0067691	eQTL	NO
rs174535-FADS1	rs174535	11	61551356	9.036e-28	FADS1	3.22387e-05	-0.231924	0.906554	0.00661363	eQTL	NO
rs174536-FADS1	rs174536	11	61551927	1.713e-21	FADS1	3.40491e-05	-0.23099	0.900203	0.0070579	eQTL	NO
rs174537-FADS1	rs174537	11	61552680	4.268e-27	FADS1	2.64505e-05	-0.234107	0.923842	0.00537908	eQTL	NO
rs102275-FADS1	rs102275	11	61557803	6.404e-28	FADS1	4.41261e-05	-0.227166	0.863992	0.00961809	eQTL	NO
rs174538-FADS1	rs174538	11	61560081	7.897e-20	FADS1	9.35124e-05	-0.218853	0.962398	0.00266503	eQTL	NO
rs4246215-FADS1	rs4246215	11	61564299	5.396e-21	FADS1	8.61444e-05	-0.218552	0.691244	0.0223076	eQTL	NO
rs174541-FADS1	rs174541	11	61565908	9.612e-21	FADS1	8.67876e-05	-0.218489	0.683387	0.0229111	eQTL	NO
rs174545-FADS1	rs174545	11	61569306	1.764e-21	FADS1	3.51973e-05	-0.23109	0.824162	0.0125333	eQTL	NO
rs174546-FADS1	rs174546	11	61569830	8.301e-28	FADS1	3.85991e-05	-0.230052	0.811424	0.0134658	eQTL	NO
rs174547-FADS1	rs174547	11	61570783	4.045e-27	FADS1	3.52727e-05	-0.231074	0.821668	0.0127147	eQTL	NO
rs174548-FADS1	rs174548	11	61571348	4.756e-23	FADS1	0.000116604	-0.224661	0.531451	0.0368097	eQTL	NO
rs174549-FADS1	rs174549	11	61571382	4.343e-23	FADS1	9.13202e-05	-0.227191	0.484474	0.0409601	eQTL	NO
rs174550-FADS1	rs174550	11	61571478	1.355e-27	FADS1	3.52759e-05	-0.231076	0.821785	0.0127064	eQTL	NO
rs174553-FADS1	rs174553	11	61575158	3.938e-09	FADS1	3.52759e-05	-0.231101	0.822448	0.0126597	eQTL	NO
rs174555-FADS1	rs174555	11	61579760	7.323e-23	FADS1	9.19138e-05	-0.227234	0.488759	0.0405831	eQTL	NO
rs174556-FADS1	rs174556	11	61580635	9.647e-23	FADS1	0.000107441	-0.225282	0.486108	0.0408715	eQTL	NO
rs174562-FADS1	rs174562	11	61585144	3.273e-09	FADS1	3.68069e-05	-0.230738	0.840818	0.0113397	eQTL	NO
rs174566-FADS1	rs174566	11	61592362	6.672e-09	FADS1	4.81428e-05	-0.227941	0.883791	0.0082757	eQTL	NO
rs174568-FADS1	rs174568	11	61593816	1.166e-08	FADS1	3.67695e-05	-0.23075	0.840942	0.0113308	eQTL	NO
rs99780-FADS1	rs99780	11	61596633	5.519e-09	FADS1	4.68291e-05	-0.227351	0.814613	0.0132206	eQTL	NO
rs174570-FADS1	rs174570	11	61597212	2.414e-17	FADS1	0.00016865	-0.286167	0.229252	-0.0922081	eQTL	NO
rs1535-FADS1	rs1535	11	61597972	5.74e-27	FADS1	3.42972e-05	-0.231284	0.853688	0.0103963	eQTL	NO
rs174574-FADS1	rs174574	11	61600342	8.584e-16	FADS1	4.67202e-05	0.227401	0.818973	-0.0129053	eQTL	NO
rs2845573-FADS1	rs2845573	11	61601908	3.448e-11	FADS1	0.00075038	-0.325627	0.273804	-0.106495	eQTL	NO
rs174575-FADS1	rs174575	11	61602003	2.26e-12	FADS1	0.0220374	-0.13945	0.347482	0.0575122	eQTL	NO
rs2727270-FADS1	rs2727270	11	61603237	3.476e-14	FADS1	7.44995e-05	-0.324406	0.347304	-0.0776533	eQTL	NO
rs2727271-FADS1	rs2727271	11	61603358	1.616e-16	FADS1	6.73486e-05	-0.324779	0.334388	-0.0793733	eQTL	NO
rs174576-FADS1	rs174576	11	61603510	3.224e-26	FADS1	4.85025e-05	-0.226833	0.816675	0.0130671	eQTL	NO
rs2524299-FADS1	rs2524299	11	61604782	3.893e-17	FADS1	8.14669e-05	-0.318083	0.334945	-0.0785324	eQTL	NO
rs174577-FADS1	rs174577	11	61604814	9.743e-27	FADS1	4.98192e-05	-0.226585	0.795002	0.0146514	eQTL	NO
rs2072114-FADS1	rs2072114	11	61605215	1.441e-16	FADS1	5.06956e-05	-0.317429	0.40518	-0.0658093	eQTL	NO
rs174578-FADS1	rs174578	11	61605499	8.628e-15	FADS1	4.8222e-05	-0.227093	0.797869	0.0144475	eQTL	NO
rs174580-FADS1	rs174580	11	61606642	7.19e-09	FADS1	5.27459e-05	-0.226408	0.793433	0.0148027	eQTL	NO
rs174581-FADS1	rs174581	11	61606683	1.646e-08	FADS1	5.29659e-05	-0.226364	0.792902	0.0148423	eQTL	NO
rs174583-FADS1	rs174583	11	61609750	1.19e-26	FADS1	0.000106725	-0.218274	0.712538	0.0209421	eQTL	NO
rs2851682-FADS1	rs2851682	11	61616012	2.762e-09	FADS1	0.0236496	-0.208254	0.777057	-0.0262012	eQTL	NO
rs174591-FADS1	rs174591	11	61617676	4.525e-15	FADS1	0.0290916	-0.135969	0.241869	0.0732703	eQTL	NO
rs174593-FADS1	rs174593	11	61618831	3.038e-10	FADS1	0.0214943	-0.143765	0.383237	0.0548064	eQTL	NO
rs174601-FADS1	rs174601	11	61623140	3.348e-26	FADS1	0.000596211	-0.198808	0.551443	0.0347551	eQTL	NO
rs174616-FADS1	rs174616	11	61629122	8.103e-09	FADS1	0.164702	-0.0746896	0.477812	0.0383133	eQTL	NO
rs174626-FADS1	rs174626	11	61637057	2.51e-09	FADS1	0.185729	0.0706525	0.490802	-0.0369363	eQTL	NO
rs174448-FADS1	rs174448	11	61639573	3.096e-09	FADS1	0.18066	0.0741853	0.201744	-0.0709997	eQTL	NO
rs174449-FADS1	rs174449	11	61640379	4.997e-15	FADS1	0.212212	0.0679087	0.14034	-0.0805358	aQTL	NO
rs174450-FADS1	rs174450	11	61641542	2.424e-10	FADS1	0.228033	0.062914	0.483375	-0.0367239	eQTL	NO
rs7942717-FADS1	rs7942717	11	61647288	1.283e-08	FADS1	0.777348	-0.0300733	0.20229	-0.136011	aQTL	NO
rs174634-FADS1	rs174634	11	61647387	1.075e-08	FADS1	0.213598	0.0766372	0.312781	-0.0624326	eQTL	NO
rs174455-FADS1	rs174455	11	61656117	2.163e-11	FADS1	0.259952	0.0638061	0.272795	-0.0623387	eQTL	NO
rs11045163-PDE3A	rs11045163	12	20463526	3.196e-09	PDE3A	1.66843e-10	-0.346009	0.487179	0.0380933	eQTL	NO
rs7134375-PDE3A	rs7134375	12	20473758	1.045e-08	PDE3A	1.53218e-11	-0.35267	0.662263	0.0231625	eQTL	NO
rs9332412-FICD	rs9332412	12	109794737	1.874e-08	FICD	0.00502718	0.144001	0.0013979	0.163733	aQTL	NO
rs12227736-FICD	rs12227736	12	109796637	2.352e-08	FICD	0.019799	0.120412	0.00434287	0.147118	aQTL	NO
rs12228876-FICD	rs12228876	12	109796799	5.481e-09	FICD	0.00460721	0.14546	0.0012966	0.164869	aQTL	NO
rs11066422-FICD	rs11066422	12	109807153	5.875e-09	FICD	0.00867179	0.13334	0.00316872	0.149684	aQTL	NO
rs7972346-FICD	rs7972346	12	109808771	6.318e-09	FICD	0.00747735	0.135554	0.00293191	0.150538	aQTL	NO
rs983307-FICD	rs983307	12	109815103	3.482e-09	FICD	0.0085917	0.133536	0.00316856	0.149726	aQTL	NO
rs6606707-FICD	rs6606707	12	109830241	7.497e-09	FICD	0.0072619	0.135935	0.00294422	0.150349	aQTL	NO
rs7976839-FICD	rs7976839	12	109830534	8.74e-10	FICD	0.00726189	0.135935	0.00294558	0.150341	aQTL	NO
rs7958220-FICD	rs7958220	12	109830980	2.089e-08	FICD	0.0232791	0.115578	0.00710661	0.136907	aQTL	NO
rs7300290-FICD	rs7300290	12	109832545	3.761e-08	FICD	0.0232732	0.115579	0.00711716	0.136877	aQTL	NO
rs6606708-FICD	rs6606708	12	109833146	9.797e-09	FICD	0.00957647	0.131522	0.0038661	0.146447	aQTL	NO
rs7957928-FICD	rs7957928	12	109835975	1.294e-08	FICD	0.00825565	0.134392	0.00330119	0.149277	aQTL	NO
rs7978210-FICD	rs7978210	12	109835990	5.708e-09	FICD	0.0072686	0.136065	0.00312286	0.149599	aQTL	NO
rs7958071-FICD	rs7958071	12	109836089	8.676e-09	FICD	0.0083312	0.134171	0.00319129	0.149733	aQTL	NO
rs4766469-FICD	rs4766469	12	109836890	3.544e-09	FICD	0.00740283	0.135882	0.00312482	0.149727	aQTL	NO
rs10850131-FICD	rs10850131	12	109837052	4.081e-09	FICD	0.0073379	0.136125	0.00324403	0.149248	aQTL	NO
rs11066498-FICD	rs11066498	12	109840367	4.816e-09	FICD	0.00750518	0.135835	0.00327213	0.149214	aQTL	NO
rs9943699-FICD	rs9943699	12	109840876	2.573e-08	FICD	0.0260377	0.113655	0.00872464	0.133723	aQTL	NO
rs9943753-FICD	rs9943753	12	109840940	1.311e-11	FICD	0.0600417	0.105398	0.0113922	0.14156	aQTL	NO
rs11066503-FICD	rs11066503	12	109842434	1.601e-09	FICD	0.00753739	0.135833	0.00334351	0.148954	aQTL	NO
rs6606711-FICD	rs6606711	12	109849297	1.091e-10	FICD	0.00869821	0.140574	0.0105816	0.136862	eQTL	NO
rs11066523-FICD	rs11066523	12	109851899	3.209e-08	FICD	0.00219399	0.163823	0.00219576	0.163673	eQTL	NO
rs2075440-FICD	rs2075440	12	109859100	1.082e-14	FICD	0.00108008	0.167811	0.00106921	0.167816	aQTL	NO
rs10850134-FICD	rs10850134	12	109861454	2.537e-08	FICD	0.00230714	0.161487	0.00201649	0.163467	aQTL	NO
rs10774692-FICD	rs10774692	12	109862324	3.675e-08	FICD	0.00186286	0.164835	0.00166236	0.166456	aQTL	NO
rs7308864-FICD	rs7308864	12	109871179	8.53e-18	FICD	0.00370413	0.147932	0.000811489	0.170376	aQTL	NO
rs2075432-FICD	rs2075432	12	109874230	2.411e-11	FICD	0.000226732	0.186635	0.000153377	0.1914	aQTL	NO
rs2075431-FICD	rs2075431	12	109874621	4.251e-11	FICD	0.00142854	0.164328	0.00231761	0.156896	eQTL	NO
rs7956194-FICD	rs7956194	12	109877825	9.562e-11	FICD	0.00157307	0.162853	0.00252938	0.155504	eQTL	NO
rs11066591-FICD	rs11066591	12	109880523	4.729e-08	FICD	0.0020458	0.163285	0.00146985	0.168246	aQTL	NO
rs3825393-FICD	rs3825393	12	109883374	3.892e-10	FICD	0.017673	0.127376	0.00788592	0.142459	aQTL	NO
rs4766602-FICD	rs4766602	12	109890510	8.547e-10	FICD	0.0103793	0.135522	0.0363463	0.11067	eQTL	NO
rs10774708-FICD	rs10774708	12	109893156	1.852e-19	FICD	0.00460664	0.145207	0.00212387	0.157244	aQTL	NO
rs2338104-FICD	rs2338104	12	109895168	3.937e-12	FICD	0.00448098	0.145836	0.00207524	0.157789	aQTL	NO
rs7313797-FICD	rs7313797	12	109896165	3.719e-15	FICD	0.0185249	0.119223	0.0140833	0.124169	aQTL	NO
rs1558804-FICD	rs1558804	12	109898732	4.949e-12	FICD	0.0185249	0.119223	0.0140833	0.124169	aQTL	NO
rs7969549-FICD	rs7969549	12	109898913	9.625e-09	FICD	0.205531	0.0771804	0.0647552	0.112433	aQTL	NO
rs918106-FICD	rs918106	12	109904318	2.617e-19	FICD	0.00460684	0.145206	0.0021244	0.15724	aQTL	NO
rs2058804-FICD	rs2058804	12	109909011	7.595e-13	FICD	0.00460684	0.145206	0.0021244	0.15724	aQTL	NO
rs11057405-HCAR1	rs11057405	12	122781897	1.231e-09	HCAR1	9.11284e-05	-0.327185	0.949434	-0.00536741	eQTL	NO
rs11057405-HCAR2	rs11057405	12	122781897	1.231e-09	HCAR2	0.0222667	-0.193027	0.725936	0.0295866	eQTL	NO
rs11057405-HCAR3	rs11057405	12	122781897	1.231e-09	HCAR3	0.00508867	-0.236034	0.164025	-0.117519	eQTL	NO
rs2454722-HCAR1	rs2454722	12	123171218	3.308e-14	HCAR1	1.49851e-11	0.46359	0.290327	0.0743052	eQTL	NO
rs2454722-HCAR2	rs2454722	12	123171218	3.308e-14	HCAR2	4.68681e-11	-0.455292	0.543394	0.0425994	eQTL	NO
rs2454722-HCAR3	rs2454722	12	123171218	3.308e-14	HCAR3	3.52514e-71	1.12068	2.26156e-23	0.674769	eQTL	NO
rs2271051-HCAR1	rs2271051	12	123344021	1.596e-11	HCAR1	0.103819	-0.196318	0.185863	-0.160777	eQTL	NO
rs2271051-HCAR2	rs2271051	12	123344021	1.596e-11	HCAR2	0.000365656	-0.431244	0.171968	-0.165547	eQTL	NO
rs2271051-HCAR3	rs2271051	12	123344021	1.596e-11	HCAR3	1.55737e-05	0.521011	0.00966211	0.313436	eQTL	NO
rs1879379-HCAR1	rs1879379	12	123727443	9.704e-11	HCAR1	0.825618	0.0132496	0.856047	-0.0109818	eQTL	NO
rs1879379-HCAR2	rs1879379	12	123727443	9.704e-11	HCAR2	0.666223	0.026101	0.0647978	0.111351	aQTL	NO
rs1879379-HCAR3	rs1879379	12	123727443	9.704e-11	HCAR3	0.0998114	-0.0993681	0.169451	-0.0829896	eQTL	NO
rs1879379-ZNF664	rs1879379	12	123727443	9.704e-11	ZNF664	0.240984	-0.071043	0.0188421	-0.142109	aQTL	NO
rs10773000-HCAR1	rs10773000	12	123736084	8.42e-12	HCAR1	0.00900282	0.157768	0.422968	0.0488301	eQTL	NO
rs10773000-HCAR2	rs10773000	12	123736084	8.42e-12	HCAR2	0.286913	-0.0648618	0.129756	-0.0920236	aQTL	NO
rs10773000-HCAR3	rs10773000	12	123736084	8.42e-12	HCAR3	4.52315e-05	0.246733	0.00590335	0.167092	eQTL	NO
rs10773000-ZNF664	rs10773000	12	123736084	8.42e-12	ZNF664	0.0889986	0.103698	0.0490655	0.119971	aQTL	NO
rs10773003-HCAR1	rs10773003	12	123775127	1.455e-13	HCAR1	0.0504728	-0.18798	0.813003	0.0229168	eQTL	NO
rs10773003-HCAR2	rs10773003	12	123775127	1.455e-13	HCAR2	0.00598158	-0.265483	0.0345375	-0.203896	eQTL	NO
rs10773003-HCAR3	rs10773003	12	123775127	1.455e-13	HCAR3	0.476358	0.0688687	0.0931977	0.162219	aQTL	NO
rs10773003-ZNF664	rs10773003	12	123775127	1.455e-13	ZNF664	0.00059314	0.331792	0.198507	0.124682	eQTL	NO
rs11057251-HCAR1	rs11057251	12	123791227	4.293e-09	HCAR1	0.66318	0.0261811	0.826102	0.0132956	eQTL	NO
rs11057251-HCAR2	rs11057251	12	123791227	4.293e-09	HCAR2	0.505788	0.0402482	0.0260138	0.134107	aQTL	NO
rs11057251-HCAR3	rs11057251	12	123791227	4.293e-09	HCAR3	0.165784	-0.0836727	0.195816	-0.0781133	eQTL	NO
rs11057251-ZNF664	rs11057251	12	123791227	4.293e-09	ZNF664	0.227008	-0.0731719	0.0288907	-0.132198	aQTL	NO
rs10846509-HCAR1	rs10846509	12	123792848	5.546e-09	HCAR1	0.00112414	-0.369786	0.595296	0.0609269	eQTL	NO
rs10846509-HCAR2	rs10846509	12	123792848	5.546e-09	HCAR2	0.0576386	-0.217416	0.15308	-0.163332	eQTL	NO
rs10846509-HCAR3	rs10846509	12	123792848	5.546e-09	HCAR3	0.141922	-0.168067	0.918902	0.0116614	eQTL	NO
rs10846509-ZNF664	rs10846509	12	123792848	5.546e-09	ZNF664	0.000169957	0.429702	0.0438409	0.231224	eQTL	NO
rs4759375-HCAR1	rs4759375	12	123796238	3.011e-08	HCAR1	0.049372	-0.190619	0.795776	0.0253039	eQTL	NO
rs4759375-HCAR2	rs4759375	12	123796238	3.011e-08	HCAR2	0.00588113	-0.268459	0.0336907	-0.206741	eQTL	NO
rs4759375-HCAR3	rs4759375	12	123796238	3.011e-08	HCAR3	0.500095	0.0658107	0.0918859	0.164368	aQTL	NO
rs4759375-ZNF664	rs4759375	12	123796238	3.011e-08	ZNF664	0.000390175	0.345653	0.17127	0.133872	eQTL	NO
rs10846514-HCAR1	rs10846514	12	123800376	7.636e-09	HCAR1	0.00113567	-0.369588	0.591203	0.0616267	eQTL	NO
rs10846514-HCAR2	rs10846514	12	123800376	7.636e-09	HCAR2	0.057566	-0.217555	0.153755	-0.163121	eQTL	NO
rs10846514-HCAR3	rs10846514	12	123800376	7.636e-09	HCAR3	0.140742	-0.168624	0.920525	0.0114312	eQTL	NO
rs10846514-ZNF664	rs10846514	12	123800376	7.636e-09	ZNF664	0.00016562	0.430582	0.043216	0.231991	eQTL	NO
rs6488910-SCARB1	rs6488910	12	124393697	4.189e-08	SCARB1	0.962931	-0.00272761	0.836864	-0.012008	aQTL	NO
rs6488910-ZNF664	rs6488910	12	124393697	4.189e-08	ZNF664	4.15064e-05	0.238749	0.327245	-0.0573983	eQTL	NO
rs12317176-SCARB1	rs12317176	12	124404718	8.158e-14	SCARB1	0.419693	0.0470107	0.595142	0.030767	eQTL	NO
rs12317176-ZNF664	rs12317176	12	124404718	8.158e-14	ZNF664	4.09906e-14	0.430805	0.978414	-0.00157453	eQTL	NO
rs7301953-SCARB1	rs7301953	12	124405871	3.252e-08	SCARB1	0.257012	0.0686324	0.646787	0.027582	eQTL	NO
rs7301953-ZNF664	rs7301953	12	124405871	3.252e-08	ZNF664	6.21159e-13	0.427225	0.944932	0.00417868	eQTL	NO
rs10846579-SCARB1	rs10846579	12	124407403	3.107e-09	SCARB1	0.449313	0.044081	0.616753	0.0289789	eQTL	NO
rs10846579-ZNF664	rs10846579	12	124407403	3.107e-09	ZNF664	6.91309e-14	0.427115	0.958606	-0.00302064	eQTL	NO
rs11057394-SCARB1	rs11057394	12	124407676	4.958e-09	SCARB1	0.416742	0.0473106	0.596606	0.0306454	eQTL	NO
rs11057394-ZNF664	rs11057394	12	124407676	4.958e-09	ZNF664	3.97815e-14	0.431028	0.981165	-0.00137384	eQTL	NO
rs12809125-SCARB1	rs12809125	12	124407991	2.652e-09	SCARB1	0.44928	0.0440841	0.616841	0.0289716	eQTL	NO
rs12809125-ZNF664	rs12809125	12	124407991	2.652e-09	ZNF664	6.93834e-14	0.427087	0.958415	-0.00303463	eQTL	NO
rs7133378-SCARB1	rs7133378	12	124409502	1.926e-13	SCARB1	0.893271	-0.00813955	0.972606	0.00207021	eQTL	NO
rs7133378-ZNF664	rs7133378	12	124409502	1.926e-13	ZNF664	2.06016e-14	0.45359	0.975468	-0.00186308	eQTL	NO
rs9971695-SCARB1	rs9971695	12	124413491	2.288e-09	SCARB1	0.444918	0.0444987	0.617542	0.0289072	eQTL	NO
rs9971695-ZNF664	rs9971695	12	124413491	2.288e-09	ZNF664	7.00014e-14	0.426924	0.958657	-0.00301623	eQTL	NO
rs3802999-SCARB1	rs3802999	12	124414098	1.071e-13	SCARB1	0.366352	0.053401	0.485924	0.0409378	eQTL	NO
rs3802999-ZNF664	rs3802999	12	124414098	1.071e-13	ZNF664	2.70683e-14	0.440167	0.818962	-0.013516	eQTL	NO
rs4930721-SCARB1	rs4930721	12	124417889	4.528e-08	SCARB1	0.230949	0.0725028	0.636721	0.0284173	eQTL	NO
rs4930721-ZNF664	rs4930721	12	124417889	4.528e-08	ZNF664	3.80302e-13	0.430871	0.922374	0.00589279	eQTL	NO
rs12298484-SCARB1	rs12298484	12	124418674	3.561e-09	SCARB1	0.337376	0.0567094	0.466383	0.0427904	eQTL	NO
rs12298484-ZNF664	rs12298484	12	124418674	3.561e-09	ZNF664	1.49933e-14	0.44436	0.841202	-0.0118311	eQTL	NO
rs11057397-SCARB1	rs11057397	12	124419728	6.769e-14	SCARB1	0.330695	0.0573055	0.447002	0.0445226	eQTL	NO
rs11057397-ZNF664	rs11057397	12	124419728	6.769e-14	ZNF664	3.52738e-14	0.436781	0.72997	-0.0203133	eQTL	NO
rs4930723-SCARB1	rs4930723	12	124423600	1.32e-09	SCARB1	0.368992	0.0531283	0.757627	0.01814	eQTL	NO
rs4930723-ZNF664	rs4930723	12	124423600	1.32e-09	ZNF664	1.76937e-15	0.459409	0.946491	0.00396487	eQTL	NO
rs4930724-SCARB1	rs4930724	12	124423817	1.335e-08	SCARB1	0.492686	0.0402377	0.946927	-0.0038803	eQTL	NO
rs4930724-ZNF664	rs4930724	12	124423817	1.335e-08	ZNF664	4.62634e-15	0.449011	0.905699	0.00693996	eQTL	NO
rs11057401-SCARB1	rs11057401	12	124427306	4.528e-08	SCARB1	0.247803	0.0697945	0.936948	0.00474959	eQTL	NO
rs11057401-ZNF664	rs11057401	12	124427306	4.528e-08	ZNF664	6.68001e-14	0.443081	0.744771	0.0196422	eQTL	NO
rs4930726-SCARB1	rs4930726	12	124428331	1.53e-09	SCARB1	0.450771	0.0439664	0.907768	0.00671322	eQTL	NO
rs4930726-ZNF664	rs4930726	12	124428331	1.53e-09	ZNF664	4.85886e-15	0.446003	0.810591	0.0139563	eQTL	NO
rs2178663-SCARB1	rs2178663	12	124433905	3.871e-08	SCARB1	0.247986	0.0697652	0.937722	0.00469096	eQTL	NO
rs2178663-ZNF664	rs2178663	12	124433905	3.871e-08	ZNF664	6.66097e-14	0.443088	0.743815	0.0197178	eQTL	NO
rs4405410-SCARB1	rs4405410	12	124435788	1.556e-09	SCARB1	0.367728	0.0532657	0.758473	0.0180736	eQTL	NO
rs4405410-ZNF664	rs4405410	12	124435788	1.556e-09	ZNF664	1.76802e-15	0.45939	0.945172	0.0040625	eQTL	NO
rs7961449-SCARB1	rs7961449	12	124437215	1.562e-09	SCARB1	0.540955	-0.0356592	0.998636	9.9099e-05	eQTL	NO
rs7961449-ZNF664	rs7961449	12	124437215	1.562e-09	ZNF664	2.75655e-15	-0.450034	0.838175	-0.0118974	eQTL	NO
rs7132655-SCARB1	rs7132655	12	124438973	2.604e-09	SCARB1	0.372976	0.0526425	0.775205	0.0167721	eQTL	NO
rs7132655-ZNF664	rs7132655	12	124438973	2.604e-09	ZNF664	1.6584e-15	0.459455	0.922082	0.00577337	eQTL	NO
rs4765219-SCARB1	rs4765219	12	124440110	4.684e-13	SCARB1	0.37298	0.0526418	0.775277	0.0167666	eQTL	NO
rs4765219-ZNF664	rs4765219	12	124440110	4.684e-13	ZNF664	1.65812e-15	0.459454	0.921994	0.00577985	eQTL	NO
rs7958691-SCARB1	rs7958691	12	124440743	1.416e-09	SCARB1	0.455542	0.043466	0.924037	0.00552019	eQTL	NO
rs7958691-ZNF664	rs7958691	12	124440743	1.416e-09	ZNF664	4.51634e-15	0.446107	0.786904	0.0157282	eQTL	NO
rs7305864-SCARB1	rs7305864	12	124441880	2.928e-09	SCARB1	0.374683	0.0524572	0.777692	0.0165823	eQTL	NO
rs7305864-ZNF664	rs7305864	12	124441880	2.928e-09	ZNF664	1.65758e-15	0.459478	0.921394	0.00582476	eQTL	NO
rs6488913-SCARB1	rs6488913	12	124445569	1.013e-09	SCARB1	0.576102	-0.0326003	0.951851	0.00349915	eQTL	NO
rs6488913-ZNF664	rs6488913	12	124445569	1.013e-09	ZNF664	2.10667e-15	-0.451712	0.768516	-0.0171398	eQTL	NO
rs11831913-SCARB1	rs11831913	12	124446898	1.634e-08	SCARB1	0.25283	0.0689976	0.958553	0.00311754	eQTL	NO
rs11831913-ZNF664	rs11831913	12	124446898	1.634e-08	ZNF664	6.21065e-14	0.443232	0.718422	0.0217362	eQTL	NO
rs6488914-SCARB1	rs6488914	12	124447841	2.144e-08	SCARB1	0.253299	0.0689294	0.959	0.00308389	eQTL	NO
rs6488914-ZNF664	rs6488914	12	124447841	2.144e-08	ZNF664	6.18633e-14	0.443261	0.717526	0.0218084	eQTL	NO
rs7973683-SCARB1	rs7973683	12	124449223	5.259e-14	SCARB1	0.456382	0.0433581	0.928865	0.00516513	eQTL	NO
rs7973683-ZNF664	rs7973683	12	124449223	5.259e-14	ZNF664	4.60789e-15	0.445692	0.783157	0.0160018	eQTL	NO
rs4765127-SCARB1	rs4765127	12	124460167	7.792e-10	SCARB1	0.370898	0.0528981	0.791972	0.0154983	eQTL	NO
rs4765127-ZNF664	rs4765127	12	124460167	7.792e-10	ZNF664	1.68503e-15	0.459577	0.919124	0.00599626	eQTL	NO
rs12311114-SCARB1	rs12311114	12	124460703	1.79e-08	SCARB1	0.250133	0.0694245	0.972354	0.00207994	eQTL	NO
rs12311114-ZNF664	rs12311114	12	124460703	1.79e-08	ZNF664	6.34891e-14	0.443283	0.716668	0.0218883	eQTL	NO
rs4765528-SCARB1	rs4765528	12	124462254	1.14e-08	SCARB1	0.249767	0.0694752	0.97423	0.00193863	eQTL	NO
rs4765528-ZNF664	rs4765528	12	124462254	1.14e-08	ZNF664	6.42265e-14	0.443179	0.717367	0.0218309	eQTL	NO
rs11057408-SCARB1	rs11057408	12	124464836	2.652e-13	SCARB1	0.368935	0.0530622	0.803353	0.0146175	eQTL	NO
rs11057408-ZNF664	rs11057408	12	124464836	2.652e-13	ZNF664	1.93626e-15	0.458168	0.923862	0.00563827	eQTL	NO
rs7978610-SCARB1	rs7978610	12	124468572	1.72e-09	SCARB1	0.368775	0.0530615	0.805212	0.0144715	eQTL	NO
rs7978610-ZNF664	rs7978610	12	124468572	1.72e-09	ZNF664	2.00303e-15	0.457779	0.924571	0.00558361	eQTL	NO
rs952632-SCARB1	rs952632	12	124469738	2.316e-09	SCARB1	0.368691	0.0530639	0.80576	0.014428	eQTL	NO
rs952632-ZNF664	rs952632	12	124469738	2.316e-09	ZNF664	2.02895e-15	0.457631	0.924958	0.00555421	eQTL	NO
rs11837287-SCARB1	rs11837287	12	124470059	3.378e-09	SCARB1	0.368664	0.0530644	0.805965	0.0144118	eQTL	NO
rs11837287-ZNF664	rs11837287	12	124470059	3.378e-09	ZNF664	2.03841e-15	0.457577	0.925049	0.00554712	eQTL	NO
rs7311969-SCARB1	rs7311969	12	124470333	2.302e-09	SCARB1	0.450058	0.0439414	0.956298	0.00316863	eQTL	NO
rs7311969-ZNF664	rs7311969	12	124470333	2.302e-09	ZNF664	5.68856e-15	0.443971	0.79155	0.0153579	eQTL	NO
rs7307277-SCARB1	rs7307277	12	124475156	5.883e-13	SCARB1	0.388863	0.0507418	0.875763	0.009151	eQTL	NO
rs7307277-ZNF664	rs7307277	12	124475156	5.883e-13	ZNF664	2.49278e-15	0.455105	0.919694	0.00593049	eQTL	NO
rs7311233-SCARB1	rs7311233	12	124475940	4.636e-08	SCARB1	0.249597	0.069356	0.994708	0.000397232	eQTL	NO
rs7311233-ZNF664	rs7311233	12	124475940	4.636e-08	ZNF664	8.25921e-14	0.440389	0.722852	0.0213446	eQTL	NO
rs12809473-SCARB1	rs12809473	12	124476599	2.295e-09	SCARB1	0.368776	0.0530905	0.813573	0.0138459	eQTL	NO
rs12809473-ZNF664	rs12809473	12	124476599	2.295e-09	ZNF664	2.30861e-15	0.457058	0.931319	0.00508558	eQTL	NO
rs12827409-SCARB1	rs12827409	12	124476706	1.906e-09	SCARB1	0.368409	0.0531322	0.813363	0.0138622	eQTL	NO
rs12827409-ZNF664	rs12827409	12	124476706	1.906e-09	ZNF664	2.30683e-15	0.457073	0.931511	0.00507144	eQTL	NO
rs7135314-SCARB1	rs7135314	12	124478566	2.612e-09	SCARB1	0.365422	0.0534816	0.81077	0.0140629	eQTL	NO
rs7135314-ZNF664	rs7135314	12	124478566	2.612e-09	ZNF664	2.3147e-15	0.457197	0.930871	0.00512064	eQTL	NO
rs4765148-SCARB1	rs4765148	12	124478637	3.027e-08	SCARB1	0.117576	0.093883	0.765343	0.0178072	eQTL	NO
rs4765148-ZNF664	rs4765148	12	124478637	3.027e-08	ZNF664	2.39417e-12	0.412859	0.730888	0.0206221	eQTL	NO
rs11057409-SCARB1	rs11057409	12	124479331	2.028e-09	SCARB1	0.363965	0.0536534	0.810081	0.0141176	eQTL	NO
rs11057409-ZNF664	rs11057409	12	124479331	2.028e-09	ZNF664	2.29663e-15	0.457329	0.931273	0.00509165	eQTL	NO
rs7975482-SCARB1	rs7975482	12	124481690	7.508e-13	SCARB1	0.360687	0.0540419	0.809866	0.0141394	eQTL	NO
rs7975482-ZNF664	rs7975482	12	124481690	7.508e-13	ZNF664	2.19455e-15	0.457819	0.933872	0.00490054	eQTL	NO
rs2130382-SCARB1	rs2130382	12	124484643	4.018e-08	SCARB1	0.241265	0.0707601	0.988999	0.000827774	eQTL	NO
rs2130382-ZNF664	rs2130382	12	124484643	4.018e-08	ZNF664	8.04273e-14	0.44165	0.728903	0.0209095	eQTL	NO
rs12310367-SCARB1	rs12310367	12	124486678	7.996e-10	SCARB1	0.352953	0.0549761	0.806576	0.0144042	eQTL	NO
rs12310367-ZNF664	rs12310367	12	124486678	7.996e-10	ZNF664	2.07193e-15	0.4587	0.936587	0.0047039	eQTL	NO
rs11057412-SCARB1	rs11057412	12	124489142	1.277e-09	SCARB1	0.427705	0.0462553	0.955347	0.00324572	eQTL	NO
rs11057412-ZNF664	rs11057412	12	124489142	1.277e-09	ZNF664	5.29045e-15	0.445579	0.799016	0.0148326	eQTL	NO
rs1187415-SCARB1	rs1187415	12	124491529	3.399e-09	SCARB1	0.421838	-0.0468689	0.95303	-0.00341609	eQTL	NO
rs1187415-ZNF664	rs1187415	12	124491529	3.399e-09	ZNF664	5.0911e-15	-0.446072	0.799672	-0.0147908	eQTL	NO
rs12303671-SCARB1	rs12303671	12	124492610	4.142e-09	SCARB1	0.410645	0.0480756	0.95014	0.00363169	eQTL	NO
rs12303671-ZNF664	rs12303671	12	124492610	4.142e-09	ZNF664	4.73371e-15	0.447205	0.802666	0.0145856	eQTL	NO
rs12824567-SCARB1	rs12824567	12	124495203	3.051e-08	SCARB1	0.218564	0.0745952	0.962541	0.0028311	eQTL	NO
rs12824567-ZNF664	rs12824567	12	124495203	3.051e-08	ZNF664	5.18896e-14	0.446736	0.740464	0.0200658	eQTL	NO
rs863750-SCARB1	rs863750	12	124505444	4.714e-13	SCARB1	0.981474	-0.00123489	0.593662	0.0281921	aQTL	NO
rs863750-ZNF664	rs863750	12	124505444	4.714e-13	ZNF664	1.24534e-16	-0.428923	0.491075	0.0365643	eQTL	NO
rs10773049-SCARB1	rs10773049	12	124506631	2.11e-12	SCARB1	0.985718	-0.000953823	0.577129	-0.0295199	aQTL	NO
rs10773049-ZNF664	rs10773049	12	124506631	2.11e-12	ZNF664	1.47828e-16	0.42875	0.48142	-0.0374558	eQTL	NO
rs825453-SCARB1	rs825453	12	124508758	7.774e-09	SCARB1	0.974638	0.00169725	0.584841	0.028979	aQTL	NO
rs825453-ZNF664	rs825453	12	124508758	7.774e-09	ZNF664	1.98324e-16	-0.427823	0.469316	0.0385696	eQTL	NO
rs1716407-SCARB1	rs1716407	12	124515218	8.64e-09	SCARB1	0.7153	0.0195778	0.459517	0.0394443	aQTL	NO
rs1716407-ZNF664	rs1716407	12	124515218	8.64e-09	ZNF664	1.30633e-13	-0.389167	0.754252	0.0167798	eQTL	NO
rs825461-SCARB1	rs825461	12	124561803	4.547e-09	SCARB1	0.502658	0.0364682	0.75496	0.0168753	eQTL	NO
rs825461-ZNF664	rs825461	12	124561803	4.547e-09	ZNF664	2.18125e-11	-0.357848	0.342377	0.0515781	eQTL	NO
rs825476-SCARB1	rs825476	12	124568456	2.223e-09	SCARB1	0.618049	0.0272403	0.866825	0.00910437	eQTL	NO
rs825476-ZNF664	rs825476	12	124568456	2.223e-09	ZNF664	7.20298e-10	-0.331579	0.180454	0.0730318	eQTL	NO
rs825483-SCARB1	rs825483	12	124575977	4.434e-09	SCARB1	0.596206	0.0290361	0.892006	0.00739375	eQTL	NO
rs825483-ZNF664	rs825483	12	124575977	4.434e-09	ZNF664	1.14135e-09	-0.328748	0.152759	0.078199	eQTL	NO
rs838876-SCARB1	rs838876	12	125259888	7.325e-33	SCARB1	0.177714	0.0836468	0.751218	0.0195636	eQTL	NO
rs838876-ZNF664	rs838876	12	125259888	7.325e-33	ZNF664	0.887166	-0.00879848	0.366903	0.0559413	aQTL	NO
rs838878-SCARB1	rs838878	12	125260645	3.963e-30	SCARB1	0.214177	0.0758126	0.645036	0.0279523	eQTL	NO
rs838878-ZNF664	rs838878	12	125260645	3.963e-30	ZNF664	0.96881	0.00238425	0.515872	0.0396169	aQTL	NO
rs838879-SCARB1	rs838879	12	125261441	9.367e-33	SCARB1	0.187881	0.0810909	0.602032	0.0319267	eQTL	NO
rs838879-ZNF664	rs838879	12	125261441	9.367e-33	ZNF664	0.984745	-0.00117637	0.575319	0.0344696	aQTL	NO
rs838880-SCARB1	rs838880	12	125261593	6.375e-32	SCARB1	0.254555	0.0702469	0.678314	0.0254217	eQTL	NO
rs838880-ZNF664	rs838880	12	125261593	6.375e-32	ZNF664	0.851902	-0.0114987	0.537541	0.0379738	aQTL	NO
rs838881-SCARB1	rs838881	12	125261797	1.807e-31	SCARB1	0.195121	0.0799726	0.606658	0.0315964	eQTL	NO
rs838881-ZNF664	rs838881	12	125261797	1.807e-31	ZNF664	0.985262	-0.00113926	0.56674	0.0353307	aQTL	NO
rs838882-SCARB1	rs838882	12	125261813	1.631e-32	SCARB1	0.194787	0.080037	0.606574	0.0316055	eQTL	NO
rs838882-ZNF664	rs838882	12	125261813	1.631e-32	ZNF664	0.985472	-0.00112309	0.56664	0.0353418	aQTL	NO
rs838884-SCARB1	rs838884	12	125262104	1.996e-20	SCARB1	0.190174	0.0810446	0.598272	0.0324064	eQTL	NO
rs838884-ZNF664	rs838884	12	125262104	1.996e-20	ZNF664	0.976164	-0.00184674	0.569036	0.0351994	aQTL	NO
rs3741521-SCARB1	rs3741521	12	125264293	1.097e-20	SCARB1	0.0186215	0.147014	0.261153	0.0698715	eQTL	NO
rs3741521-ZNF664	rs3741521	12	125264293	1.097e-20	ZNF664	0.518833	-0.0403227	0.9972	0.000219384	eQTL	NO
rs921919-SCARB1	rs921919	12	125265201	6.847e-21	SCARB1	0.012604	0.156163	0.243274	0.0727079	eQTL	NO
rs921919-ZNF664	rs921919	12	125265201	6.847e-21	ZNF664	0.549249	-0.0375119	0.958882	0.0032302	eQTL	NO
rs701106-SCARB1	rs701106	12	125265636	7.033e-20	SCARB1	0.0719048	0.139591	0.607371	0.0396457	eQTL	NO
rs701106-ZNF664	rs701106	12	125265636	7.033e-20	ZNF664	0.113584	-0.122577	0.934616	0.00636202	eQTL	NO
rs10773105-SCARB1	rs10773105	12	125283766	3.202e-24	SCARB1	0.000663644	0.189419	0.711745	0.0205162	eQTL	NO
rs10773105-ZNF664	rs10773105	12	125283766	3.202e-24	ZNF664	0.825567	-0.0122962	0.943941	0.00392381	eQTL	NO
rs989892-SCARB1	rs989892	12	125287216	2.251e-21	SCARB1	0.000520492	0.184533	0.782824	0.0146294	eQTL	NO
rs989892-ZNF664	rs989892	12	125287216	2.251e-21	ZNF664	0.819921	-0.0121408	0.999454	3.64743e-05	eQTL	NO
rs7137797-SCARB1	rs7137797	12	125327352	1.078e-10	SCARB1	0.000204005	0.221991	0.771868	0.0173061	eQTL	NO
rs7137797-ZNF664	rs7137797	12	125327352	1.078e-10	ZNF664	0.0847218	0.103291	0.123062	0.0924265	eQTL	NO
rs7306660-SCARB1	rs7306660	12	125327384	3.341e-19	SCARB1	0.000187899	0.22374	0.763304	0.0180173	eQTL	NO
rs7306660-ZNF664	rs7306660	12	125327384	3.341e-19	ZNF664	0.0889449	0.102158	0.12496	0.0921764	eQTL	NO
rs12370382-SCARB1	rs12370382	12	125327404	1.38e-09	SCARB1	0.000450336	0.208052	0.492562	-0.0406088	eQTL	NO
rs12370382-ZNF664	rs12370382	12	125327404	1.38e-09	ZNF664	0.408396	-0.0491549	0.67732	-0.0247496	eQTL	NO
rs3924313-SCARB1	rs3924313	12	125328375	1.747e-11	SCARB1	5.79758e-05	0.235326	0.858934	-0.0103968	eQTL	NO
rs3924313-ZNF664	rs3924313	12	125328375	1.747e-11	ZNF664	0.0307901	0.12674	0.122143	0.0908002	eQTL	NO
rs10773111-SCARB1	rs10773111	12	125332955	3.328e-11	SCARB1	0.00054069	-0.197264	0.930257	-0.00498027	eQTL	NO
rs10773111-ZNF664	rs10773111	12	125332955	3.328e-11	ZNF664	0.375553	0.0506532	0.945146	-0.00393466	eQTL	NO
rs7954697-SCARB1	rs7954697	12	125335253	3.821e-10	SCARB1	0.000592071	-0.192424	0.874662	-0.00881763	eQTL	NO
rs7954697-ZNF664	rs7954697	12	125335253	3.821e-10	ZNF664	0.335006	0.0541352	0.945345	-0.00385128	eQTL	NO
rs4379922-SCARB1	rs4379922	12	125351116	9.559e-12	SCARB1	0.000132883	-0.213786	0.667717	-0.0239917	eQTL	NO
rs4379922-ZNF664	rs4379922	12	125351116	9.559e-12	ZNF664	0.117012	0.0879526	0.312756	0.0566801	eQTL	NO
rs7959530-SCARB1	rs7959530	12	125439806	4.046e-08	SCARB1	0.67485	-0.0222988	0.0843765	-0.091068	aQTL	NO
rs7959530-ZNF664	rs7959530	12	125439806	4.046e-08	ZNF664	0.905308	-0.00631429	0.790547	0.0140997	aQTL	NO
rs4784659-HERPUD1	rs4784659	16	56387000	1.018e-08	HERPUD1	0.314964	-0.0678695	0.363365	-0.0619123	eQTL	NO
rs9938618-HERPUD1	rs9938618	16	56626769	1.439e-11	HERPUD1	0.364393	-0.106216	0.0187701	0.277038	aQTL	NO
rs8044791-HERPUD1	rs8044791	16	56690858	2.136e-09	HERPUD1	0.341926	0.0800101	0.892242	0.0115042	eQTL	NO
rs12928598-HERPUD1	rs12928598	16	56735782	2.482e-17	HERPUD1	0.755987	-0.0213136	0.686115	-0.0279499	aQTL	NO
rs9928338-HERPUD1	rs9928338	16	56736205	4.047e-09	HERPUD1	0.0107393	-0.186107	0.158224	-0.103975	eQTL	NO
rs4784724-HERPUD1	rs4784724	16	56745758	9.559e-12	HERPUD1	0.00658264	0.174795	0.642238	0.0302139	eQTL	NO
rs8049693-HERPUD1	rs8049693	16	56765226	6.113e-18	HERPUD1	0.000193576	-0.221122	0.0649179	-0.110842	eQTL	NO
rs11642892-HERPUD1	rs11642892	16	56765686	4.66e-19	HERPUD1	1.56234e-05	-0.260008	0.0109301	-0.155148	eQTL	NO
rs7184359-HERPUD1	rs7184359	16	56772157	2.779e-34	HERPUD1	1.5716e-05	-0.259757	0.0106296	-0.155634	eQTL	NO
rs7193072-HERPUD1	rs7193072	16	56778067	1.4e-34	HERPUD1	1.68668e-05	-0.258762	0.0107534	-0.155348	eQTL	NO
rs7202364-HERPUD1	rs7202364	16	56785390	2.579e-20	HERPUD1	1.68134e-05	-0.258614	0.0108289	-0.155087	eQTL	NO
rs12599585-HERPUD1	rs12599585	16	56793346	2.873e-11	HERPUD1	0.0046142	0.179925	0.584339	0.0351359	eQTL	NO
rs4346201-HERPUD1	rs4346201	16	56794937	7.291e-18	HERPUD1	0.00451706	0.18041	0.595105	0.0341445	eQTL	NO
rs8063223-HERPUD1	rs8063223	16	56807579	1.261e-17	HERPUD1	0.000208037	-0.219984	0.0661743	-0.110294	eQTL	NO
rs4371151-HERPUD1	rs4371151	16	56808612	2.724e-19	HERPUD1	1.81074e-05	-0.257589	0.0108619	-0.154993	eQTL	NO
rs8062292-HERPUD1	rs8062292	16	56811692	2.413e-17	HERPUD1	0.000211312	-0.219775	0.0666061	-0.110131	eQTL	NO
rs13329802-HERPUD1	rs13329802	16	56812300	3.808e-18	HERPUD1	0.000224446	-0.218724	0.0626638	-0.111685	eQTL	NO
rs7186533-HERPUD1	rs7186533	16	56817162	2.803e-20	HERPUD1	2.03213e-05	-0.257046	0.0096901	-0.157993	eQTL	NO
rs2043635-HERPUD1	rs2043635	16	56818987	5.64e-20	HERPUD1	2.04231e-05	-0.256988	0.00966182	-0.15806	eQTL	NO
rs16962014-HERPUD1	rs16962014	16	56819919	1.421e-53	HERPUD1	0.123021	0.14905	0.191458	0.127338	eQTL	NO
rs10852553-HERPUD1	rs10852553	16	56825666	2.673e-17	HERPUD1	8.87565e-07	-0.363976	0.0295368	-0.163653	eQTL	NO
rs9938953-HERPUD1	rs9938953	16	56826766	4.314e-20	HERPUD1	0.0258017	-0.11778	0.012169	-0.133517	aQTL	NO
rs8051691-HERPUD1	rs8051691	16	56835712	3.823e-20	HERPUD1	2.47227e-05	-0.254274	0.00919983	-0.158983	eQTL	NO
rs7187512-HERPUD1	rs7187512	16	56840171	4.997e-20	HERPUD1	0.0258876	-0.117707	0.0121564	-0.13353	aQTL	NO
rs12444217-HERPUD1	rs12444217	16	56843443	2.331e-30	HERPUD1	0.126685	0.147428	0.190216	0.127536	eQTL	NO
rs8048804-HERPUD1	rs8048804	16	56844164	4.338e-08	HERPUD1	0.198011	-0.0905187	0.2388	0.0835395	eQTL	NO
rs16962399-HERPUD1	rs16962399	16	56846804	2.336e-30	HERPUD1	0.124191	0.148235	0.190291	0.12737	eQTL	NO
rs1529929-HERPUD1	rs1529929	16	56849496	7.202e-20	HERPUD1	0.0241618	-0.119338	0.0123127	-0.133547	aQTL	NO
rs1561138-HERPUD1	rs1561138	16	56852311	5.175e-17	HERPUD1	0.063913	-0.125569	0.734754	0.0231826	eQTL	NO
rs1561139-HERPUD1	rs1561139	16	56852822	9.227e-20	HERPUD1	0.0264143	-0.11735	0.0125118	-0.133053	aQTL	NO
rs2118017-HERPUD1	rs2118017	16	56855496	6.731e-09	HERPUD1	0.0661782	-0.124535	0.716021	0.0248949	eQTL	NO
rs2895432-HERPUD1	rs2895432	16	56856955	2.52e-32	HERPUD1	0.123941	0.148202	0.188528	0.127765	eQTL	NO
rs7199480-HERPUD1	rs7199480	16	56859595	2.393e-19	HERPUD1	0.0274156	-0.116693	0.0133112	-0.132006	aQTL	NO
rs4784730-HERPUD1	rs4784730	16	56865249	1.068e-18	HERPUD1	0.058379	-0.0997434	0.0482558	-0.10494	aQTL	NO
rs11865000-HERPUD1	rs11865000	16	56865374	2.256e-31	HERPUD1	0.0649494	0.170568	0.121493	0.144367	eQTL	NO
rs2241770-HERPUD1	rs2241770	16	56866196	6.784e-60	HERPUD1	0.0648011	0.170642	0.12116	0.144478	eQTL	NO
rs1347591-HERPUD1	rs1347591	16	56868700	2.442e-18	HERPUD1	0.0708067	-0.0951324	0.0497168	-0.104174	aQTL	NO
rs3764266-HERPUD1	rs3764266	16	56872824	4.158e-31	HERPUD1	0.0922533	0.155476	0.121254	0.144315	eQTL	NO
rs1138295-HERPUD1	rs1138295	16	56873495	2.05e-16	HERPUD1	8.82995e-07	-0.366477	0.0257566	-0.168789	eQTL	NO
rs16962767-HERPUD1	rs16962767	16	56873789	3.333e-29	HERPUD1	0.420596	0.0812746	0.197655	0.131046	aQTL	NO
rs2304477-HERPUD1	rs2304477	16	56873840	2.365e-16	HERPUD1	8.83316e-07	-0.366472	0.0257623	-0.168782	eQTL	NO
rs7205421-HERPUD1	rs7205421	16	56879571	7.456e-12	HERPUD1	0.0136563	0.129073	0.00457263	0.149552	aQTL	NO
rs735144-HERPUD1	rs735144	16	56883924	3.814e-19	HERPUD1	0.0371735	-0.110361	0.0149268	-0.12992	aQTL	NO
rs735145-HERPUD1	rs735145	16	56884081	2.386e-30	HERPUD1	0.0947948	0.154242	0.12379	0.143309	eQTL	NO
rs12445993-HERPUD1	rs12445993	16	56886109	1.934e-31	HERPUD1	0.095611	0.153969	0.122318	0.143971	eQTL	NO
rs12443821-HERPUD1	rs12443821	16	56886203	6.167e-31	HERPUD1	0.0882547	0.158074	0.111712	0.148748	eQTL	NO
rs8063870-HERPUD1	rs8063870	16	56886636	3.134e-08	HERPUD1	0.189782	-0.0925635	0.238531	0.083914	eQTL	NO
rs8054731-HERPUD1	rs8054731	16	56888006	8.009e-13	HERPUD1	0.189707	-0.0925787	0.238563	0.083908	eQTL	NO
rs1529930-HERPUD1	rs1529930	16	56890900	2.481e-08	HERPUD1	0.182595	-0.0942124	0.241929	0.0834229	eQTL	NO
rs4784732-HERPUD1	rs4784732	16	56894519	4.093e-08	HERPUD1	0.0349812	-0.142647	0.794688	0.0177805	eQTL	NO
rs1436424-HERPUD1	rs1436424	16	56895034	3.624e-19	HERPUD1	0.0408358	-0.109971	0.0164057	-0.130045	aQTL	NO
rs12920659-HERPUD1	rs12920659	16	56895873	4.344e-08	HERPUD1	0.0529652	-0.135545	0.491697	0.0486231	eQTL	NO
rs12599065-HERPUD1	rs12599065	16	56896036	1.421e-19	HERPUD1	0.0310113	-0.115781	0.0107936	-0.1379	aQTL	NO
rs3829502-HERPUD1	rs3829502	16	56896730	1.456e-20	HERPUD1	0.0309531	-0.11587	0.0107102	-0.138104	aQTL	NO
rs8051191-HERPUD1	rs8051191	16	56897259	2.505e-08	HERPUD1	0.0516894	-0.136383	0.499123	0.0478295	eQTL	NO
rs13306673-HERPUD1	rs13306673	16	56900931	2.761e-48	HERPUD1	0.114002	0.155201	0.0479577	0.195744	aQTL	NO
rs2304480-HERPUD1	rs2304480	16	56901288	1.425e-08	HERPUD1	0.0202394	-0.161436	0.97233	0.00243667	eQTL	NO
rs4329913-HERPUD1	rs4329913	16	56905432	1.405e-11	HERPUD1	0.0106192	-0.162024	0.490004	-0.0442395	eQTL	NO
rs2289119-HERPUD1	rs2289119	16	56912903	4.063e-17	HERPUD1	0.00901019	-0.182779	0.463342	-0.0518726	eQTL	NO
rs12596776-HERPUD1	rs12596776	16	56919348	3.186e-29	HERPUD1	0.00208256	-0.27821	0.938323	-0.00707629	eQTL	NO
rs13306677-HERPUD1	rs13306677	16	56926195	1.352e-50	HERPUD1	0.00278231	-0.273062	0.853428	-0.0170637	eQTL	NO
rs16963397-HERPUD1	rs16963397	16	56927441	2.579e-16	HERPUD1	0.00149247	0.218331	0.766862	0.0206259	eQTL	NO
rs12445698-HERPUD1	rs12445698	16	56928216	2.803e-18	HERPUD1	0.00119075	0.222105	0.758328	0.0213416	eQTL	NO
rs13306679-HERPUD1	rs13306679	16	56928280	2.326e-18	HERPUD1	0.00148229	0.218316	0.764288	0.0208461	eQTL	NO
rs2289118-HERPUD1	rs2289118	16	56928675	1.998e-17	HERPUD1	0.00148482	0.218378	0.76563	0.0207329	eQTL	NO
rs9921308-HERPUD1	rs9921308	16	56928705	1.906e-17	HERPUD1	0.0014817	0.218384	0.765772	0.0207166	eQTL	NO
rs12446275-HERPUD1	rs12446275	16	56929020	4.365e-25	HERPUD1	9.48356e-08	0.412643	0.247386	0.0910835	eQTL	NO
rs13334864-HERPUD1	rs13334864	16	56929841	1.827e-18	HERPUD1	0.00230943	0.206596	0.796273	0.0177093	eQTL	NO
rs9929395-HERPUD1	rs9929395	16	56929901	2.119e-17	HERPUD1	0.00144912	0.219017	0.769776	0.0203702	eQTL	NO
rs8056954-HERPUD1	rs8056954	16	56930229	5.629e-17	HERPUD1	0.00146459	0.218903	0.771113	0.0202573	eQTL	NO
rs8063291-HERPUD1	rs8063291	16	56930251	8.254e-18	HERPUD1	0.00153811	0.218103	0.761572	0.0211441	eQTL	NO
rs8061631-HERPUD1	rs8061631	16	56930550	1.291e-17	HERPUD1	0.00244383	0.205545	0.759466	0.0210122	eQTL	NO
rs16963412-HERPUD1	rs16963412	16	56931048	2.597e-17	HERPUD1	0.00234389	0.206328	0.791081	0.0181739	eQTL	NO
rs12923922-HERPUD1	rs12923922	16	56931321	6.101e-17	HERPUD1	0.00188477	0.211095	0.806519	0.0168338	eQTL	NO
rs7188963-HERPUD1	rs7188963	16	56931565	3.169e-39	HERPUD1	0.00166022	0.213579	0.7855	0.0187031	eQTL	NO
rs7187932-HERPUD1	rs7187932	16	56931704	3.182e-39	HERPUD1	0.00165258	0.213699	0.785249	0.0187281	eQTL	NO
rs11643718-HERPUD1	rs11643718	16	56933519	2.979e-46	HERPUD1	0.00125609	-0.27679	0.427977	-0.0688271	eQTL	NO
rs6499857-HERPUD1	rs6499857	16	56935090	1.682e-16	HERPUD1	0.0012329	0.220379	0.749117	0.0220775	eQTL	NO
rs16963520-HERPUD1	rs16963520	16	56936563	3.062e-25	HERPUD1	3.03504e-08	0.432205	0.27589	0.0866448	eQTL	NO
rs11648751-HERPUD1	rs11648751	16	56937262	4.238e-26	HERPUD1	0.00111254	-0.278101	0.505891	-0.0574308	eQTL	NO
rs12446689-HERPUD1	rs12446689	16	56938016	3.411e-22	HERPUD1	6.73932e-08	0.415488	0.219078	0.0963452	eQTL	NO
rs2289116-HERPUD1	rs2289116	16	56938290	3.782e-24	HERPUD1	0.00122528	-0.275388	0.53505	-0.0534775	eQTL	NO
rs2289114-HERPUD1	rs2289114	16	56938522	1.184e-16	HERPUD1	0.00107845	0.223359	0.735322	0.0233794	eQTL	NO
rs11644728-HERPUD1	rs11644728	16	56939546	7.925e-26	HERPUD1	0.0013488	-0.27293	0.545722	-0.0520623	eQTL	NO
rs8044243-HERPUD1	rs8044243	16	56939794	3.758e-22	HERPUD1	0.00250597	-0.248222	0.645437	-0.0382253	eQTL	NO
rs11640308-HERPUD1	rs11640308	16	56939969	7.278e-26	HERPUD1	0.00142298	-0.271691	0.543466	-0.0523677	eQTL	NO
rs8049280-HERPUD1	rs8049280	16	56940128	1.561e-21	HERPUD1	0.00362425	-0.239691	0.666688	-0.0358913	eQTL	NO
rs3794650-HERPUD1	rs3794650	16	56940513	9.841e-41	HERPUD1	2.59631e-08	0.439721	0.247287	0.0931479	eQTL	NO
rs11549845-HERPUD1	rs11549845	16	56940874	1.566e-25	HERPUD1	0.00222222	-0.260675	0.575848	-0.0482353	eQTL	NO
rs7204044-HERPUD1	rs7204044	16	56942709	6.461e-20	HERPUD1	1.05899e-07	0.320122	0.979081	-0.00160848	eQTL	NO
rs11645870-HERPUD1	rs11645870	16	56943541	3.429e-43	HERPUD1	0.00649057	-0.256636	0.66861	-0.0408045	eQTL	NO
rs711749-HERPUD1	rs711749	16	56946421	2.132e-08	HERPUD1	3.39317e-08	0.292096	0.904341	-0.00648378	eQTL	NO
rs3794648-HERPUD1	rs3794648	16	56946546	1.091e-08	HERPUD1	3.41905e-08	0.292069	0.897859	-0.00692649	eQTL	NO
rs3794647-HERPUD1	rs3794647	16	56946581	2.088e-08	HERPUD1	3.41973e-08	0.292064	0.898264	-0.0068988	eQTL	NO
rs711748-HERPUD1	rs711748	16	56946594	1.772e-08	HERPUD1	3.42077e-08	0.29206	0.898218	-0.0069019	eQTL	NO
rs711747-HERPUD1	rs711747	16	56946647	1.619e-08	HERPUD1	3.31641e-08	0.292104	0.912359	-0.00593401	eQTL	NO
rs711746-HERPUD1	rs711746	16	56946804	3.228e-08	HERPUD1	2.98135e-08	0.293043	0.892054	-0.00731574	eQTL	NO
rs5805-HERPUD1	rs5805	16	56947522	4.381e-08	HERPUD1	3.12787e-08	0.292554	0.897191	-0.00696435	eQTL	NO
rs9927820-HERPUD1	rs9927820	16	56948618	3.813e-09	HERPUD1	3.17985e-23	0.591985	0.434492	0.0486728	eQTL	NO
rs3812964-HERPUD1	rs3812964	16	56948841	1.954e-08	HERPUD1	3.65861e-08	0.291367	0.901505	-0.00667602	eQTL	NO
rs37029-HERPUD1	rs37029	16	56949168	1.245e-12	HERPUD1	3.42577e-08	0.291953	0.90282	-0.00658614	eQTL	NO
rs37027-HERPUD1	rs37027	16	56950028	4.032e-08	HERPUD1	1.75367e-08	0.299042	0.990183	-0.000666034	eQTL	NO
rs28168-HERPUD1	rs28168	16	56951276	4.266e-08	HERPUD1	4.09143e-08	0.290531	0.882674	-0.00796598	eQTL	NO
rs247608-HERPUD1	rs247608	16	56963468	8.073e-31	HERPUD1	0.447519	-0.054713	0.229959	-0.0871709	aQTL	NO
rs1366544-HERPUD1	rs1366544	16	56964719	8.772e-17	HERPUD1	0.432585	-0.0564717	0.246928	-0.0839942	aQTL	NO
rs7204290-HERPUD1	rs7204290	16	56968039	1.479e-14	HERPUD1	1.93773e-25	0.613462	0.23971	0.072502	eQTL	NO
rs2217332-HERPUD1	rs2217332	16	56969148	3.335e-25	HERPUD1	0.387653	-0.0620343	0.172396	-0.0987685	aQTL	NO
rs2562126-HERPUD1	rs2562126	16	56972713	2.555e-42	HERPUD1	0.475548	-0.0512294	0.224918	-0.0878361	aQTL	NO
rs952439-HERPUD1	rs952439	16	56975277	2.141e-28	HERPUD1	0.475733	-0.0512459	0.214012	-0.0900036	aQTL	NO
rs247615-HERPUD1	rs247615	16	56984763	2.935e-62	HERPUD1	0.151484	-0.086538	0.142212	-0.0892865	aQTL	NO
rs9989419-HERPUD1	rs9989419	16	56985139	1.79e-339	HERPUD1	4.6803e-05	-0.229131	0.306017	0.0584226	eQTL	NO
rs193695-HERPUD1	rs193695	16	56985156	2.32e-145	HERPUD1	5.97095e-06	-0.265186	0.342429	0.056473	eQTL	NO
rs12446515-HERPUD1	rs12446515	16	56987015	1.28e-440	HERPUD1	2.19728e-11	-0.386808	0.890642	-0.00814384	eQTL	NO
rs56156922-HERPUD1	rs56156922	16	56987369	1.17e-438	HERPUD1	2.23193e-11	-0.386209	0.889672	-0.00820657	eQTL	NO
rs247616-HERPUD1	rs247616	16	56989590	1.15e-802	HERPUD1	2.70973e-11	-0.381661	0.876725	-0.00910633	eQTL	NO
rs247617-HERPUD1	rs247617	16	56990716	5.11e-490	HERPUD1	3.08594e-11	-0.378952	0.871921	-0.00942324	eQTL	NO
rs183130-HERPUD1	rs183130	16	56991363	1.19e-441	HERPUD1	3.07317e-11	-0.377535	0.845289	-0.0113618	eQTL	NO
rs3764261-HERPUD1	rs3764261	16	56993324	1.39e-769	HERPUD1	3.64872e-11	-0.372058	0.800083	-0.014585	eQTL	NO
rs4783961-HERPUD1	rs4783961	16	56994894	5.73e-162	HERPUD1	8.59878e-08	-0.296062	0.417403	-0.0456774	eQTL	NO
rs1800775-HERPUD1	rs1800775	16	56995236	3.33e-644	HERPUD1	5.26785e-16	-0.434469	0.18482	-0.0733435	eQTL	NO
rs711752-HERPUD1	rs711752	16	56996211	1.28e-641	HERPUD1	5.39398e-15	-0.41572	0.528699	-0.0345288	eQTL	NO
rs1864163-HERPUD1	rs1864163	16	56997233	3.56e-573	HERPUD1	2.24247e-09	0.39222	0.186922	0.0883745	eQTL	NO
rs9929488-HERPUD1	rs9929488	16	56998572	1.15e-312	HERPUD1	7.09547e-06	0.287858	0.975615	0.00199021	eQTL	NO
rs7203984-HERPUD1	rs7203984	16	56999258	3.59e-517	HERPUD1	3.61196e-05	0.296541	0.492988	0.0499243	eQTL	NO
rs11508026-HERPUD1	rs11508026	16	56999328	2.63e-318	HERPUD1	7.89259e-15	-0.411278	0.5182	-0.0352416	eQTL	NO
rs820299-HERPUD1	rs820299	16	57000284	1.456e-67	HERPUD1	1.64244e-06	-0.268969	0.890146	-0.00788084	eQTL	NO
rs12720922-HERPUD1	rs12720922	16	57000885	1.67e-318	HERPUD1	2.96009e-06	0.336034	0.312466	0.0737864	eQTL	NO
rs118146573-HERPUD1	rs118146573	16	57000938	2.03e-236	HERPUD1	0.0064465	0.224548	0.531973	0.0520821	eQTL	NO
rs12597002-HERPUD1	rs12597002	16	57002404	1.13e-102	HERPUD1	7.83775e-06	0.268779	0.624385	0.0299044	eQTL	NO
rs9926440-HERPUD1	rs9926440	16	57002663	1.69e-206	HERPUD1	8.94155e-07	-0.300893	0.536883	-0.0384615	eQTL	NO
rs9939224-HERPUD1	rs9939224	16	57002732	1.63e-261	HERPUD1	4.86148e-06	-0.307513	0.308781	-0.0695473	eQTL	NO
rs7205804-HERPUD1	rs7205804	16	57004889	5.27e-675	HERPUD1	4.26377e-16	-0.422399	0.329898	-0.0522496	eQTL	NO
rs1532625-HERPUD1	rs1532625	16	57005301	2.25e-397	HERPUD1	4.43841e-16	-0.421883	0.32935	-0.0522746	eQTL	NO
rs1532624-HERPUD1	rs1532624	16	57005479	5.22e-681	HERPUD1	6.18258e-16	-0.418866	0.333029	-0.0517524	eQTL	NO
rs11076175-HERPUD1	rs11076175	16	57006378	2.10e-446	HERPUD1	2.71334e-06	0.336684	0.243324	0.0850652	eQTL	NO
rs7499892-HERPUD1	rs7499892	16	57006590	1.91e-541	HERPUD1	9.83666e-06	0.308953	0.218319	0.0873205	eQTL	NO
rs289717-HERPUD1	rs289717	16	57009388	1.419e-51	HERPUD1	7.91974e-05	0.211679	0.158855	0.0765743	eQTL	NO
rs289719-HERPUD1	rs289719	16	57009941	5.37e-173	HERPUD1	8.35115e-05	0.231518	0.278141	0.0646913	eQTL	NO
rs4784744-HERPUD1	rs4784744	16	57011185	5.685e-50	HERPUD1	0.000142624	0.202435	0.147665	0.0780515	eQTL	NO
rs4784745-HERPUD1	rs4784745	16	57014875	3.501e-46	HERPUD1	0.000161601	0.202689	0.0980725	0.0899989	eQTL	NO
rs5882-HERPUD1	rs5882	16	57016092	2.211e-58	HERPUD1	0.000198289	0.214481	0.435293	0.0455619	eQTL	NO
rs289741-HERPUD1	rs289741	16	57017474	7.64e-160	HERPUD1	0.000196307	0.218801	0.305907	0.0609465	eQTL	NO
rs289744-HERPUD1	rs289744	16	57018102	6.9e-138	HERPUD1	0.000455862	0.206081	0.413944	0.0486359	eQTL	NO
rs17290922-HERPUD1	rs17290922	16	57024317	3.445e-13	HERPUD1	0.141239	0.132064	0.540153	0.0554866	eQTL	NO
rs1566439-HERPUD1	rs1566439	16	57024662	3.532e-15	HERPUD1	0.551011	-0.0315194	0.612915	0.0269697	eQTL	NO
rs289748-HERPUD1	rs289748	16	57025063	6.629e-17	HERPUD1	0.105025	0.0869536	0.931421	-0.00465951	eQTL	NO
rs7198642-HERPUD1	rs7198642	16	57032461	3.062e-14	HERPUD1	0.213911	-0.080074	0.664812	-0.0281624	eQTL	NO
rs1991515-HERPUD1	rs1991515	16	57034645	5.622e-10	HERPUD1	0.119135	0.0861947	0.303092	0.0574651	eQTL	NO
rs17370142-HERPUD1	rs17370142	16	57050348	1.188e-11	HERPUD1	0.126788	-0.136486	0.0071293	-0.242108	aQTL	NO
rs7185561-HERPUD1	rs7185561	16	57052509	3.114e-15	HERPUD1	0.780986	-0.0185459	0.801428	0.0169168	eQTL	NO
rs13335668-HERPUD1	rs13335668	16	57052730	2.616e-11	HERPUD1	0.114478	-0.141788	0.00739848	-0.242208	aQTL	NO
rs12446867-HERPUD1	rs12446867	16	57052901	1.831e-16	HERPUD1	0.767466	-0.0197304	0.806004	0.0165247	eQTL	NO
rs291040-HERPUD1	rs291040	16	57061189	8.21e-17	HERPUD1	0.0884099	0.0949097	0.0648219	0.103699	aQTL	NO
rs16965220-HERPUD1	rs16965220	16	57065121	7.909e-09	HERPUD1	0.570127	0.0339076	0.442496	-0.0462372	aQTL	NO
rs289754-HERPUD1	rs289754	16	57065556	2.346e-15	HERPUD1	0.11415	0.0872151	0.101494	0.0911606	aQTL	NO
rs289726-HERPUD1	rs289726	16	57074451	1.27e-22	HERPUD1	0.0150442	0.134971	0.420131	0.0452163	eQTL	NO
rs289723-HERPUD1	rs289723	16	57080528	4.079e-09	HERPUD1	0.276171	0.0649258	0.725506	0.0211175	eQTL	NO
rs4783972-HERPUD1	rs4783972	16	57141666	1.43e-09	HERPUD1	0.114025	-0.0871753	0.306231	-0.0569429	eQTL	NO
rs2233455-NFATC3	rs2233455	16	67207933	2.273e-14	NFATC3	0.00878514	-0.278262	0.991857	0.00108739	eQTL	NO
rs13339140-NFATC3	rs13339140	16	67213923	4.834e-08	NFATC3	0.00188878	-0.342623	0.901416	-0.0137183	eQTL	NO
rs11700-NFATC3	rs11700	16	67232684	2.684e-08	NFATC3	0.00197541	-0.337035	0.878382	-0.0167408	eQTL	NO
rs6499118-NFATC3	rs6499118	16	67265360	4.93e-08	NFATC3	0.0347074	-0.219196	0.998413	-0.00020702	eQTL	NO
rs9940665-NFATC3	rs9940665	16	67289841	2.989e-12	NFATC3	0.0181148	-0.253068	0.937287	0.00844944	eQTL	NO
rs4783754-NFATC3	rs4783754	16	67358816	1.871e-09	NFATC3	0.0582878	-0.201165	0.658005	0.047125	eQTL	NO
rs4783754-PRMT7	rs4783754	16	67358816	1.871e-09	PRMT7	0.493699	0.0725336	0.788243	-0.0285174	eQTL	NO
rs9922615-NFATC3	rs9922615	16	67398369	1.045e-12	NFATC3	0.0100092	-0.338763	0.671562	-0.0559471	eQTL	NO
rs9922615-PRMT7	rs9922615	16	67398369	1.045e-12	PRMT7	0.549497	0.0786189	0.531029	-0.0824277	aQTL	NO
rs9924509-NFATC3	rs9924509	16	67573296	1.572e-11	NFATC3	0.318114	-0.0915829	0.51844	0.0592996	eQTL	NO
rs9924509-PRMT7	rs9924509	16	67573296	1.572e-11	PRMT7	2.17806e-07	0.469392	0.932558	-0.00775149	eQTL	NO
rs9934328-NFATC3	rs9934328	16	67573367	1.07e-15	NFATC3	0.002517	-0.229749	0.929453	0.0067602	eQTL	NO
rs9934328-PRMT7	rs9934328	16	67573367	1.07e-15	PRMT7	2.7627e-05	0.316675	0.908093	-0.00879122	eQTL	NO
rs13334205-NFATC3	rs13334205	16	67581883	6.564e-20	NFATC3	0.00278403	-0.226663	0.879941	0.0114942	eQTL	NO
rs13334205-PRMT7	rs13334205	16	67581883	6.564e-20	PRMT7	4.36029e-05	0.307818	0.838136	-0.0155033	eQTL	NO
rs7203742-NFATC3	rs7203742	16	67605794	1.126e-17	NFATC3	0.00276872	-0.225661	0.859531	0.0134003	eQTL	NO
rs7203742-PRMT7	rs7203742	16	67605794	1.126e-17	PRMT7	3.98016e-05	0.30785	0.857128	-0.0135951	eQTL	NO
rs17686899-NFATC3	rs17686899	16	67627635	1.547e-16	NFATC3	0.770436	-0.0330124	0.278602	0.122628	aQTL	NO
rs17686899-PRMT7	rs17686899	16	67627635	1.547e-16	PRMT7	2.53977e-05	0.471695	0.904102	-0.0136051	eQTL	NO
rs28421035-NFATC3	rs28421035	16	67635751	1.724e-11	NFATC3	0.329255	-0.0882746	0.453363	0.0679102	eQTL	NO
rs28421035-PRMT7	rs28421035	16	67635751	1.724e-11	PRMT7	4.48115e-07	0.451031	0.846852	-0.0174481	eQTL	NO
rs16957489-NFATC3	rs16957489	16	67651879	1.245e-16	NFATC3	0.0026272	-0.225299	0.823402	0.0167823	eQTL	NO
rs16957489-PRMT7	rs16957489	16	67651879	1.245e-16	PRMT7	3.39335e-05	0.308431	0.882344	-0.0110994	eQTL	NO
rs7191281-NFATC3	rs7191281	16	67655133	2.556e-20	NFATC3	0.00236359	-0.228545	0.797733	0.0193454	eQTL	NO
rs7191281-PRMT7	rs7191281	16	67655133	2.556e-20	PRMT7	3.76091e-05	0.307862	0.847707	-0.0144575	eQTL	NO
rs76616230-NFATC3	rs76616230	16	67663639	7.951e-12	NFATC3	0.330309	-0.0877816	0.458447	0.066919	eQTL	NO
rs76616230-PRMT7	rs76616230	16	67663639	7.951e-12	PRMT7	3.85948e-07	0.451978	0.860208	-0.0158555	eQTL	NO
rs6499137-NFATC3	rs6499137	16	67671804	5.895e-28	NFATC3	0.284512	-0.0943993	0.526431	0.0559352	eQTL	NO
rs6499137-PRMT7	rs6499137	16	67671804	5.895e-28	PRMT7	2.04399e-07	0.452358	0.890257	0.0121524	eQTL	NO
rs73597575-NFATC3	rs73597575	16	67677001	1.792e-17	NFATC3	0.827572	-0.0209546	0.364609	0.0872668	aQTL	NO
rs73597575-PRMT7	rs73597575	16	67677001	1.792e-17	PRMT7	2.28921e-06	0.449393	0.975906	-0.00290011	eQTL	NO
rs73597578-NFATC3	rs73597578	16	67679348	4.046e-23	NFATC3	0.511989	-0.05823	0.417339	0.0720744	aQTL	NO
rs73597578-PRMT7	rs73597578	16	67679348	4.046e-23	PRMT7	4.94333e-06	0.401135	0.565933	-0.0508818	eQTL	NO
rs73597580-NFATC3	rs73597580	16	67679879	1.603e-19	NFATC3	0.534486	-0.0557217	0.336599	0.0862516	aQTL	NO
rs73597580-PRMT7	rs73597580	16	67679879	1.603e-19	PRMT7	1.35954e-06	0.428224	0.770406	-0.0261332	eQTL	NO
rs60990105-NFATC3	rs60990105	16	67680956	6.61e-14	NFATC3	0.535547	-0.0552025	0.41365	0.0728904	aQTL	NO
rs60990105-PRMT7	rs60990105	16	67680956	6.61e-14	PRMT7	5.69653e-06	0.399893	0.562868	-0.0514558	eQTL	NO
rs73597581-NFATC3	rs73597581	16	67682234	3.77e-10	NFATC3	0.55286	-0.0534529	0.331862	0.0874518	aQTL	NO
rs73597581-PRMT7	rs73597581	16	67682234	3.77e-10	PRMT7	1.65959e-06	0.426463	0.756163	-0.0279179	eQTL	NO
rs76841123-NFATC3	rs76841123	16	67683564	2.722e-17	NFATC3	0.55635	-0.0539384	0.38974	0.0789153	aQTL	NO
rs76841123-PRMT7	rs76841123	16	67683564	2.722e-17	PRMT7	6.83049e-06	0.408077	0.709666	-0.034075	eQTL	NO
rs73597582-NFATC3	rs73597582	16	67683626	4.895e-21	NFATC3	0.560643	-0.0534151	0.382567	0.0802085	aQTL	NO
rs73597582-PRMT7	rs73597582	16	67683626	4.895e-21	PRMT7	7.29655e-06	0.407292	0.697311	-0.0356399	eQTL	NO
rs72556537-NFATC3	rs72556537	16	67691477	2.499e-14	NFATC3	0.530782	-0.0581064	0.459848	0.068568	aQTL	NO
rs72556537-PRMT7	rs72556537	16	67691477	2.499e-14	PRMT7	1.46769e-06	0.441159	0.958828	-0.00477735	eQTL	NO
rs67114979-NFATC3	rs67114979	16	67691645	7.257e-21	NFATC3	0.573558	-0.0508149	0.341452	0.085942	aQTL	NO
rs67114979-PRMT7	rs67114979	16	67691645	7.257e-21	PRMT7	3.46062e-06	0.414359	0.724828	-0.0317245	eQTL	NO
rs7187476-NFATC3	rs7187476	16	67699948	2.169e-36	NFATC3	0.0111386	-0.187573	0.573733	0.0416981	eQTL	NO
rs7187476-PRMT7	rs7187476	16	67699948	2.169e-36	PRMT7	0.0003862	0.26076	0.665393	-0.031971	eQTL	NO
rs61421564-NFATC3	rs61421564	16	67708130	5.582e-13	NFATC3	0.0125542	-0.185753	0.575388	0.0418063	eQTL	NO
rs61421564-PRMT7	rs61421564	16	67708130	5.582e-13	PRMT7	4.38698e-05	0.301831	0.885177	-0.0107502	eQTL	NO
rs12449157-NFATC3	rs12449157	16	67708897	7.847e-37	NFATC3	0.0114294	-0.18828	0.782167	0.0206465	eQTL	NO
rs12449157-PRMT7	rs12449157	16	67708897	7.847e-37	PRMT7	7.91755e-05	0.29178	0.695018	-0.0291956	eQTL	NO
rs56071820-NFATC3	rs56071820	16	67712018	7.739e-16	NFATC3	0.0126027	-0.185905	0.841597	0.014938	eQTL	NO
rs56071820-PRMT7	rs56071820	16	67712018	7.739e-16	PRMT7	3.88111e-05	0.304314	0.830552	-0.0159517	eQTL	NO
rs7202185-NFATC3	rs7202185	16	67714560	1.111e-15	NFATC3	0.00295607	-0.321831	0.573697	-0.0611574	eQTL	NO
rs7202185-PRMT7	rs7202185	16	67714560	1.111e-15	PRMT7	0.27264	0.118681	0.580327	-0.0599398	eQTL	NO
rs56047901-NFATC3	rs56047901	16	67742326	9.676e-23	NFATC3	0.373038	-0.0802252	0.82519	0.0199138	eQTL	NO
rs56047901-PRMT7	rs56047901	16	67742326	9.676e-23	PRMT7	9.1046e-07	0.436917	0.707429	-0.0337451	eQTL	NO
rs4474673-NFATC3	rs4474673	16	67758778	9.338e-52	NFATC3	0.354326	-0.0831901	0.81085	0.0215195	eQTL	NO
rs4474673-PRMT7	rs4474673	16	67758778	9.338e-52	PRMT7	7.18147e-07	0.43978	0.732685	-0.0306276	eQTL	NO
rs56845922-NFATC3	rs56845922	16	67770828	9.034e-22	NFATC3	0.350887	-0.0837102	0.8043	0.0222597	eQTL	NO
rs56845922-PRMT7	rs56845922	16	67770828	9.034e-22	PRMT7	5.88521e-07	0.442739	0.751706	-0.0283456	eQTL	NO
rs73591955-NFATC3	rs73591955	16	67782568	2.693e-22	NFATC3	0.347892	-0.081362	0.614146	0.0437453	eQTL	NO
rs73591955-PRMT7	rs73591955	16	67782568	2.693e-22	PRMT7	3.42972e-08	0.471501	0.906665	0.0101466	eQTL	NO
rs8051587-NFATC3	rs8051587	16	67796315	1.417e-24	NFATC3	0.0109922	-0.188723	0.808755	0.0180188	eQTL	NO
rs8051587-PRMT7	rs8051587	16	67796315	1.417e-24	PRMT7	1.03249e-05	0.324601	0.978887	-0.00196496	eQTL	NO
rs7191129-NFATC3	rs7191129	16	67801391	8.158e-21	NFATC3	0.0113527	-0.185872	0.868356	0.0122072	eQTL	NO
rs7191129-PRMT7	rs7191129	16	67801391	8.158e-21	PRMT7	3.35168e-06	0.338166	0.938559	0.00566167	eQTL	NO
rs73591968-NFATC3	rs73591968	16	67803063	6.003e-24	NFATC3	0.334703	-0.0852871	0.865134	0.0150329	eQTL	NO
rs73591968-PRMT7	rs73591968	16	67803063	6.003e-24	PRMT7	6.85865e-08	0.470431	0.913617	-0.00957556	eQTL	NO
rs9928531-NFATC3	rs9928531	16	67833171	1.204e-16	NFATC3	0.0109817	-0.18421	0.800272	0.0183821	eQTL	NO
rs9928531-PRMT7	rs9928531	16	67833171	1.204e-16	PRMT7	7.2748e-07	0.355196	0.775096	0.0207033	eQTL	NO
rs12448923-NFATC3	rs12448923	16	67839128	9.693e-24	NFATC3	0.15339	-0.119802	0.964075	0.00378548	eQTL	NO
rs12448923-PRMT7	rs12448923	16	67839128	9.693e-24	PRMT7	3.05506e-08	0.458311	0.989284	-0.00112579	eQTL	NO
rs7199443-NFATC3	rs7199443	16	67841129	1.575e-27	NFATC3	0.00491411	-0.20028	0.908053	0.00825446	eQTL	NO
rs7199443-PRMT7	rs7199443	16	67841129	1.575e-27	PRMT7	6.95731e-07	0.349985	0.805577	0.0175436	eQTL	NO
rs2008173-NFATC3	rs2008173	16	67856240	1.017e-39	NFATC3	0.00476269	-0.201691	0.953106	0.00421764	eQTL	NO
rs2008173-PRMT7	rs2008173	16	67856240	1.017e-39	PRMT7	5.98665e-07	0.353225	0.739638	0.0237694	eQTL	NO
rs2292316-NFATC3	rs2292316	16	67861134	3.195e-48	NFATC3	0.151052	-0.120094	0.946293	0.00564311	eQTL	NO
rs2292316-PRMT7	rs2292316	16	67861134	3.195e-48	PRMT7	2.90206e-08	0.457546	0.988991	-0.00115281	eQTL	NO
rs3743733-NFATC3	rs3743733	16	67863451	8.653e-13	NFATC3	1.23475e-18	-0.465016	0.44153	-0.041788	eQTL	NO
rs3743733-PRMT7	rs3743733	16	67863451	8.653e-13	PRMT7	6.24986e-05	0.215198	0.495137	-0.0369413	eQTL	NO
rs73593810-NFATC3	rs73593810	16	67866783	1.079e-23	NFATC3	0.150553	-0.120148	0.942604	0.0060268	eQTL	NO
rs73593810-PRMT7	rs73593810	16	67866783	1.079e-23	PRMT7	2.86708e-08	0.457365	0.989335	-0.00111595	eQTL	NO
rs6499143-NFATC3	rs6499143	16	67874264	5.791e-17	NFATC3	0.00500623	-0.199122	0.924852	0.00671662	eQTL	NO
rs6499143-PRMT7	rs6499143	16	67874264	5.791e-17	PRMT7	5.79941e-07	0.351129	0.774314	0.0203622	eQTL	NO
rs3809630-NFATC3	rs3809630	16	67879400	2.047e-53	NFATC3	0.149496	-0.120245	0.93389	0.00693132	eQTL	NO
rs3809630-PRMT7	rs3809630	16	67879400	2.047e-53	PRMT7	2.80774e-08	0.456845	0.989533	-0.00109328	eQTL	NO
rs7198357-NFATC3	rs7198357	16	67884619	4.277e-40	NFATC3	0.00520881	-0.198184	0.891195	0.00973895	eQTL	NO
rs7198357-PRMT7	rs7198357	16	67884619	4.277e-40	PRMT7	5.27997e-07	0.352315	0.77186	0.0205863	eQTL	NO
rs1124324-NFATC3	rs1124324	16	67897487	1.823e-53	NFATC3	0.148033	-0.120348	0.921541	0.00820747	eQTL	NO
rs1124324-PRMT7	rs1124324	16	67897487	1.823e-53	PRMT7	2.76387e-08	0.455815	0.988606	-0.0011868	eQTL	NO
rs13334918-NFATC3	rs13334918	16	67901343	3.454e-17	NFATC3	0.00512137	-0.198012	0.926405	0.00655783	eQTL	NO
rs13334918-PRMT7	rs13334918	16	67901343	3.454e-17	PRMT7	4.78375e-07	0.352628	0.747358	0.0228069	eQTL	NO
rs2271293-NFATC3	rs2271293	16	67902070	6.162e-31	NFATC3	0.150397	-0.120456	0.853784	0.0154602	eQTL	NO
rs2271293-PRMT7	rs2271293	16	67902070	6.162e-31	PRMT7	4.95584e-08	0.450564	0.930551	-0.00729145	eQTL	NO
rs2271294-NFATC3	rs2271294	16	67902326	1.174e-39	NFATC3	0.0051334	-0.197957	0.925705	0.00662024	eQTL	NO
rs2271294-PRMT7	rs2271294	16	67902326	1.174e-39	PRMT7	4.77853e-07	0.352638	0.747052	0.0228352	eQTL	NO
rs11553287-NFATC3	rs11553287	16	67905407	1.658e-31	NFATC3	0.00528319	-0.197267	0.92161	0.00698503	eQTL	NO
rs11553287-PRMT7	rs11553287	16	67905407	1.658e-31	PRMT7	4.31935e-07	0.353902	0.719795	0.0253937	eQTL	NO
rs56374641-NFATC3	rs56374641	16	67908713	6.174e-23	NFATC3	0.148639	-0.120176	0.914861	0.00890924	eQTL	NO
rs56374641-PRMT7	rs56374641	16	67908713	6.174e-23	PRMT7	2.80377e-08	0.45564	0.989356	-0.00110877	eQTL	NO
rs8060686-NFATC3	rs8060686	16	67911517	1.322e-40	NFATC3	0.00289559	-0.209006	0.918997	-0.00716481	eQTL	NO
rs8060686-PRMT7	rs8060686	16	67911517	1.322e-40	PRMT7	5.8199e-07	0.347358	0.887772	0.00991564	eQTL	NO
rs73594554-NFATC3	rs73594554	16	67920049	3.005e-23	NFATC3	0.149917	-0.119821	0.911086	0.0093076	eQTL	NO
rs73594554-PRMT7	rs73594554	16	67920049	3.005e-23	PRMT7	2.89149e-08	0.455293	0.986973	-0.00135725	eQTL	NO
rs10468274-NFATC3	rs10468274	16	67922342	2.394e-39	NFATC3	0.00345815	-0.206928	0.919719	0.00716115	eQTL	NO
rs10468274-PRMT7	rs10468274	16	67922342	2.394e-39	PRMT7	3.30987e-06	0.326414	0.90459	-0.00849358	eQTL	NO
rs73594556-NFATC3	rs73594556	16	67925435	5.421e-18	NFATC3	0.150148	-0.119764	0.910417	0.00937879	eQTL	NO
rs73594556-PRMT7	rs73594556	16	67925435	5.421e-18	PRMT7	2.90379e-08	0.455273	0.986039	-0.00145464	eQTL	NO
rs7196789-NFATC3	rs7196789	16	67927124	9.573e-42	NFATC3	0.00196035	-0.219719	0.964938	0.0031329	eQTL	NO
rs7196789-PRMT7	rs7196789	16	67927124	9.573e-42	PRMT7	8.49796e-07	0.346308	0.872332	0.0114218	eQTL	NO
rs16942887-NFATC3	rs16942887	16	67928042	8.281e-54	NFATC3	0.109501	-0.13274	0.968463	0.00328482	eQTL	NO
rs16942887-PRMT7	rs16942887	16	67928042	8.281e-54	PRMT7	1.83441e-08	0.460163	0.997207	0.000290065	eQTL	NO
rs6499145-NFATC3	rs6499145	16	67929601	1.2e-17	NFATC3	0.00338705	-0.207137	0.971995	0.00249142	eQTL	NO
rs6499145-PRMT7	rs6499145	16	67929601	1.2e-17	PRMT7	3.67271e-07	0.355952	0.753043	0.0222675	eQTL	NO
rs73594581-NFATC3	rs73594581	16	67955554	1.055e-22	NFATC3	0.0570971	-0.159129	0.938174	-0.00650131	eQTL	NO
rs73594581-PRMT7	rs73594581	16	67955554	1.055e-22	PRMT7	4.1549e-08	0.452698	0.926415	-0.00772016	eQTL	NO
rs1134760-NFATC3	rs1134760	16	67964203	2.819e-33	NFATC3	0.00295474	-0.210328	0.885898	0.0101947	eQTL	NO
rs1134760-PRMT7	rs1134760	16	67964203	2.819e-33	PRMT7	1.18539e-07	0.370802	0.765001	0.0211788	eQTL	NO
rs7187289-NFATC3	rs7187289	16	67967878	6.508e-42	NFATC3	0.00280074	-0.21103	0.954884	0.00401082	eQTL	NO
rs7187289-PRMT7	rs7187289	16	67967878	6.508e-42	PRMT7	7.41159e-08	0.375839	0.692958	0.0279148	eQTL	NO
rs20549-NFATC3	rs20549	16	67969930	3.811e-41	NFATC3	0.00276295	-0.211302	0.957758	0.00375472	eQTL	NO
rs20549-PRMT7	rs20549	16	67969930	3.811e-41	PRMT7	6.96553e-08	0.376569	0.688168	0.0283716	eQTL	NO
rs1109166-NFATC3	rs1109166	16	67977382	1.151e-42	NFATC3	0.00230752	-0.21438	0.974141	-0.00228987	eQTL	NO
rs1109166-PRMT7	rs1109166	16	67977382	1.151e-42	PRMT7	3.32365e-08	0.384207	0.623097	0.0346209	eQTL	NO
rs2292318-NFATC3	rs2292318	16	67985706	3.301e-52	NFATC3	0.0424281	-0.16514	0.992824	0.000733563	eQTL	NO
rs2292318-PRMT7	rs2292318	16	67985706	3.301e-52	PRMT7	7.90319e-09	0.463008	0.841372	-0.0162803	eQTL	NO
rs3785098-NFATC3	rs3785098	16	67993643	9.304e-40	NFATC3	0.000593298	-0.237129	0.960481	-0.00343838	eQTL	NO
rs3785098-PRMT7	rs3785098	16	67993643	9.304e-40	PRMT7	5.61409e-08	0.371211	0.841759	0.0138161	eQTL	NO
rs3785100-NFATC3	rs3785100	16	67997920	2.222e-51	NFATC3	0.0367298	-0.167881	0.959371	0.00410437	eQTL	NO
rs3785100-PRMT7	rs3785100	16	67997920	2.222e-51	PRMT7	4.27382e-09	0.465277	0.891274	-0.0109831	eQTL	NO
rs255048-NFATC3	rs255048	16	68012849	3.832e-15	NFATC3	0.103429	-0.135865	0.878536	0.0127732	eQTL	NO
rs255048-PRMT7	rs255048	16	68012849	3.832e-15	PRMT7	1.12454e-07	0.437006	0.960947	0.00408154	eQTL	NO
rs255049-NFATC3	rs255049	16	68013471	2.257e-34	NFATC3	0.00122437	-0.218748	0.946988	-0.0045193	eQTL	NO
rs255049-PRMT7	rs255049	16	68013471	2.257e-34	PRMT7	1.6733e-07	0.350595	0.662824	0.0295542	eQTL	NO
rs255052-NFATC3	rs255052	16	68024995	2.168e-42	NFATC3	0.0124727	-0.190728	0.852065	-0.0142796	eQTL	NO
rs255052-PRMT7	rs255052	16	68024995	2.168e-42	PRMT7	5.16493e-09	0.4399	0.9538	0.0044243	eQTL	NO
rs7204974-NFATC3	rs7204974	16	68033539	6.802e-43	NFATC3	0.185167	-0.101703	0.691694	0.030481	eQTL	NO
rs7204974-PRMT7	rs7204974	16	68033539	6.802e-43	PRMT7	2.62235e-11	0.502067	0.623456	0.0376339	eQTL	NO
rs8059305-NFATC3	rs8059305	16	68036666	7.255e-44	NFATC3	0.186756	-0.101295	0.691411	0.030498	eQTL	NO
rs8059305-PRMT7	rs8059305	16	68036666	7.255e-44	PRMT7	2.45043e-11	0.502585	0.626774	0.0372595	eQTL	NO
rs79577483-NFATC3	rs79577483	16	68036939	3.817e-22	NFATC3	0.0152221	-0.191614	0.974253	-0.00255559	eQTL	NO
rs79577483-PRMT7	rs79577483	16	68036939	3.817e-22	PRMT7	2.75824e-10	0.490485	0.980028	0.00197694	eQTL	NO
rs7204192-NFATC3	rs7204192	16	68039309	2.172e-43	NFATC3	0.182371	-0.102254	0.709916	0.0285636	eQTL	NO
rs7204192-PRMT7	rs7204192	16	68039309	2.172e-43	PRMT7	1.7966e-11	0.505609	0.6166	0.0383416	eQTL	NO
rs16957696-NFATC3	rs16957696	16	68039850	1.31e-46	NFATC3	0.0149891	-0.190522	0.938184	0.00609189	eQTL	NO
rs16957696-PRMT7	rs16957696	16	68039850	1.31e-46	PRMT7	4.53666e-10	0.480773	0.812291	-0.018603	eQTL	NO
rs76646352-NFATC3	rs76646352	16	68044797	5.723e-22	NFATC3	0.014225	-0.19177	0.952432	0.00468037	eQTL	NO
rs76646352-PRMT7	rs76646352	16	68044797	5.723e-22	PRMT7	4.09442e-10	0.481411	0.819378	-0.0178671	eQTL	NO
rs9674047-NFATC3	rs9674047	16	68045046	1.618e-21	NFATC3	0.0763409	-0.13683	0.758286	0.0238039	eQTL	NO
rs9674047-PRMT7	rs9674047	16	68045046	1.618e-21	PRMT7	5.04661e-11	0.49814	0.864842	0.0131313	eQTL	NO
rs13816-NFATC3	rs13816	16	68055495	1.665e-44	NFATC3	0.144833	-0.111892	0.63674	0.0362974	eQTL	NO
rs13816-PRMT7	rs13816	16	68055495	1.665e-44	PRMT7	2.51104e-11	0.502507	0.742056	0.0252292	eQTL	NO
rs55682260-NFATC3	rs55682260	16	68057880	1.695e-12	NFATC3	0.0365628	-0.166293	0.800975	0.0200994	eQTL	NO
rs55682260-PRMT7	rs55682260	16	68057880	1.695e-12	PRMT7	6.66895e-10	0.483397	0.946794	-0.00530652	eQTL	NO
rs76836953-NFATC3	rs76836953	16	68061763	9.071e-21	NFATC3	0.053105	-0.153075	0.779013	0.0222568	eQTL	NO
rs76836953-PRMT7	rs76836953	16	68061763	9.071e-21	PRMT7	2.75143e-10	0.491359	0.900635	0.00987698	eQTL	NO
rs12448227-NFATC3	rs12448227	16	68068627	1.365e-21	NFATC3	0.0855203	-0.135603	0.731179	0.0271436	eQTL	NO
rs12448227-PRMT7	rs12448227	16	68068627	1.365e-21	PRMT7	1.53993e-10	0.496161	0.864876	0.0134089	eQTL	NO
rs7204208-NFATC3	rs7204208	16	68069416	2.815e-23	NFATC3	7.35538e-05	-0.273753	0.884741	0.0100751	eQTL	NO
rs7204208-PRMT7	rs7204208	16	68069416	2.815e-23	PRMT7	2.95823e-08	0.379378	0.957821	-0.00366586	eQTL	NO
rs11075665-NFATC3	rs11075665	16	68070774	6.329e-46	NFATC3	0.0484746	-0.152625	0.805347	0.0191037	eQTL	NO
rs11075665-PRMT7	rs11075665	16	68070774	6.329e-46	PRMT7	8.0822e-11	0.494022	0.901294	0.00958882	eQTL	NO
rs7193935-NFATC3	rs7193935	16	68071147	4.015e-22	NFATC3	0.0776224	-0.13607	0.756994	0.0239057	eQTL	NO
rs7193935-PRMT7	rs7193935	16	68071147	4.015e-22	PRMT7	4.61321e-11	0.498502	0.866636	0.0129392	eQTL	NO
rs7190079-NFATC3	rs7190079	16	68073834	1.584e-45	NFATC3	0.0486011	-0.152495	0.80586	0.0190469	eQTL	NO
rs7190079-PRMT7	rs7190079	16	68073834	1.584e-45	PRMT7	7.90782e-11	0.494122	0.901086	0.00960637	eQTL	NO
rs80346622-NFATC3	rs80346622	16	68074419	9.419e-19	NFATC3	0.049293	-0.152046	0.805119	0.0191229	eQTL	NO
rs80346622-PRMT7	rs80346622	16	68074419	9.419e-19	PRMT7	6.86088e-11	0.495743	0.892714	0.0104253	eQTL	NO
rs73598006-NFATC3	rs73598006	16	68074454	9.635e-22	NFATC3	0.0788393	-0.135492	0.756331	0.0239686	eQTL	NO
rs73598006-PRMT7	rs73598006	16	68074454	9.635e-22	PRMT7	3.92803e-11	0.50016	0.858524	0.0137319	eQTL	NO
rs1985437-NFATC3	rs1985437	16	68074857	6.751e-13	NFATC3	3.24576e-05	-0.280977	0.780767	0.0189517	eQTL	NO
rs1985437-PRMT7	rs1985437	16	68074857	6.751e-13	PRMT7	2.87002e-09	0.397533	0.742895	0.0222755	eQTL	NO
rs58388686-NFATC3	rs58388686	16	68075439	5.143e-17	NFATC3	6.95012e-05	-0.270658	0.90126	0.00849695	eQTL	NO
rs58388686-PRMT7	rs58388686	16	68075439	5.143e-17	PRMT7	8.64889e-09	0.387753	0.960238	-0.00340508	eQTL	NO
rs12445533-NFATC3	rs12445533	16	68082527	6.739e-46	NFATC3	0.0471798	-0.153379	0.81021	0.018601	eQTL	NO
rs12445533-PRMT7	rs12445533	16	68082527	6.739e-46	PRMT7	7.78479e-11	0.494011	0.904221	0.00929506	eQTL	NO
rs12598256-NFATC3	rs12598256	16	68084021	5.572e-46	NFATC3	0.0472354	-0.153329	0.810398	0.0185808	eQTL	NO
rs12598256-PRMT7	rs12598256	16	68084021	5.572e-46	PRMT7	7.73112e-11	0.494052	0.90411	0.00930527	eQTL	NO
rs79323429-NFATC3	rs79323429	16	68084594	4.107e-22	NFATC3	0.0472314	-0.153328	0.810531	0.018567	eQTL	NO
rs79323429-PRMT7	rs79323429	16	68084594	4.107e-22	PRMT7	7.70827e-11	0.494069	0.903855	0.00932984	eQTL	NO
rs7201591-NFATC3	rs7201591	16	68086105	4.604e-23	NFATC3	6.75629e-05	-0.270867	0.900649	0.00854217	eQTL	NO
rs7201591-PRMT7	rs7201591	16	68086105	4.604e-23	PRMT7	8.42094e-09	0.387702	0.958343	-0.00356438	eQTL	NO
rs11555011-NFATC3	rs11555011	16	68088485	8.789e-22	NFATC3	0.0473172	-0.153235	0.810958	0.0185204	eQTL	NO
rs11555011-PRMT7	rs11555011	16	68088485	8.789e-22	PRMT7	7.60982e-11	0.494105	0.903988	0.00931481	eQTL	NO
rs75909028-NFATC3	rs75909028	16	68089578	1.054e-21	NFATC3	0.0473462	-0.153206	0.811051	0.01851	eQTL	NO
rs75909028-PRMT7	rs75909028	16	68089578	1.054e-21	PRMT7	7.58969e-11	0.494104	0.904104	0.00930296	eQTL	NO
rs2418739-NFATC3	rs2418739	16	68092850	1.902e-14	NFATC3	6.867e-05	-0.270479	0.898137	0.00875517	eQTL	NO
rs2418739-PRMT7	rs2418739	16	68092850	1.902e-14	PRMT7	8.21722e-09	0.387789	0.958861	-0.00351828	eQTL	NO
rs111227007-NFATC3	rs111227007	16	68093138	7.632e-19	NFATC3	0.047458	-0.153104	0.811183	0.0184938	eQTL	NO
rs111227007-PRMT7	rs111227007	16	68093138	7.632e-19	PRMT7	7.50597e-11	0.494148	0.904451	0.00926761	eQTL	NO
rs35432211-NFATC3	rs35432211	16	68095449	7.972e-22	NFATC3	0.0474897	-0.153065	0.811581	0.018452	eQTL	NO
rs35432211-PRMT7	rs35432211	16	68095449	7.972e-22	PRMT7	7.43045e-11	0.494202	0.903984	0.0093121	eQTL	NO
rs79375669-NFATC3	rs79375669	16	68099262	2.294e-17	NFATC3	0.0474696	-0.15307	0.810093	0.0185994	eQTL	NO
rs79375669-PRMT7	rs79375669	16	68099262	2.294e-17	PRMT7	7.45988e-11	0.49413	0.905228	0.00919034	eQTL	NO
rs7201742-NFATC3	rs7201742	16	68099821	5.129e-46	NFATC3	0.0763288	-0.136436	0.758174	0.0237459	eQTL	NO
rs7201742-PRMT7	rs7201742	16	68099821	5.129e-46	PRMT7	4.32649e-11	0.498363	0.872599	0.0123348	eQTL	NO
rs2285912-NFATC3	rs2285912	16	68100461	2.617e-11	NFATC3	2.05119e-21	-0.487764	0.349612	-0.0496151	eQTL	NO
rs2285912-PRMT7	rs2285912	16	68100461	2.617e-11	PRMT7	2.2438e-06	0.247868	0.425685	-0.0421449	eQTL	NO
rs113896227-NFATC3	rs113896227	16	68101480	4.643e-22	NFATC3	0.0141688	-0.191365	0.959555	0.00396811	eQTL	NO
rs113896227-PRMT7	rs113896227	16	68101480	4.643e-22	PRMT7	3.40372e-10	0.482264	0.816307	-0.0181274	eQTL	NO
rs2285910-NFATC3	rs2285910	16	68104422	4.458e-22	NFATC3	0.0142612	-0.191157	0.959243	0.00399821	eQTL	NO
rs2285910-PRMT7	rs2285910	16	68104422	4.458e-22	PRMT7	3.4652e-10	0.48199	0.81332	-0.0184252	eQTL	NO
rs2301814-NFATC3	rs2301814	16	68105171	2.366e-38	NFATC3	7.3431e-05	-0.269907	0.872828	0.0109675	eQTL	NO
rs2301814-PRMT7	rs2301814	16	68105171	2.366e-38	PRMT7	7.4091e-09	0.389657	0.96123	-0.00332173	eQTL	NO
rs6499157-NFATC3	rs6499157	16	68105474	1.61e-36	NFATC3	0.000321176	-0.243315	0.792095	0.0179254	eQTL	NO
rs6499157-PRMT7	rs6499157	16	68105474	1.61e-36	PRMT7	2.77241e-09	0.397382	0.818375	0.0155741	eQTL	NO
rs3785108-NFATC3	rs3785108	16	68106846	1.615e-44	NFATC3	0.0685216	-0.154269	0.70722	0.0318721	eQTL	NO
rs3785108-PRMT7	rs3785108	16	68106846	1.615e-44	PRMT7	2.50909e-09	0.497208	0.835531	-0.0175707	eQTL	NO
rs7188085-NFATC3	rs7188085	16	68113873	1.517e-45	NFATC3	0.0808953	-0.136331	0.738809	0.0260915	eQTL	NO
rs7188085-PRMT7	rs7188085	16	68113873	1.517e-45	PRMT7	1.12333e-10	0.494987	0.888874	0.0109048	eQTL	NO
rs76501820-NFATC3	rs76501820	16	68114582	5.179e-21	NFATC3	0.0501608	-0.153491	0.79057	0.0208579	eQTL	NO
rs76501820-PRMT7	rs76501820	16	68114582	5.179e-21	PRMT7	1.92263e-10	0.490675	0.921503	0.00771866	eQTL	NO
rs1124993-NFATC3	rs1124993	16	68114626	1.075e-14	NFATC3	0.0809274	-0.136316	0.7378	0.0261959	eQTL	NO
rs1124993-PRMT7	rs1124993	16	68114626	1.075e-14	PRMT7	1.12004e-10	0.495017	0.88825	0.0109664	eQTL	NO
rs2107369-NFATC3	rs2107369	16	68116018	5.074e-45	NFATC3	0.0810217	-0.136277	0.735688	0.0264157	eQTL	NO
rs2107369-PRMT7	rs2107369	16	68116018	5.074e-45	PRMT7	1.11373e-10	0.495091	0.887094	0.0110808	eQTL	NO
rs3785109-NFATC3	rs3785109	16	68118311	1.297e-42	NFATC3	0.0480243	-0.152701	0.789913	0.0206223	eQTL	NO
rs3785109-PRMT7	rs3785109	16	68118311	1.297e-42	PRMT7	7.06486e-11	0.494767	0.895297	0.0101594	eQTL	NO
rs3743735-NFATC3	rs3743735	16	68119555	1.5e-20	NFATC3	0.0634515	-0.144048	0.713226	0.028582	eQTL	NO
[truncated: 282 more rows]
