# Supplementary material for: Inferred expression regulator activities suggest genes mediating cardiometabolic genetic signals
Source: PLoS Comput Biol. 2021 Nov 18;17(11):e1009563. doi: 10.1371/journal.pcbi.1009563 (PMC8639061; doi:10.1371/journal.pcbi.1009563)
Supplement: S9 Table — (XLSX) [file pcbi.1009563.s019.xlsx]

## Sheet: ST9
S9 Table: cis-eQTL and aQTL results between Triglycerides GWAS SNPs and genes with at least one significant QTL at FDR < 0.05
						cis-eQTL		cis-aQTL
QTL	SNP	SNP chr	SNP position	TriG GWAS P	Gene	P-value	Beta	P-value	Beta	Best QTL	TriG MR?
rs16837533-HEYL	rs16837533	1	39703847	3.596e-18	HEYL	0.00114546	-0.231063	0.166626	-0.0982517	eQTL	NO
rs16837533-MACF1	rs16837533	1	39703847	4.558e-12	MACF1	0.0907518	0.121065	0.245833	-0.0833369	eQTL	NO
rs16837533-PPIE	rs16837533	1	39703847	5.909e-11	PPIE	0.000553119	0.24575	0.111394	0.114015	eQTL	NO
rs1775654-HEYL	rs1775654	1	39950080	3.529e-10	HEYL	0.138941	-0.0875084	0.289491	-0.0624565	eQTL	NO
rs1775654-MACF1	rs1775654	1	39950080	8.375e-16	MACF1	0.0201404	0.137889	0.486207	-0.0415076	eQTL	NO
rs1775654-PPIE	rs1775654	1	39950080	7.335e-38	PPIE	0.0236154	0.133973	0.29307	0.0625183	eQTL	NO
rs17513135-HEYL	rs17513135	1	40035686	1.185e-24	HEYL	0.0251664	-0.142373	0.991317	-0.000691009	eQTL	NO
rs17513135-MACF1	rs17513135	1	40035686	7.502e-11	MACF1	0.000599462	0.218705	0.43256	0.0503538	eQTL	NO
rs17513135-PPIE	rs17513135	1	40035686	2.4e-28	PPIE	0.58131	0.0351995	0.540265	-0.0392084	aQTL	NO
rs12037222-HEYL	rs12037222	1	40064961	5.802e-33	HEYL	0.0070301	-0.17192	0.979951	0.00160176	eQTL	NO
rs12037222-MACF1	rs12037222	1	40064961	7.37e-09	MACF1	0.00104023	0.209863	0.373291	0.0573369	eQTL	NO
rs12037222-PPIE	rs12037222	1	40064961	1.421e-17	PPIE	0.944642	0.00444939	0.411399	-0.0527852	aQTL	NO
rs6587971-DOCK7	rs6587971	1	62836976	2.214e-08	DOCK7	0.358838	-0.0496239	0.882036	0.00806814	eQTL	NO
rs2095403-DOCK7	rs2095403	1	62860310	3.583e-23	DOCK7	0.0058033	0.229571	0.84428	-0.0164736	eQTL	NO
rs626787-DOCK7	rs626787	1	62901243	8.298e-42	DOCK7	4.57789e-09	0.309012	0.937641	-0.00419685	eQTL	NO
rs631106-DOCK7	rs631106	1	62901807	6.379e-43	DOCK7	4.66717e-09	0.308808	0.937216	-0.00422497	eQTL	NO
rs646179-DOCK7	rs646179	1	62902874	2.949e-09	DOCK7	1.53909e-21	0.517817	0.192693	-0.0734299	eQTL	NO
rs9436222-DOCK7	rs9436222	1	62903363	7.124e-73	DOCK7	4.01129e-09	0.309551	0.944835	-0.00370484	eQTL	NO
rs9436661-DOCK7	rs9436661	1	62904575	5.668e-39	DOCK7	4.00172e-09	0.309224	0.945044	-0.00368661	eQTL	NO
rs10493322-DOCK7	rs10493322	1	62905893	8.081e-44	DOCK7	4.17846e-09	0.308542	0.938797	-0.00410231	eQTL	NO
rs638305-DOCK7	rs638305	1	62906537	9.201e-40	DOCK7	4.0001e-09	0.308853	0.945496	-0.00365179	eQTL	NO
rs637723-DOCK7	rs637723	1	62906728	7.814e-44	DOCK7	4.0001e-09	0.308853	0.945496	-0.00365179	eQTL	NO
rs642845-DOCK7	rs642845	1	62908235	2.196e-38	DOCK7	3.97543e-09	0.309004	0.948951	-0.00342109	eQTL	NO
rs641540-DOCK7	rs641540	1	62908538	4.424e-78	DOCK7	3.99694e-09	0.308857	0.945495	-0.00365189	eQTL	NO
rs598253-DOCK7	rs598253	1	62911341	3.256e-80	DOCK7	4.00335e-09	0.308843	0.945434	-0.00365593	eQTL	NO
rs659656-DOCK7	rs659656	1	62912120	7.124e-73	DOCK7	4.00335e-09	0.308843	0.945434	-0.00365593	eQTL	NO
rs10158897-DOCK7	rs10158897	1	62912919	7.433e-43	DOCK7	4.18222e-09	0.308502	0.938898	-0.00409505	eQTL	NO
rs783291-DOCK7	rs783291	1	62914978	3.256e-80	DOCK7	4.00321e-09	0.308838	0.945408	-0.00365765	eQTL	NO
rs583609-DOCK7	rs583609	1	62916796	2.537e-25	DOCK7	4.00246e-09	0.30884	0.945431	-0.00365609	eQTL	NO
rs597470-DOCK7	rs597470	1	62917796	1.316e-09	DOCK7	3.99613e-09	0.308862	0.945858	-0.00362757	eQTL	NO
rs597078-DOCK7	rs597078	1	62917857	9.201e-40	DOCK7	3.9999e-09	0.308848	0.945587	-0.00364565	eQTL	NO
rs12092541-DOCK7	rs12092541	1	62917913	2.075e-38	DOCK7	1.42751e-07	0.335734	0.443077	0.0496724	eQTL	NO
rs630144-DOCK7	rs630144	1	62918864	2.537e-25	DOCK7	4.00234e-09	0.30884	0.945439	-0.00365553	eQTL	NO
rs636523-DOCK7	rs636523	1	62920008	1.316e-09	DOCK7	3.98543e-09	0.30889	0.945533	-0.00364942	eQTL	NO
rs624660-DOCK7	rs624660	1	62920388	7.814e-44	DOCK7	4.00141e-09	0.308842	0.945463	-0.00365397	eQTL	NO
rs634341-DOCK7	rs634341	1	62921422	5.668e-39	DOCK7	4.00141e-09	0.308842	0.945463	-0.00365397	eQTL	NO
rs3913007-DOCK7	rs3913007	1	62921586	7.433e-43	DOCK7	4.18217e-09	0.308497	0.938943	-0.00409201	eQTL	NO
rs4350231-DOCK7	rs4350231	1	62922660	2.61e-30	DOCK7	8.38067e-09	0.30129	0.942898	-0.00381059	eQTL	NO
rs1167996-DOCK7	rs1167996	1	62927797	5.676e-43	DOCK7	4.02554e-09	-0.308817	0.942467	0.00385533	eQTL	NO
rs998403-DOCK7	rs998403	1	62928549	8.081e-44	DOCK7	4.17973e-09	0.308485	0.937054	-0.00421863	eQTL	NO
rs1167998-DOCK7	rs1167998	1	62931632	8.97e-39	DOCK7	8.92808e-09	-0.301305	0.918441	0.00545768	eQTL	NO
rs77907749-DOCK7	rs77907749	1	62932120	1.776e-09	DOCK7	0.0111301	0.19354	0.651753	-0.0346617	eQTL	NO
rs1007205-DOCK7	rs1007205	1	62936912	5.354e-73	DOCK7	4.0243e-09	-0.308815	0.942429	0.00385785	eQTL	NO
rs1979722-DOCK7	rs1979722	1	62940097	9.561e-43	DOCK7	4.17094e-09	0.308498	0.937321	-0.00420064	eQTL	NO
rs10889331-DOCK7	rs10889331	1	62943007	2.61e-30	DOCK7	8.09257e-09	-0.301557	0.94649	0.00357014	eQTL	NO
rs1168009-DOCK7	rs1168009	1	62943954	1.22e-79	DOCK7	8.08971e-09	-0.30156	0.946529	0.00356752	eQTL	NO
rs1168010-DOCK7	rs1168010	1	62943979	1.22e-79	DOCK7	8.08971e-09	-0.30156	0.946529	0.00356752	eQTL	NO
rs1183260-DOCK7	rs1183260	1	62945418	5.354e-73	DOCK7	4.01909e-09	-0.308822	0.942631	0.00384419	eQTL	NO
rs1305521-DOCK7	rs1305521	1	62949034	4.424e-78	DOCK7	3.99614e-09	-0.308847	0.94354	0.00378295	eQTL	NO
rs11207974-DOCK7	rs11207974	1	62949960	9.561e-43	DOCK7	4.17402e-09	0.308482	0.937513	-0.00418761	eQTL	NO
rs10889332-DOCK7	rs10889332	1	62950858	5.676e-43	DOCK7	4.15375e-09	0.308505	0.93825	-0.00413784	eQTL	NO
rs10493326-DOCK7	rs10493326	1	62953373	1.609e-10	DOCK7	0.000151325	0.231042	0.168775	-0.0847224	eQTL	NO
rs10889333-DOCK7	rs10889333	1	62957030	5.41e-43	DOCK7	3.80373e-09	0.309146	0.949975	-0.00334986	eQTL	NO
rs10889334-DOCK7	rs10889334	1	62957199	5.41e-43	DOCK7	3.81518e-09	0.30912	0.949499	-0.00338182	eQTL	NO
rs10889335-DOCK7	rs10889335	1	62960101	8.822e-43	DOCK7	6.41608e-09	0.304238	0.977573	-0.00149876	eQTL	NO
rs1168041-DOCK7	rs1168041	1	62960250	2.075e-38	DOCK7	1.47226e-07	-0.28025	0.802025	0.0135709	eQTL	NO
rs1168040-DOCK7	rs1168040	1	62960575	8.97e-39	DOCK7	8.78241e-09	-0.307852	0.998684	8.97773e-05	eQTL	NO
rs1168036-DOCK7	rs1168036	1	62962734	1.949e-32	DOCK7	2.84595e-09	-0.311377	0.9646	0.00236816	eQTL	NO
rs1002687-DOCK7	rs1002687	1	62963737	1.087e-43	DOCK7	5.784e-09	-0.304372	0.973571	0.00176192	eQTL	NO
rs1168034-DOCK7	rs1168034	1	62963914	6.535e-21	DOCK7	5.784e-09	-0.304372	0.973571	0.00176192	eQTL	NO
rs1168032-DOCK7	rs1168032	1	62967747	6.686e-40	DOCK7	5.65364e-09	-0.304446	0.969781	0.00201394	eQTL	NO
rs1168031-DOCK7	rs1168031	1	62967987	2.154e-30	DOCK7	5.65364e-09	-0.304446	0.969781	0.00201394	eQTL	NO
rs1168030-DOCK7	rs1168030	1	62968491	2.154e-30	DOCK7	5.65364e-09	-0.304446	0.969781	0.00201394	eQTL	NO
rs1168027-DOCK7	rs1168027	1	62970184	1.01e-50	DOCK7	2.84579e-09	-0.311377	0.964613	0.00236727	eQTL	NO
rs1168026-DOCK7	rs1168026	1	62970996	1.087e-43	DOCK7	5.65364e-09	-0.304446	0.969781	0.00201394	eQTL	NO
rs12027778-DOCK7	rs12027778	1	62973313	2.273e-17	DOCK7	0.0128078	0.191106	0.658331	-0.0341991	eQTL	NO
rs1184865-DOCK7	rs1184865	1	62973795	2.537e-16	DOCK7	6.8771e-09	-0.302644	0.915288	0.00565245	eQTL	NO
rs1168042-DOCK7	rs1168042	1	62974150	1.65e-77	DOCK7	2.84579e-09	-0.311377	0.964613	0.00236727	eQTL	NO
rs11207977-DOCK7	rs11207977	1	62977307	2.731e-49	DOCK7	2.89625e-09	0.311226	0.962169	-0.00253089	eQTL	NO
rs1781212-DOCK7	rs1781212	1	62977419	1.65e-77	DOCK7	2.84579e-09	-0.311377	0.964613	0.00236727	eQTL	NO
rs11207978-DOCK7	rs11207978	1	62980512	2.25e-11	DOCK7	1.8935e-06	0.282307	0.686714	0.0242151	eQTL	NO
rs10889337-DOCK7	rs10889337	1	62980607	6.535e-21	DOCK7	6.24136e-09	0.303699	0.958283	-0.00278167	eQTL	NO
rs12090886-DOCK7	rs12090886	1	62981440	8.822e-43	DOCK7	6.43698e-09	-0.30383	0.949009	0.00340531	eQTL	NO
rs1168045-DOCK7	rs1168045	1	62982891	1.65e-77	DOCK7	2.84579e-09	-0.311377	0.964613	0.00236727	eQTL	NO
rs1168046-DOCK7	rs1168046	1	62983693	3.809e-42	DOCK7	2.84579e-09	-0.311377	0.964613	0.00236727	eQTL	NO
rs1168047-DOCK7	rs1168047	1	62983751	3.809e-42	DOCK7	2.84579e-09	-0.311377	0.964613	0.00236727	eQTL	NO
rs10889338-DOCK7	rs10889338	1	62984897	2.731e-49	DOCK7	2.89815e-09	0.311218	0.962118	-0.00253423	eQTL	NO
rs1168050-DOCK7	rs1168050	1	62986955	3.809e-42	DOCK7	2.84579e-09	-0.311377	0.964613	0.00236727	eQTL	NO
rs1690766-DOCK7	rs1690766	1	62987289	4.982e-38	DOCK7	2.84579e-09	-0.311377	0.964613	0.00236727	eQTL	NO
rs1781195-DOCK7	rs1781195	1	62988972	4.982e-38	DOCK7	2.84579e-09	-0.311377	0.964613	0.00236727	eQTL	NO
rs1627591-DOCK7	rs1627591	1	62989807	1.949e-32	DOCK7	2.84579e-09	-0.311377	0.964613	0.00236727	eQTL	NO
rs11577840-DOCK7	rs11577840	1	62991369	1.006e-42	DOCK7	2.84513e-09	-0.311378	0.96463	0.00236611	eQTL	NO
rs12062275-DOCK7	rs12062275	1	62991905	3.467e-72	DOCK7	2.84513e-09	-0.311378	0.96463	0.00236611	eQTL	NO
rs11207980-DOCK7	rs11207980	1	62992749	9.09e-39	DOCK7	2.89815e-09	0.311218	0.962118	-0.00253423	eQTL	NO
rs12039115-DOCK7	rs12039115	1	62995263	1.402e-09	DOCK7	0.0105955	0.193867	0.664658	-0.0331251	eQTL	NO
rs1168015-DOCK7	rs1168015	1	62996046	1.37e-79	DOCK7	1.45433e-09	-0.317384	0.98629	-0.00091814	eQTL	NO
rs13375691-DOCK7	rs13375691	1	62996373	3.822e-34	DOCK7	0.0465909	0.188323	0.503181	-0.0637595	eQTL	NO
rs1168013-DOCK7	rs1168013	1	62996838	3.467e-72	DOCK7	2.84513e-09	-0.311378	0.96463	0.00236611	eQTL	NO
rs7534572-DOCK7	rs7534572	1	62999675	1.006e-42	DOCK7	2.84479e-09	-0.31138	0.964664	0.00236385	eQTL	NO
rs1168018-DOCK7	rs1168018	1	63001120	1.413e-69	DOCK7	2.84157e-09	-0.311392	0.964741	0.00235876	eQTL	NO
rs1168017-DOCK7	rs1168017	1	63002551	3.467e-72	DOCK7	2.84513e-09	-0.311378	0.96463	0.00236611	eQTL	NO
rs56115463-DOCK7	rs56115463	1	63005751	2.354e-17	DOCK7	0.0107947	0.193455	0.662754	-0.033339	eQTL	NO
rs11207981-DOCK7	rs11207981	1	63006087	1.01e-50	DOCK7	2.84513e-09	-0.311378	0.96463	0.00236611	eQTL	NO
rs1168023-DOCK7	rs1168023	1	63006595	1.01e-50	DOCK7	2.84521e-09	-0.311378	0.964632	0.00236601	eQTL	NO
rs1168022-DOCK7	rs1168022	1	63007721	6.379e-43	DOCK7	4.7715e-09	-0.31059	0.989507	-0.00070992	eQTL	NO
rs1168020-DOCK7	rs1168020	1	63009956	1.006e-42	DOCK7	2.84282e-09	-0.311384	0.964715	0.00236044	eQTL	NO
rs12074528-DOCK7	rs12074528	1	63010871	6.516e-73	DOCK7	2.84201e-09	-0.311385	0.964745	0.00235839	eQTL	NO
rs10889340-DOCK7	rs10889340	1	63012071	3.384e-72	DOCK7	2.80164e-09	-0.311546	0.966862	0.00221699	eQTL	NO
rs11207983-DOCK7	rs11207983	1	63012107	4.373e-32	DOCK7	2.4702e-09	-0.313297	0.948993	0.00342145	eQTL	NO
rs2029763-DOCK7	rs2029763	1	63013134	3.123e-46	DOCK7	2.89258e-09	0.311233	0.962249	-0.00252547	eQTL	NO
rs11207984-DOCK7	rs11207984	1	63013396	6.516e-73	DOCK7	2.84201e-09	-0.311385	0.964745	0.00235839	eQTL	NO
rs11207985-DOCK7	rs11207985	1	63013786	6.516e-73	DOCK7	2.84186e-09	-0.311385	0.964759	0.0023575	eQTL	NO
rs11207986-DOCK7	rs11207986	1	63018170	1.413e-69	DOCK7	2.84123e-09	-0.311385	0.964778	0.00235621	eQTL	NO
rs10159255-DOCK7	rs10159255	1	63020816	7.925e-42	DOCK7	2.88794e-09	0.311245	0.962423	-0.0025138	eQTL	NO
rs2131925-DOCK7	rs2131925	1	63025942	9.627e-21	DOCK7	2.83509e-09	-0.311402	0.964923	0.00234651	eQTL	NO
rs2131926-DOCK7	rs2131926	1	63026011	9.627e-21	DOCK7	2.83509e-09	-0.311402	0.964923	0.00234651	eQTL	NO
rs10889343-DOCK7	rs10889343	1	63026429	9.627e-21	DOCK7	2.83509e-09	-0.311402	0.964923	0.00234651	eQTL	NO
rs4329540-DOCK7	rs4329540	1	63027024	1.413e-69	DOCK7	2.83509e-09	-0.311402	0.964923	0.00234651	eQTL	NO
rs12749263-DOCK7	rs12749263	1	63028198	8.966e-21	DOCK7	8.43585e-05	0.237042	0.280267	-0.0657657	eQTL	NO
rs7555577-DOCK7	rs7555577	1	63034363	1.262e-72	DOCK7	5.33963e-09	-0.309965	0.911026	0.00603857	eQTL	NO
rs12116574-DOCK7	rs12116574	1	63037837	1.044e-79	DOCK7	2.87315e-09	0.311286	0.962927	-0.00248003	eQTL	NO
rs11207990-DOCK7	rs11207990	1	63041086	3.384e-72	DOCK7	2.82622e-09	-0.311425	0.965155	0.00233096	eQTL	NO
rs11207992-DOCK7	rs11207992	1	63041800	1.044e-79	DOCK7	2.87249e-09	0.311287	0.962945	-0.00247887	eQTL	NO
rs1472257-DOCK7	rs1472257	1	63042126	3.384e-72	DOCK7	2.82607e-09	-0.311424	0.965168	0.00233007	eQTL	NO
rs11207993-DOCK7	rs11207993	1	63044464	9.328e-74	DOCK7	1.24975e-07	0.335354	0.412045	0.052822	eQTL	NO
rs1748201-DOCK7	rs1748201	1	63045506	2.363e-38	DOCK7	2.82759e-09	-0.311417	0.965159	0.0023306	eQTL	NO
rs1748200-DOCK7	rs1748200	1	63046039	2.363e-38	DOCK7	2.8279e-09	-0.311414	0.965179	0.00232925	eQTL	NO
rs11207995-DOCK7	rs11207995	1	63049551	1.968e-80	DOCK7	2.87904e-09	0.311255	0.963042	-0.00247228	eQTL	NO
rs1748195-DOCK7	rs1748195	1	63049593	2.363e-38	DOCK7	2.83471e-09	0.311387	0.96513	-0.0023325	eQTL	NO
rs12042319-DOCK7	rs12042319	1	63049819	1.968e-80	DOCK7	2.88085e-09	0.311248	0.962989	-0.00247581	eQTL	NO
rs3850634-DOCK7	rs3850634	1	63050598	7.925e-42	DOCK7	2.88177e-09	0.311243	0.963002	-0.00247488	eQTL	NO
rs12030293-DOCK7	rs12030293	1	63051688	1.402e-09	DOCK7	0.0104955	0.195692	0.662353	-0.0336387	eQTL	NO
rs12048208-DOCK7	rs12048208	1	63055280	1.402e-09	DOCK7	0.0104734	0.19404	0.661778	-0.0334057	eQTL	NO
rs11207996-DOCK7	rs11207996	1	63055470	3.123e-46	DOCK7	2.88939e-09	0.31121	0.96304	-0.00247226	eQTL	NO
rs1748197-DOCK7	rs1748197	1	63056112	5.474e-11	DOCK7	2.84885e-09	0.31132	0.965171	-0.00232956	eQTL	NO
rs1748199-DOCK7	rs1748199	1	63057136	5.474e-11	DOCK7	2.85345e-09	0.311302	0.965091	-0.00233487	eQTL	NO
rs11207997-DOCK7	rs11207997	1	63061906	5.895e-42	DOCK7	2.90531e-09	0.311153	0.962814	-0.00248731	eQTL	NO
rs6675401-DOCK7	rs6675401	1	63073975	9.09e-39	DOCK7	2.905e-09	0.311103	0.964545	-0.00237108	eQTL	NO
rs6678483-DOCK7	rs6678483	1	63074442	4.791e-72	DOCK7	2.90874e-09	0.311091	0.964455	-0.00237705	eQTL	NO
rs10889347-DOCK7	rs10889347	1	63075826	3.295e-78	DOCK7	2.91418e-09	0.311067	0.964431	-0.00237861	eQTL	NO
rs10889349-DOCK7	rs10889349	1	63081919	1.881e-39	DOCK7	2.96148e-09	0.311243	0.963136	-0.00246773	eQTL	NO
rs2031373-DOCK7	rs2031373	1	63083289	2.949e-09	DOCK7	1.24857e-24	0.556792	0.275282	-0.061846	eQTL	NO
rs61471917-DOCK7	rs61471917	1	63084030	4.631e-80	DOCK7	2.9492e-09	0.31093	0.964101	-0.00240044	eQTL	NO
rs10889350-DOCK7	rs10889350	1	63085266	4.631e-80	DOCK7	2.95078e-09	0.310926	0.964036	-0.00240479	eQTL	NO
rs6587980-DOCK7	rs6587980	1	63090858	9.794e-33	DOCK7	2.97281e-09	0.310867	0.962992	-0.00247469	eQTL	NO
rs11207998-DOCK7	rs11207998	1	63091471	1.255e-37	DOCK7	0.0109627	0.193268	0.662975	-0.0333536	eQTL	NO
rs10157265-DOCK7	rs10157265	1	63093617	1.055e-63	DOCK7	2.95214e-09	0.310925	0.964029	-0.00240524	eQTL	NO
rs11485618-DOCK7	rs11485618	1	63094207	1.486e-80	DOCK7	2.97237e-09	0.310865	0.963176	-0.00246228	eQTL	NO
rs10789118-DOCK7	rs10789118	1	63094692	9.794e-33	DOCK7	2.97237e-09	0.310865	0.963176	-0.00246228	eQTL	NO
rs7520810-DOCK7	rs7520810	1	63095711	1.055e-63	DOCK7	2.95214e-09	0.310925	0.964029	-0.00240524	eQTL	NO
rs10789119-DOCK7	rs10789119	1	63098235	1.187e-39	DOCK7	2.9704e-09	0.310871	0.963277	-0.00245553	eQTL	NO
rs10889352-DOCK7	rs10889352	1	63099023	1.486e-80	DOCK7	2.97091e-09	0.310868	0.963284	-0.00245506	eQTL	NO
rs1570694-DOCK7	rs1570694	1	63103217	1.187e-39	DOCK7	2.96902e-09	0.310873	0.963387	-0.00244821	eQTL	NO
rs12047226-DOCK7	rs12047226	1	63105538	2.73e-32	DOCK7	2.96705e-09	0.310879	0.963488	-0.00244145	eQTL	NO
rs7539035-DOCK7	rs7539035	1	63106767	1.038e-71	DOCK7	2.95388e-09	0.310922	0.963814	-0.00241965	eQTL	NO
rs995000-DOCK7	rs995000	1	63107526	2.73e-32	DOCK7	2.96558e-09	0.310883	0.963587	-0.0024348	eQTL	NO
rs11208000-DOCK7	rs11208000	1	63108374	1.038e-71	DOCK7	2.95547e-09	0.310918	0.963749	-0.002424	eQTL	NO
rs993013-DOCK7	rs993013	1	63111069	1.53e-53	DOCK7	2.95655e-09	-0.310916	0.963704	0.00242702	eQTL	NO
rs1168085-DOCK7	rs1168085	1	63112320	1.53e-53	DOCK7	2.95667e-09	-0.310915	0.963703	0.00242709	eQTL	NO
rs1168086-DOCK7	rs1168086	1	63112389	1.881e-39	DOCK7	2.95667e-09	-0.310915	0.963703	0.00242709	eQTL	NO
rs746735-DOCK7	rs746735	1	63113511	5.674e-37	DOCK7	2.95627e-09	-0.310917	0.963722	0.00242583	eQTL	NO
rs1168089-DOCK7	rs1168089	1	63113719	5.674e-37	DOCK7	2.95627e-09	-0.310917	0.963722	0.00242583	eQTL	NO
rs67537755-DOCK7	rs67537755	1	63117328	8.966e-21	DOCK7	8.40277e-05	0.23756	0.266016	-0.0678793	eQTL	NO
rs10889353-DOCK7	rs10889353	1	63118196	6.686e-40	DOCK7	5.48723e-09	0.306371	0.9161	-0.00563117	eQTL	NO
rs12117388-DOCK7	rs12117388	1	63119256	2.551e-15	DOCK7	1.39109e-07	0.333068	0.42991	0.0506676	eQTL	NO
rs1168097-DOCK7	rs1168097	1	63120371	7.054e-73	DOCK7	3.00523e-09	-0.310895	0.961928	0.0025468	eQTL	NO
rs1168099-DOCK7	rs1168099	1	63122859	2.004e-15	DOCK7	2.94314e-09	-0.311025	0.96529	0.00232145	eQTL	NO
rs1168102-DOCK7	rs1168102	1	63127705	2.004e-15	DOCK7	2.92369e-09	-0.311153	0.967278	0.00218894	eQTL	NO
rs2479464-DOCK7	rs2479464	1	63130991	3.295e-78	DOCK7	2.91401e-09	-0.311226	0.968509	0.00210686	eQTL	NO
rs1168132-DOCK7	rs1168132	1	63133468	5.895e-42	DOCK7	2.90547e-09	-0.311285	0.969499	0.00204079	eQTL	NO
rs4587594-DOCK7	rs4587594	1	63133930	4.791e-72	DOCK7	2.90899e-09	0.311271	0.969772	-0.00202248	eQTL	NO
rs912540-DOCK7	rs912540	1	63135127	3.138e-43	DOCK7	4.01223e-06	0.270565	0.768554	0.0174888	eQTL	NO
rs1168124-DOCK7	rs1168124	1	63139730	4.373e-32	DOCK7	2.78976e-09	-0.311818	0.970684	0.00196269	eQTL	NO
rs11208004-DOCK7	rs11208004	1	63145439	4.373e-32	DOCK7	2.27603e-09	0.322628	0.934307	-0.00452998	eQTL	NO
rs10889356-DOCK7	rs10889356	1	63155349	5.462e-43	DOCK7	1.88561e-08	0.296389	0.561217	-0.0311355	eQTL	NO
rs1168114-DOCK7	rs1168114	1	63156043	5.777e-43	DOCK7	2.15502e-08	-0.294496	0.567076	0.0305979	eQTL	NO
rs1168113-DOCK7	rs1168113	1	63156098	2.32e-40	DOCK7	3.55726e-08	-0.289509	0.729788	0.0184357	eQTL	NO
rs1168107-DOCK7	rs1168107	1	63161173	5.777e-43	DOCK7	3.05199e-08	-0.290917	0.730868	0.0183607	eQTL	NO
rs12136083-DOCK7	rs12136083	1	63163073	5.462e-43	DOCK7	1.88952e-08	0.295826	0.563305	-0.0309127	eQTL	NO
rs80148997-DOCK7	rs80148997	1	63164029	1.295e-55	DOCK7	0.0486164	0.192869	0.587946	-0.0533313	eQTL	NO
rs6682423-DOCK7	rs6682423	1	63171063	6.312e-43	DOCK7	3.51758e-08	-0.288807	0.737218	0.0178594	eQTL	NO
rs880694-DOCK7	rs880694	1	63173284	7.223e-43	DOCK7	3.5166e-08	-0.288758	0.73766	0.017825	eQTL	NO
rs10889360-DOCK7	rs10889360	1	63173918	1.578e-42	DOCK7	1.89164e-08	0.295579	0.565053	-0.0307497	eQTL	NO
rs11208007-DOCK7	rs11208007	1	63176083	1.578e-42	DOCK7	1.89386e-08	0.295569	0.565503	-0.0307142	eQTL	NO
rs4409689-DOCK7	rs4409689	1	63177365	6.406e-43	DOCK7	3.52706e-08	-0.288729	0.73848	0.0177671	eQTL	NO
rs60152331-DOCK7	rs60152331	1	63177539	2.949e-09	DOCK7	6.11322e-25	-0.572218	0.431887	0.0455163	eQTL	NO
rs7518497-DOCK7	rs7518497	1	63177696	1.015e-31	DOCK7	1.89685e-08	0.295556	0.565714	-0.0306977	eQTL	NO
rs9787151-DOCK7	rs9787151	1	63179138	7.223e-43	DOCK7	3.41231e-08	-0.28907	0.738235	0.0177869	eQTL	NO
rs9787156-DOCK7	rs9787156	1	63179212	6.406e-43	DOCK7	3.5305e-08	-0.288725	0.738497	0.0177662	eQTL	NO
rs2182868-DOCK7	rs2182868	1	63180036	3.453e-43	DOCK7	5.30291e-07	0.34267	0.938682	0.00533109	eQTL	NO
rs12043910-DOCK7	rs12043910	1	63181548	4.392e-23	DOCK7	0.0150205	0.186965	0.615184	-0.0389227	eQTL	NO
rs6686331-DOCK7	rs6686331	1	63182135	7.43e-74	DOCK7	3.26652e-08	-0.290377	0.734638	0.0180979	eQTL	NO
rs12031537-DOCK7	rs12031537	1	63188086	1.026e-09	DOCK7	0.992952	0.000616526	0.635102	-0.0332853	aQTL	NO
rs11208008-DOCK7	rs11208008	1	63190794	7.036e-69	DOCK7	1.18317e-05	0.259207	0.793293	-0.0156916	eQTL	NO
rs4915853-DOCK7	rs4915853	1	63191577	5.921e-20	DOCK7	0.000136919	-0.200978	0.724328	0.018778	eQTL	NO
rs12130333-DOCK7	rs12130333	1	63191777	3.595e-75	DOCK7	1.18095e-05	0.259228	0.793803	-0.0156518	eQTL	NO
rs2149116-DOCK7	rs2149116	1	63193972	2.615e-08	DOCK7	1.67325e-19	-0.524596	0.826996	0.0131359	eQTL	NO
rs10889363-DOCK7	rs10889363	1	63194009	7.51e-68	DOCK7	1.22756e-05	0.258856	0.784722	-0.0163657	eQTL	NO
rs11208009-DOCK7	rs11208009	1	63195692	5.921e-20	DOCK7	0.000139323	-0.200808	0.723725	0.0188258	eQTL	NO
rs6679002-DOCK7	rs6679002	1	63199936	1.609e-10	DOCK7	0.000150002	-0.201757	0.665698	0.0232292	eQTL	NO
rs11208010-DOCK7	rs11208010	1	63203221	2.948e-11	DOCK7	2.00565e-05	0.256085	0.746168	-0.0196658	eQTL	NO
rs12027341-DOCK7	rs12027341	1	63203906	6.064e-11	DOCK7	0.97912	0.00191323	0.348986	-0.0687891	aQTL	NO
rs11208011-DOCK7	rs11208011	1	63209299	1.824e-10	DOCK7	0.000161708	0.25437	0.633188	0.0325079	eQTL	NO
rs11208012-DOCK7	rs11208012	1	63209945	8.026e-18	DOCK7	0.000163432	0.254101	0.632977	0.0325162	eQTL	NO
rs12131553-DOCK7	rs12131553	1	63210279	3.335e-11	DOCK7	0.000160555	0.254919	0.648616	0.0310921	eQTL	NO
rs12129277-DOCK7	rs12129277	1	63211706	1.505e-32	DOCK7	8.07564e-07	0.438801	0.36626	0.081456	eQTL	NO
rs12126307-DOCK7	rs12126307	1	63212247	1.824e-10	DOCK7	0.000162684	0.254567	0.645336	0.0313872	eQTL	NO
rs12141183-DOCK7	rs12141183	1	63212679	3.091e-09	DOCK7	0.0001662	0.253714	0.630121	0.0327758	eQTL	NO
rs61775965-DOCK7	rs61775965	1	63213020	6.417e-12	DOCK7	0.000166601	0.253666	0.630176	0.0327695	eQTL	NO
rs12143139-DOCK7	rs12143139	1	63214147	8.026e-18	DOCK7	0.000164254	0.254454	0.648779	0.0310662	eQTL	NO
rs12132297-DOCK7	rs12132297	1	63214364	8.026e-18	DOCK7	0.000164296	0.254449	0.648698	0.0310737	eQTL	NO
rs2149115-DOCK7	rs2149115	1	63215374	4.715e-08	DOCK7	0.000267705	-0.190897	0.33059	-0.0514459	eQTL	NO
rs12133507-DOCK7	rs12133507	1	63215918	3.091e-09	DOCK7	0.000165383	0.25431	0.648558	0.0310835	eQTL	NO
rs11208014-DOCK7	rs11208014	1	63216371	3.091e-09	DOCK7	0.000165651	0.254282	0.648355	0.0311027	eQTL	NO
rs12085400-DOCK7	rs12085400	1	63228998	1.677e-14	DOCK7	0.000174837	0.253176	0.644631	0.031431	eQTL	NO
rs11208027-DOCK7	rs11208027	1	63230885	5.921e-20	DOCK7	0.000137381	-0.201326	0.307424	-0.0544304	eQTL	NO
rs11807368-DOCK7	rs11807368	1	63231401	9.075e-14	DOCK7	0.000252133	-0.191786	0.321256	-0.0524725	eQTL	NO
rs12121207-DOCK7	rs12121207	1	63232384	2.557e-19	DOCK7	0.000322987	0.245447	0.484635	0.048158	eQTL	NO
rs7546879-DOCK7	rs7546879	1	63239196	2.423e-13	DOCK7	0.000333878	0.245459	0.502264	0.0463463	eQTL	NO
rs7513999-DOCK7	rs7513999	1	63239474	2.461e-12	DOCK7	0.000327359	0.245213	0.484909	0.0481283	eQTL	NO
rs12080049-DOCK7	rs12080049	1	63239831	2.461e-12	DOCK7	0.000327542	0.245204	0.484857	0.0481341	eQTL	NO
rs55936326-DOCK7	rs55936326	1	63240119	9.647e-11	DOCK7	0.000335208	0.245395	0.502488	0.0463232	eQTL	NO
rs17123817-DOCK7	rs17123817	1	63246546	2.461e-12	DOCK7	0.00033251	0.244941	0.484952	0.0481241	eQTL	NO
rs10889377-DOCK7	rs10889377	1	63247042	2.423e-13	DOCK7	0.00033281	0.244924	0.484863	0.0481337	eQTL	NO
rs17123830-DOCK7	rs17123830	1	63248080	2.423e-13	DOCK7	0.000333904	0.244865	0.484989	0.0481196	eQTL	NO
rs17388170-DOCK7	rs17388170	1	63248396	1.324e-13	DOCK7	0.000350074	0.244688	0.505204	0.0460408	eQTL	NO
rs12067646-DOCK7	rs12067646	1	63250266	9.647e-11	DOCK7	0.000335722	0.244771	0.484907	0.0481291	eQTL	NO
rs11208029-DOCK7	rs11208029	1	63252722	6.514e-14	DOCK7	0.000539573	0.23568	0.613913	0.0346819	eQTL	NO
rs6587988-DOCK7	rs6587988	1	63252766	2.143e-19	DOCK7	0.000540317	0.235649	0.613667	0.0347051	eQTL	NO
rs11208030-DOCK7	rs11208030	1	63252829	2.143e-19	DOCK7	0.000540317	0.235649	0.613667	0.0347051	eQTL	NO
rs11208031-DOCK7	rs11208031	1	63253014	2.143e-19	DOCK7	0.000540317	0.235649	0.613667	0.0347051	eQTL	NO
rs10889379-DOCK7	rs10889379	1	63257165	2.343e-14	DOCK7	0.000540317	0.235649	0.613667	0.0347051	eQTL	NO
rs10493329-DOCK7	rs10493329	1	63257994	2.343e-14	DOCK7	0.000540317	0.235649	0.613667	0.0347051	eQTL	NO
rs4370785-DOCK7	rs4370785	1	63262922	2.343e-14	DOCK7	0.000540317	0.235649	0.613667	0.0347051	eQTL	NO
rs4457613-DOCK7	rs4457613	1	63262982	3.604e-09	DOCK7	0.000540317	0.235649	0.613667	0.0347051	eQTL	NO
rs11208032-DOCK7	rs11208032	1	63265165	4.949e-08	DOCK7	0.00121281	-0.169578	0.306945	-0.053996	eQTL	NO
rs11208033-DOCK7	rs11208033	1	63266709	3.604e-09	DOCK7	0.000540317	0.235649	0.613667	0.0347051	eQTL	NO
rs10493328-DOCK7	rs10493328	1	63266720	3.604e-09	DOCK7	0.000540317	0.235649	0.613667	0.0347051	eQTL	NO
rs4409690-DOCK7	rs4409690	1	63266810	1.53e-14	DOCK7	0.000540317	0.235649	0.613667	0.0347051	eQTL	NO
rs10889381-DOCK7	rs10889381	1	63268231	1.53e-14	DOCK7	0.000540317	0.235649	0.613667	0.0347051	eQTL	NO
rs11208034-DOCK7	rs11208034	1	63268786	1.53e-14	DOCK7	0.000540317	0.235649	0.613667	0.0347051	eQTL	NO
rs12125325-DOCK7	rs12125325	1	63269580	6.466e-11	DOCK7	0.000541271	0.235621	0.613867	0.0346862	eQTL	NO
rs1927484-DOCK7	rs1927484	1	63270558	6.466e-11	DOCK7	0.000542869	0.235574	0.6142	0.0346547	eQTL	NO
rs1927485-DOCK7	rs1927485	1	63270600	4.044e-11	DOCK7	0.00054335	0.23556	0.614299	0.0346453	eQTL	NO
rs1927486-DOCK7	rs1927486	1	63270772	4.044e-11	DOCK7	0.000545603	0.235495	0.614766	0.0346011	eQTL	NO
rs943696-DOCK7	rs943696	1	63272138	4.453e-11	DOCK7	0.00056453	0.234946	0.618583	0.0342389	eQTL	NO
rs12122041-DOCK7	rs12122041	1	63273394	4.453e-11	DOCK7	0.000566241	0.234897	0.618919	0.0342069	eQTL	NO
rs12752360-DOCK7	rs12752360	1	63273859	7.37e-09	DOCK7	0.00103721	-0.172288	0.315098	-0.0532187	eQTL	NO
rs11208035-DOCK7	rs11208035	1	63274538	7.37e-09	DOCK7	0.00103724	-0.172285	0.315165	-0.0532107	eQTL	NO
rs6686232-DOCK7	rs6686232	1	63277097	3.816e-29	DOCK7	0.00103581	-0.172306	0.315295	-0.0531964	eQTL	NO
rs11208037-DOCK7	rs11208037	1	63283516	2.789e-12	DOCK7	0.0010354	-0.172307	0.314936	-0.0532344	eQTL	NO
rs11208038-DOCK7	rs11208038	1	63283546	2.789e-12	DOCK7	0.0010354	-0.172307	0.314936	-0.0532344	eQTL	NO
rs3737891-DOCK7	rs3737891	1	63285033	4.762e-30	DOCK7	0.00100441	0.224854	0.724848	0.0242774	eQTL	NO
rs11208039-DOCK7	rs11208039	1	63286222	4.855e-08	DOCK7	0.000768295	0.229913	0.674549	0.0289612	eQTL	NO
rs12090494-DOCK7	rs12090494	1	63287608	5.38e-11	DOCK7	0.000573908	0.2347	0.622804	0.0338357	eQTL	NO
rs7513520-DOCK7	rs7513520	1	63288932	5.539e-20	DOCK7	0.000902703	-0.175933	0.330061	-0.0520769	eQTL	NO
rs17123896-DOCK7	rs17123896	1	63289137	1.222e-11	DOCK7	0.000576853	0.234627	0.624531	0.0336707	eQTL	NO
rs11208041-DOCK7	rs11208041	1	63289985	1.222e-11	DOCK7	0.000578439	0.234589	0.625511	0.0335772	eQTL	NO
rs11208042-DOCK7	rs11208042	1	63290052	1.222e-11	DOCK7	0.000578662	0.234583	0.62559	0.0335697	eQTL	NO
rs7519205-DOCK7	rs7519205	1	63290128	4.762e-30	DOCK7	0.00102175	-0.172655	0.319066	-0.0528292	eQTL	NO
rs17123899-DOCK7	rs17123899	1	63295035	4.453e-11	DOCK7	0.000560237	0.235133	0.62578	0.0335454	eQTL	NO
rs11587081-DOCK7	rs11587081	1	63297115	6.615e-09	DOCK7	0.00111371	-0.171431	0.336234	-0.051002	eQTL	NO
rs10493327-DOCK7	rs10493327	1	63303845	2.247e-12	DOCK7	0.00119408	-0.170231	0.348432	-0.0496819	eQTL	NO
rs6695607-DOCK7	rs6695607	1	63306232	3.201e-14	DOCK7	0.00119408	-0.170231	0.348432	-0.0496819	eQTL	NO
rs3737893-DOCK7	rs3737893	1	63307384	3.596e-18	DOCK7	0.00113653	-0.170982	0.338537	-0.0507157	eQTL	NO
rs4448545-DOCK7	rs4448545	1	63309328	4.949e-08	DOCK7	0.00119511	-0.170221	0.348434	-0.0496822	eQTL	NO
rs11208045-DOCK7	rs11208045	1	63309865	3.201e-14	DOCK7	0.00119499	-0.170223	0.348418	-0.0496842	eQTL	NO
rs11208046-DOCK7	rs11208046	1	63310197	3.201e-14	DOCK7	0.00119499	-0.170223	0.348418	-0.0496842	eQTL	NO
rs61765938-DOCK7	rs61765938	1	63310444	1.029e-09	DOCK7	2.72905e-05	0.365525	0.600983	0.0460887	eQTL	NO
rs12097658-DOCK7	rs12097658	1	63313319	5.38e-11	DOCK7	0.000573295	0.23482	0.631317	0.033024	eQTL	NO
rs11208048-DOCK7	rs11208048	1	63319586	5.11e-12	DOCK7	0.000579073	0.234804	0.623304	0.0338256	eQTL	NO
rs7521483-DOCK7	rs7521483	1	63326316	2.343e-11	DOCK7	0.000774167	-0.177912	0.189655	-0.070005	eQTL	NO
rs1333736-DOCK7	rs1333736	1	63327435	4.522e-12	DOCK7	0.00125664	-0.169688	0.348235	-0.0497658	eQTL	NO
rs6670694-DOCK7	rs6670694	1	63327858	4.522e-12	DOCK7	0.00125676	-0.169686	0.348222	-0.0497671	eQTL	NO
rs12128286-DOCK7	rs12128286	1	63332195	1.114e-16	DOCK7	0.00126402	-0.169628	0.349154	-0.049679	eQTL	NO
rs11803404-DOCK7	rs11803404	1	63333323	1.114e-16	DOCK7	0.0012816	-0.169523	0.350899	-0.0495293	eQTL	NO
rs12125986-DOCK7	rs12125986	1	63333431	4.066e-11	DOCK7	0.000589229	0.23489	0.615573	0.03464	eQTL	NO
rs1333730-DOCK7	rs1333730	1	63334108	1.114e-16	DOCK7	0.00128602	-0.169492	0.351216	-0.0495028	eQTL	NO
rs6587997-DOCK7	rs6587997	1	63338186	5.144e-12	DOCK7	0.00128745	-0.169488	0.351409	-0.0494866	eQTL	NO
rs11208052-DOCK7	rs11208052	1	63338797	5.144e-12	DOCK7	0.00129333	-0.169449	0.351985	-0.0494361	eQTL	NO
rs12061691-DOCK7	rs12061691	1	63341281	5.924e-09	DOCK7	0.000591992	0.23489	0.615584	0.0346515	eQTL	NO
rs6587998-DOCK7	rs6587998	1	63342469	2.341e-12	DOCK7	0.00129672	-0.169424	0.352022	-0.0494366	eQTL	NO
rs12749904-DOCK7	rs12749904	1	63343345	2.341e-12	DOCK7	0.00129586	-0.169434	0.351988	-0.0494401	eQTL	NO
rs12136636-DOCK7	rs12136636	1	63343637	5.924e-09	DOCK7	0.000592159	0.234891	0.615594	0.0346515	eQTL	NO
rs12066108-DOCK7	rs12066108	1	63344174	5.924e-09	DOCK7	0.000592159	0.234891	0.615594	0.0346515	eQTL	NO
rs1537496-DOCK7	rs1537496	1	63344440	2.341e-12	DOCK7	0.00129566	-0.169438	0.351977	-0.0494415	eQTL	NO
rs11208054-DOCK7	rs11208054	1	63344660	3.573e-11	DOCK7	0.000720154	0.235779	0.662538	0.0307056	eQTL	NO
rs12728111-DOCK7	rs12728111	1	63346572	4.196e-12	DOCK7	0.00140154	-0.168265	0.358337	-0.0487954	eQTL	NO
rs12742537-DOCK7	rs12742537	1	63346976	4.196e-12	DOCK7	0.00140316	-0.168249	0.358499	-0.0487793	eQTL	NO
rs11208055-DOCK7	rs11208055	1	63347203	4.066e-11	DOCK7	0.000591856	0.234908	0.615497	0.034662	eQTL	NO
rs11208056-DOCK7	rs11208056	1	63352709	2.279e-10	DOCK7	0.00221081	-0.162596	0.402664	-0.0448288	eQTL	NO
rs2803244-DOCK7	rs2803244	1	63354972	9.643e-32	DOCK7	0.00162555	-0.226353	0.549849	-0.0433202	eQTL	NO
rs7512480-DOCK7	rs7512480	1	63358816	4.625e-46	DOCK7	0.0816454	-0.0923539	0.661637	-0.0233549	eQTL	NO
rs2780879-DOCK7	rs2780879	1	63375116	1.841e-11	DOCK7	0.12785	-0.157388	0.676952	0.0433169	eQTL	NO
rs7596471-CAD	rs7596471	2	27386726	4.942e-09	CAD	0.0292905	0.120963	0.540739	0.0340993	eQTL	NO
rs7596471-PREB	rs7596471	2	27386726	6.514e-14	PREB	0.000540236	0.191172	0.932949	0.00467127	eQTL	NO
rs1275539-CAD	rs1275539	2	27386799	1.801e-23	CAD	0.0224949	0.125715	0.458031	0.0410691	eQTL	NO
rs1275539-PREB	rs1275539	2	27386799	4.741e-12	PREB	0.000309332	0.197812	0.764585	0.0165069	eQTL	NO
rs7559475-CAD	rs7559475	2	27387953	1.3e-179	CAD	0.443038	0.0931103	0.876651	-0.0188983	eQTL	NO
rs7559475-PREB	rs7559475	2	27387953	2.738e-43	PREB	9.26782e-06	-0.533489	0.282541	0.130244	eQTL	NO
rs74860790-CAD	rs74860790	2	27388447	8.16e-09	CAD	0.371944	0.106248	0.861005	-0.0209015	eQTL	NO
rs74860790-PREB	rs74860790	2	27388447	2.847e-36	PREB	5.81964e-06	-0.534589	0.242721	0.138805	eQTL	NO
rs1275541-CAD	rs1275541	2	27389195	5.38e-11	CAD	0.000573607	0.198801	0.265664	0.0646876	eQTL	NO
rs1275541-PREB	rs1275541	2	27389195	2.847e-36	PREB	5.83025e-06	0.260348	0.635494	0.0274423	eQTL	NO
rs1439767-CAD	rs1439767	2	27389634	1.505e-40	CAD	3.32886e-05	-0.261902	0.209614	-0.0798595	eQTL	NO
rs1439767-PREB	rs1439767	2	27389634	7.726e-09	PREB	0.0172311	-0.15067	0.39388	-0.0540606	eQTL	NO
rs1659689-CAD	rs1659689	2	27393030	4.123e-20	CAD	0.000501067	0.201432	0.276211	0.0634534	eQTL	NO
rs1659689-PREB	rs1659689	2	27393030	3.138e-43	PREB	3.99146e-06	0.265562	0.617735	0.0289715	eQTL	NO
rs6547456-CAD	rs6547456	2	27393382	5.459e-30	CAD	0.409551	0.097143	0.83712	-0.0242907	eQTL	NO
rs6547456-PREB	rs6547456	2	27393382	2.597e-43	PREB	5.77599e-06	-0.529332	0.243975	0.137028	eQTL	NO
rs6726441-CAD	rs6726441	2	27397436	6.461e-37	CAD	0.402609	0.0986722	0.852957	-0.0219186	eQTL	NO
rs6726441-PREB	rs6726441	2	27397436	2.997e-63	PREB	4.81549e-06	-0.534177	0.270595	0.129685	eQTL	NO
rs2580754-CAD	rs2580754	2	27398196	2.807e-10	CAD	0.000466939	0.202954	0.325616	0.0574119	eQTL	NO
rs2580754-PREB	rs2580754	2	27398196	2.25e-11	PREB	1.93509e-06	0.274558	0.555656	0.0342834	eQTL	NO
rs72810794-CAD	rs72810794	2	27401260	1.241e-11	CAD	3.64306e-05	-0.259185	0.305623	-0.0648635	eQTL	NO
rs72810794-PREB	rs72810794	2	27401260	8.691e-40	PREB	0.00793666	-0.166938	0.310866	-0.0638979	eQTL	NO
rs17005886-CAD	rs17005886	2	27403822	9.702e-70	CAD	0.706159	0.0476161	0.823284	-0.0282863	eQTL	NO
rs17005886-PREB	rs17005886	2	27403822	4.53e-20	PREB	3.17224e-06	-0.582818	0.526783	0.079823	eQTL	NO
rs2580382-CAD	rs2580382	2	27406555	3.153e-13	CAD	0.891272	-0.0156694	0.98546	-0.00209495	eQTL	NO
rs2580382-PREB	rs2580382	2	27406555	1.708e-74	PREB	1.08991e-05	0.499776	0.884719	-0.0165982	eQTL	NO
rs1659695-CAD	rs1659695	2	27406944	6.468e-18	CAD	0.000210043	0.213231	0.368207	0.0521557	eQTL	NO
rs1659695-PREB	rs1659695	2	27406944	1.304e-80	PREB	2.78738e-06	0.268274	0.384602	0.0501857	eQTL	NO
rs1659682-CAD	rs1659682	2	27410735	3.153e-13	CAD	0.891151	-0.0156868	0.984961	-0.00216685	eQTL	NO
rs1659682-PREB	rs1659682	2	27410735	1.829e-50	PREB	1.08882e-05	0.499796	0.884541	-0.016624	eQTL	NO
rs4665373-CAD	rs4665373	2	27412991	2.671e-10	CAD	0.890202	-0.0158274	0.984406	-0.00224725	eQTL	NO
rs4665373-PREB	rs4665373	2	27412991	1.708e-74	PREB	1.08976e-05	0.499867	0.884664	-0.0166093	eQTL	NO
rs1659700-CAD	rs1659700	2	27414134	3.178e-60	CAD	0.894409	-0.0151969	0.990311	-0.00139442	eQTL	NO
rs1659700-PREB	rs1659700	2	27414134	3.595e-75	PREB	1.13215e-05	0.498271	0.887654	-0.0161541	eQTL	NO
rs12465084-CAD	rs12465084	2	27414203	1.601e-08	CAD	3.90858e-05	-0.256916	0.319512	-0.0627207	eQTL	NO
rs12465084-PREB	rs12465084	2	27414203	2.608e-11	PREB	0.00786485	-0.166311	0.302987	-0.0646284	eQTL	NO
rs1659701-CAD	rs1659701	2	27414877	6.468e-18	CAD	0.000206363	0.21356	0.364568	0.0525713	eQTL	NO
rs1659701-PREB	rs1659701	2	27414877	3.69e-40	PREB	2.87539e-06	0.268008	0.381615	0.0505192	eQTL	NO
rs1659687-CAD	rs1659687	2	27415057	3.153e-13	CAD	0.891062	-0.0156988	0.984441	-0.00224164	eQTL	NO
rs1659687-PREB	rs1659687	2	27415057	2.397e-81	PREB	1.08995e-05	0.499739	0.884696	-0.0166004	eQTL	NO
rs77531601-CAD	rs77531601	2	27415708	9.702e-70	CAD	0.70545	0.0477322	0.825124	-0.0279842	eQTL	NO
rs77531601-PREB	rs77531601	2	27415708	4.53e-20	PREB	3.17348e-06	-0.582752	0.526744	0.0798229	eQTL	NO
rs1275504-CAD	rs1275504	2	27416702	2.016e-20	CAD	0.000204548	0.212697	0.37527	0.0511712	eQTL	NO
rs1275504-PREB	rs1275504	2	27416702	4.585e-44	PREB	2.6081e-06	0.267886	0.296309	0.0600172	eQTL	NO
rs1275501-CAD	rs1275501	2	27419282	3.955e-19	CAD	0.00019322	0.214327	0.348673	0.0542912	eQTL	NO
rs1275501-PREB	rs1275501	2	27419282	3.63e-72	PREB	3.41393e-06	0.265793	0.366437	0.0521051	eQTL	NO
rs62130676-CAD	rs62130676	2	27419804	2.283e-15	CAD	0.770324	0.0289663	0.704123	-0.0377849	aQTL	NO
rs62130676-PREB	rs62130676	2	27419804	5.365e-66	PREB	0.385862	0.0858558	0.624046	0.0485612	eQTL	NO
rs62130677-CAD	rs62130677	2	27420605	2.283e-15	CAD	0.770773	0.028907	0.703615	-0.0378518	aQTL	NO
rs62130677-PREB	rs62130677	2	27420605	5.365e-66	PREB	0.385907	0.0858449	0.623801	0.0485939	eQTL	NO
rs1659685-CAD	rs1659685	2	27420690	1.072e-08	CAD	0.000193125	0.214321	0.348259	0.0543345	eQTL	NO
rs1659685-PREB	rs1659685	2	27420690	3.63e-72	PREB	3.43672e-06	0.265699	0.366164	0.0521316	eQTL	NO
rs7081-CAD	rs7081	2	27422605	6.253e-11	CAD	0.900842	-0.0142475	0.989127	-0.00156278	eQTL	NO
rs7081-PREB	rs7081	2	27422605	2.495e-41	PREB	1.11875e-05	0.497911	0.896522	-0.0148521	eQTL	NO
rs1395-CAD	rs1395	2	27424636	4.741e-12	CAD	0.000300874	0.205027	0.43818	0.0443	eQTL	NO
rs1395-PREB	rs1395	2	27424636	2.561e-72	PREB	3.5337e-06	0.261746	0.314345	0.0572449	eQTL	NO
rs2580761-CAD	rs2580761	2	27426362	1.717e-10	CAD	3.66213e-05	-0.257611	0.301598	-0.0650268	eQTL	NO
rs2580761-PREB	rs2580761	2	27426362	4.307e-12	PREB	0.00900368	-0.163307	0.2903	-0.0662879	eQTL	NO
rs1275522-CAD	rs1275522	2	27426878	1.072e-08	CAD	0.000190714	0.214438	0.345712	0.0546062	eQTL	NO
rs1275522-PREB	rs1275522	2	27426878	2.561e-72	PREB	3.53894e-06	0.265281	0.364887	0.0522554	eQTL	NO
rs41288807-CAD	rs41288807	2	27428173	1.288e-27	CAD	0.674466	0.0530683	0.809893	-0.030482	eQTL	NO
rs41288807-PREB	rs41288807	2	27428173	3.69e-40	PREB	2.88402e-06	-0.58546	0.511641	0.0828011	eQTL	NO
rs1275526-CAD	rs1275526	2	27428815	1.763e-39	CAD	0.908996	-0.0130903	0.982191	-0.00256363	eQTL	NO
rs1275526-PREB	rs1275526	2	27428815	2.071e-43	PREB	9.62665e-06	0.502304	0.926442	-0.0105588	eQTL	NO
rs1275528-CAD	rs1275528	2	27430781	1.639e-19	CAD	0.000196276	0.21413	0.356278	0.0534481	eQTL	NO
rs1275528-PREB	rs1275528	2	27430781	3.071e-80	PREB	4.07803e-06	0.263752	0.37406	0.051289	eQTL	NO
rs1275529-CAD	rs1275529	2	27431413	2.671e-10	CAD	0.890085	-0.0158298	0.977398	-0.00325451	eQTL	NO
rs1275529-PREB	rs1275529	2	27431413	2.397e-81	PREB	1.0929e-05	0.499338	0.894443	-0.0151784	eQTL	NO
rs2580759-CAD	rs2580759	2	27432500	5.441e-14	CAD	3.67932e-05	-0.257657	0.310517	-0.0638673	eQTL	NO
rs2580759-PREB	rs2580759	2	27432500	1.058e-11	PREB	0.0100696	-0.160982	0.300899	-0.064878	eQTL	NO
rs1275530-CAD	rs1275530	2	27432547	3.955e-19	CAD	0.000194584	0.214174	0.358208	0.0532142	eQTL	NO
rs1275530-PREB	rs1275530	2	27432547	7.04e-71	PREB	4.14817e-06	0.263454	0.371326	0.0515638	eQTL	NO
rs73921470-CAD	rs73921470	2	27433224	3.463e-29	CAD	0.666965	0.0543724	0.819051	-0.0289892	eQTL	NO
rs73921470-PREB	rs73921470	2	27433224	1.239e-26	PREB	2.89474e-06	-0.585411	0.51357	0.0824296	eQTL	NO
rs11608-CAD	rs11608	2	27435374	7.149e-20	CAD	0.000226117	0.212475	0.369221	0.0521218	eQTL	NO
rs11608-PREB	rs11608	2	27435374	2.469e-40	PREB	2.64581e-06	0.269269	0.351625	0.0538408	eQTL	NO
rs77886733-CAD	rs77886733	2	27437038	1.739e-57	CAD	0.667406	0.0542889	0.819229	-0.0289566	eQTL	NO
rs77886733-PREB	rs77886733	2	27437038	8.122e-33	PREB	2.89317e-06	-0.58535	0.513594	0.0824143	eQTL	NO
rs7437-CAD	rs7437	2	27439751	1.739e-57	CAD	0.667252	0.0543157	0.819386	-0.028931	eQTL	NO
rs7437-PREB	rs7437	2	27439751	8.122e-33	PREB	2.89329e-06	-0.58535	0.513617	0.0824101	eQTL	NO
rs4617-CAD	rs4617	2	27439884	3.463e-29	CAD	0.666573	0.0544406	0.819526	-0.028912	eQTL	NO
rs4617-PREB	rs4617	2	27439884	2.27e-43	PREB	2.89478e-06	-0.585412	0.51364	0.0824162	eQTL	NO
rs1275537-CAD	rs1275537	2	27441302	1.169e-08	CAD	0.000198828	0.213901	0.359216	0.0531119	eQTL	NO
rs1275537-PREB	rs1275537	2	27441302	2.452e-72	PREB	4.25892e-06	0.263189	0.376475	0.0510201	eQTL	NO
rs1275538-CAD	rs1275538	2	27441397	1.169e-08	CAD	0.000198828	0.213901	0.359216	0.0531119	eQTL	NO
rs1275538-PREB	rs1275538	2	27441397	6.128e-44	PREB	4.25892e-06	0.263189	0.376475	0.0510201	eQTL	NO
rs724311-CAD	rs724311	2	27441645	3.999e-10	CAD	3.75461e-05	-0.257336	0.311445	-0.0637366	eQTL	NO
rs724311-PREB	rs724311	2	27441645	9.818e-14	PREB	0.0101616	-0.160765	0.302174	-0.0646989	eQTL	NO
rs60815225-CAD	rs60815225	2	27441787	1.739e-57	CAD	0.667252	0.0543157	0.819386	-0.028931	eQTL	NO
rs60815225-PREB	rs60815225	2	27441787	1.239e-26	PREB	2.89329e-06	-0.58535	0.513617	0.0824101	eQTL	NO
rs2078616-CAD	rs2078616	2	27441904	2.338e-14	CAD	3.75461e-05	-0.257336	0.311445	-0.0637366	eQTL	NO
rs2078616-PREB	rs2078616	2	27441904	9.818e-14	PREB	0.0101616	-0.160765	0.302174	-0.0646989	eQTL	NO
rs4665958-CAD	rs4665958	2	27443196	1.292e-13	CAD	0.000198995	-0.213891	0.359241	-0.0531097	eQTL	NO
rs4665958-PREB	rs4665958	2	27443196	6.128e-44	PREB	4.26214e-06	-0.263184	0.37654	-0.0510137	eQTL	NO
rs4665959-CAD	rs4665959	2	27443256	2.338e-14	CAD	3.75461e-05	-0.257336	0.311445	-0.0637366	eQTL	NO
rs4665959-PREB	rs4665959	2	27443256	9.818e-14	PREB	0.0101616	-0.160765	0.302174	-0.0646989	eQTL	NO
rs73921475-CAD	rs73921475	2	27444024	3.463e-29	CAD	0.667145	0.0543343	0.819553	-0.0289039	eQTL	NO
rs73921475-PREB	rs73921475	2	27444024	1.211e-81	PREB	2.8925e-06	-0.585358	0.513735	0.082387	eQTL	NO
rs60463044-CAD	rs60463044	2	27445518	3.463e-29	CAD	0.666289	0.0544901	0.819834	-0.0288618	eQTL	NO
rs60463044-PREB	rs60463044	2	27445518	2.27e-43	PREB	2.8956e-06	-0.585406	0.513591	0.0824258	eQTL	NO
rs7593448-CAD	rs7593448	2	27449293	1.639e-19	CAD	0.000195401	-0.214114	0.357423	-0.0533011	eQTL	NO
rs7593448-PREB	rs7593448	2	27449293	2.452e-72	PREB	4.21766e-06	-0.263258	0.37277	-0.0514083	eQTL	NO
rs3769143-CAD	rs3769143	2	27450724	3.955e-19	CAD	0.000195363	-0.214116	0.357417	-0.0533016	eQTL	NO
rs3769143-PREB	rs3769143	2	27450724	7.04e-71	PREB	4.21684e-06	-0.26326	0.37272	-0.0514135	eQTL	NO
rs6717980-CAD	rs6717980	2	27452784	1.292e-13	CAD	0.000199153	-0.213881	0.359408	-0.0530916	eQTL	NO
rs6717980-PREB	rs6717980	2	27452784	2.997e-63	PREB	4.26228e-06	-0.263185	0.376451	-0.0510235	eQTL	NO
rs11685326-CAD	rs11685326	2	27453679	3.999e-10	CAD	3.74728e-05	-0.257361	0.311344	-0.0637493	eQTL	NO
rs11685326-PREB	rs11685326	2	27453679	9.818e-14	PREB	0.0101669	-0.160753	0.302234	-0.0646903	eQTL	NO
rs1561536-CAD	rs1561536	2	27453797	1.804e-08	CAD	0.661938	0.0552482	0.824895	-0.0280381	eQTL	NO
rs1561536-PREB	rs1561536	2	27453797	9.951e-82	PREB	2.89856e-06	-0.585392	0.514244	0.0822996	eQTL	NO
rs6747264-CAD	rs6747264	2	27455281	8.468e-09	CAD	0.657373	0.0560451	0.830255	-0.0271665	eQTL	NO
rs6747264-PREB	rs6747264	2	27455281	9.951e-82	PREB	2.89952e-06	-0.585388	0.515179	0.0821176	eQTL	NO
rs13399758-CAD	rs13399758	2	27455726	6.09e-39	CAD	0.910614	0.0142631	0.789063	-0.0340853	aQTL	NO
rs13399758-PREB	rs13399758	2	27455726	1.324e-13	PREB	0.000344703	-0.451798	0.789317	0.0339017	eQTL	NO
rs75138755-CAD	rs75138755	2	27459835	9.879e-09	CAD	0.656756	0.0561551	0.832242	-0.0268448	eQTL	NO
rs75138755-PREB	rs75138755	2	27459835	5.948e-81	PREB	2.85863e-06	-0.58577	0.518207	0.08153	eQTL	NO
rs9679426-CAD	rs9679426	2	27460787	9.879e-09	CAD	0.656584	0.0561853	0.83272	-0.0267672	eQTL	NO
rs9679426-PREB	rs9679426	2	27460787	5.948e-81	PREB	2.85e-06	-0.585848	0.518848	0.0814055	eQTL	NO
rs1141313-CAD	rs1141313	2	27460968	1.207e-11	CAD	0.000235972	-0.211405	0.37925	-0.0509312	eQTL	NO
rs1141313-PREB	rs1141313	2	27460968	4.042e-82	PREB	5.43756e-06	-0.260279	0.368802	-0.05184	eQTL	NO
rs2014252-CAD	rs2014252	2	27462405	1.169e-08	CAD	0.000198943	-0.213891	0.362604	-0.0527385	eQTL	NO
rs2014252-PREB	rs2014252	2	27462405	3.071e-80	PREB	4.12658e-06	-0.263558	0.368849	-0.0518397	eQTL	NO
rs7573037-CAD	rs7573037	2	27463351	9.879e-09	CAD	0.656517	0.0561905	0.835344	-0.0263381	eQTL	NO
rs7573037-PREB	rs7573037	2	27463351	1.304e-80	PREB	2.79642e-06	-0.586258	0.52295	0.0805991	eQTL	NO
rs7557294-CAD	rs7557294	2	27464478	2.994e-16	CAD	0.654446	0.0565586	0.840848	-0.0254482	eQTL	NO
rs7557294-PREB	rs7557294	2	27464478	2.469e-40	PREB	2.70053e-06	-0.587198	0.530896	0.0790727	eQTL	NO
rs4665960-CAD	rs4665960	2	27467598	1.212e-19	CAD	3.96747e-05	-0.256382	0.303675	-0.0647252	eQTL	NO
rs4665960-PREB	rs4665960	2	27467598	3.071e-17	PREB	0.0143482	-0.153077	0.355998	-0.0578449	eQTL	NO
rs73924403-CAD	rs73924403	2	27468226	1.285e-08	CAD	0.648626	0.0575153	0.890262	-0.0174659	eQTL	NO
rs73924403-PREB	rs73924403	2	27468226	1.166e-72	PREB	1.82931e-06	-0.596269	0.627667	0.0611375	eQTL	NO
rs11693660-CAD	rs11693660	2	27468856	7.299e-15	CAD	3.59567e-05	-0.258031	0.30798	-0.0642147	eQTL	NO
rs11693660-PREB	rs11693660	2	27468856	1.449e-26	PREB	0.0103063	-0.160511	0.303666	-0.0645201	eQTL	NO
rs1561535-CAD	rs1561535	2	27471025	6.466e-11	CAD	0.000541741	-0.200533	0.467434	-0.04242	eQTL	NO
rs1561535-PREB	rs1561535	2	27471025	1.212e-11	PREB	2.24078e-06	-0.272694	0.292756	-0.0611495	eQTL	NO
rs11674947-CAD	rs11674947	2	27471996	3.176e-19	CAD	8.5822e-05	-0.241547	0.442816	-0.0475877	eQTL	NO
rs11674947-PREB	rs11674947	2	27471996	9.818e-14	PREB	0.0101647	-0.158281	0.21539	-0.0764746	eQTL	NO
rs11126929-CAD	rs11126929	2	27472027	5.608e-09	CAD	8.59216e-05	-0.241532	0.442794	-0.0475903	eQTL	NO
rs11126929-PREB	rs11126929	2	27472027	9.732e-12	PREB	0.0101835	-0.158243	0.215608	-0.0764387	eQTL	NO
rs9653564-CAD	rs9653564	2	27472618	2.293e-19	CAD	8.87915e-05	-0.241095	0.454222	-0.0464158	eQTL	NO
rs9653564-PREB	rs9653564	2	27472618	1.255e-37	PREB	0.0108331	-0.156954	0.227713	-0.0744781	eQTL	NO
rs11682913-CAD	rs11682913	2	27473649	2.878e-09	CAD	9.07715e-05	-0.248047	0.353092	-0.0593267	eQTL	NO
rs11682913-PREB	rs11682913	2	27473649	2.083e-09	PREB	0.0103408	-0.162719	0.300433	-0.0658758	eQTL	NO
rs57881048-CAD	rs57881048	2	27474165	2.293e-19	CAD	8.83978e-05	-0.241462	0.459239	-0.0459589	eQTL	NO
rs57881048-PREB	rs57881048	2	27474165	2.354e-17	PREB	0.0106936	-0.157427	0.228583	-0.074432	eQTL	NO
rs11126931-CAD	rs11126931	2	27474306	3.068e-21	CAD	8.32902e-05	-0.242286	0.441349	-0.0478003	eQTL	NO
rs11126931-PREB	rs11126931	2	27474306	2.083e-09	PREB	0.0103481	-0.158097	0.220826	-0.0756717	eQTL	NO
rs1975383-CAD	rs1975383	2	27476992	1.098e-09	CAD	0.627798	0.0611708	0.92225	-0.0123502	eQTL	NO
rs1975383-PREB	rs1975383	2	27476992	3.835e-74	PREB	1.41984e-06	-0.60227	0.68966	0.0503166	eQTL	NO
rs73924411-CAD	rs73924411	2	27479503	6.106e-10	CAD	0.625949	0.0615158	0.918743	-0.0129126	eQTL	NO
rs73924411-PREB	rs73924411	2	27479503	3.835e-74	PREB	1.47854e-06	-0.601435	0.684132	0.0512768	eQTL	NO
rs76881617-CAD	rs76881617	2	27479543	7.739e-11	CAD	0.87705	0.0184364	0.486703	0.083111	aQTL	NO
rs76881617-PREB	rs76881617	2	27479543	1.6e-104	PREB	0.0611709	0.222422	0.484451	0.0831934	eQTL	NO
rs58965570-CAD	rs58965570	2	27481460	9.754e-10	CAD	7.44357e-05	-0.252519	0.348221	-0.0602844	eQTL	NO
rs58965570-PREB	rs58965570	2	27481460	1.449e-26	PREB	0.010282	-0.163809	0.301699	-0.066093	eQTL	NO
rs10187781-CAD	rs10187781	2	27482090	1.07e-14	CAD	0.00046072	-0.20417	0.44063	-0.0452687	eQTL	NO
rs10187781-PREB	rs10187781	2	27482090	2.267e-81	PREB	3.05458e-06	-0.27062	0.333396	-0.0565413	eQTL	NO
rs72817533-CAD	rs72817533	2	27482612	9.754e-10	CAD	7.41605e-05	-0.252599	0.348105	-0.0603047	eQTL	NO
rs72817533-PREB	rs72817533	2	27482612	1.449e-26	PREB	0.0102807	-0.163828	0.301644	-0.066107	eQTL	NO
rs11126936-CAD	rs11126936	2	27483101	1.254e-19	CAD	7.2179e-05	-0.245555	0.442235	-0.0479388	eQTL	NO
rs11126936-PREB	rs11126936	2	27483101	1.058e-11	PREB	0.0100362	-0.159517	0.218841	-0.0763659	eQTL	NO
rs113407226-CAD	rs113407226	2	27486134	1.226e-10	CAD	0.362121	0.0887608	0.853825	-0.0180008	eQTL	NO
rs113407226-PREB	rs113407226	2	27486134	4.972e-42	PREB	0.109939	0.155302	0.426836	0.0772967	eQTL	NO
rs6759518-CAD	rs6759518	2	27486595	6.581e-09	CAD	0.624985	0.0616943	0.917409	-0.0131267	eQTL	NO
rs6759518-PREB	rs6759518	2	27486595	1.999e-37	PREB	1.49969e-06	-0.601152	0.68207	0.0516364	eQTL	NO
rs6547521-CAD	rs6547521	2	27488432	1.406e-11	CAD	0.000182763	-0.216482	0.380279	-0.0511507	eQTL	NO
rs6547521-PREB	rs6547521	2	27488432	3.934e-60	PREB	3.35188e-06	-0.267685	0.345117	-0.0548091	eQTL	NO
rs74630263-CAD	rs74630263	2	27493045	5.97e-105	CAD	0.0598116	0.133104	0.657156	0.0315153	eQTL	NO
rs74630263-PREB	rs74630263	2	27493045	1.282e-20	PREB	0.00621673	0.192862	0.166986	0.0976576	eQTL	NO
rs60631624-CAD	rs60631624	2	27497815	6.061e-30	CAD	2.98592e-05	-0.277182	0.421826	-0.0538123	eQTL	NO
rs60631624-PREB	rs60631624	2	27497815	8.958e-12	PREB	0.00643417	-0.181242	0.22845	-0.0803242	eQTL	NO
rs1992291-CAD	rs1992291	2	27504312	2.297e-24	CAD	2.81108e-05	-0.27079	0.552888	-0.0387176	eQTL	NO
rs1992291-PREB	rs1992291	2	27504312	1.282e-20	PREB	0.00621117	-0.177239	0.156419	-0.0920236	eQTL	NO
rs33994928-CAD	rs33994928	2	27505758	2.553e-08	CAD	0.797923	0.0295035	0.247251	0.133648	aQTL	NO
rs33994928-PREB	rs33994928	2	27505758	2.167e-15	PREB	0.216812	0.14198	0.844044	0.022639	eQTL	NO
rs62130709-CAD	rs62130709	2	27505782	3.904e-43	CAD	2.64512e-05	-0.279341	0.412971	-0.0549147	eQTL	NO
rs62130709-PREB	rs62130709	2	27505782	8.483e-22	PREB	0.00677995	-0.180325	0.23263	-0.0797096	eQTL	NO
rs11686131-CAD	rs11686131	2	27508710	4.738e-50	CAD	2.62955e-05	-0.279441	0.412357	-0.0549892	eQTL	NO
rs11686131-PREB	rs11686131	2	27508710	8.483e-22	PREB	0.00679231	-0.180293	0.23304	-0.0796431	eQTL	NO
rs4665376-CAD	rs4665376	2	27509032	4.741e-12	CAD	0.000302629	-0.22397	0.551843	-0.0371591	eQTL	NO
rs4665376-PREB	rs4665376	2	27509032	2.175e-43	PREB	9.89075e-06	-0.272823	0.210004	-0.0779272	eQTL	NO
rs4665962-CAD	rs4665962	2	27515105	7.386e-41	CAD	2.59785e-05	-0.279685	0.409652	-0.0553207	eQTL	NO
rs4665962-PREB	rs4665962	2	27515105	6.833e-12	PREB	0.00689142	-0.180015	0.235631	-0.0792219	eQTL	NO
rs13404327-CAD	rs13404327	2	27519153	4.676e-08	CAD	0.000296884	-0.22433	0.548865	-0.0374469	eQTL	NO
rs13404327-PREB	rs13404327	2	27519153	4.651e-31	PREB	1.00505e-05	-0.272679	0.211786	-0.077643	eQTL	NO
rs13404446-CAD	rs13404446	2	27519254	2.016e-14	CAD	0.000296902	-0.22433	0.548917	-0.0374421	eQTL	NO
rs13404446-PREB	rs13404446	2	27519254	4.651e-31	PREB	1.00483e-05	-0.272683	0.21177	-0.077646	eQTL	NO
rs62130713-CAD	rs62130713	2	27525661	1.212e-19	CAD	3.99607e-05	-0.279624	0.365577	-0.0621268	eQTL	NO
rs62130713-PREB	rs62130713	2	27525661	8.958e-12	PREB	0.00640867	-0.185865	0.175609	-0.092578	eQTL	NO
rs4665963-CAD	rs4665963	2	27528692	1.324e-13	CAD	0.000350487	-0.223401	0.487052	-0.043751	eQTL	NO
rs4665963-PREB	rs4665963	2	27528692	4.046e-30	PREB	2.05493e-05	-0.265146	0.250247	-0.0720544	eQTL	NO
rs62130714-CAD	rs62130714	2	27532870	1.029e-09	CAD	2.73814e-05	-0.279778	0.390488	-0.0577966	eQTL	NO
rs62130714-PREB	rs62130714	2	27532870	8.879e-10	PREB	0.00654556	-0.181715	0.227906	-0.0807952	eQTL	NO
rs4665965-CAD	rs4665965	2	27536380	3.637e-13	CAD	0.000284001	-0.225227	0.532239	-0.0390496	eQTL	NO
rs4665965-PREB	rs4665965	2	27536380	2.502e-33	PREB	9.30247e-06	-0.27393	0.201382	-0.0795093	eQTL	NO
rs1975384-CAD	rs1975384	2	27542041	7.386e-41	CAD	2.31629e-05	-0.281815	0.387904	-0.0580193	eQTL	NO
rs1975384-PREB	rs1975384	2	27542041	7.589e-21	PREB	0.00664976	-0.181078	0.227317	-0.0807682	eQTL	NO
rs1122227-CAD	rs1122227	2	27544285	2.524e-34	CAD	1.79819e-05	-0.285731	0.365394	-0.0608627	eQTL	NO
rs1122227-PREB	rs1122227	2	27544285	7.589e-21	PREB	0.00661778	-0.181309	0.223933	-0.0814153	eQTL	NO
rs1049817-CAD	rs1049817	2	27550967	2.173e-55	CAD	0.0371828	-0.109927	0.739376	-0.0176273	eQTL	NO
rs1049817-PREB	rs1049817	2	27550967	6.646e-11	PREB	0.997219	-0.000183845	0.957424	0.00281706	aQTL	NO
rs3739095-CAD	rs3739095	2	27556721	1.88e-13	CAD	0.0798211	-0.0923158	0.723916	-0.0186882	eQTL	NO
rs3739095-PREB	rs3739095	2	27556721	3.529e-10	PREB	0.139185	-0.0778159	0.858533	0.00939126	eQTL	NO
rs11684134-CAD	rs11684134	2	27558252	6.972e-09	CAD	0.123607	-0.0813062	0.677136	-0.022066	eQTL	NO
rs11684134-PREB	rs11684134	2	27558252	1.371e-11	PREB	0.875338	-0.0082756	0.738817	0.0175967	aQTL	NO
rs11689803-CAD	rs11689803	2	27566520	6.646e-11	CAD	0.997015	-0.000221288	0.705688	-0.0224032	aQTL	NO
rs11689803-PREB	rs11689803	2	27566520	1.333e-41	PREB	0.840203	0.0119058	0.95021	0.00368904	eQTL	NO
rs6743819-CAD	rs6743819	2	27567407	2.77e-90	CAD	0.0325418	-0.112687	0.698862	-0.0204839	eQTL	NO
rs6743819-PREB	rs6743819	2	27567407	2.677e-08	PREB	0.983636	-0.001081	0.949213	0.00335874	aQTL	NO
rs10205219-CAD	rs10205219	2	27568565	1.215e-60	CAD	0.0321261	-0.112956	0.695238	-0.020743	eQTL	NO
rs10205219-PREB	rs10205219	2	27568565	1.601e-09	PREB	0.981345	-0.00123237	0.950312	0.00328592	aQTL	NO
rs4665969-CAD	rs4665969	2	27574953	3.128e-11	CAD	0.0243875	-0.118886	0.667227	-0.0228134	eQTL	NO
rs4665969-PREB	rs4665969	2	27574953	6.647e-40	PREB	0.907359	-0.0061461	0.975384	-0.00163053	eQTL	NO
rs6760828-CAD	rs6760828	2	27579231	1.33e-20	CAD	0.028333	-0.115447	0.67444	-0.0222174	eQTL	NO
rs6760828-PREB	rs6760828	2	27579231	2.308e-21	PREB	0.938145	-0.00408545	0.970727	0.00193295	eQTL	NO
rs6716894-CAD	rs6716894	2	27583273	3.128e-11	CAD	0.024281	-0.119515	0.691867	-0.0211244	eQTL	NO
rs6716894-PREB	rs6716894	2	27583273	1.49e-11	PREB	0.837046	0.0109118	0.788281	0.0142545	aQTL	NO
rs7586601-CAD	rs7586601	2	27584666	7.929e-71	CAD	0.0959399	-0.0878067	0.678097	-0.0219739	eQTL	NO
rs7586601-PREB	rs7586601	2	27584666	1.284e-10	PREB	0.213779	-0.0654784	0.769252	0.0154664	eQTL	NO
rs11695549-CAD	rs11695549	2	27586155	7.506e-35	CAD	0.0266602	-0.118124	0.606527	-0.0275729	eQTL	NO
rs11695549-PREB	rs11695549	2	27586155	1.896e-14	PREB	0.743269	0.0174534	0.633195	0.0254432	aQTL	NO
rs2280737-CAD	rs2280737	2	27589810	8.229e-12	CAD	0.0239853	-0.119493	0.678776	-0.0220238	eQTL	NO
rs2280737-PREB	rs2280737	2	27589810	1.029e-62	PREB	0.8676	0.00882458	0.807398	0.0129111	aQTL	NO
rs80051818-CAD	rs80051818	2	27591804	2.789e-15	CAD	0.849627	-0.0109471	0.676517	-0.0241575	aQTL	NO
rs80051818-PREB	rs80051818	2	27591804	1.809e-15	PREB	0.790626	-0.0153012	0.906848	0.00674749	eQTL	NO
rs7602534-CAD	rs7602534	2	27592423	4.168e-12	CAD	0.0207491	-0.122096	0.655149	-0.0236919	eQTL	NO
rs7602534-PREB	rs7602534	2	27592423	2.629e-21	PREB	0.819351	0.0120588	0.762292	0.0159791	aQTL	NO
rs76476582-CAD	rs76476582	2	27594397	8.379e-27	CAD	0.70203	0.0441319	0.453428	0.086715	aQTL	NO
rs76476582-PREB	rs76476582	2	27594397	6.789e-12	PREB	0.0854506	0.197829	0.62073	0.057001	eQTL	NO
rs1528533-CAD	rs1528533	2	27595756	4.942e-09	CAD	0.0292386	-0.114841	0.608701	-0.0270857	eQTL	NO
rs1528533-PREB	rs1528533	2	27595756	6.064e-11	PREB	0.979515	0.0013523	0.902018	0.00648727	aQTL	NO
rs73921518-CAD	rs73921518	2	27597338	3.526e-13	CAD	0.227208	0.156739	0.844594	0.0255283	eQTL	NO
rs73921518-PREB	rs73921518	2	27597338	7.041e-12	PREB	0.00135982	-0.413658	0.706175	0.0488914	eQTL	NO
rs12475426-CAD	rs12475426	2	27599132	6.374e-11	CAD	0.0257437	-0.118658	0.562116	-0.0309848	eQTL	NO
rs12475426-PREB	rs12475426	2	27599132	3.396e-21	PREB	0.934895	0.00434628	0.895836	0.00696953	aQTL	NO
rs1104-CAD	rs1104	2	27599875	4.942e-09	CAD	0.0292039	-0.114882	0.607343	-0.0271925	eQTL	NO
rs1104-PREB	rs1104	2	27599875	1.027e-08	PREB	0.979647	0.00134378	0.900953	0.0065591	aQTL	NO
rs13472-CAD	rs13472	2	27600239	5.504e-18	CAD	0.0223013	-0.120853	0.672218	-0.0224807	eQTL	NO
rs13472-PREB	rs13472	2	27600239	1.181e-13	PREB	0.874186	0.00837435	0.801921	0.0132741	aQTL	NO
rs4582-CAD	rs4582	2	27604279	5.361e-31	CAD	0.0332832	-0.112584	0.747742	-0.0170862	eQTL	NO
rs4582-PREB	rs4582	2	27604279	2.161e-13	PREB	0.84731	0.0101818	0.753324	0.0166259	aQTL	NO
rs76984581-CAD	rs76984581	2	27606586	5.88e-52	CAD	0.0736901	0.122899	0.617185	0.0344814	eQTL	NO
rs76984581-PREB	rs76984581	2	27606586	8.691e-40	PREB	0.00806711	0.181457	0.179031	0.0922598	eQTL	NO
rs1647284-CAD	rs1647284	2	27608115	4.942e-09	CAD	0.0291268	-0.114971	0.606271	-0.0272817	eQTL	NO
rs1647284-PREB	rs1647284	2	27608115	2.557e-09	PREB	0.981205	0.00124126	0.900213	0.00661032	aQTL	NO
rs7594812-CAD	rs7594812	2	27611469	4.942e-09	CAD	0.0291028	-0.115001	0.60588	-0.0273144	eQTL	NO
rs7594812-PREB	rs7594812	2	27611469	1.601e-09	PREB	0.981876	0.00119711	0.899935	0.00662957	aQTL	NO
rs12476704-CAD	rs12476704	2	27613031	2.503e-11	CAD	0.0222141	-0.120987	0.670535	-0.0226138	eQTL	NO
rs12476704-PREB	rs12476704	2	27613031	1.371e-11	PREB	0.876848	0.00819949	0.801066	0.0133387	aQTL	NO
rs11891554-CAD	rs11891554	2	27613617	8.119e-12	CAD	0.228848	0.156106	0.844906	0.025463	eQTL	NO
rs11891554-PREB	rs11891554	2	27613617	7.041e-12	PREB	0.00136042	-0.413424	0.710644	0.0480871	eQTL	NO
rs1083865-CAD	rs1083865	2	27620827	1.447e-60	CAD	0.0288839	-0.115256	0.602329	-0.0276075	eQTL	NO
rs1083865-PREB	rs1083865	2	27620827	1.313e-10	PREB	0.987164	0.000848484	0.897598	0.00679112	aQTL	NO
rs2911712-CAD	rs2911712	2	27626945	3.186e-32	CAD	0.0286866	-0.115482	0.598804	-0.0278962	eQTL	NO
rs2911712-PREB	rs2911712	2	27626945	1.1e-09	PREB	0.992683	0.000484028	0.895185	0.00695709	aQTL	NO
rs7563162-CAD	rs7563162	2	27631191	7.21e-30	CAD	0.0285533	-0.115632	0.59613	-0.0281134	eQTL	NO
rs7563162-PREB	rs7563162	2	27631191	6.646e-11	PREB	0.997074	0.000193666	0.893314	0.00708529	aQTL	NO
rs62131868-CAD	rs62131868	2	27631558	6.203e-12	CAD	0.236044	0.153353	0.844586	0.025455	eQTL	NO
rs62131868-PREB	rs62131868	2	27631558	4.305e-09	PREB	0.0013764	-0.412004	0.728321	0.0449165	eQTL	NO
rs6717803-CAD	rs6717803	2	27634511	6.203e-12	CAD	0.236329	0.153244	0.844611	0.0254482	eQTL	NO
rs6717803-PREB	rs6717803	2	27634511	4.305e-09	PREB	0.00137699	-0.411945	0.728968	0.0448005	eQTL	NO
rs1728918-CAD	rs1728918	2	27635463	3.946e-13	CAD	0.225908	-0.0786974	0.63336	-0.0311014	eQTL	NO
rs1728918-PREB	rs1728918	2	27635463	6.206e-14	PREB	0.0152633	-0.157122	0.525733	-0.041198	eQTL	NO
rs1060525-CAD	rs1060525	2	27635582	1.33e-20	CAD	0.0285405	-0.115648	0.595692	-0.0281486	eQTL	NO
rs1060525-PREB	rs1060525	2	27635582	6.646e-11	PREB	0.997737	0.000149772	0.89291	0.00711271	aQTL	NO
rs2010087-CAD	rs2010087	2	27637235	2.442e-09	CAD	0.0217684	-0.121652	0.659675	-0.0234583	eQTL	NO
rs2010087-PREB	rs2010087	2	27637235	3.153e-13	PREB	0.892395	0.00717292	0.794267	0.0138345	aQTL	NO
rs4665976-CAD	rs4665976	2	27640325	1.33e-20	CAD	0.0285145	-0.115677	0.59528	-0.0281825	eQTL	NO
rs4665976-PREB	rs4665976	2	27640325	8.062e-12	PREB	0.998485	0.000100292	0.892494	0.00714112	aQTL	NO
rs11675428-CAD	rs11675428	2	27642734	7.87e-14	CAD	0.0790172	0.120876	0.638418	0.032465	eQTL	NO
rs11675428-PREB	rs11675428	2	27642734	5.802e-33	PREB	0.0071634	0.184449	0.173912	0.0934952	eQTL	NO
rs1728922-CAD	rs1728922	2	27644464	3.759e-32	CAD	0.0279986	-0.116944	0.530792	-0.0335079	eQTL	NO
rs1728922-PREB	rs1728922	2	27644464	1.048e-09	PREB	0.986478	0.000901942	0.904957	0.00635739	aQTL	NO
rs59644396-CAD	rs59644396	2	27646083	6.374e-11	CAD	0.0257157	-0.117875	0.576207	-0.0296725	eQTL	NO
rs59644396-PREB	rs59644396	2	27646083	3.847e-12	PREB	0.9416	-0.00387139	0.922216	0.00516264	aQTL	NO
rs6547626-CAD	rs6547626	2	27646770	1.33e-20	CAD	0.0284318	-0.115754	0.593627	-0.0283133	eQTL	NO
rs6547626-PREB	rs6547626	2	27646770	8.062e-12	PREB	0.999309	-4.57705e-05	0.891979	0.00717658	aQTL	NO
rs4665978-CAD	rs4665978	2	27648726	6.789e-12	CAD	0.08562	-0.0907161	0.637934	-0.0249301	eQTL	NO
rs4665978-PREB	rs4665978	2	27648726	1.126e-44	PREB	0.1823	-0.0702849	0.784723	0.0144121	eQTL	NO
rs13391837-CAD	rs13391837	2	27649375	8.229e-12	CAD	0.0240201	-0.119651	0.684682	-0.0216295	eQTL	NO
rs13391837-PREB	rs13391837	2	27649375	1.104e-15	PREB	0.928069	0.00478614	0.784712	0.0144908	aQTL	NO
rs1647267-CAD	rs1647267	2	27651054	3.698e-60	CAD	0.0313181	-0.113688	0.619747	-0.0263183	eQTL	NO
rs1647267-PREB	rs1647267	2	27651054	7.499e-13	PREB	0.96598	-0.00225176	0.883119	0.00776577	aQTL	NO
rs780100-CAD	rs780100	2	27652153	3.698e-60	CAD	0.0313315	-0.113678	0.619833	-0.0263117	eQTL	NO
rs780100-PREB	rs780100	2	27652153	7.499e-13	PREB	0.965872	-0.00225887	0.883069	0.00776905	aQTL	NO
rs809673-CAD	rs809673	2	27656036	3.698e-60	CAD	0.0313185	-0.113686	0.619673	-0.0263237	eQTL	NO
rs809673-PREB	rs809673	2	27656036	5.164e-12	PREB	0.965863	-0.00225946	0.883027	0.00777188	aQTL	NO
rs704791-CAD	rs704791	2	27657167	3.198e-60	CAD	0.0303717	-0.114431	0.614092	-0.026768	eQTL	NO
rs704791-PREB	rs704791	2	27657167	5.911e-22	PREB	0.881703	-0.00786343	0.953748	0.00306646	eQTL	NO
rs780102-CAD	rs780102	2	27659491	3.387e-30	CAD	0.0317315	-0.113423	0.61996	-0.0263047	eQTL	NO
rs780102-PREB	rs780102	2	27659491	6.982e-09	PREB	0.970473	-0.00195443	0.879529	0.00800686	aQTL	NO
rs1260341-CAD	rs1260341	2	27663215	3.698e-60	CAD	0.0313185	-0.113686	0.619673	-0.0263237	eQTL	NO
rs1260341-PREB	rs1260341	2	27663215	5.164e-12	PREB	0.965863	-0.00225946	0.883027	0.00777188	aQTL	NO
rs1260342-CAD	rs1260342	2	27663416	7.696e-60	CAD	0.0345651	-0.11142	0.669351	-0.0226128	eQTL	NO
rs1260342-PREB	rs1260342	2	27663416	7.859e-09	PREB	0.960883	-0.00258508	0.865397	0.00893902	aQTL	NO
rs62131871-CAD	rs62131871	2	27667184	2.433e-23	CAD	0.255594	0.145217	0.870914	0.0208252	eQTL	NO
rs62131871-PREB	rs62131871	2	27667184	2.189e-18	PREB	0.00173694	-0.398085	0.761469	0.0387398	eQTL	NO
rs11126999-CAD	rs11126999	2	27670307	8.229e-12	CAD	0.0239457	-0.119713	0.684483	-0.0216437	eQTL	NO
rs11126999-PREB	rs11126999	2	27670307	2.592e-18	PREB	0.929088	0.00471813	0.785427	0.0144413	aQTL	NO
rs78590292-CAD	rs78590292	2	27674125	6.92e-34	CAD	0.505101	0.073395	0.143247	0.161558	aQTL	NO
rs78590292-PREB	rs78590292	2	27674125	3.445e-24	PREB	0.19073	0.143756	0.671743	0.046608	eQTL	NO
rs56076827-CAD	rs56076827	2	27676287	8.229e-12	CAD	0.0239457	-0.119713	0.684483	-0.0216437	eQTL	NO
rs56076827-PREB	rs56076827	2	27676287	2.592e-18	PREB	0.929088	0.00471813	0.785427	0.0144413	aQTL	NO
rs780104-CAD	rs780104	2	27677691	3.698e-60	CAD	0.0313185	-0.113686	0.619673	-0.0263237	eQTL	NO
rs780104-PREB	rs780104	2	27677691	5.164e-12	PREB	0.965863	-0.00225946	0.883027	0.00777188	aQTL	NO
rs79740025-CAD	rs79740025	2	27677763	1.609e-13	CAD	0.113205	0.112902	0.688733	0.0286582	eQTL	NO
rs79740025-PREB	rs79740025	2	27677763	4.41e-21	PREB	0.00808974	0.188113	0.183828	0.0946338	eQTL	NO
rs6734392-CAD	rs6734392	2	27677778	1.931e-12	CAD	0.255263	0.145316	0.868595	0.0212026	eQTL	NO
rs6734392-PREB	rs6734392	2	27677778	4.608e-09	PREB	0.00173211	-0.398183	0.762122	0.03863	eQTL	NO
rs11887784-CAD	rs11887784	2	27679919	2.425e-08	CAD	0.0234776	-0.120788	0.656733	-0.0238046	eQTL	NO
rs11887784-PREB	rs11887784	2	27679919	3.095e-09	PREB	0.805264	0.0131442	0.668364	0.0228504	aQTL	NO
rs780106-CAD	rs780106	2	27681598	3.186e-32	CAD	0.0287934	-0.115263	0.571444	-0.0299692	eQTL	NO
rs780106-PREB	rs780106	2	27681598	1.395e-09	PREB	0.923485	-0.00506296	0.893811	0.00704013	aQTL	NO
rs72819536-CAD	rs72819536	2	27682850	1.801e-23	CAD	0.022447	-0.120606	0.551398	-0.031617	eQTL	NO
rs72819536-PREB	rs72819536	2	27682850	1.032e-13	PREB	0.859803	-0.00933223	0.967131	0.00217834	eQTL	NO
rs780107-CAD	rs780107	2	27684734	3.186e-32	CAD	0.0287934	-0.115263	0.571444	-0.0299692	eQTL	NO
rs780107-PREB	rs780107	2	27684734	2.651e-09	PREB	0.923485	-0.00506296	0.893811	0.00704013	aQTL	NO
rs780110-CAD	rs780110	2	27685388	1.251e-53	CAD	0.0872983	-0.0899929	0.619835	-0.0262101	eQTL	NO
rs780110-PREB	rs780110	2	27685388	2.966e-11	PREB	0.166445	-0.0727216	0.79766	0.01349	eQTL	NO
rs1647276-CAD	rs1647276	2	27688601	1.447e-60	CAD	0.0287934	-0.115263	0.571444	-0.0299692	eQTL	NO
rs1647276-PREB	rs1647276	2	27688601	2.651e-09	PREB	0.923485	-0.00506296	0.893811	0.00704013	aQTL	NO
rs11127013-CAD	rs11127013	2	27692973	2.442e-09	CAD	0.0219581	-0.121263	0.633827	-0.0253301	eQTL	NO
rs11127013-PREB	rs11127013	2	27692973	1.36e-08	PREB	0.971828	0.00186928	0.796151	0.0136806	aQTL	NO
rs1647266-CAD	rs1647266	2	27693485	1.447e-60	CAD	0.0287934	-0.115263	0.571444	-0.0299692	eQTL	NO
rs1647266-PREB	rs1647266	2	27693485	9.521e-09	PREB	0.923485	-0.00506296	0.893811	0.00704013	aQTL	NO
rs780117-CAD	rs780117	2	27698343	2.819e-49	CAD	0.0248338	-0.11816	0.560044	-0.0308267	eQTL	NO
rs780117-PREB	rs780117	2	27698343	3.989e-13	PREB	0.887868	-0.00742449	0.915259	0.00560581	eQTL	NO
rs1260345-CAD	rs1260345	2	27703495	1.137e-11	CAD	0.0114913	-0.130305	0.505928	-0.0344671	eQTL	NO
rs1260345-PREB	rs1260345	2	27703495	5.479e-16	PREB	0.788523	-0.0138353	0.933153	-0.00432879	eQTL	NO
rs1260329-CAD	rs1260329	2	27705437	3.43e-20	CAD	0.00963039	-0.13387	0.488282	-0.036021	eQTL	NO
rs1260329-PREB	rs1260329	2	27705437	9.867e-29	PREB	0.846141	-0.0100399	0.999575	-2.75706e-05	eQTL	NO
rs2272417-CAD	rs2272417	2	27706640	3.089e-38	CAD	0.00841947	-0.137269	0.55303	-0.0310686	eQTL	NO
rs2272417-PREB	rs2272417	2	27706640	4.692e-11	PREB	0.882461	-0.00770795	0.981123	0.00123416	eQTL	NO
rs1260328-CAD	rs1260328	2	27711631	1.317e-15	CAD	0.00855653	-0.136334	0.494205	-0.0356319	eQTL	NO
rs1260328-PREB	rs1260328	2	27711631	7.098e-15	PREB	0.81173	-0.0123588	0.988305	-0.000760936	eQTL	NO
rs11888096-CAD	rs11888096	2	27711705	7.515e-11	CAD	0.254177	0.145627	0.866931	0.0214704	eQTL	NO
rs11888096-PREB	rs11888096	2	27711705	5.261e-11	PREB	0.00169924	-0.398834	0.773176	0.0367777	eQTL	NO
rs7583698-CAD	rs7583698	2	27712408	7.515e-11	CAD	0.253831	0.145732	0.864666	0.0218391	eQTL	NO
rs7583698-PREB	rs7583698	2	27712408	6.586e-16	PREB	0.00169449	-0.398933	0.773813	0.0366712	eQTL	NO
rs1647285-CAD	rs1647285	2	27714511	4.173e-12	CAD	0.0186498	-0.124509	0.501188	-0.0357671	eQTL	NO
rs1647285-PREB	rs1647285	2	27714511	9.296e-23	PREB	0.810619	-0.0126846	0.958225	0.00277429	eQTL	NO
rs2288155-CAD	rs2288155	2	27714526	2.435e-13	CAD	0.0139574	-0.130634	0.559758	-0.031143	eQTL	NO
rs2288155-PREB	rs2288155	2	27714526	1.874e-60	PREB	0.913961	-0.00574322	0.858812	0.00946069	aQTL	NO
rs8395-CAD	rs8395	2	27715207	1.104e-17	CAD	0.0170885	-0.125835	0.624376	-0.0259617	eQTL	NO
rs8395-PREB	rs8395	2	27715207	1.608e-10	PREB	0.969749	-0.00200145	0.837524	0.0108279	aQTL	NO
rs2303369-CAD	rs2303369	2	27715416	1.104e-17	CAD	0.0170188	-0.125919	0.62435	-0.0259648	eQTL	NO
rs2303369-PREB	rs2303369	2	27715416	6.012e-32	PREB	0.968774	-0.00206608	0.838701	0.0107489	aQTL	NO
rs704795-CAD	rs704795	2	27716494	2.503e-11	CAD	0.0221284	-0.120344	0.564742	-0.0304247	eQTL	NO
rs704795-PREB	rs704795	2	27716494	1.032e-13	PREB	0.860154	-0.00926636	0.944143	0.00368703	eQTL	NO
rs780090-CAD	rs780090	2	27718474	3.751e-09	CAD	0.527805	-0.0609236	0.645839	0.0444742	eQTL	NO
rs780090-PREB	rs780090	2	27718474	8.202e-26	PREB	0.173986	-0.130877	0.334118	-0.0930596	eQTL	NO
rs8179205-CAD	rs8179205	2	27720385	1.046e-10	CAD	0.253009	0.145925	0.883628	0.018748	eQTL	NO
rs8179205-PREB	rs8179205	2	27720385	1.573e-18	PREB	0.00184946	-0.395527	0.756278	0.0395874	eQTL	NO
rs813592-CAD	rs813592	2	27721971	4.27e-13	CAD	0.0205395	-0.123861	0.548046	-0.0322705	eQTL	NO
rs813592-PREB	rs813592	2	27721971	3.095e-09	PREB	0.807194	-0.0130509	0.860885	-0.00937668	eQTL	NO
rs1260320-CAD	rs1260320	2	27722416	2.886e-38	CAD	0.0241701	-0.119192	0.6464	-0.0243676	eQTL	NO
rs1260320-PREB	rs1260320	2	27722416	8.283e-15	PREB	0.818238	-0.01215	0.984529	-0.00102578	eQTL	NO
rs715325-CAD	rs715325	2	27725572	1.312e-60	CAD	0.0274835	-0.116778	0.688576	-0.0213269	eQTL	NO
rs715325-PREB	rs715325	2	27725572	1.034e-14	PREB	0.833615	-0.0111263	0.99017	0.000652908	eQTL	NO
rs715326-CAD	rs715326	2	27725761	7.506e-35	CAD	0.0266633	-0.117638	0.771226	-0.015504	eQTL	NO
rs715326-PREB	rs715326	2	27725761	1.1e-09	PREB	0.992459	-0.00050158	0.825873	0.0116817	aQTL	NO
rs2293572-CAD	rs2293572	2	27728777	9.458e-32	CAD	0.0262583	-0.117934	0.801136	-0.0134281	eQTL	NO
rs2293572-PREB	rs2293572	2	27728777	1.435e-09	PREB	0.991265	0.00058092	0.837493	0.0108889	aQTL	NO
rs2293571-CAD	rs2293571	2	27729480	3.186e-32	CAD	0.0287515	-0.116009	0.797904	-0.0136454	eQTL	NO
rs2293571-PREB	rs2293571	2	27729480	8.062e-12	PREB	0.999307	4.60985e-05	0.833906	0.0111282	aQTL	NO
rs8179219-CAD	rs8179219	2	27730817	1.723e-08	CAD	0.237849	0.150714	0.865341	0.0217248	eQTL	NO
rs8179219-PREB	rs8179219	2	27730817	1.975e-18	PREB	0.00180072	-0.396601	0.780406	0.0355666	eQTL	NO
rs1260326-CAD	rs1260326	2	27730940	2.206e-11	CAD	0.117151	-0.0852189	0.26782	-0.0604668	eQTL	NO
rs1260326-PREB	rs1260326	2	27730940	1.449e-26	PREB	0.0102846	-0.139103	0.209928	-0.0681225	eQTL	NO
rs3817588-CAD	rs3817588	2	27731212	1.132e-56	CAD	0.382311	0.0581097	0.813105	-0.0157743	eQTL	NO
rs3817588-PREB	rs3817588	2	27731212	3.782e-13	PREB	0.359217	-0.0608701	0.0381818	-0.137519	aQTL	NO
rs35073769-CAD	rs35073769	2	27731376	1.844e-55	CAD	0.035557	-0.111157	0.891392	-0.0072529	eQTL	NO
rs35073769-PREB	rs35073769	2	27731376	5.293e-09	PREB	0.959494	0.00268518	0.763564	0.0159112	aQTL	NO
rs4425043-CAD	rs4425043	2	27733452	7.98e-14	CAD	0.0364998	-0.110558	0.89575	-0.00695779	eQTL	NO
rs4425043-PREB	rs4425043	2	27733452	7.859e-09	PREB	0.961153	0.00257423	0.763058	0.0159408	aQTL	NO
rs8179225-CAD	rs8179225	2	27737181	1.259e-30	CAD	0.0383462	-0.109393	0.904575	-0.0063599	eQTL	NO
rs8179225-PREB	rs8179225	2	27737181	5.164e-12	PREB	0.965115	0.00230935	0.763003	0.0159299	aQTL	NO
rs780094-CAD	rs780094	2	27741237	4.763e-39	CAD	0.110607	-0.0858921	0.167425	-0.0745497	eQTL	NO
rs780094-PREB	rs780094	2	27741237	1.047e-34	PREB	0.0282957	-0.117755	0.262552	-0.060264	eQTL	NO
rs780093-CAD	rs780093	2	27742603	5.811e-19	CAD	0.10384	-0.0878091	0.169465	-0.0744048	eQTL	NO
rs780093-PREB	rs780093	2	27742603	4.225e-59	PREB	0.0254559	-0.120303	0.232935	-0.0643398	eQTL	NO
rs780092-CAD	rs780092	2	27743154	9.521e-09	CAD	0.925428	0.00680682	0.265458	-0.0811781	aQTL	NO
rs780092-PREB	rs780092	2	27743154	1.039e-55	PREB	0.0947266	-0.121173	0.0521789	-0.140825	aQTL	NO
rs814295-CAD	rs814295	2	27743215	1.092e-14	CAD	0.88631	0.0103866	0.214478	-0.0903864	aQTL	NO
rs814295-PREB	rs814295	2	27743215	5.43e-14	PREB	0.0553404	-0.138764	0.0283684	-0.158766	aQTL	NO
rs11681351-CAD	rs11681351	2	27743423	1.31e-60	CAD	0.0299705	-0.114795	0.646255	-0.0243835	eQTL	NO
rs11681351-PREB	rs11681351	2	27743423	4.881e-17	PREB	0.68824	0.0212174	0.723876	0.0186912	eQTL	NO
rs13022659-CAD	rs13022659	2	27743630	1.972e-46	CAD	0.0296043	-0.115072	0.638002	-0.025	eQTL	NO
rs13022659-PREB	rs13022659	2	27743630	2.679e-11	PREB	0.70642	0.0199214	0.743564	0.017311	eQTL	NO
rs8179252-CAD	rs8179252	2	27746832	4.942e-09	CAD	0.0291993	-0.115581	0.629166	-0.0257087	eQTL	NO
rs8179252-PREB	rs8179252	2	27746832	1.404e-09	PREB	0.715048	0.0193462	0.747801	0.0170478	eQTL	NO
rs1260334-CAD	rs1260334	2	27748597	1.052e-34	CAD	0.0303384	-0.118381	0.156378	-0.0777737	eQTL	NO
rs1260334-PREB	rs1260334	2	27748597	2.154e-13	PREB	0.24053	-0.0641151	0.154873	-0.0777324	aQTL	NO
rs1260333-CAD	rs1260333	2	27748624	1.972e-46	CAD	0.0294687	-0.118483	0.148756	-0.0788803	eQTL	NO
rs1260333-PREB	rs1260333	2	27748624	8.838e-09	PREB	0.273445	-0.0595664	0.176442	-0.073546	aQTL	NO
rs6744393-CAD	rs6744393	2	27750139	3.857e-09	CAD	0.984055	0.00146215	0.271019	-0.0807223	aQTL	NO
rs6744393-PREB	rs6744393	2	27750139	2.283e-11	PREB	0.0950208	-0.121791	0.0588916	-0.137838	aQTL	NO
rs62131879-CAD	rs62131879	2	27755112	1.523e-73	CAD	0.437249	0.0519394	0.560059	-0.0390773	eQTL	NO
rs62131879-PREB	rs62131879	2	27755112	4.251e-41	PREB	0.0837117	-0.115324	0.63472	-0.0317269	eQTL	NO
rs4665987-CAD	rs4665987	2	27755825	1.978e-53	CAD	0.0716113	0.109485	0.0833211	0.10555	eQTL	NO
rs4665987-PREB	rs4665987	2	27755825	2.658e-30	PREB	0.0389708	0.125186	0.192862	0.079074	eQTL	NO
rs4665381-CAD	rs4665381	2	27757150	1.396e-30	CAD	0.0491496	0.103797	0.254666	0.0603274	eQTL	NO
rs4665381-PREB	rs4665381	2	27757150	1.077e-08	PREB	0.974167	0.00170779	0.763217	0.0158956	aQTL	NO
rs10181342-CAD	rs10181342	2	27757343	6.99e-183	CAD	0.450958	0.050277	0.558462	-0.0391403	eQTL	NO
rs10181342-PREB	rs10181342	2	27757343	2.139e-52	PREB	0.0883619	-0.113353	0.652065	-0.0300373	eQTL	NO
rs12473139-CAD	rs12473139	2	27765587	6.32e-40	CAD	0.0725125	0.109091	0.0858702	0.104643	eQTL	NO
rs12473139-PREB	rs12473139	2	27765587	8.072e-11	PREB	0.0372528	0.126247	0.185698	0.0803272	eQTL	NO
rs4665991-CAD	rs4665991	2	27766284	1.465e-53	CAD	0.0700192	0.110106	0.0841089	0.105284	eQTL	NO
rs4665991-PREB	rs4665991	2	27766284	1.207e-30	PREB	0.0360133	0.127139	0.190115	0.0795655	eQTL	NO
rs1972669-CAD	rs1972669	2	27767107	5.639e-31	CAD	0.0498323	0.103454	0.259439	0.0597066	eQTL	NO
rs1972669-PREB	rs1972669	2	27767107	5.293e-09	PREB	0.960552	0.00260765	0.748936	0.0168812	aQTL	NO
rs62141278-CAD	rs62141278	2	27768381	2.842e-65	CAD	0.452077	0.050133	0.559105	-0.0390609	eQTL	NO
rs62141278-PREB	rs62141278	2	27768381	3.422e-12	PREB	0.0885727	-0.113233	0.651341	-0.0300923	eQTL	NO
rs6749052-CAD	rs6749052	2	27772879	2.65e-220	CAD	0.0499729	0.103373	0.259689	0.0596654	eQTL	NO
rs6749052-PREB	rs6749052	2	27772879	5.293e-09	PREB	0.959571	0.00267208	0.747935	0.016948	aQTL	NO
rs2384627-CAD	rs2384627	2	27774449	8.156e-75	CAD	0.452489	0.0500742	0.559091	-0.0390521	eQTL	NO
rs2384627-PREB	rs2384627	2	27774449	3.422e-12	PREB	0.0888411	-0.113108	0.652651	-0.0299635	eQTL	NO
rs2384628-CAD	rs2384628	2	27774702	3.856e-12	CAD	0.0158062	0.127898	0.280091	0.0575015	eQTL	NO
rs2384628-PREB	rs2384628	2	27774702	1.906e-36	PREB	0.506433	0.0352143	0.340429	0.0505449	aQTL	NO
rs6706610-CAD	rs6706610	2	27778091	1.996e-46	CAD	0.0506787	0.103049	0.260798	0.059522	eQTL	NO
rs6706610-PREB	rs6706610	2	27778091	5.293e-09	PREB	0.960154	0.0026333	0.745863	0.0170909	aQTL	NO
rs12995461-CAD	rs12995461	2	27778167	3.436e-11	CAD	0.0708079	0.109824	0.0847131	0.105105	eQTL	NO
rs12995461-PREB	rs12995461	2	27778167	1.207e-30	PREB	0.036007	0.127174	0.188353	0.0799017	eQTL	NO
rs10179872-CAD	rs10179872	2	27778572	6.034e-59	CAD	0.0707471	0.109719	0.0852619	0.104798	eQTL	NO
rs10179872-PREB	rs10179872	2	27778572	7.696e-60	PREB	0.0347019	0.12793	0.175469	0.0821939	eQTL	NO
rs4665382-CAD	rs4665382	2	27783801	9.788e-43	CAD	0.0682416	0.110749	0.0835205	0.105426	eQTL	NO
rs4665382-PREB	rs4665382	2	27783801	1.394e-23	PREB	0.0334214	0.128894	0.178533	0.0816462	eQTL	NO
rs62141292-CAD	rs62141292	2	27784300	2.246e-80	CAD	0.453003	0.0499986	0.560474	-0.0389003	eQTL	NO
rs62141292-PREB	rs62141292	2	27784300	6.927e-12	PREB	0.0891654	-0.112951	0.653433	-0.0298801	eQTL	NO
rs10208529-CAD	rs10208529	2	27786188	3.436e-11	CAD	0.0707703	0.109688	0.0854633	0.104709	eQTL	NO
rs10208529-PREB	rs10208529	2	27786188	7.696e-60	PREB	0.0344729	0.128065	0.173921	0.0824724	eQTL	NO
rs60854669-CAD	rs60854669	2	27786929	5.74e-175	CAD	0.449034	0.0504274	0.561749	-0.0387651	eQTL	NO
rs60854669-PREB	rs60854669	2	27786929	3.302e-13	PREB	0.0905843	-0.112429	0.662586	-0.0290317	eQTL	NO
rs965813-CAD	rs965813	2	27789861	3.277e-40	CAD	0.453378	0.0499477	0.560952	-0.0388455	eQTL	NO
rs965813-PREB	rs965813	2	27789861	6.927e-12	PREB	0.0892741	-0.112892	0.653175	-0.0298983	eQTL	NO
rs4665383-CAD	rs4665383	2	27791555	9.788e-43	CAD	0.068322	0.110701	0.0837474	0.105333	eQTL	NO
rs4665383-PREB	rs4665383	2	27791555	5.361e-31	PREB	0.0332817	0.128977	0.177463	0.0818355	eQTL	NO
rs59876138-CAD	rs59876138	2	27792323	1.14e-181	CAD	0.449378	0.0503792	0.56197	-0.0387355	eQTL	NO
rs59876138-PREB	rs59876138	2	27792323	3.302e-13	PREB	0.0905848	-0.112407	0.66223	-0.0290586	eQTL	NO
rs7577311-CAD	rs7577311	2	27793921	3.436e-11	CAD	0.070823	0.10965	0.0856748	0.104622	eQTL	NO
rs7577311-PREB	rs7577311	2	27793921	5.269e-55	PREB	0.0343017	0.128167	0.172864	0.0826622	eQTL	NO
rs4260197-CAD	rs4260197	2	27794150	1.052e-34	CAD	0.0303058	0.114218	0.302243	0.0546253	eQTL	NO
rs4260197-PREB	rs4260197	2	27794150	2.501e-08	PREB	0.62324	0.0258986	0.407576	0.0436752	aQTL	NO
rs77535061-CAD	rs77535061	2	27796159	1.804e-08	CAD	0.661137	0.0496989	0.183008	0.151314	aQTL	NO
rs77535061-PREB	rs77535061	2	27796159	1.945e-14	PREB	0.256611	0.128334	0.795264	0.0293821	eQTL	NO
rs10165098-CAD	rs10165098	2	27796526	6.698e-11	CAD	0.058332	0.0995021	0.355111	0.048788	eQTL	NO
rs10165098-PREB	rs10165098	2	27796526	4.007e-11	PREB	0.838401	0.0107126	0.669093	0.0224608	aQTL	NO
rs6704596-CAD	rs6704596	2	27796927	2.91e-175	CAD	0.449773	0.0503279	0.562182	-0.0387088	eQTL	NO
rs6704596-PREB	rs6704596	2	27796927	3.302e-13	PREB	0.0906729	-0.11236	0.662122	-0.0290642	eQTL	NO
rs1919125-CAD	rs1919125	2	27801403	3.064e-64	CAD	0.0493653	0.103507	0.257936	0.0598037	eQTL	NO
rs1919125-PREB	rs1919125	2	27801403	3.396e-21	PREB	0.935365	0.004269	0.723307	0.0186459	aQTL	NO
rs1919126-CAD	rs1919126	2	27801418	3.064e-64	CAD	0.0493653	0.103507	0.257936	0.0598037	eQTL	NO
rs1919126-PREB	rs1919126	2	27801418	3.396e-21	PREB	0.935365	0.004269	0.723307	0.0186459	aQTL	NO
rs1919127-CAD	rs1919127	2	27801493	3.436e-11	CAD	0.0710113	0.109534	0.0862324	0.104395	eQTL	NO
rs1919127-PREB	rs1919127	2	27801493	8.687e-28	PREB	0.0338759	0.12842	0.169111	0.0833563	eQTL	NO
rs1919128-CAD	rs1919128	2	27801759	9.788e-43	CAD	0.0683777	0.110653	0.0840007	0.105223	eQTL	NO
rs1919128-PREB	rs1919128	2	27801759	5.361e-31	PREB	0.0331548	0.12904	0.176112	0.0820723	eQTL	NO
rs3811644-CAD	rs3811644	2	27802805	4.098e-69	CAD	0.453969	0.049844	0.561479	-0.0387634	eQTL	NO
rs3811644-PREB	rs3811644	2	27802805	1.043e-35	PREB	0.0925699	-0.111663	0.676214	-0.0277666	eQTL	NO
rs13026621-CAD	rs13026621	2	27807624	1.117e-59	CAD	0.0455193	0.105645	0.2807	0.0572081	eQTL	NO
rs13026621-PREB	rs13026621	2	27807624	6.647e-40	PREB	0.907418	0.00614111	0.661302	0.0231456	aQTL	NO
rs6734059-CAD	rs6734059	2	27808154	5.9e-165	CAD	0.431602	0.0524688	0.517356	-0.0433198	eQTL	NO
rs6734059-PREB	rs6734059	2	27808154	6.046e-73	PREB	0.099346	-0.109664	0.734826	-0.0225717	eQTL	NO
rs12478841-CAD	rs12478841	2	27811722	3.436e-11	CAD	0.0710875	0.109577	0.0865462	0.104361	eQTL	NO
rs12478841-PREB	rs12478841	2	27811722	1.255e-32	PREB	0.0349926	0.127714	0.173051	0.0826485	eQTL	NO
rs6760250-CAD	rs6760250	2	27812252	3.436e-11	CAD	0.0710914	0.109576	0.0865487	0.10436	eQTL	NO
rs6760250-PREB	rs6760250	2	27812252	1.255e-32	PREB	0.0349941	0.127713	0.173034	0.082652	eQTL	NO
rs4665995-CAD	rs4665995	2	27813827	7.938e-60	CAD	0.0452399	0.105792	0.282807	0.0569645	eQTL	NO
rs4665995-PREB	rs4665995	2	27813827	1.48e-38	PREB	0.90503	0.00630092	0.656115	0.0235267	aQTL	NO
rs13022873-CAD	rs13022873	2	27815510	1.978e-53	CAD	0.0714938	0.109426	0.0869355	0.104238	eQTL	NO
rs13022873-PREB	rs13022873	2	27815510	1.255e-32	PREB	0.0348798	0.1278	0.172687	0.0827229	eQTL	NO
rs62138965-CAD	rs62138965	2	27816593	1.599e-23	CAD	0.427595	0.0529151	0.512183	-0.0438468	eQTL	NO
rs62138965-PREB	rs62138965	2	27816593	4.808e-22	PREB	0.100794	-0.109175	0.748025	-0.0214032	eQTL	NO
rs1919129-CAD	rs1919129	2	27818721	7.205e-40	CAD	0.426598	0.0530441	0.507522	-0.0443445	eQTL	NO
rs1919129-PREB	rs1919129	2	27818721	7.929e-71	PREB	0.0960365	-0.110757	0.713399	-0.0244779	eQTL	NO
rs62138966-CAD	rs62138966	2	27819172	6.46e-44	CAD	0.424686	0.0532392	0.511542	-0.0439055	eQTL	NO
rs62138966-PREB	rs62138966	2	27819172	1.715e-23	PREB	0.102193	-0.108711	0.755147	-0.0207743	eQTL	NO
rs56725354-CAD	rs56725354	2	27824168	9.889e-42	CAD	0.423322	0.0533879	0.508515	-0.0442139	eQTL	NO
rs56725354-PREB	rs56725354	2	27824168	7.764e-63	PREB	0.102917	-0.108466	0.760382	-0.0203128	eQTL	NO
rs12467476-CAD	rs12467476	2	27825715	1.495e-45	CAD	0.0690908	0.110428	0.0851092	0.104905	eQTL	NO
rs12467476-PREB	rs12467476	2	27825715	8.687e-28	PREB	0.033823	0.128624	0.176579	0.0820272	eQTL	NO
rs12464616-CAD	rs12464616	2	27827092	1.495e-45	CAD	0.0690984	0.110425	0.0851143	0.104903	eQTL	NO
rs12464616-PREB	rs12464616	2	27827092	8.687e-28	PREB	0.033826	0.128622	0.176544	0.0820341	eQTL	NO
rs2141372-CAD	rs2141372	2	27827196	1.004e-88	CAD	0.433877	0.0521866	0.482739	-0.0469426	eQTL	NO
rs2141372-PREB	rs2141372	2	27827196	2.326e-18	PREB	0.106023	-0.10751	0.775472	-0.018999	eQTL	NO
rs6719960-CAD	rs6719960	2	27830067	3.158e-11	CAD	0.424092	0.053318	0.502477	-0.0448611	eQTL	NO
rs6719960-PREB	rs6719960	2	27830067	4.352e-70	PREB	0.0972483	-0.110328	0.721974	-0.0237072	eQTL	NO
rs6547734-CAD	rs6547734	2	27830990	7.441e-43	CAD	0.0446589	0.106094	0.28743	0.0564289	eQTL	NO
rs6547734-PREB	rs6547734	2	27830990	6.253e-11	PREB	0.899911	0.00664326	0.645046	0.0243423	aQTL	NO
rs6547735-CAD	rs6547735	2	27831607	3.62e-90	CAD	0.407044	0.0553198	0.508319	-0.0442638	eQTL	NO
rs6547735-PREB	rs6547735	2	27831607	1.715e-23	PREB	0.102285	-0.108737	0.746444	-0.0215495	eQTL	NO
rs2384656-CAD	rs2384656	2	27832055	1.978e-53	CAD	0.0716968	0.109358	0.0870728	0.104202	eQTL	NO
rs2384656-PREB	rs2384656	2	27832055	1.255e-32	PREB	0.0349736	0.127746	0.171994	0.0828638	eQTL	NO
rs1881397-CAD	rs1881397	2	27832285	5.978e-09	CAD	0.631563	0.0308193	0.634749	-0.0306188	eQTL	NO
rs1881397-PREB	rs1881397	2	27832285	1.026e-44	PREB	0.0406741	-0.131121	0.405265	-0.0534096	eQTL	NO
rs6718128-CAD	rs6718128	2	27833752	7.441e-43	CAD	0.0443891	0.106241	0.28729	0.0564523	eQTL	NO
rs6718128-PREB	rs6718128	2	27833752	6.253e-11	PREB	0.900757	0.00658765	0.646266	0.0242555	aQTL	NO
rs12987055-CAD	rs12987055	2	27834152	1.465e-53	CAD	0.069375	0.110335	0.0851742	0.104902	eQTL	NO
rs12987055-PREB	rs12987055	2	27834152	5.269e-55	PREB	0.0342323	0.128353	0.174503	0.0824366	eQTL	NO
rs4665999-CAD	rs4665999	2	27834444	3.108e-56	CAD	0.0467458	0.10497	0.293651	0.0556484	eQTL	NO
rs4665999-PREB	rs4665999	2	27834444	2.308e-21	PREB	0.937541	-0.00413468	0.822843	0.0118193	aQTL	NO
rs78170284-CAD	rs78170284	2	27835082	1.009e-08	CAD	0.421513	0.0535894	0.506972	-0.0443691	eQTL	NO
rs78170284-PREB	rs78170284	2	27835082	2.326e-18	PREB	0.106123	-0.107456	0.759168	-0.0204164	eQTL	NO
rs11127071-CAD	rs11127071	2	27838058	1.117e-59	CAD	0.045748	0.105621	0.288636	0.0563205	eQTL	NO
rs11127071-PREB	rs11127071	2	27838058	1.616e-28	PREB	0.872763	0.00846383	0.62732	0.0256698	aQTL	NO
rs1881395-CAD	rs1881395	2	27838549	2.01e-10	CAD	0.419209	0.0538407	0.506694	-0.0443859	eQTL	NO
rs1881395-PREB	rs1881395	2	27838549	2.997e-10	PREB	0.109845	-0.106299	0.734907	-0.0225432	eQTL	NO
rs6737921-CAD	rs6737921	2	27839107	3.253e-23	CAD	0.0461473	0.105436	0.289134	0.0562672	eQTL	NO
rs6737921-PREB	rs6737921	2	27839107	6.494e-11	PREB	0.865071	0.00898103	0.62198	0.0260709	aQTL	NO
rs4666000-CAD	rs4666000	2	27839369	9.784e-12	CAD	0.125535	0.0914265	0.0721341	0.107592	aQTL	NO
rs4666000-PREB	rs4666000	2	27839369	5.872e-19	PREB	0.104798	0.0966142	0.387243	0.0515625	eQTL	NO
rs2068834-CAD	rs2068834	2	27839539	9.784e-12	CAD	0.125669	0.0913953	0.0721609	0.107583	aQTL	NO
rs2068834-PREB	rs2068834	2	27839539	7.925e-19	PREB	0.104764	0.0966248	0.386778	0.0516138	eQTL	NO
rs7571558-CAD	rs7571558	2	27839832	9.068e-46	CAD	0.425604	0.0530758	0.502172	-0.0448352	eQTL	NO
rs7571558-PREB	rs7571558	2	27839832	5.097e-25	PREB	0.112502	-0.105457	0.734151	-0.0225979	eQTL	NO
rs4666002-CAD	rs4666002	2	27840640	6.256e-11	CAD	0.0747808	0.108357	0.0867286	0.104473	eQTL	NO
rs4666002-PREB	rs4666002	2	27840640	5.269e-55	PREB	0.0340764	0.128574	0.162898	0.0847833	eQTL	NO
rs6756238-CAD	rs6756238	2	27841305	1.713e-18	CAD	0.0478791	0.10461	0.291292	0.0560146	eQTL	NO
rs6756238-PREB	rs6756238	2	27841305	1.901e-17	PREB	0.834784	0.0110233	0.601104	0.0276438	aQTL	NO
rs1881396-CAD	rs1881396	2	27844601	5.1e-133	CAD	0.437833	0.0514132	0.564948	-0.0382492	eQTL	NO
rs1881396-PREB	rs1881396	2	27844601	3.529e-10	PREB	0.138828	-0.0978486	0.830623	-0.0141586	eQTL	NO
rs1528404-CAD	rs1528404	2	27846603	5.361e-31	CAD	0.0325847	0.113411	0.338347	0.0510197	eQTL	NO
rs1528404-PREB	rs1528404	2	27846603	1.5e-102	PREB	0.56715	0.030358	0.363278	0.048246	aQTL	NO
rs1528403-CAD	rs1528403	2	27846645	9.192e-16	CAD	0.0176835	0.124536	0.34857	0.0494354	eQTL	NO
rs1528403-PREB	rs1528403	2	27846645	1.215e-09	PREB	0.348341	0.0492276	0.224883	0.063726	aQTL	NO
rs2384654-CAD	rs2384654	2	27847364	1.31e-60	CAD	0.0298636	0.11496	0.29729	0.0553979	eQTL	NO
rs2384654-PREB	rs2384654	2	27847364	6.92e-34	PREB	0.5052	0.035259	0.399778	0.0445744	aQTL	NO
rs6749426-CAD	rs6749426	2	27847606	1.248e-10	CAD	0.017941	0.124242	0.347952	0.0494932	eQTL	NO
rs6749426-PREB	rs6749426	2	27847606	1.583e-09	PREB	0.369008	0.0471511	0.242259	0.0613961	aQTL	NO
rs62138973-CAD	rs62138973	2	27847642	2.388e-15	CAD	0.780051	0.0270565	0.681808	-0.0398362	aQTL	NO
rs62138973-PREB	rs62138973	2	27847642	2.581e-11	PREB	0.213951	0.120126	0.326352	0.0949395	eQTL	NO
rs4665384-CAD	rs4665384	2	27848397	1.248e-10	CAD	0.0179347	0.124252	0.34804	0.0494856	eQTL	NO
rs4665384-PREB	rs4665384	2	27848397	8.61e-09	PREB	0.368327	0.0472195	0.2419	0.0614445	aQTL	NO
rs12615690-CAD	rs12615690	2	27851120	2.395e-13	CAD	0.0214673	0.120437	0.381561	0.0460321	eQTL	NO
rs12615690-PREB	rs12615690	2	27851120	1.977e-81	PREB	0.449281	0.0396195	0.249279	0.0603439	aQTL	NO
rs3749147-CAD	rs3749147	2	27851918	4.069e-26	CAD	0.160061	0.0858262	0.138945	0.0906505	aQTL	NO
rs3749147-PREB	rs3749147	2	27851918	2.654e-55	PREB	0.0526272	0.118101	0.196491	0.0788119	eQTL	NO
rs6547738-CAD	rs6547738	2	27852637	9.192e-16	CAD	0.0176545	0.124591	0.346005	0.0497084	eQTL	NO
rs6547738-PREB	rs6547738	2	27852637	1.917e-15	PREB	0.357664	0.0482931	0.236824	0.0621283	aQTL	NO
rs13002853-CAD	rs13002853	2	27853245	3.302e-12	CAD	0.1749	0.0826132	0.156688	0.0864876	aQTL	NO
rs13002853-PREB	rs13002853	2	27853245	1.43e-13	PREB	0.0576435	0.115319	0.218382	0.0748632	eQTL	NO
rs6547740-CAD	rs6547740	2	27854369	1.312e-60	CAD	0.0275024	0.116295	0.272463	0.0581391	eQTL	NO
rs6547740-PREB	rs6547740	2	27854369	1.136e-59	PREB	0.587918	0.0285818	0.432421	0.0414269	aQTL	NO
rs34502053-CAD	rs34502053	2	27854524	2.319e-11	CAD	0.160744	0.0857364	0.141495	0.090123	aQTL	NO
rs34502053-PREB	rs34502053	2	27854524	6.17e-220	PREB	0.0503967	0.119301	0.190322	0.0799564	eQTL	NO
rs4666004-CAD	rs4666004	2	27855052	1.248e-10	CAD	0.0178336	0.124209	0.340482	0.0502047	eQTL	NO
rs4666004-PREB	rs4666004	2	27855052	8.33e-12	PREB	0.353767	0.0486126	0.22268	0.0639456	aQTL	NO
rs4666005-CAD	rs4666005	2	27855239	3.985e-16	CAD	0.0181065	0.123976	0.342787	0.0499901	eQTL	NO
rs4666005-PREB	rs4666005	2	27855239	6.309e-13	PREB	0.35617	0.0483943	0.226465	0.0634572	aQTL	NO
rs10173720-CAD	rs10173720	2	27855397	1.737e-12	CAD	0.151221	0.0933089	0.701861	-0.024976	eQTL	NO
rs10173720-PREB	rs10173720	2	27855397	7.834e-18	PREB	0.350423	-0.0606217	0.909278	0.00740394	eQTL	NO
rs6547741-CAD	rs6547741	2	27855924	1.312e-60	CAD	0.0274825	0.11631	0.272329	0.0581553	eQTL	NO
rs6547741-PREB	rs6547741	2	27855924	9.27e-40	PREB	0.587805	0.0285906	0.432401	0.0414288	aQTL	NO
rs1528402-CAD	rs1528402	2	27857517	1.312e-60	CAD	0.0274322	0.116349	0.271976	0.0581986	eQTL	NO
rs1528402-PREB	rs1528402	2	27857517	3.154e-20	PREB	0.587362	0.0286246	0.432046	0.041461	aQTL	NO
rs4666009-CAD	rs4666009	2	27857992	9.458e-32	CAD	0.0262842	0.117392	0.261144	0.0596153	eQTL	NO
rs4666009-PREB	rs4666009	2	27857992	1.602e-09	PREB	0.614724	0.0265886	0.453766	0.0395895	aQTL	NO
rs2141371-CAD	rs2141371	2	27860258	2.297e-24	CAD	0.180242	-0.082948	0.98974	-0.00079882	eQTL	NO
rs2141371-PREB	rs2141371	2	27860258	1.651e-08	PREB	0.267313	0.0685528	0.652804	0.0278267	eQTL	NO
rs77350364-CAD	rs77350364	2	27866139	5.811e-19	CAD	0.103944	0.106168	0.96648	-0.00275426	eQTL	NO
rs77350364-PREB	rs77350364	2	27866139	1.122e-22	PREB	0.233607	-0.0776626	0.928257	0.00587667	eQTL	NO
rs8731-CAD	rs8731	2	27873326	7.764e-63	CAD	0.10325	0.106385	0.972075	-0.0022944	eQTL	NO
rs8731-PREB	rs8731	2	27873326	3.118e-16	PREB	0.232468	-0.0778553	0.93041	0.00570006	eQTL	NO
rs4666010-CAD	rs4666010	2	27878686	4.912e-22	CAD	0.102347	0.106659	0.976367	-0.00194162	eQTL	NO
rs4666010-PREB	rs4666010	2	27878686	3.118e-16	PREB	0.232891	-0.077781	0.929159	0.00580253	eQTL	NO
rs2272406-CAD	rs2272406	2	27892023	8.168e-25	CAD	0.121453	0.104594	0.256488	0.0768849	eQTL	NO
rs2272406-PREB	rs2272406	2	27892023	2.28e-11	PREB	0.414293	0.0550672	0.594724	0.0359095	eQTL	NO
rs2178198-CAD	rs2178198	2	27895073	4.692e-11	CAD	0.883598	0.0112136	0.792534	-0.020202	aQTL	NO
rs2178198-PREB	rs2178198	2	27895073	2.442e-09	PREB	0.0216168	0.175274	0.107528	0.122988	eQTL	NO
rs76586169-CAD	rs76586169	2	27897835	4.277e-37	CAD	0.107258	0.117912	0.652068	0.0331316	eQTL	NO
rs76586169-PREB	rs76586169	2	27897835	2.129e-09	PREB	0.636689	-0.0345446	0.90488	0.00874494	eQTL	NO
rs72613829-CAD	rs72613829	2	27902987	2.53e-41	CAD	0.108091	0.117681	0.652782	0.0330722	eQTL	NO
rs72613829-PREB	rs72613829	2	27902987	5.978e-09	PREB	0.632559	-0.0349824	0.910826	0.00819924	eQTL	NO
rs13023094-CAD	rs13023094	2	27910706	1.841e-11	CAD	0.127661	0.102353	0.236898	0.0797211	eQTL	NO
rs13023094-PREB	rs13023094	2	27910706	8.361e-36	PREB	0.383186	0.0585157	0.498074	0.0454918	eQTL	NO
rs13030973-CAD	rs13030973	2	27928797	1.965e-12	CAD	0.163663	0.0937132	0.277071	0.073358	eQTL	NO
rs13030973-PREB	rs13030973	2	27928797	3.224e-09	PREB	0.409662	0.0553958	0.468134	0.0487743	eQTL	NO
rs4665385-CAD	rs4665385	2	27930837	5.872e-19	CAD	0.105245	0.118654	0.605718	0.0379494	eQTL	NO
rs4665385-PREB	rs4665385	2	27930837	1.098e-09	PREB	0.629398	-0.0353122	0.906907	0.00856225	eQTL	NO
rs6727388-CAD	rs6727388	2	27932587	2.478e-24	CAD	0.142297	0.0988302	0.256686	0.0766404	eQTL	NO
rs6727388-PREB	rs6727388	2	27932587	1.03e-99	PREB	0.397107	0.0569613	0.482146	0.047307	eQTL	NO
rs4616435-CAD	rs4616435	2	27933642	1.701e-20	CAD	0.14248	0.0988094	0.257288	0.0765626	eQTL	NO
rs4616435-PREB	rs4616435	2	27933642	1.291e-31	PREB	0.395696	0.0571458	0.479507	0.0476042	eQTL	NO
rs58199976-CAD	rs58199976	2	27934524	3.86e-12	CAD	0.0779137	0.10784	0.987674	0.000948762	eQTL	NO
rs58199976-PREB	rs58199976	2	27934524	6.155e-14	PREB	0.700042	-0.0235489	0.48491	0.0427077	aQTL	NO
rs6727215-CAD	rs6727215	2	27934731	1.701e-20	CAD	0.142719	0.0987726	0.257844	0.0764905	eQTL	NO
rs6727215-PREB	rs6727215	2	27934731	1.551e-42	PREB	0.394373	0.0573188	0.476759	0.0479131	eQTL	NO
rs4665386-CAD	rs4665386	2	27935352	4.18e-11	CAD	0.0654756	0.13756	0.558854	0.0438264	eQTL	NO
rs4665386-PREB	rs4665386	2	27935352	1.544e-09	PREB	0.593882	-0.0397921	0.97683	0.00216878	eQTL	NO
rs115386260-CAD	rs115386260	2	27939071	2.478e-24	CAD	0.141767	0.103051	0.986461	-0.00119455	eQTL	NO
rs115386260-PREB	rs115386260	2	27939071	6.755e-11	PREB	0.54569	-0.0423295	0.990538	0.000831308	eQTL	NO
rs6742571-CAD	rs6742571	2	27941888	4.558e-12	CAD	0.0911128	-0.110418	0.911256	-0.00731226	eQTL	NO
rs6742571-PREB	rs6742571	2	27941888	4.057e-12	PREB	0.233937	0.0776862	0.892661	-0.00881604	eQTL	NO
rs1881394-CAD	rs1881394	2	27949052	5.965e-14	CAD	0.144906	0.104575	0.621954	0.0354972	eQTL	NO
rs1881394-PREB	rs1881394	2	27949052	7.205e-40	PREB	0.426673	-0.0569494	0.944738	-0.00496979	eQTL	NO
rs867282-CAD	rs867282	2	27951658	6.333e-22	CAD	0.143248	-0.0917474	0.927211	0.00574661	eQTL	NO
rs867282-PREB	rs867282	2	27951658	1.882e-14	PREB	0.24857	0.0722074	0.772241	-0.0181312	eQTL	NO
rs2384655-CAD	rs2384655	2	27952235	5.965e-14	CAD	0.144573	-0.0909913	0.997967	0.000159488	eQTL	NO
rs2384655-PREB	rs2384655	2	27952235	2.745e-24	PREB	0.180599	0.0833602	0.917962	-0.00642028	eQTL	NO
rs12994085-CAD	rs12994085	2	27952406	5.965e-14	CAD	0.144666	-0.0909853	0.996297	0.000290522	eQTL	NO
rs12994085-PREB	rs12994085	2	27952406	1.126e-44	PREB	0.182217	0.083066	0.915166	-0.00664103	eQTL	NO
rs6753736-CAD	rs6753736	2	27958855	6.252e-22	CAD	0.140547	-0.0920281	0.98689	0.00102978	eQTL	NO
rs6753736-PREB	rs6753736	2	27958855	6.377e-15	PREB	0.208237	0.0784542	0.8545	-0.0114448	eQTL	NO
rs62139017-CAD	rs62139017	2	27960776	5.911e-22	CAD	0.880829	0.0118245	0.886763	-0.0112636	eQTL	NO
rs62139017-PREB	rs62139017	2	27960776	1.248e-10	PREB	0.017906	0.186016	0.0646555	0.145357	eQTL	NO
rs1317580-CAD	rs1317580	2	27961344	1.172e-32	CAD	0.0336684	0.136733	0.21821	0.0795769	eQTL	NO
rs1317580-PREB	rs1317580	2	27961344	9.867e-29	PREB	0.845737	0.012522	0.344775	0.0608187	aQTL	NO
rs75429814-CAD	rs75429814	2	27961614	3.782e-13	CAD	0.359678	0.0637477	0.982085	-0.00156771	eQTL	NO
rs75429814-PREB	rs75429814	2	27961614	1.313e-44	PREB	0.393058	-0.0593332	0.988946	0.000963247	eQTL	NO
rs13023194-CAD	rs13023194	2	27967260	1.447e-60	CAD	0.0288014	0.157063	0.100777	0.118327	eQTL	NO
rs13023194-PREB	rs13023194	2	27967260	9.95e-26	PREB	0.158886	0.101131	0.068747	0.130657	aQTL	NO
rs9967838-CAD	rs9967838	2	27968454	1.126e-44	CAD	0.181522	-0.0833234	0.963524	0.00286197	eQTL	NO
rs9967838-PREB	rs9967838	2	27968454	6.303e-19	PREB	0.100483	0.102212	0.805552	0.0153414	eQTL	NO
rs9677663-CAD	rs9677663	2	27972445	4.57e-13	CAD	0.188106	-0.0819357	0.901673	0.00771782	eQTL	NO
rs9677663-PREB	rs9677663	2	27972445	4.763e-39	PREB	0.110996	0.0990011	0.842844	0.0123331	eQTL	NO
rs12104449-CAD	rs12104449	2	27972833	1.48e-38	CAD	0.904698	0.00946523	0.86162	-0.0138197	aQTL	NO
rs12104449-PREB	rs12104449	2	27972833	2.395e-13	PREB	0.0211551	0.181556	0.0778994	0.139036	eQTL	NO
rs57238885-CAD	rs57238885	2	27974260	3.716e-15	CAD	0.187162	0.0820861	0.900786	-0.00778538	eQTL	NO
rs57238885-PREB	rs57238885	2	27974260	5.097e-25	PREB	0.112877	-0.098454	0.848416	-0.0118868	eQTL	NO
rs10201247-CAD	rs10201247	2	27974971	6.716e-24	CAD	0.189545	-0.081651	0.899181	0.00791261	eQTL	NO
rs10201247-PREB	rs10201247	2	27974971	5.097e-25	PREB	0.112783	0.0984868	0.850629	0.011712	eQTL	NO
rs6547796-CAD	rs6547796	2	27975394	3.716e-15	CAD	0.187404	-0.0820225	0.899566	0.00787986	eQTL	NO
rs6547796-PREB	rs6547796	2	27975394	1.019e-57	PREB	0.114299	0.0980456	0.853541	0.0114776	eQTL	NO
rs4666011-CAD	rs4666011	2	27980912	1.613e-16	CAD	0.245123	0.0726941	0.668091	-0.026905	eQTL	NO
rs4666011-PREB	rs4666011	2	27980912	1.882e-21	PREB	0.168086	-0.0860345	0.968031	0.00250457	eQTL	NO
rs10209020-CAD	rs10209020	2	27980944	8.543e-24	CAD	0.203431	-0.0789795	0.885925	0.00893939	eQTL	NO
rs10209020-PREB	rs10209020	2	27980944	5.097e-25	PREB	0.112163	0.0984329	0.817286	0.0143363	eQTL	NO
rs12471347-CAD	rs12471347	2	27981655	1.613e-16	CAD	0.245146	0.07269	0.667934	-0.0269184	eQTL	NO
rs12471347-PREB	rs12471347	2	27981655	1.882e-21	PREB	0.168093	-0.0860324	0.968059	0.00250237	eQTL	NO
rs12477908-CAD	rs12477908	2	27987046	6.314e-19	CAD	0.133481	-0.0912342	0.747853	0.0196171	eQTL	NO
rs12477908-PREB	rs12477908	2	27987046	2.417e-13	PREB	0.204486	0.0770259	0.764018	0.0182434	eQTL	NO
rs13013484-CAD	rs13013484	2	27988821	4.021e-23	CAD	0.274164	-0.0649495	0.611344	0.0302781	eQTL	NO
rs13013484-PREB	rs13013484	2	27988821	4.021e-46	PREB	0.0795311	0.103881	0.310794	0.0601242	eQTL	NO
rs74429612-CAD	rs74429612	2	27993843	1.945e-14	CAD	0.256515	0.0758511	0.716131	-0.024388	eQTL	NO
rs74429612-PREB	rs74429612	2	27993843	7.18e-13	PREB	0.538503	-0.0410551	0.858556	-0.011903	eQTL	NO
rs3736594-CAD	rs3736594	2	27995781	1.97e-11	CAD	0.12424	-0.0941564	0.881248	0.00918403	eQTL	NO
rs3736594-PREB	rs3736594	2	27995781	4.053e-23	PREB	0.152831	0.087414	0.844209	0.0120308	eQTL	NO
rs3792252-CAD	rs3792252	2	27995931	3.563e-11	CAD	0.145683	-0.090139	0.671373	0.0263781	eQTL	NO
rs3792252-PREB	rs3792252	2	27995931	4.017e-20	PREB	0.220992	0.0757018	0.924372	-0.0058778	eQTL	NO
rs35463245-CAD	rs35463245	2	28000724	7.236e-12	CAD	0.285811	0.0710215	0.656099	-0.0297251	eQTL	NO
rs35463245-PREB	rs35463245	2	28000724	2.787e-09	PREB	0.345491	-0.0626618	0.865376	-0.0112704	eQTL	NO
rs17006242-CAD	rs17006242	2	28001051	1.899e-12	CAD	0.283398	0.0713728	0.644551	-0.0307933	eQTL	NO
rs17006242-PREB	rs17006242	2	28001051	6.309e-13	PREB	0.35612	-0.0612907	0.884447	-0.00966092	eQTL	NO
rs3792253-CAD	rs3792253	2	28002002	8.852e-14	CAD	0.285017	0.0711203	0.641194	-0.0311002	eQTL	NO
rs3792253-PREB	rs3792253	2	28002002	6.309e-13	PREB	0.356004	-0.0612941	0.885442	-0.00957539	eQTL	NO
rs13030345-CAD	rs13030345	2	28003174	5.244e-25	CAD	0.0310778	0.15484	0.114451	0.113773	eQTL	NO
rs13030345-PREB	rs13030345	2	28003174	1.788e-12	PREB	0.161603	0.100433	0.0693505	0.130318	aQTL	NO
rs7593136-CAD	rs7593136	2	28017792	1.613e-16	CAD	0.245252	0.0759431	0.907124	-0.0076505	eQTL	NO
rs7593136-PREB	rs7593136	2	28017792	1.593e-14	PREB	0.520201	-0.0419643	0.915634	0.00691788	eQTL	NO
rs6744348-CAD	rs6744348	2	28018025	5.878e-13	CAD	0.243088	0.0763049	0.911475	-0.00729185	eQTL	NO
rs6744348-PREB	rs6744348	2	28018025	1.413e-18	PREB	0.519951	-0.0419965	0.913092	0.00712836	eQTL	NO
rs36035825-CAD	rs36035825	2	28018131	4.085e-10	CAD	0.281547	0.0719983	0.700777	-0.0257751	eQTL	NO
rs36035825-PREB	rs36035825	2	28018131	1.376e-49	PREB	0.676731	-0.0278345	0.683417	0.0272396	eQTL	NO
rs4666012-CAD	rs4666012	2	28018293	6.326e-12	CAD	0.27517	0.0729435	0.701555	-0.0256993	eQTL	NO
rs4666012-PREB	rs4666012	2	28018293	4.861e-08	PREB	0.664661	-0.0289336	0.724239	0.0235608	eQTL	NO
rs4666013-CAD	rs4666013	2	28019106	1.517e-10	CAD	0.245364	0.0759169	0.911237	-0.00730949	eQTL	NO
rs4666013-PREB	rs4666013	2	28019106	6.089e-13	PREB	0.522687	-0.0417102	0.912051	0.00721208	eQTL	NO
rs4666014-CAD	rs4666014	2	28019175	3.004e-08	CAD	0.246638	0.0757083	0.909464	-0.00745567	eQTL	NO
rs4666014-PREB	rs4666014	2	28019175	6.089e-13	PREB	0.522874	-0.041689	0.913222	0.00711527	eQTL	NO
rs4666015-CAD	rs4666015	2	28019367	1.517e-10	CAD	0.245527	0.0758869	0.911613	-0.00727804	eQTL	NO
rs4666015-PREB	rs4666015	2	28019367	6.089e-13	PREB	0.522685	-0.0417083	0.912233	0.00719675	eQTL	NO
rs34181670-CAD	rs34181670	2	28019856	1.562e-22	CAD	0.250625	0.0748294	0.885322	-0.00942539	eQTL	NO
rs34181670-PREB	rs34181670	2	28019856	1.704e-09	PREB	0.494634	-0.0444164	0.933625	0.00542023	eQTL	NO
rs35679500-CAD	rs35679500	2	28019966	9.075e-14	CAD	0.284164	0.0716012	0.708859	-0.0250428	eQTL	NO
rs35679500-PREB	rs35679500	2	28019966	1.376e-49	PREB	0.676885	-0.0278177	0.681361	0.027424	eQTL	NO
rs12623170-CAD	rs12623170	2	28020157	1.517e-10	CAD	0.245585	0.0758701	0.9137	-0.00710485	eQTL	NO
rs12623170-PREB	rs12623170	2	28020157	3.14e-33	PREB	0.522263	-0.0417465	0.912725	0.00715556	eQTL	NO
rs3935148-CAD	rs3935148	2	28020966	2.281e-11	CAD	0.275565	0.0728535	0.710155	-0.0249129	eQTL	NO
rs3935148-PREB	rs3935148	2	28020966	3.463e-29	PREB	0.667091	-0.0286987	0.721345	0.0238089	eQTL	NO
rs13027427-CAD	rs13027427	2	28021043	2.314e-25	CAD	0.229138	0.0785302	0.971311	-0.00235642	eQTL	NO
rs13027427-PREB	rs13027427	2	28021043	1.06e-10	PREB	0.487855	-0.0452336	0.951858	0.00393933	eQTL	NO
rs6745545-CAD	rs6745545	2	28021845	3.118e-16	CAD	0.232602	0.0778555	0.965817	-0.00280455	eQTL	NO
rs6745545-PREB	rs6745545	2	28021845	5.926e-11	PREB	0.485688	-0.0454041	0.966833	0.00270981	eQTL	NO
rs7570730-CAD	rs7570730	2	28022675	8.119e-12	CAD	0.228465	0.0785614	0.973392	-0.00218312	eQTL	NO
rs7570730-PREB	rs7570730	2	28022675	2.908e-10	PREB	0.48547	-0.0454342	0.961524	0.00314443	eQTL	NO
rs11127125-CAD	rs11127125	2	28023120	8.622e-23	CAD	0.22639	0.0789371	0.977963	-0.00180853	eQTL	NO
rs11127125-PREB	rs11127125	2	28023120	4.7e-10	PREB	0.543701	-0.039566	0.903337	0.00791846	eQTL	NO
rs11127126-CAD	rs11127126	2	28023284	2.612e-24	CAD	0.232243	0.0778916	0.969028	-0.00254021	eQTL	NO
rs11127126-PREB	rs11127126	2	28023284	1.061e-17	PREB	0.485836	-0.045375	0.966911	0.00270263	eQTL	NO
rs12473340-CAD	rs12473340	2	28023797	5.119e-11	CAD	0.258013	0.0754799	0.765486	-0.0199703	eQTL	NO
rs12473340-PREB	rs12473340	2	28023797	1.098e-09	PREB	0.629141	-0.0321799	0.759311	0.0204273	eQTL	NO
rs12473400-CAD	rs12473400	2	28024024	3.526e-13	CAD	0.227318	0.0787714	0.971951	-0.00230187	eQTL	NO
rs12473400-PREB	rs12473400	2	28024024	2.689e-10	PREB	0.492005	-0.0447656	0.953571	0.00379581	eQTL	NO
rs4630723-CAD	rs4630723	2	28024331	3.526e-13	CAD	0.226931	0.0788459	0.971083	-0.00237343	eQTL	NO
rs4630723-PREB	rs4630723	2	28024331	6.719e-09	PREB	0.494407	-0.0445227	0.950719	0.00402969	eQTL	NO
rs11891769-CAD	rs11891769	2	28025580	2.314e-25	CAD	0.229572	0.078403	0.961912	-0.00312676	eQTL	NO
rs11891769-PREB	rs11891769	2	28025580	7.423e-38	PREB	0.503628	-0.0435784	0.945435	0.0044626	eQTL	NO
rs12465012-CAD	rs12465012	2	28028191	8.622e-23	CAD	0.226244	0.0790294	0.951355	-0.00399769	eQTL	NO
rs12465012-PREB	rs12465012	2	28028191	6.566e-09	PREB	0.532979	-0.0406587	0.908354	0.007512	eQTL	NO
rs4665392-CAD	rs4665392	2	28029649	2.122e-23	CAD	0.224572	0.0793369	0.947007	-0.00435667	eQTL	NO
rs4665392-PREB	rs4665392	2	28029649	2.142e-10	PREB	0.54526	-0.0394579	0.894457	0.00865984	eQTL	NO
rs13023003-CAD	rs13023003	2	28032137	4.254e-14	CAD	0.259559	0.0753311	0.757659	-0.0206842	eQTL	NO
rs13023003-PREB	rs13023003	2	28032137	1.25e-25	PREB	0.713628	-0.0244858	0.633259	0.0318511	aQTL	NO
rs12474906-CAD	rs12474906	2	28033538	3.793e-09	CAD	0.34287	0.0637936	0.845831	-0.0131188	eQTL	NO
rs12474906-PREB	rs12474906	2	28033538	1.323e-16	PREB	0.64755	-0.0306987	0.790841	0.0178195	eQTL	NO
rs4233716-CAD	rs4233716	2	28034384	1.027e-10	CAD	0.248121	0.0779155	0.947582	-0.00445011	eQTL	NO
rs4233716-PREB	rs4233716	2	28034384	2.629e-21	PREB	0.820339	-0.0153005	0.934923	-0.00550395	eQTL	NO
rs4233717-CAD	rs4233717	2	28034680	1.027e-10	CAD	0.248104	0.0779184	0.947509	-0.00445632	eQTL	NO
rs4233717-PREB	rs4233717	2	28034680	2.629e-21	PREB	0.820415	-0.0152939	0.934963	-0.00550057	eQTL	NO
rs4666016-CAD	rs4666016	2	28037140	1.027e-10	CAD	0.248053	0.0779266	0.947055	-0.00449493	eQTL	NO
rs4666016-PREB	rs4666016	2	28037140	2.629e-21	PREB	0.821391	-0.0152094	0.935855	-0.00542491	eQTL	NO
rs12617171-CAD	rs12617171	2	28038799	1.239e-17	CAD	0.294992	0.0722477	0.749864	-0.0220657	eQTL	NO
rs12617171-PREB	rs12617171	2	28038799	2.067e-34	PREB	0.968551	-0.00271602	0.871082	0.0111854	aQTL	NO
rs4420671-CAD	rs4420671	2	28039300	1.18e-10	CAD	0.247897	0.0779515	0.946567	-0.00453637	eQTL	NO
rs4420671-PREB	rs4420671	2	28039300	1.341e-13	PREB	0.822331	-0.0151279	0.93678	-0.00534654	eQTL	NO
rs4493211-CAD	rs4493211	2	28039472	1.027e-10	CAD	0.247964	0.077941	0.94654	-0.00453864	eQTL	NO
rs4493211-PREB	rs4493211	2	28039472	9.198e-16	PREB	0.822389	-0.0151229	0.936837	-0.00534174	eQTL	NO
rs4665393-CAD	rs4665393	2	28040276	1.18e-10	CAD	0.24792	0.0779484	0.946444	-0.00454681	eQTL	NO
rs4665393-PREB	rs4665393	2	28040276	9.198e-16	PREB	0.822763	-0.0150905	0.937275	-0.00530456	eQTL	NO
rs4666017-CAD	rs4666017	2	28040525	1.18e-10	CAD	0.247903	0.0779513	0.946371	-0.00455302	eQTL	NO
rs4666017-PREB	rs4666017	2	28040525	9.198e-16	PREB	0.82284	-0.0150839	0.937315	-0.00530118	eQTL	NO
rs12478766-CAD	rs12478766	2	28041200	1.18e-10	CAD	0.247685	0.0779846	0.944674	-0.0046972	eQTL	NO
rs12478766-PREB	rs12478766	2	28041200	9.516e-16	PREB	0.826317	-0.0147825	0.940651	-0.00501835	eQTL	NO
rs13026758-CAD	rs13026758	2	28041273	1.18e-10	CAD	0.247585	0.0780005	0.943957	-0.0047581	eQTL	NO
rs13026758-PREB	rs13026758	2	28041273	7.31e-13	PREB	0.827661	-0.0146662	0.941933	-0.00490977	eQTL	NO
rs4666018-CAD	rs4666018	2	28042059	1.636e-16	CAD	0.246657	0.0781419	0.935989	-0.00543518	eQTL	NO
rs4666018-PREB	rs4666018	2	28042059	4.543e-16	PREB	0.841471	-0.0134725	0.952339	-0.00402816	eQTL	NO
rs4666020-CAD	rs4666020	2	28046028	6.19e-11	CAD	0.308251	0.0699563	0.724248	-0.024299	eQTL	NO
rs4666020-PREB	rs4666020	2	28046028	4.548e-19	PREB	0.933114	0.00575389	0.79143	0.0181395	aQTL	NO
rs9679543-CAD	rs9679543	2	28050951	2.788e-10	CAD	0.289261	0.0708175	0.773493	-0.0192949	eQTL	NO
rs9679543-PREB	rs9679543	2	28050951	1.804e-08	PREB	0.661348	-0.0292289	0.723692	0.0236019	eQTL	NO
rs4666021-CAD	rs4666021	2	28055881	4.21e-13	CAD	0.340685	0.0656839	0.742155	-0.0227515	eQTL	NO
rs4666021-PREB	rs4666021	2	28055881	1.104e-15	PREB	0.927831	-0.00623443	0.932081	0.00586945	eQTL	NO
rs12463914-CAD	rs12463914	2	28057359	4.21e-13	CAD	0.340836	0.065663	0.742179	-0.0227492	eQTL	NO
rs12463914-PREB	rs12463914	2	28057359	1.104e-15	PREB	0.92768	-0.00624747	0.932332	0.00584763	eQTL	NO
rs7560060-CAD	rs7560060	2	28057524	2.565e-15	CAD	0.337966	0.0660383	0.743917	-0.0225848	eQTL	NO
rs7560060-PREB	rs7560060	2	28057524	1.104e-15	PREB	0.928218	-0.00619939	0.93313	0.00577714	eQTL	NO
rs4666022-CAD	rs4666022	2	28057823	7.231e-11	CAD	0.234547	0.0777317	0.897682	-0.00843681	eQTL	NO
rs4666022-PREB	rs4666022	2	28057823	4.615e-81	PREB	0.581049	-0.0360341	0.867225	0.0109233	eQTL	NO
rs12464988-CAD	rs12464988	2	28058226	1.284e-08	CAD	0.238653	0.0771031	0.91369	-0.00711571	eQTL	NO
rs12464988-PREB	rs12464988	2	28058226	3.194e-11	PREB	0.582725	-0.0358972	0.882583	0.00965611	eQTL	NO
rs4361084-CAD	rs4361084	2	28062396	1.022e-08	CAD	0.327234	0.0604721	0.243235	0.0722243	aQTL	NO
rs4361084-PREB	rs4361084	2	28062396	8.57e-97	PREB	0.385197	-0.053505	0.408592	-0.0509458	eQTL	NO
rs4462754-CAD	rs4462754	2	28063994	1.723e-08	CAD	0.238032	0.0772049	0.915981	-0.00692605	eQTL	NO
rs4462754-PREB	rs4462754	2	28063994	2.456e-36	PREB	0.581309	-0.036032	0.883749	0.00955955	eQTL	NO
rs9678336-CAD	rs9678336	2	28065404	1.723e-08	CAD	0.237847	0.0772382	0.915366	-0.00697721	eQTL	NO
rs9678336-PREB	rs9678336	2	28065404	1.404e-60	PREB	0.582224	-0.0359461	0.883539	0.00957728	eQTL	NO
rs74446114-CAD	rs74446114	2	28066122	6.419e-12	CAD	0.0650939	0.129753	0.155888	0.100152	eQTL	NO
rs74446114-PREB	rs74446114	2	28066122	1.376e-49	PREB	0.677305	0.0292526	0.368134	0.0632815	aQTL	NO
rs4564736-CAD	rs4564736	2	28069543	2.385e-19	CAD	0.231534	0.0782589	0.933844	-0.00544804	eQTL	NO
rs4564736-PREB	rs4564736	2	28069543	1.6e-43	PREB	0.582558	-0.0359019	0.884315	0.00950971	eQTL	NO
rs11901133-CAD	rs11901133	2	28069713	8.657e-24	CAD	0.177892	0.0973897	0.917863	-0.00748075	eQTL	NO
rs11901133-PREB	rs11901133	2	28069713	1.593e-14	PREB	0.520051	-0.0464375	0.830584	-0.0154554	eQTL	NO
rs6547811-CAD	rs6547811	2	28070071	3.165e-54	CAD	0.432145	0.0625514	0.600791	0.0417914	eQTL	NO
rs6547811-PREB	rs6547811	2	28070071	8.618e-20	PREB	0.194848	0.103	0.651989	-0.0358711	eQTL	NO
rs4555299-CAD	rs4555299	2	28071190	7.231e-11	CAD	0.234854	0.0776835	0.928387	-0.00589691	eQTL	NO
rs4555299-PREB	rs4555299	2	28071190	3.958e-08	PREB	0.584361	-0.0357203	0.886768	0.00930405	eQTL	NO
rs4666024-CAD	rs4666024	2	28072979	7.231e-11	CAD	0.234775	0.0776985	0.928531	-0.00588519	eQTL	NO
rs4666024-PREB	rs4666024	2	28072979	4.115e-38	PREB	0.584296	-0.0357272	0.886881	0.00929491	eQTL	NO
rs4666025-CAD	rs4666025	2	28073894	4.716e-11	CAD	0.235486	0.0886763	0.866869	-0.0125725	eQTL	NO
rs4666025-PREB	rs4666025	2	28073894	2.308e-21	PREB	0.93819	0.00578862	0.836293	0.0154329	aQTL	NO
rs4583413-CAD	rs4583413	2	28074824	2.385e-19	CAD	0.231345	0.0782951	0.934171	-0.00542137	eQTL	NO
rs4583413-PREB	rs4583413	2	28074824	6.524e-76	PREB	0.582528	-0.0359068	0.884409	0.00950242	eQTL	NO
rs4419196-CAD	rs4419196	2	28075298	2.385e-19	CAD	0.231274	0.0783118	0.933302	-0.00549342	eQTL	NO
rs4419196-PREB	rs4419196	2	28075298	9.189e-12	PREB	0.583558	-0.035811	0.884035	0.00953402	eQTL	NO
rs4447576-CAD	rs4447576	2	28076248	2.385e-19	CAD	0.231383	0.078293	0.934057	-0.00543103	eQTL	NO
rs4447576-PREB	rs4447576	2	28076248	3.194e-11	PREB	0.582731	-0.0358895	0.884311	0.00951106	eQTL	NO
rs11127129-CAD	rs11127129	2	28076708	3.197e-14	CAD	0.325404	0.0681123	0.763096	-0.0209427	eQTL	NO
rs11127129-PREB	rs11127129	2	28076708	1.149e-28	PREB	0.948271	-0.00448682	0.927223	0.00632012	aQTL	NO
rs7426295-CAD	rs7426295	2	28078994	4.91e-13	CAD	0.124931	0.100372	0.994073	0.000487718	eQTL	NO
rs7426295-PREB	rs7426295	2	28078994	6.064e-11	PREB	0.979555	-0.00167468	0.527932	0.041262	aQTL	NO
rs4233719-CAD	rs4233719	2	28079344	4.91e-13	CAD	0.124876	0.100387	0.993994	0.000494194	eQTL	NO
rs4233719-PREB	rs4233719	2	28079344	1.027e-08	PREB	0.979571	-0.00167337	0.527903	0.0412652	aQTL	NO
rs4233720-CAD	rs4233720	2	28079775	1.356e-11	CAD	0.140381	0.111729	0.825536	-0.0167648	eQTL	NO
rs4233720-PREB	rs4233720	2	28079775	3.664e-16	PREB	0.483723	0.0530058	0.437285	0.0588208	aQTL	NO
rs13025314-CAD	rs13025314	2	28080214	4.479e-21	CAD	0.272859	0.076671	0.575923	-0.0392357	eQTL	NO
rs13025314-PREB	rs13025314	2	28080214	2.219e-09	PREB	0.659737	0.0307401	0.575728	0.0390925	aQTL	NO
rs4578808-CAD	rs4578808	2	28081630	2.281e-11	CAD	0.275745	0.0761972	0.576713	-0.0391471	eQTL	NO
rs4578808-PREB	rs4578808	2	28081630	4.861e-08	PREB	0.664947	0.030233	0.585968	0.0380413	aQTL	NO
rs4578809-CAD	rs4578809	2	28082494	4.479e-21	CAD	0.272719	0.0766937	0.576032	-0.0392246	eQTL	NO
rs4578809-PREB	rs4578809	2	28082494	5.045e-10	PREB	0.659741	0.0307398	0.575743	0.039091	aQTL	NO
rs7595986-CAD	rs7595986	2	28085311	1.257e-11	CAD	0.135714	-0.0977839	0.916855	-0.00686724	eQTL	NO
rs7595986-PREB	rs7595986	2	28085311	3.077e-08	PREB	0.843417	0.0129324	0.621889	-0.0323038	aQTL	NO
rs13021285-CAD	rs13021285	2	28085347	1.176e-09	CAD	0.26411	0.0781369	0.591173	-0.0377033	eQTL	NO
rs13021285-PREB	rs13021285	2	28085347	1.517e-13	PREB	0.677751	0.0290325	0.589048	0.0377617	aQTL	NO
rs77353560-CAD	rs77353560	2	28085544	4.558e-12	CAD	0.0907371	0.118152	0.191922	0.0914457	eQTL	NO
rs77353560-PREB	rs77353560	2	28085544	2.226e-37	PREB	0.670292	0.0297123	0.339062	0.0667363	aQTL	NO
rs11902158-CAD	rs11902158	2	28086765	1.176e-09	CAD	0.264147	0.0781312	0.591133	-0.0377077	eQTL	NO
rs11902158-PREB	rs11902158	2	28086765	1.517e-13	PREB	0.677729	0.0290348	0.589	0.0377668	aQTL	NO
rs13004096-CAD	rs13004096	2	28087205	4.586e-11	CAD	0.136165	0.113046	0.842105	-0.0151662	eQTL	NO
rs13004096-PREB	rs13004096	2	28087205	4.266e-40	PREB	0.500747	0.0510155	0.448654	0.0574335	aQTL	NO
rs1973116-CAD	rs1973116	2	28087918	1.844e-11	CAD	0.120549	0.101592	0.978714	0.00175245	eQTL	NO
rs1973116-PREB	rs1973116	2	28087918	7.859e-09	PREB	0.962348	-0.00308619	0.540011	0.0400772	aQTL	NO
rs4666028-CAD	rs4666028	2	28088580	1.176e-09	CAD	0.264019	0.0781525	0.59129	-0.0376919	eQTL	NO
rs4666028-PREB	rs4666028	2	28088580	1.517e-13	PREB	0.677727	0.0290351	0.58905	0.0377619	aQTL	NO
rs10171517-CAD	rs10171517	2	28090059	1.28e-12	CAD	0.33343	-0.0650492	0.787713	0.0181674	eQTL	NO
rs10171517-PREB	rs10171517	2	28090059	1.332e-26	PREB	0.649037	0.0305587	0.628554	-0.0324999	aQTL	NO
rs898034-CAD	rs898034	2	28090820	1.613e-16	CAD	0.244405	-0.0870551	0.94071	0.00558104	eQTL	NO
rs898034-PREB	rs898034	2	28090820	5.814e-09	PREB	0.534322	0.0464048	0.92485	0.0070485	eQTL	NO
rs13016573-CAD	rs13016573	2	28094270	4.918e-09	CAD	0.263453	0.078256	0.592194	-0.0376053	eQTL	NO
rs13016573-PREB	rs13016573	2	28094270	2.315e-14	PREB	0.67631	0.0291745	0.587291	0.0379456	aQTL	NO
rs12466717-CAD	rs12466717	2	28096792	8.168e-25	CAD	0.121575	-0.101308	0.97987	-0.00165724	eQTL	NO
rs12466717-PREB	rs12466717	2	28096792	7.499e-13	PREB	0.966196	0.00277048	0.537997	-0.0402746	aQTL	NO
rs4666030-CAD	rs4666030	2	28097222	1.489e-12	CAD	0.149008	0.0964243	0.893897	-0.00894422	eQTL	NO
rs4666030-PREB	rs4666030	2	28097222	1.47e-08	PREB	0.916999	0.00695602	0.369971	0.0598547	aQTL	NO
rs13411592-CAD	rs13411592	2	28098724	9.713e-12	CAD	0.119216	-0.102009	0.972558	-0.00226063	eQTL	NO
rs13411592-PREB	rs13411592	2	28098724	6.012e-32	PREB	0.969546	0.00249712	0.530993	-0.0409931	aQTL	NO
rs6706209-CAD	rs6706209	2	28101938	6.785e-41	CAD	0.105362	-0.10637	0.919613	-0.00665413	eQTL	NO
rs6706209-PREB	rs6706209	2	28101938	5.293e-09	PREB	0.960314	-0.0032655	0.452824	-0.049282	aQTL	NO
rs6708889-CAD	rs6708889	2	28107692	1.612e-14	CAD	0.13111	-0.10125	0.953435	0.00393061	eQTL	NO
rs6708889-PREB	rs6708889	2	28107692	1.333e-41	PREB	0.839549	-0.0135646	0.300124	-0.0694289	aQTL	NO
rs2305929-CAD	rs2305929	2	28113911	5.26e-99	CAD	0.0828692	0.121596	0.17528	0.0953455	eQTL	NO
rs2305929-PREB	rs2305929	2	28113911	2.315e-14	PREB	0.674885	0.0293854	0.343478	0.0663826	aQTL	NO
rs7607546-CAD	rs7607546	2	28118662	8.736e-17	CAD	0.222186	-0.0860924	0.668211	0.0303278	eQTL	NO
rs7607546-PREB	rs7607546	2	28118662	3.921e-27	PREB	0.539773	-0.0431807	0.418537	-0.056994	aQTL	NO
rs7592580-CAD	rs7592580	2	28121190	8.736e-17	CAD	0.221902	0.086118	0.677812	-0.029388	eQTL	NO
rs7592580-PREB	rs7592580	2	28121190	1.42e-11	PREB	0.535833	0.0435873	0.419677	0.0568366	aQTL	NO
rs17006365-CAD	rs17006365	2	28123374	7.929e-71	CAD	0.0959624	-0.109365	0.875443	-0.0103372	eQTL	NO
rs17006365-PREB	rs17006365	2	28123374	6.065e-12	PREB	0.893458	-0.00879108	0.388271	-0.0566452	aQTL	NO
rs10177845-CAD	rs10177845	2	28124171	1.039e-55	CAD	0.0947375	-0.109817	0.872195	-0.0106135	eQTL	NO
rs10177845-PREB	rs10177845	2	28124171	1.012e-60	PREB	0.895842	-0.0085969	0.387958	-0.0567067	aQTL	NO
rs1458396-CAD	rs1458396	2	28136351	1.046e-39	CAD	0.0935035	-0.120755	0.88348	-0.0105927	eQTL	NO
rs1458396-PREB	rs1458396	2	28136351	1.874e-08	PREB	0.977022	-0.00207201	0.597636	-0.0379853	aQTL	NO
rs2337372-CAD	rs2337372	2	28140349	4.017e-20	CAD	0.221382	0.0862193	0.679417	-0.0292344	eQTL	NO
rs2337372-PREB	rs2337372	2	28140349	1.841e-31	PREB	0.533345	0.0438557	0.416727	0.0572006	aQTL	NO
rs10173848-CAD	rs10173848	2	28143017	7.97e-12	CAD	0.0862067	-0.119811	0.911024	-0.00783379	eQTL	NO
rs10173848-PREB	rs10173848	2	28143017	1.111e-33	PREB	0.950898	-0.00429668	0.253988	-0.0795979	aQTL	NO
rs1870325-CAD	rs1870325	2	28144067	2.828e-11	CAD	0.122492	-0.112929	0.986109	0.00127779	eQTL	NO
rs1870325-PREB	rs1870325	2	28144067	1.838e-29	PREB	0.785818	-0.0198505	0.404905	-0.0608594	aQTL	NO
rs6745379-CAD	rs6745379	2	28147541	1.031e-18	CAD	0.219788	-0.086517	0.681957	0.0289892	eQTL	NO
rs6745379-PREB	rs6745379	2	28147541	8.524e-20	PREB	0.536804	-0.0434856	0.419007	-0.0569211	aQTL	NO
rs10185472-CAD	rs10185472	2	28151354	7.443e-11	CAD	0.119637	-0.104251	0.989805	-0.000859143	eQTL	NO
rs10185472-PREB	rs10185472	2	28151354	5.403e-15	PREB	0.800849	-0.0168805	0.267173	-0.0742617	aQTL	NO
rs17758146-CAD	rs17758146	2	28153101	4.251e-41	CAD	0.0836888	-0.103031	0.618164	-0.0298056	eQTL	NO
rs17758146-PREB	rs17758146	2	28153101	2.647e-12	PREB	0.169668	-0.0816839	0.0172431	-0.141533	aQTL	NO
rs6547815-CAD	rs6547815	2	28155195	1.844e-11	CAD	0.120336	-0.104111	0.993216	-0.000571979	eQTL	NO
rs6547815-PREB	rs6547815	2	28155195	2.553e-08	PREB	0.797683	-0.0171641	0.266235	-0.0744478	aQTL	NO
rs11886375-CAD	rs11886375	2	28155748	2.486e-12	CAD	0.223859	0.0857411	0.680069	-0.0291652	eQTL	NO
rs11886375-PREB	rs11886375	2	28155748	8.524e-20	PREB	0.536746	0.0434828	0.424497	0.0562405	aQTL	NO
rs13416434-CAD	rs13416434	2	28162274	1.183e-24	CAD	0.103761	-0.106725	0.795449	-0.0170709	eQTL	NO
rs13416434-PREB	rs13416434	2	28162274	4.62e-11	PREB	0.991608	-0.000689396	0.432791	-0.0514287	aQTL	NO
rs4390729-CAD	rs4390729	2	28162861	4.406e-73	CAD	0.0977719	-0.119336	0.961283	-0.00351215	eQTL	NO
rs4390729-PREB	rs4390729	2	28162861	1.111e-33	PREB	0.951794	-0.00435346	0.663682	-0.0313277	aQTL	NO
rs10170872-CAD	rs10170872	2	28164553	4.406e-73	CAD	0.0977939	-0.119331	0.961355	-0.00350575	eQTL	NO
rs10170872-PREB	rs10170872	2	28164553	1.111e-33	PREB	0.951713	-0.00436086	0.663253	-0.0313709	aQTL	NO
rs13399709-CAD	rs13399709	2	28167450	2.486e-12	CAD	0.223768	-0.0857569	0.680939	0.029081	eQTL	NO
rs13399709-PREB	rs13399709	2	28167450	3.516e-23	PREB	0.538587	-0.0432859	0.425677	-0.0560967	aQTL	NO
rs7577437-CAD	rs7577437	2	28168415	4.406e-73	CAD	0.0978252	-0.119319	0.961377	-0.00350365	eQTL	NO
rs7577437-PREB	rs7577437	2	28168415	1.111e-33	PREB	0.951814	-0.00435174	0.663428	-0.0313533	aQTL	NO
rs12165240-CAD	rs12165240	2	28172125	2.349e-15	CAD	0.224585	-0.0855167	0.701892	0.0270433	eQTL	NO
rs12165240-PREB	rs12165240	2	28172125	3.58e-161	PREB	0.553041	-0.0417124	0.427784	-0.0557835	aQTL	NO
rs7595847-CAD	rs7595847	2	28173043	5.872e-19	CAD	0.105083	-0.106206	0.777276	-0.0186069	eQTL	NO
rs7595847-PREB	rs7595847	2	28173043	1.026e-09	PREB	0.993058	0.000569654	0.435146	-0.0511116	aQTL	NO
rs1506535-CAD	rs1506535	2	28174081	3.946e-13	CAD	0.225509	0.0853511	0.701114	-0.0271189	eQTL	NO
rs1506535-PREB	rs1506535	2	28174081	1.31e-124	PREB	0.551856	0.0418392	0.425707	0.0560376	aQTL	NO
rs13008539-CAD	rs13008539	2	28174407	3.946e-13	CAD	0.225107	0.0854152	0.700431	-0.0271808	eQTL	NO
rs13008539-PREB	rs13008539	2	28174407	2.14e-20	PREB	0.549656	0.0420659	0.425471	0.0560596	aQTL	NO
rs10205313-CAD	rs10205313	2	28176527	4.841e-11	CAD	0.223139	-0.0858851	0.681027	0.0290765	eQTL	NO
rs10205313-PREB	rs10205313	2	28176527	3.493e-16	PREB	0.537744	-0.0433817	0.423633	-0.0563524	aQTL	NO
rs1902966-CAD	rs1902966	2	28189280	4.406e-73	CAD	0.0978252	-0.119319	0.961377	-0.00350365	eQTL	NO
rs1902966-PREB	rs1902966	2	28189280	1.111e-33	PREB	0.951814	-0.00435174	0.663428	-0.0313533	aQTL	NO
rs1841068-CAD	rs1841068	2	28191629	1.183e-24	CAD	0.103317	-0.106917	0.792369	-0.0173428	eQTL	NO
rs1841068-PREB	rs1841068	2	28191629	2.141e-08	PREB	0.987672	-0.00101325	0.427386	-0.0520616	aQTL	NO
rs12465000-CAD	rs12465000	2	28199424	6.785e-41	CAD	0.105474	-0.106185	0.799434	-0.0167286	eQTL	NO
rs12465000-PREB	rs12465000	2	28199424	9.175e-10	PREB	0.990607	-0.000771498	0.433844	-0.0513039	aQTL	NO
rs12465103-CAD	rs12465103	2	28199736	1.708e-49	CAD	0.104508	-0.106496	0.796651	-0.0169684	eQTL	NO
rs12465103-PREB	rs12465103	2	28199736	4.62e-11	PREB	0.991554	-0.000693858	0.432911	-0.0514157	aQTL	NO
rs2337374-CAD	rs2337374	2	28200152	4.406e-73	CAD	0.09784	-0.119314	0.961425	-0.00349935	eQTL	NO
rs2337374-PREB	rs2337374	2	28200152	1.111e-33	PREB	0.951774	-0.0043553	0.663394	-0.0313568	aQTL	NO
rs898032-CAD	rs898032	2	28202936	2.326e-18	CAD	0.105548	-0.106165	0.799376	-0.0167338	eQTL	NO
rs898032-PREB	rs898032	2	28202936	9.175e-10	PREB	0.990731	-0.000761374	0.433755	-0.0513148	aQTL	NO
rs898031-CAD	rs898031	2	28203294	4.285e-12	CAD	0.027091	-0.125119	0.710942	-0.021075	eQTL	NO
rs898031-PREB	rs898031	2	28203294	2.694e-20	PREB	0.182635	-0.0753888	0.0213607	-0.130098	aQTL	NO
rs7577342-CAD	rs7577342	2	28205581	2.103e-23	CAD	0.0983171	-0.119159	0.962107	-0.00343781	eQTL	NO
rs7577342-PREB	rs7577342	2	28205581	1.423e-66	PREB	0.952902	-0.00425383	0.663256	-0.0313742	aQTL	NO
rs10209126-CAD	rs10209126	2	28209283	7.925e-19	CAD	0.104701	-0.106443	0.79643	-0.0169883	eQTL	NO
rs10209126-PREB	rs10209126	2	28209283	2.339e-08	PREB	0.991927	-0.000663183	0.432639	-0.0514491	aQTL	NO
rs13029008-CAD	rs13029008	2	28212890	2.349e-15	CAD	0.225074	0.0855504	0.676069	-0.0295632	eQTL	NO
rs13029008-PREB	rs13029008	2	28212890	3.595e-14	PREB	0.538847	0.0432757	0.425109	0.0561882	aQTL	NO
rs10175508-CAD	rs10175508	2	28213424	4.912e-22	CAD	0.102299	-0.107278	0.744306	-0.0214968	eQTL	NO
rs10175508-PREB	rs10175508	2	28213424	8.951e-24	PREB	0.941067	-0.00485004	0.417812	-0.0531687	aQTL	NO
rs12470614-CAD	rs12470614	2	28217327	7.925e-19	CAD	0.104682	-0.106448	0.796445	-0.0169869	eQTL	NO
rs12470614-PREB	rs12470614	2	28217327	2.339e-08	PREB	0.99184	-0.000670366	0.432507	-0.0514634	aQTL	NO
rs1458397-CAD	rs1458397	2	28219608	2.486e-12	CAD	0.223621	-0.0857845	0.681086	0.0290669	eQTL	NO
rs1458397-PREB	rs1458397	2	28219608	4.261e-16	PREB	0.538685	-0.0432757	0.425678	-0.0560969	aQTL	NO
rs1458398-CAD	rs1458398	2	28219941	7.925e-19	CAD	0.104701	-0.106443	0.79643	-0.0169883	eQTL	NO
rs1458398-PREB	rs1458398	2	28219941	2.339e-08	PREB	0.991927	-0.000663183	0.432639	-0.0514491	aQTL	NO
rs10196483-CAD	rs10196483	2	28221182	4.841e-11	CAD	0.223574	-0.0857932	0.68114	0.0290617	eQTL	NO
rs10196483-PREB	rs10196483	2	28221182	1.018e-14	PREB	0.538706	-0.0432735	0.4256	-0.0561063	aQTL	NO
rs11692105-CAD	rs11692105	2	28225861	3.483e-10	CAD	0.201732	-0.0805558	0.671316	-0.0268666	eQTL	NO
rs11692105-PREB	rs11692105	2	28225861	7.834e-18	PREB	0.350614	-0.0588055	0.060858	-0.118046	aQTL	NO
rs10204832-CAD	rs10204832	2	28228408	4.841e-11	CAD	0.223574	-0.0857932	0.68114	0.0290617	eQTL	NO
rs10204832-PREB	rs10204832	2	28228408	1.127e-25	PREB	0.538706	-0.0432735	0.4256	-0.0561063	aQTL	NO
rs10168171-CAD	rs10168171	2	28232087	2.486e-12	CAD	0.223574	-0.0857932	0.68114	0.0290617	eQTL	NO
rs10168171-PREB	rs10168171	2	28232087	1.127e-25	PREB	0.538706	-0.0432735	0.4256	-0.0561063	aQTL	NO
rs2839791-CAD	rs2839791	2	28232279	7.925e-19	CAD	0.104701	-0.106443	0.79643	-0.0169883	eQTL	NO
rs2839791-PREB	rs2839791	2	28232279	2.339e-08	PREB	0.991927	-0.000663183	0.432639	-0.0514491	aQTL	NO
rs7602328-CAD	rs7602328	2	28235184	7.925e-19	CAD	0.104701	-0.106443	0.79643	-0.0169883	eQTL	NO
rs7602328-PREB	rs7602328	2	28235184	2.792e-08	PREB	0.991927	-0.000663183	0.432639	-0.0514491	aQTL	NO
rs13003383-CAD	rs13003383	2	28235763	2.349e-15	CAD	0.224598	0.0856111	0.68032	-0.0291433	eQTL	NO
rs13003383-PREB	rs13003383	2	28235763	2.613e-16	PREB	0.538197	0.0433313	0.424217	0.0562788	aQTL	NO
rs10495761-CAD	rs10495761	2	28235955	4.841e-11	CAD	0.223549	0.0857966	0.680932	-0.0290813	eQTL	NO
rs10495761-PREB	rs10495761	2	28235955	1.922e-25	PREB	0.53758	0.0433929	0.424842	0.0561975	aQTL	NO
rs11127132-CAD	rs11127132	2	28236120	8.622e-23	CAD	0.226091	0.0853887	0.675463	-0.0296308	eQTL	NO
rs11127132-PREB	rs11127132	2	28236120	3.632e-45	PREB	0.537235	0.0434606	0.423398	0.0564129	aQTL	NO
rs10180107-CAD	rs10180107	2	28240525	2.167e-15	CAD	0.217028	-0.0869651	0.683239	0.0288419	eQTL	NO
rs10180107-PREB	rs10180107	2	28240525	1.529e-33	PREB	0.549521	-0.0421014	0.441359	-0.0541841	aQTL	NO
rs62140395-CAD	rs62140395	2	28244926	7.739e-11	CAD	0.877965	0.0125635	0.816865	-0.0190018	aQTL	NO
rs62140395-PREB	rs62140395	2	28244926	9.154e-10	PREB	0.0357731	0.171194	0.100916	0.133914	eQTL	NO
rs12997202-CAD	rs12997202	2	28250389	4.841e-11	CAD	0.223505	0.085805	0.681122	-0.0290631	eQTL	NO
rs12997202-PREB	rs12997202	2	28250389	8.88e-103	PREB	0.537102	0.0434439	0.424235	0.0562712	aQTL	NO
rs6727432-CAD	rs6727432	2	28250990	2.486e-12	CAD	0.223669	-0.0857761	0.680995	0.0290759	eQTL	NO
rs6727432-PREB	rs6727432	2	28250990	3.516e-23	PREB	0.538523	-0.0432932	0.425526	-0.0561156	aQTL	NO
rs937812-CAD	rs937812	2	28255302	5.872e-19	CAD	0.104796	-0.106415	0.796663	-0.0169684	eQTL	NO
rs937812-PREB	rs937812	2	28255302	2.339e-08	PREB	0.991858	-0.000668915	0.432683	-0.0514442	aQTL	NO
rs9309658-CAD	rs9309658	2	28256831	7.925e-19	CAD	0.104704	-0.106444	0.796473	-0.0169847	eQTL	NO
rs9309658-PREB	rs9309658	2	28256831	4.62e-11	PREB	0.991592	-0.000690768	0.432454	-0.0514703	aQTL	NO
rs7593127-CAD	rs7593127	2	28258027	7.925e-19	CAD	0.104704	-0.106444	0.796473	-0.0169847	eQTL	NO
rs7593127-PREB	rs7593127	2	28258027	4.62e-11	PREB	0.991592	-0.000690768	0.432454	-0.0514703	aQTL	NO
rs6731650-CAD	rs6731650	2	28261163	7.925e-19	CAD	0.104699	-0.106445	0.796447	-0.016987	eQTL	NO
rs6731650-PREB	rs6731650	2	28261163	2.339e-08	PREB	0.991663	-0.000684946	0.432538	-0.0514611	aQTL	NO
rs6738887-CAD	rs6738887	2	28268467	5.634e-14	CAD	0.117758	-0.102865	0.854611	-0.0120947	eQTL	NO
rs6738887-PREB	rs6738887	2	28268467	1.303e-59	PREB	0.91319	-0.00716203	0.390485	-0.056431	aQTL	NO
rs115640879-CAD	rs115640879	2	28268742	1.04e-40	CAD	0.504283	-0.0767528	0.802178	-0.0288819	eQTL	NO
rs115640879-PREB	rs115640879	2	28268742	3.035e-08	PREB	0.984457	-0.00223549	0.651083	0.0519184	aQTL	NO
rs13402420-CAD	rs13402420	2	28271435	4.95e-08	CAD	0.111923	-0.104546	0.89463	-0.0087437	eQTL	NO
rs13402420-PREB	rs13402420	2	28271435	8.062e-12	PREB	0.998944	-8.69397e-05	0.432051	-0.051641	aQTL	NO
rs1395324-CAD	rs1395324	2	28276643	4.972e-42	CAD	0.110125	-0.105044	0.810209	-0.0158495	eQTL	NO
rs1395324-PREB	rs1395324	2	28276643	4.62e-11	PREB	0.991385	0.000709253	0.458517	-0.0487106	aQTL	NO
rs1911128-CAD	rs1911128	2	28279649	9.462e-13	CAD	0.243552	-0.0825813	0.58155	0.039154	eQTL	NO
rs1911128-PREB	rs1911128	2	28279649	1.3e-32	PREB	0.506801	-0.0469382	0.413501	-0.057847	aQTL	NO
rs1911127-CAD	rs1911127	2	28279693	9.462e-13	CAD	0.243737	-0.0825483	0.581374	0.039172	eQTL	NO
rs1911127-PREB	rs1911127	2	28279693	3.186e-13	PREB	0.507035	-0.0469119	0.413741	-0.0578167	aQTL	NO
rs6547820-CAD	rs6547820	2	28281545	4.91e-13	CAD	0.124908	-0.10296	0.995211	-0.000404256	eQTL	NO
rs6547820-PREB	rs6547820	2	28281545	1.04e-17	PREB	0.757001	-0.02074	0.258062	-0.0758146	aQTL	NO
rs6737313-CAD	rs6737313	2	28299267	3.34e-169	CAD	0.457616	-0.0490493	0.426542	-0.052654	aQTL	NO
rs6737313-PREB	rs6737313	2	28299267	1.804e-08	PREB	0.661272	-0.0288842	0.26134	-0.0740554	aQTL	NO
rs937813-CAD	rs937813	2	28301540	1.215e-09	CAD	0.348495	0.0844458	0.627396	0.0438565	eQTL	NO
rs937813-PREB	rs937813	2	28301540	3.315e-17	PREB	0.617621	0.0448949	0.284159	0.096335	aQTL	NO
rs2337700-CAD	rs2337700	2	28306943	1.8e-81	CAD	0.45093	0.0512337	0.715527	-0.0248426	eQTL	NO
rs2337700-PREB	rs2337700	2	28306943	1.176e-14	PREB	0.268576	0.0750328	0.112038	0.107778	aQTL	NO
rs116765897-CAD	rs116765897	2	28312773	2.828e-15	CAD	0.212318	0.120353	0.786235	0.026259	eQTL	NO
rs116765897-PREB	rs116765897	2	28312773	9.59e-15	PREB	0.585607	0.0525386	0.360937	0.0880642	aQTL	NO
rs7581813-CAD	rs7581813	2	28319961	5.269e-09	CAD	0.65226	0.0303533	0.705518	-0.0255265	eQTL	NO
rs7581813-PREB	rs7581813	2	28319961	2.154e-13	PREB	0.240154	0.0789399	0.0994682	0.110721	aQTL	NO
rs7572644-CAD	rs7572644	2	28320033	4.602e-37	CAD	0.591502	0.0360263	0.734024	-0.0228759	eQTL	NO
rs7572644-PREB	rs7572644	2	28320033	7.154e-20	PREB	0.220202	0.0821139	0.0922702	0.112764	aQTL	NO
rs57582121-CAD	rs57582121	2	28321056	4.716e-11	CAD	0.235106	0.11454	0.872611	0.0155202	eQTL	NO
rs57582121-PREB	rs57582121	2	28321056	2.232e-21	PREB	0.569756	0.0547554	0.36053	0.0881099	aQTL	NO
rs6547829-CAD	rs6547829	2	28323869	3.241e-08	CAD	0.291564	0.101988	0.947057	-0.00644195	eQTL	NO
rs6547829-PREB	rs6547829	2	28323869	4.177e-79	PREB	0.575335	0.0540876	0.361009	0.088221	aQTL	NO
rs75890165-CAD	rs75890165	2	28329938	1.141e-76	CAD	0.469188	0.0828704	0.302793	-0.118294	aQTL	NO
rs75890165-PREB	rs75890165	2	28329938	1.698e-80	PREB	0.470917	-0.0823965	0.432519	-0.0897428	aQTL	NO
rs72854468-CAD	rs72854468	2	28330071	6.6e-75	CAD	0.468191	0.083068	0.299835	-0.119037	aQTL	NO
rs72854468-PREB	rs72854468	2	28330071	1.007e-10	PREB	0.482286	-0.0803106	0.432102	-0.0898368	aQTL	NO
rs10495762-CAD	rs10495762	2	28340848	6.839e-11	CAD	0.158346	0.12995	0.847729	-0.0177516	eQTL	NO
rs10495762-PREB	rs10495762	2	28340848	1.092e-14	PREB	0.885606	0.013238	0.522101	0.0589229	aQTL	NO
rs1948922-CAD	rs1948922	2	28342153	8.439e-34	CAD	0.533435	-0.0370656	0.35941	-0.0546935	aQTL	NO
rs1948922-PREB	rs1948922	2	28342153	4.548e-19	PREB	0.932725	-0.00501569	0.794088	0.0155156	aQTL	NO
rs4401177-CAD	rs4401177	2	28344285	2.849e-26	CAD	0.733353	0.0266158	0.542951	-0.0476608	aQTL	NO
rs4401177-PREB	rs4401177	2	28344285	8.399e-12	PREB	0.480925	0.054957	0.745229	-0.0253533	eQTL	NO
rs11889865-CAD	rs11889865	2	28345789	1.489e-12	CAD	0.148404	0.133143	0.876293	-0.0143933	eQTL	NO
rs11889865-PREB	rs11889865	2	28345789	5.887e-15	PREB	0.816363	0.0213709	0.479511	0.0650942	aQTL	NO
rs2879030-CAD	rs2879030	2	28350127	2.245e-60	CAD	0.563964	0.0353599	0.298683	0.0638568	aQTL	NO
rs2879030-PREB	rs2879030	2	28350127	4.27e-08	PREB	0.415374	0.0498182	0.727907	0.0212956	eQTL	NO
rs6547830-CAD	rs6547830	2	28350247	9.369e-47	CAD	0.578464	0.0340279	0.290575	0.0648899	aQTL	NO
rs6547830-PREB	rs6547830	2	28350247	7.214e-10	PREB	0.436829	0.0475267	0.744571	0.0199282	eQTL	NO
rs62140449-CAD	rs62140449	2	28350375	3.405e-12	CAD	0.767436	0.0231249	0.507066	-0.0520175	aQTL	NO
rs62140449-PREB	rs62140449	2	28350375	7.969e-16	PREB	0.539568	0.0478774	0.658623	-0.0345012	eQTL	NO
rs12471457-CAD	rs12471457	2	28354745	5.964e-10	CAD	0.321644	-0.0618662	0.203835	-0.0795285	aQTL	NO
rs12471457-PREB	rs12471457	2	28354745	2.592e-18	PREB	0.930476	-0.00543804	0.869958	0.0102094	aQTL	NO
rs57911164-CAD	rs57911164	2	28356395	6.231e-09	CAD	0.432794	0.0895434	0.346791	-0.107694	aQTL	NO
rs57911164-PREB	rs57911164	2	28356395	8.16e-24	PREB	0.55268	-0.0676597	0.520498	-0.0732604	aQTL	NO
rs62140459-CAD	rs62140459	2	28357551	1.838e-29	CAD	0.785394	0.0213043	0.506627	-0.0521	aQTL	NO
rs13408504-CAD	rs13408504	2	28358334	1.361e-08	CAD	0.329412	0.0608799	0.207899	0.0788177	aQTL	NO
rs11127133-CAD	rs11127133	2	28358479	7.579e-10	CAD	0.330022	0.0607733	0.210646	0.0783059	aQTL	NO
rs72814468-CAD	rs72814468	2	28359016	1.376e-49	CAD	0.676494	0.0325767	0.524662	-0.0498066	aQTL	NO
rs34784711-CAD	rs34784711	2	28362552	4.053e-23	CAD	0.152529	0.132156	0.876132	-0.0144504	eQTL	NO
rs7608642-CAD	rs7608642	2	28367249	8.278e-15	CAD	0.332386	0.0603875	0.231657	0.074715	aQTL	NO
rs6751559-CAD	rs6751559	2	28367761	2.131e-11	CAD	0.154201	0.131993	0.891935	-0.0126303	eQTL	NO
rs6707039-CAD	rs6707039	2	28371475	2.94e-89	CAD	0.449997	0.086179	0.340522	-0.109031	aQTL	NO
rs1038694-CAD	rs1038694	2	28373552	2.298e-08	CAD	0.315104	0.0625316	0.232353	0.0745437	aQTL	NO
rs4666040-CAD	rs4666040	2	28380295	1.001e-19	CAD	0.352373	-0.0579343	0.251823	-0.0715781	aQTL	NO
rs1546028-CAD	rs1546028	2	28385803	2.481e-11	CAD	0.48165	-0.0437257	0.314703	-0.0626434	aQTL	NO
rs17759746-CAD	rs17759746	2	28394293	2.853e-11	CAD	0.414164	0.0745741	0.741077	-0.0302681	eQTL	NO
rs7586645-CAD	rs7586645	2	28396483	1.001e-45	CAD	0.589949	-0.0328039	0.943242	-0.00434654	eQTL	NO
rs7583175-CAD	rs7583175	2	28402294	1.067e-08	CAD	0.411468	0.0750549	0.747689	-0.029487	eQTL	NO
rs74943580-CAD	rs74943580	2	28404862	2.109e-08	CAD	0.411	0.0751525	0.748894	-0.0293502	eQTL	NO
rs7602555-CAD	rs7602555	2	28408662	5.459e-30	CAD	0.409452	0.0754353	0.750108	-0.0292165	eQTL	NO
rs6710247-CAD	rs6710247	2	28412558	5.459e-30	CAD	0.409599	0.0754271	0.751061	-0.0291072	eQTL	NO
rs6712705-CAD	rs6712705	2	28418031	8.076e-42	CAD	0.463001	-0.0444518	0.837832	-0.0124339	eQTL	NO
rs13000936-CAD	rs13000936	2	28418189	2.444e-41	CAD	0.554222	-0.0361956	0.918597	-0.00627319	eQTL	NO
rs11891642-CAD	rs11891642	2	28421381	2.03e-99	CAD	0.378084	-0.0552729	0.960861	-0.00308693	eQTL	NO
rs4666042-CAD	rs4666042	2	28421461	3.773e-21	CAD	0.072006	0.112965	0.194909	0.0816664	eQTL	NO
rs17709034-CAD	rs17709034	2	28424472	4.21e-13	CAD	0.341207	0.0751953	0.922753	0.0076851	eQTL	NO
rs17709083-CAD	rs17709083	2	28426999	1.465e-53	CAD	0.069416	0.195939	0.00264618	0.32465	aQTL	NO
rs7349418-CAD	rs7349418	2	28443050	3.387e-30	CAD	0.0318347	-0.114924	0.0447427	-0.107788	eQTL	NO
rs7557068-CAD	rs7557068	2	28446763	9.418e-14	CAD	0.0661773	0.193537	0.00166637	0.331363	aQTL	NO
rs1968000-CAD	rs1968000	2	28452956	5.929e-52	CAD	0.0764399	-0.186531	0.00199989	-0.32552	aQTL	NO
rs7595152-CAD	rs7595152	2	28453715	1.45e-103	CAD	0.0751742	0.187379	0.00193824	0.326565	aQTL	NO
rs3923113-GRB14	rs3923113	2	165501849	2.203e-10	GRB14	0.00086228	-0.194513	0.0658819	-0.10761	eQTL	NO
rs6754919-GRB14	rs6754919	2	165507843	3.284e-71	GRB14	0.00238688	-0.176595	0.0862197	-0.0999246	eQTL	NO
rs6713419-GRB14	rs6713419	2	165508300	5.27e-28	GRB14	0.0023574	-0.176837	0.0839785	-0.100658	eQTL	NO
rs10184004-GRB14	rs10184004	2	165508389	3.503e-82	GRB14	1.05984e-05	-0.246897	0.18597	-0.0745705	eQTL	NO
rs7607886-GRB14	rs7607886	2	165509579	2.293e-19	GRB14	9.06091e-05	-0.273647	0.0183356	-0.165385	eQTL	NO
rs10179126-GRB14	rs10179126	2	165511794	1.978e-62	GRB14	0.00219181	-0.177431	0.0740581	-0.10365	eQTL	NO
rs10195252-GRB14	rs10195252	2	165513091	1.036e-56	GRB14	1.52889e-05	-0.241964	0.127892	-0.0856439	eQTL	NO
rs13432797-GRB14	rs13432797	2	165526587	1.058e-11	GRB14	0.00999571	-0.150451	0.047221	-0.115944	eQTL	NO
rs1128249-GRB14	rs1128249	2	165528624	1.991e-10	GRB14	5.80338e-05	-0.225314	0.0793111	-0.0987429	eQTL	NO
rs13389219-GRB14	rs13389219	2	165528876	9.473e-09	GRB14	6.42361e-05	-0.224346	0.102218	-0.0921237	eQTL	NO
rs6717858-GRB14	rs6717858	2	165539661	1.431e-17	GRB14	4.79979e-05	-0.227849	0.0646597	-0.103991	eQTL	NO
rs12328675-GRB14	rs12328675	2	165540800	6.298e-13	GRB14	9.24214e-05	-0.351382	0.0296193	-0.19613	eQTL	NO
rs3769869-GRB14	rs3769869	2	165543199	4.676e-08	GRB14	0.000291759	-0.259729	0.00479056	-0.202513	eQTL	NO
rs7607980-GRB14	rs7607980	2	165551201	2.016e-20	GRB14	0.000202153	-0.333008	0.0285236	-0.196772	eQTL	NO
rs6752978-GRB14	rs6752978	2	165552942	1.089e-11	GRB14	0.00876373	-0.152712	0.0297535	-0.126652	eQTL	NO
rs7609045-GRB14	rs7609045	2	165555207	2.245e-11	GRB14	0.00879323	-0.15268	0.0298451	-0.12661	eQTL	NO
rs6712203-GRB14	rs6712203	2	165557318	3.335e-09	GRB14	0.00426134	-0.168501	0.0197672	-0.137469	eQTL	NO
rs12692738-GRB14	rs12692738	2	165558252	2.607e-12	GRB14	3.40044e-05	-0.280368	0.00226422	-0.206999	eQTL	NO
rs2869433-AFF1	rs2869433	4	87279096	4.175e-12	AFF1	0.00597642	-0.151129	0.115436	-0.0866465	eQTL	NO
rs1992876-AFF1	rs1992876	4	87873164	2.273e-17	AFF1	0.0129279	0.172036	0.716347	0.0251859	eQTL	NO
rs7660883-AFF1	rs7660883	4	87982876	2.651e-08	AFF1	0.000408916	0.199728	0.141151	0.0834166	eQTL	NO
rs3775228-AFF1	rs3775228	4	87985166	1.246e-09	AFF1	0.00185397	-0.176396	0.630424	-0.0273418	eQTL	NO
rs11097127-AFF1	rs11097127	4	87990334	3.418e-09	AFF1	0.000787211	0.188455	0.173973	0.0765283	eQTL	NO
rs3736669-AFF1	rs3736669	4	87992753	2.016e-20	AFF1	0.000203284	0.211154	0.109881	0.0911836	eQTL	NO
rs17012368-AFF1	rs17012368	4	87996119	2.651e-08	AFF1	0.000400367	0.19936	0.131198	0.0852691	eQTL	NO
rs2125787-AFF1	rs2125787	4	87996623	8.759e-16	AFF1	0.00147072	0.179712	0.346737	0.0533128	eQTL	NO
rs17605615-AFF1	rs17605615	4	87996745	1.225e-15	AFF1	0.00151798	-0.17918	0.551408	-0.0337524	eQTL	NO
rs236995-AFF1	rs236995	4	88000423	3.132e-08	AFF1	0.00196282	0.173682	0.382013	0.04917	eQTL	NO
rs236996-AFF1	rs236996	4	88005203	8.464e-17	AFF1	0.00153191	0.178553	0.345724	0.0532769	eQTL	NO
rs4693156-AFF1	rs4693156	4	88007227	2.22e-20	AFF1	0.000423747	0.198009	0.131394	0.0850054	eQTL	NO
rs236984-AFF1	rs236984	4	88008614	5.943e-17	AFF1	0.00152693	0.178694	0.345019	0.053381	eQTL	NO
rs236985-AFF1	rs236985	4	88008782	4.703e-17	AFF1	0.00150584	0.178905	0.343203	0.0535776	eQTL	NO
rs3775221-AFF1	rs3775221	4	88011793	1.799e-11	AFF1	0.000414569	0.198357	0.129861	0.0853552	eQTL	NO
rs2045592-AFF1	rs2045592	4	88014346	8.561e-11	AFF1	0.000413916	0.198388	0.129729	0.0853877	eQTL	NO
rs3775220-AFF1	rs3775220	4	88014753	8.561e-11	AFF1	0.000413929	0.198389	0.129727	0.0853888	eQTL	NO
rs236992-AFF1	rs236992	4	88016739	7.657e-16	AFF1	0.00149184	-0.179084	0.341588	-0.0537653	eQTL	NO
rs236993-AFF1	rs236993	4	88016874	3.078e-08	AFF1	0.00149168	-0.179088	0.341582	-0.0537666	eQTL	NO
rs342452-AFF1	rs342452	4	88018408	2.854e-15	AFF1	0.00147885	-0.179288	0.339652	-0.054	eQTL	NO
rs342454-AFF1	rs342454	4	88021500	3.566e-10	AFF1	0.0014265	-0.180126	0.330741	-0.0550818	eQTL	NO
rs3775214-AFF1	rs3775214	4	88023299	3.767e-11	AFF1	0.00145586	0.179903	0.332485	0.0549164	eQTL	NO
rs342456-AFF1	rs342456	4	88023870	4.196e-12	AFF1	0.00140364	-0.180461	0.326734	-0.0555623	eQTL	NO
rs1674999-AFF1	rs1674999	4	88027650	2.683e-24	AFF1	0.00143472	-0.180115	0.327682	-0.0554563	eQTL	NO
rs442177-AFF1	rs442177	4	88030261	1.334e-08	AFF1	0.00104057	-0.183408	0.256942	-0.0635804	eQTL	NO
rs342438-AFF1	rs342438	4	88040406	1.414e-11	AFF1	0.00210024	-0.172752	0.377239	-0.0497197	eQTL	NO
rs342437-AFF1	rs342437	4	88040909	4.41e-68	AFF1	0.00210184	-0.172748	0.377218	-0.0497244	eQTL	NO
rs1037814-AFF1	rs1037814	4	88049850	2.699e-70	AFF1	0.00237995	-0.171086	0.377282	-0.0498389	eQTL	NO
rs342469-AFF1	rs342469	4	88050554	3.346e-09	AFF1	0.00216638	-0.172293	0.380766	-0.0493699	eQTL	NO
rs342468-AFF1	rs342468	4	88051908	5.522e-09	AFF1	0.00216552	-0.1723	0.380714	-0.0493755	eQTL	NO
rs342467-AFF1	rs342467	4	88052219	7.559e-67	AFF1	0.0018485	-0.17634	0.369789	-0.0509267	eQTL	NO
rs342466-AFF1	rs342466	4	88053085	1.989e-62	AFF1	0.00216266	-0.172338	0.380335	-0.0494193	eQTL	NO
rs1408-AFF1	rs1408	4	88057353	1.177e-10	AFF1	0.0190277	-0.133232	0.61396	-0.0286957	eQTL	NO
rs10023050-AFF1	rs10023050	4	88064431	9.527e-19	AFF1	0.00213761	0.173168	0.368079	0.0508897	eQTL	NO
rs17012517-AFF1	rs17012517	4	88070484	1.359e-25	AFF1	0.175985	-0.090251	0.404637	-0.055568	eQTL	NO
rs1563799-AFF1	rs1563799	4	88072085	2.948e-11	AFF1	1.94722e-05	0.286651	0.00908521	0.175712	eQTL	NO
rs1481947-AFF1	rs1481947	4	88081142	2.966e-11	AFF1	0.166619	-0.0918266	0.38709	-0.0574086	eQTL	NO
rs4693158-AFF1	rs4693158	4	88082177	7.51e-68	AFF1	1.24408e-05	0.293333	0.00696242	0.181814	eQTL	NO
rs3193672-AFF1	rs3193672	4	88083107	1.882e-21	AFF1	0.168164	-0.091448	0.389316	-0.0571116	eQTL	NO
rs17754933-AFF1	rs17754933	4	88087832	2.502e-33	AFF1	9.31541e-06	0.297353	0.00584979	0.18558	eQTL	NO
rs17755005-AFF1	rs17755005	4	88092130	3.525e-27	AFF1	8.9012e-06	0.297933	0.00569073	0.186141	eQTL	NO
rs7698284-AFF1	rs7698284	4	88102608	1.824e-10	AFF1	0.000160891	0.240928	0.0366045	0.133838	eQTL	NO
rs7698923-AFF1	rs7698923	4	88102967	3.335e-11	AFF1	0.000156327	0.241432	0.0367023	0.133797	eQTL	NO
rs4577539-AFF1	rs4577539	4	88123958	6.054e-15	AFF1	0.171473	-0.090552	0.393503	-0.0564902	eQTL	NO
rs4693806-AFF1	rs4693806	4	88124762	5.963e-09	AFF1	7.94731e-06	0.299341	0.00530854	0.187529	eQTL	NO
rs7683063-AFF1	rs7683063	4	88149377	3.387e-30	AFF1	0.031502	0.117676	0.516835	0.0355001	eQTL	NO
rs11097129-AFF1	rs11097129	4	88151993	8.051e-12	AFF1	0.000270065	0.226736	0.0314805	0.134227	eQTL	NO
rs13137873-AFF1	rs13137873	4	88159429	5.801e-16	AFF1	0.778347	0.0179302	0.341533	0.0605321	aQTL	NO
rs10006766-AFF1	rs10006766	4	88160018	2.388e-15	AFF1	0.779598	0.0178121	0.342529	0.0603594	aQTL	NO
rs10029254-AFF1	rs10029254	4	88160140	5.801e-16	AFF1	0.778073	0.0179429	0.341052	0.0605589	aQTL	NO
rs7688657-AFF1	rs7688657	4	88163094	3.747e-08	AFF1	0.306985	-0.053037	0.675048	0.0217583	eQTL	NO
rs6834488-AFF1	rs6834488	4	88178919	3.475e-42	AFF1	0.375242	-0.0462736	0.66926	0.0222829	eQTL	NO
rs6847980-AFF1	rs6847980	4	88180631	8.391e-17	AFF1	0.506207	-0.0360557	0.610793	0.0275889	eQTL	NO
rs6531968-AFF1	rs6531968	4	88199484	6.181e-10	AFF1	0.191491	0.0710314	0.703084	0.0207265	eQTL	NO
rs6817297-AFF1	rs6817297	4	88220143	3.47e-09	AFF1	0.261113	-0.0579813	0.998728	-8.22454e-05	eQTL	NO
rs11735092-AFF1	rs11735092	4	88226231	1.776e-14	AFF1	0.362459	-0.048046	0.998517	-9.80503e-05	eQTL	NO
rs3132556-ATF6B	rs3132556	6	31078809	9.521e-09	ATF6B	0.92488	-0.00637773	0.629549	0.0325683	aQTL	NO
rs3132556-CSNK2B	rs3132556	6	31078809	4.392e-23	CSNK2B	0.0149455	0.16465	0.496919	0.0461354	eQTL	NO
rs3132556-MICB	rs3132556	6	31078809	6.417e-12	MICB	0.000166875	0.252827	0.176884	-0.0912428	eQTL	NO
rs3132556-POU5F1	rs3132556	6	31078809	1.677e-14	POU5F1	0.000175734	0.251689	0.57663	-0.0379021	eQTL	NO
rs3132556-TCF19	rs3132556	6	31078809	1.072e-08	TCF19	0.000187421	0.250873	0.62434	-0.0332099	eQTL	NO
rs2233956-ATF6B	rs2233956	6	31081205	1.646e-22	ATF6B	0.794925	-0.0169889	0.291396	0.0688165	aQTL	NO
rs2233956-CSNK2B	rs2233956	6	31081205	8.85e-10	CSNK2B	0.00036214	0.232578	0.114125	0.103607	eQTL	NO
rs2233956-MICB	rs2233956	6	31081205	1.97e-11	MICB	0.124105	0.100227	0.764002	-0.019615	eQTL	NO
rs2233956-POU5F1	rs2233956	6	31081205	2.941e-43	POU5F1	1.0951e-07	0.342516	0.355445	0.060609	eQTL	NO
rs2233956-TCF19	rs2233956	6	31081205	1.051e-43	TCF19	2.12055e-07	0.335161	0.281898	0.0704941	eQTL	NO
rs3094222-ATF6B	rs3094222	6	31081434	5.045e-10	ATF6B	0.660782	0.0324434	0.539586	0.0452711	aQTL	NO
rs3094222-CSNK2B	rs3094222	6	31081434	8.958e-12	CSNK2B	0.00630141	0.201898	0.353703	0.0688353	eQTL	NO
rs3094222-MICB	rs3094222	6	31081434	1.962e-09	MICB	1.28285e-05	0.319733	0.446605	-0.0562356	eQTL	NO
rs3094222-POU5F1	rs3094222	6	31081434	3.867e-40	POU5F1	7.25545e-07	0.361953	0.868081	0.0123265	eQTL	NO
rs3094222-TCF19	rs3094222	6	31081434	1.211e-81	TCF19	2.89183e-06	0.342466	0.791203	0.0196263	eQTL	NO
rs3094220-ATF6B	rs3094220	6	31082987	3.362e-08	ATF6B	0.000372501	0.20801	0.425062	0.0467455	eQTL	NO
rs3094220-CSNK2B	rs3094220	6	31082987	2.671e-10	CSNK2B	0.890452	0.00810619	0.869654	0.00967545	aQTL	NO
rs3094220-MICB	rs3094220	6	31082987	1.784e-64	MICB	0.0472848	0.116081	0.642345	0.0272556	eQTL	NO
rs3094220-POU5F1	rs3094220	6	31082987	3.19e-18	POU5F1	1.90847e-05	0.248611	0.532082	0.0368207	eQTL	NO
rs3094220-TCF19	rs3094220	6	31082987	1.212e-11	TCF19	2.49567e-06	0.273696	0.325744	0.0578367	eQTL	NO
rs1062470-ATF6B	rs1062470	6	31084435	3.96e-52	ATF6B	0.0629435	-0.110123	0.614896	0.0297762	eQTL	NO
rs1062470-CSNK2B	rs1062470	6	31084435	9.562e-76	CSNK2B	0.398517	-0.0501645	0.971046	0.0021611	eQTL	NO
rs1062470-MICB	rs1062470	6	31084435	9.553e-27	MICB	0.727868	0.0205897	0.115295	0.0932528	aQTL	NO
rs1062470-POU5F1	rs1062470	6	31084435	1.047e-34	POU5F1	0.0280987	-0.129573	0.124686	0.0913025	eQTL	NO
rs1062470-TCF19	rs1062470	6	31084435	2.828e-11	TCF19	0.1233	-0.0911075	0.101849	0.0971665	aQTL	NO
rs2239520-ATF6B	rs2239520	6	31088922	3.362e-08	ATF6B	0.000379634	0.189487	0.907653	0.00620252	eQTL	NO
rs2239520-CSNK2B	rs2239520	6	31088922	3.739e-24	CSNK2B	0.898237	0.00686614	0.902956	-0.00655801	eQTL	NO
rs2239520-MICB	rs2239520	6	31088922	3.394e-10	MICB	0.138319	0.0791629	0.582289	-0.0294459	eQTL	NO
rs2239520-POU5F1	rs2239520	6	31088922	6.377e-15	POU5F1	0.208675	0.0670933	0.488818	-0.0372083	eQTL	NO
rs2239520-TCF19	rs2239520	6	31088922	1.396e-30	TCF19	0.0491253	0.10502	0.616685	-0.0268804	eQTL	NO
rs3095302-ATF6B	rs3095302	6	31093066	4.643e-08	ATF6B	0.00265093	-0.163654	0.769922	-0.0159497	eQTL	NO
rs3095302-CSNK2B	rs3095302	6	31093066	4.918e-09	CSNK2B	0.263201	-0.0612377	0.607623	-0.0281645	eQTL	NO
rs3095302-MICB	rs3095302	6	31093066	3.989e-13	MICB	0.889325	0.00758678	0.627888	0.0264649	aQTL	NO
rs3095302-POU5F1	rs3095302	6	31093066	1.334e-08	POU5F1	0.00104393	-0.177849	0.713385	0.0201402	eQTL	NO
rs3095302-TCF19	rs3095302	6	31093066	7.99e-17	TCF19	0.00894325	-0.142164	0.734	0.0186122	eQTL	NO
rs3131003-ATF6B	rs3131003	6	31093482	1.401e-10	ATF6B	0.00276967	-0.162799	0.744638	-0.0177477	eQTL	NO
rs3131003-CSNK2B	rs3131003	6	31093482	8.039e-10	CSNK2B	0.262298	-0.0613035	0.591302	-0.0294282	eQTL	NO
rs3131003-MICB	rs3131003	6	31093482	1.49e-11	MICB	0.836283	0.0112571	0.609406	0.0278735	aQTL	NO
rs3131003-POU5F1	rs3131003	6	31093482	2.247e-12	POU5F1	0.00118433	-0.175778	0.70482	0.0207542	eQTL	NO
rs3131003-TCF19	rs3131003	6	31093482	3.43e-20	TCF19	0.00966334	-0.140611	0.73085	0.0188261	eQTL	NO
rs3130557-ATF6B	rs3130557	6	31094703	4.664e-08	ATF6B	0.608427	0.0377284	0.503365	0.0491936	aQTL	NO
rs3130557-CSNK2B	rs3130557	6	31094703	4.131e-09	CSNK2B	0.00256611	0.221876	0.28044	0.0797899	eQTL	NO
rs3130557-MICB	rs3130557	6	31094703	2.002e-09	MICB	3.38887e-05	0.302826	0.327125	-0.072114	eQTL	NO
rs3130557-POU5F1	rs3130557	6	31094703	3.867e-40	POU5F1	7.39685e-07	0.36028	0.93409	0.00611361	eQTL	NO
rs3130557-TCF19	rs3130557	6	31094703	4.042e-82	TCF19	5.37514e-06	0.331889	0.911721	0.00818719	eQTL	NO
rs3130559-ATF6B	rs3130559	6	31097301	2.647e-12	ATF6B	0.169832	-0.0891369	0.902585	0.00793932	eQTL	NO
rs3130559-CSNK2B	rs3130559	6	31097301	1.317e-15	CSNK2B	0.00849055	-0.170989	0.121213	-0.101028	eQTL	NO
rs3130559-MICB	rs3130559	6	31097301	1.95e-112	MICB	0.055047	0.124246	0.233805	0.0772903	eQTL	NO
rs3130559-POU5F1	rs3130559	6	31097301	2.002e-09	POU5F1	3.36982e-05	-0.266959	0.76621	-0.0193921	eQTL	NO
rs3130559-TCF19	rs3130559	6	31097301	3.573e-11	TCF19	0.000726926	-0.218217	0.917999	0.00670766	eQTL	NO
rs3130564-ATF6B	rs3130564	6	31101674	1.639e-19	ATF6B	0.000196733	0.21736	0.49079	0.0403526	eQTL	NO
rs3130564-CSNK2B	rs3130564	6	31101674	5.964e-10	CSNK2B	0.322368	0.0581794	0.357084	0.0542434	eQTL	NO
rs3130564-MICB	rs3130564	6	31101674	1.022e-24	MICB	0.0404169	0.119827	0.49088	0.0403962	eQTL	NO
rs3130564-POU5F1	rs3130564	6	31101674	1.468e-81	POU5F1	7.94923e-07	0.286222	0.22464	0.0714752	eQTL	NO
rs3130564-TCF19	rs3130564	6	31101674	2.941e-43	TCF19	1.12849e-07	0.307464	0.21153	0.0734595	eQTL	NO
rs1265098-ATF6B	rs1265098	6	31106177	1.626e-39	ATF6B	0.394922	-0.0535912	0.51704	-0.0407495	eQTL	NO
rs1265098-CSNK2B	rs1265098	6	31106177	1.183e-24	CSNK2B	0.103645	-0.102689	0.442307	-0.0486033	eQTL	NO
rs1265098-MICB	rs1265098	6	31106177	1.224e-08	MICB	0.00263791	0.188482	0.135001	0.094064	eQTL	NO
rs1265098-POU5F1	rs1265098	6	31106177	6.863e-59	POU5F1	0.0520007	-0.121893	0.918827	-0.00644559	eQTL	NO
rs1265098-TCF19	rs1265098	6	31106177	1.215e-60	TCF19	0.0321926	-0.134468	0.868849	-0.0104322	eQTL	NO
rs1265093-ATF6B	rs1265093	6	31107187	2.007e-08	ATF6B	0.00268051	0.177482	0.637238	-0.0279184	eQTL	NO
rs1265093-CSNK2B	rs1265093	6	31107187	3.608e-63	CSNK2B	0.0961591	-0.0988122	0.815685	0.0138826	eQTL	NO
rs1265093-MICB	rs1265093	6	31107187	3.789e-10	MICB	0.264165	-0.0660643	0.0034666	0.172756	aQTL	NO
rs1265093-POU5F1	rs1265093	6	31107187	4.775e-54	POU5F1	0.025876	-0.131503	0.160579	0.0834731	eQTL	NO
rs1265093-TCF19	rs1265093	6	31107187	8.44e-110	TCF19	0.443132	-0.0453825	0.17466	0.0806688	aQTL	NO
rs1966-ATF6B	rs1966	6	31107733	9.879e-09	ATF6B	0.657197	-0.031996	0.405989	-0.0597975	aQTL	NO
rs1966-CSNK2B	rs1966	6	31107733	7.435e-29	CSNK2B	0.562269	-0.0418749	0.786928	0.0195704	eQTL	NO
rs1966-MICB	rs1966	6	31107733	2.694e-20	MICB	0.182966	0.0957645	0.0215049	0.165376	aQTL	NO
rs1966-POU5F1	rs1966	6	31107733	7.622e-12	POU5F1	0.00145321	-0.228018	0.371122	0.0647101	eQTL	NO
rs1966-TCF19	rs1966	6	31107733	1.215e-60	TCF19	0.0321124	-0.153941	0.443273	0.0554158	eQTL	NO
rs1265089-ATF6B	rs1265089	6	31108607	3.251e-08	ATF6B	0.643148	-0.0335974	0.377546	-0.0638681	aQTL	NO
rs1265089-CSNK2B	rs1265089	6	31108607	1.108e-14	CSNK2B	0.519516	-0.0468143	0.848089	0.0139501	eQTL	NO
rs1265089-MICB	rs1265089	6	31108607	3.483e-10	MICB	0.201618	0.0923692	0.0231662	0.164299	aQTL	NO
rs1265089-POU5F1	rs1265089	6	31108607	4.949e-08	POU5F1	0.00122835	-0.232803	0.409036	0.0600841	eQTL	NO
rs1265089-TCF19	rs1265089	6	31108607	4.867e-09	TCF19	0.0290587	-0.157695	0.466082	0.0529909	eQTL	NO
rs2442719-AGER	rs2442719	6	31320538	1.394e-23	AGER	0.0334865	0.112915	0.928286	0.00479004	eQTL	NO
rs2442719-ATF6B	rs2442719	6	31320538	2.627e-12	ATF6B	0.152524	0.0759588	0.487272	-0.0368388	eQTL	NO
rs2442719-CSNK2B	rs2442719	6	31320538	3.032e-43	CSNK2B	0.742526	0.0174949	0.852964	0.00988842	eQTL	NO
rs2442719-MICB	rs2442719	6	31320538	1.811e-39	MICB	0.766279	0.0157613	0.484021	0.0371621	aQTL	NO
rs2442719-NOTCH4	rs2442719	6	31320538	3.19e-18	NOTCH4	1.88017e-05	-0.224567	0.0332444	-0.112307	eQTL	NO
rs2442719-POU5F1	rs2442719	6	31320538	4.758e-12	POU5F1	0.135065	0.0790927	0.253821	0.0608292	eQTL	NO
rs2442719-TCF19	rs2442719	6	31320538	7.726e-09	TCF19	0.0171969	0.126065	0.3323	0.0516318	eQTL	NO
rs3130614-AGER	rs3130614	6	31476458	2.514e-14	AGER	0.00332787	0.250586	0.529332	0.0538815	eQTL	NO
rs3130614-ATF6B	rs3130614	6	31476458	9.056e-15	ATF6B	0.874861	0.0134692	0.826869	0.0186737	aQTL	NO
rs3130614-CSNK2B	rs3130614	6	31476458	3.387e-30	CSNK2B	0.0318102	0.183732	0.651797	0.0387534	eQTL	NO
rs3130614-MICB	rs3130614	6	31476458	1.862e-79	MICB	7.65109e-06	0.379189	0.187685	-0.112558	eQTL	NO
rs3130614-NOTCH4	rs3130614	6	31476458	2.92e-79	NOTCH4	1.98599e-09	-0.503604	0.944008	0.00597314	eQTL	NO
rs3130614-POU5F1	rs3130614	6	31476458	3.453e-43	POU5F1	6.21113e-07	0.421194	0.772128	-0.02486	eQTL	NO
rs3130614-TCF19	rs3130614	6	31476458	2.071e-43	TCF19	9.40453e-06	0.375462	0.59786	-0.0452296	eQTL	NO
rs1800629-AGER	rs1800629	6	31543031	1.115e-63	AGER	0.094376	0.113663	0.328079	-0.0665343	eQTL	NO
rs1800629-ATF6B	rs1800629	6	31543031	2.308e-21	ATF6B	0.938466	0.00524486	0.592575	-0.0362892	aQTL	NO
rs1800629-CSNK2B	rs1800629	6	31543031	3.789e-10	CSNK2B	0.264327	0.0759806	0.451776	-0.0513251	eQTL	NO
rs1800629-MICB	rs1800629	6	31543031	6.054e-15	MICB	0.172169	0.0925091	0.0478427	-0.13419	aQTL	NO
rs1800629-NOTCH4	rs1800629	6	31543031	2.32e-40	NOTCH4	5.35359e-08	-0.363557	0.841255	-0.0135312	eQTL	NO
rs1800629-POU5F1	rs1800629	6	31543031	1.255e-37	POU5F1	0.0109011	0.172027	0.152501	-0.0974984	eQTL	NO
rs1800629-TCF19	rs1800629	6	31543031	1.7e-91	TCF19	0.0397147	0.139231	0.177349	-0.0918338	eQTL	NO
rs3131383-AGER	rs3131383	6	31704294	2.67e-38	AGER	0.0125565	0.189747	0.926122	-0.00706838	eQTL	NO
rs3131383-ATF6B	rs3131383	6	31704294	1.811e-39	ATF6B	0.766462	-0.0226019	0.905055	-0.0090616	eQTL	NO
rs3131383-CSNK2B	rs3131383	6	31704294	4.277e-37	CSNK2B	0.1069	0.12287	0.897013	-0.00989127	eQTL	NO
rs3131383-MICB	rs3131383	6	31704294	4.018e-10	MICB	2.13934e-05	0.320673	0.237556	-0.0898004	eQTL	NO
rs3131383-NOTCH4	rs3131383	6	31704294	1.633e-08	NOTCH4	3.43904e-13	-0.540209	0.572475	-0.0427067	eQTL	NO
rs3131383-POU5F1	rs3131383	6	31704294	1.904e-09	POU5F1	4.96527e-05	0.305982	0.665528	-0.0330194	eQTL	NO
rs3131383-TCF19	rs3131383	6	31704294	1.914e-17	TCF19	0.000393989	0.267932	0.622574	-0.0375545	eQTL	NO
rs3101018-AGER	rs3101018	6	31705864	6.206e-14	AGER	0.015467	0.186551	0.895223	-0.010174	eQTL	NO
rs3101018-ATF6B	rs3101018	6	31705864	1.908e-24	ATF6B	0.757679	-0.0237937	0.9435	-0.00545636	eQTL	NO
rs3101018-CSNK2B	rs3101018	6	31705864	1.841e-11	CSNK2B	0.127527	0.117706	0.865025	-0.0131639	eQTL	NO
rs3101018-MICB	rs3101018	6	31705864	1.301e-56	MICB	1.76018e-05	0.328257	0.246011	-0.0893867	eQTL	NO
rs3101018-NOTCH4	rs3101018	6	31705864	1.633e-08	NOTCH4	3.14482e-13	-0.548329	0.587028	-0.0416495	eQTL	NO
rs3101018-POU5F1	rs3101018	6	31705864	1.213e-20	POU5F1	4.97958e-05	0.310036	0.661628	-0.0338782	eQTL	NO
rs3101018-TCF19	rs3101018	6	31705864	8.85e-10	TCF19	0.000352554	0.273742	0.649059	-0.0351873	eQTL	NO
rs3131379-AGER	rs3131379	6	31721033	4.389e-17	AGER	0.00761556	0.207835	0.907972	-0.00903081	eQTL	NO
rs3131379-ATF6B	rs3131379	6	31721033	8.543e-24	ATF6B	0.748359	-0.0250191	0.880069	-0.0117471	eQTL	NO
rs3131379-CSNK2B	rs3131379	6	31721033	3.822e-34	CSNK2B	0.0466403	0.15531	0.890044	0.0108271	eQTL	NO
rs3131379-MICB	rs3131379	6	31721033	2.965e-45	MICB	2.98629e-05	0.322886	0.199258	-0.100012	eQTL	NO
rs3131379-NOTCH4	rs3131379	6	31721033	4.873e-08	NOTCH4	4.4594e-14	-0.573412	0.421612	-0.0623101	eQTL	NO
rs3131379-POU5F1	rs3131379	6	31721033	4.863e-34	POU5F1	1.19796e-05	0.338038	0.769109	-0.0229788	eQTL	NO
rs3131379-TCF19	rs3131379	6	31721033	1.208e-20	TCF19	0.000211191	0.286951	0.619568	-0.03882	eQTL	NO
rs3117574-AGER	rs3117574	6	31725230	1.317e-15	AGER	0.00855597	0.226445	0.942922	-0.00618505	eQTL	NO
rs3117574-ATF6B	rs3117574	6	31725230	2.124e-17	ATF6B	0.571794	-0.0487556	0.796541	-0.0221963	eQTL	NO
rs3117574-CSNK2B	rs3117574	6	31725230	2.654e-55	CSNK2B	0.0525214	0.167371	0.96145	-0.00418578	eQTL	NO
rs3117574-MICB	rs3117574	6	31725230	6.377e-14	MICB	0.000218091	0.316632	0.132872	-0.129446	eQTL	NO
rs3117574-NOTCH4	rs3117574	6	31725230	3.8e-12	NOTCH4	1.57412e-10	-0.540629	0.961741	0.00411362	eQTL	NO
rs3117574-POU5F1	rs3117574	6	31725230	2.597e-43	POU5F1	5.80171e-06	0.386877	0.493112	-0.059318	eQTL	NO
rs3117574-TCF19	rs3117574	6	31725230	1.926e-20	TCF19	0.000101416	0.332716	0.378674	-0.0761028	eQTL	NO
rs3117575-AGER	rs3117575	6	31726253	3.071e-17	AGER	0.0142341	0.188702	0.920122	-0.0077406	eQTL	NO
rs3117575-ATF6B	rs3117575	6	31726253	5.715e-14	ATF6B	0.712402	-0.0284051	0.902843	-0.00939043	eQTL	NO
rs3117575-CSNK2B	rs3117575	6	31726253	1.295e-25	CSNK2B	0.119104	0.120277	0.863063	-0.0133463	eQTL	NO
rs3117575-MICB	rs3117575	6	31726253	1.912e-67	MICB	1.7008e-05	0.328562	0.225874	-0.0932333	eQTL	NO
rs3117575-NOTCH4	rs3117575	6	31726253	1.633e-08	NOTCH4	4.3665e-13	-0.544672	0.624008	-0.0375577	eQTL	NO
rs3117575-POU5F1	rs3117575	6	31726253	1.802e-10	POU5F1	5.09771e-05	0.309369	0.63843	-0.0363427	eQTL	NO
rs3117575-TCF19	rs3117575	6	31726253	1.799e-11	TCF19	0.000416143	0.270208	0.607704	-0.0396608	eQTL	NO
rs3117577-AGER	rs3117577	6	31727474	6.206e-14	AGER	0.0152009	0.187761	0.902034	-0.00954606	eQTL	NO
rs3117577-ATF6B	rs3117577	6	31727474	2.801e-17	ATF6B	0.730757	-0.0266412	0.919763	-0.00778548	eQTL	NO
rs3117577-CSNK2B	rs3117577	6	31727474	1.841e-11	CSNK2B	0.127481	0.118178	0.847827	-0.0149184	eQTL	NO
rs3117577-MICB	rs3117577	6	31727474	3.836e-10	MICB	1.55223e-05	0.331638	0.243576	-0.0901978	eQTL	NO
rs3117577-NOTCH4	rs3117577	6	31727474	1.633e-08	NOTCH4	5.04251e-13	-0.545814	0.635853	-0.0364511	eQTL	NO
rs3117577-POU5F1	rs3117577	6	31727474	3.785e-12	POU5F1	5.30338e-05	0.310122	0.643419	-0.0359721	eQTL	NO
rs3117577-TCF19	rs3117577	6	31727474	3.362e-08	TCF19	0.000363767	0.27418	0.63414	-0.0369412	eQTL	NO
rs660594-AGER	rs660594	6	31837250	1.207e-30	AGER	0.0358745	-0.109469	0.0461392	-0.104104	eQTL	NO
rs660594-ATF6B	rs660594	6	31837250	1.991e-10	ATF6B	5.7836e-05	0.208668	0.351116	-0.0485668	eQTL	NO
rs660594-CSNK2B	rs660594	6	31837250	3.068e-21	CSNK2B	8.25316e-05	-0.204811	0.171703	-0.0715836	eQTL	NO
rs660594-HLA-DOB	rs660594	6	31837250	1.413e-18	HLA-DOB	0.519982	0.0337036	0.94902	0.00333284	eQTL	NO
rs660594-MICB	rs660594	6	31837250	2.763e-10	MICB	0.131535	-0.0784887	0.341555	0.0496025	eQTL	NO
rs660594-NOTCH4	rs660594	6	31837250	5.978e-09	NOTCH4	0.632103	0.0248455	0.00413086	-0.148407	aQTL	NO
rs660594-POU5F1	rs660594	6	31837250	4.102e-30	POU5F1	0.000910451	-0.171893	0.988414	0.000760728	eQTL	NO
rs660594-TCF19	rs660594	6	31837250	3.387e-24	TCF19	0.0132019	-0.128793	0.895843	-0.00685098	eQTL	NO
rs660550-AGER	rs660550	6	31837277	5.444e-55	AGER	0.0397891	-0.10709	0.0564025	-0.0994551	eQTL	NO
rs660550-ATF6B	rs660550	6	31837277	3.785e-12	ATF6B	5.37023e-05	0.209223	0.403426	-0.0434516	eQTL	NO
rs660550-CSNK2B	rs660550	6	31837277	3.671e-10	CSNK2B	0.000108176	-0.201119	0.197404	-0.0674066	eQTL	NO
rs660550-HLA-DOB	rs660550	6	31837277	1.3e-32	HLA-DOB	0.506884	0.0347119	0.940219	0.00390285	eQTL	NO
rs660550-MICB	rs660550	6	31837277	3.394e-10	MICB	0.138302	-0.0770166	0.323182	0.0514395	eQTL	NO
rs660550-NOTCH4	rs660550	6	31837277	7.623e-10	NOTCH4	0.602108	0.0270123	0.00441061	-0.147099	aQTL	NO
rs660550-POU5F1	rs660550	6	31837277	1.683e-12	POU5F1	0.0010867	-0.16906	0.929143	0.00465103	eQTL	NO
rs660550-TCF19	rs660550	6	31837277	6.206e-14	TCF19	0.0156976	-0.125362	0.969392	-0.00200479	eQTL	NO
rs577272-AGER	rs577272	6	31837963	1.465e-53	AGER	0.069757	-0.104994	0.0982741	-0.0957895	eQTL	NO
rs577272-ATF6B	rs577272	6	31837963	1.505e-40	ATF6B	3.31402e-05	0.238831	0.6354	-0.0274026	eQTL	NO
rs577272-CSNK2B	rs577272	6	31837963	6.58e-21	CSNK2B	0.00512894	-0.161969	0.499846	-0.0392226	eQTL	NO
rs577272-HLA-DOB	rs577272	6	31837963	4.144e-10	HLA-DOB	0.319618	0.0578245	0.977225	0.00165082	eQTL	NO
rs577272-MICB	rs577272	6	31837963	1.97e-11	MICB	0.124004	-0.0888047	0.28897	0.0613431	eQTL	NO
rs577272-NOTCH4	rs577272	6	31837963	4.692e-11	NOTCH4	0.882727	-0.00849265	0.000765836	-0.192937	aQTL	NO
rs577272-POU5F1	rs577272	6	31837963	1.276e-34	POU5F1	0.00472954	-0.162581	0.563457	0.0335703	eQTL	NO
rs577272-TCF19	rs577272	6	31837963	9.788e-43	TCF19	0.0682514	-0.105224	0.712233	0.0214125	eQTL	NO
rs644827-AGER	rs644827	6	31838441	1.084e-59	AGER	0.0437745	-0.105199	0.0547301	-0.100299	eQTL	NO
rs644827-ATF6B	rs644827	6	31838441	3.324e-21	ATF6B	5.13281e-05	0.210106	0.404641	-0.0434098	eQTL	NO
rs644827-CSNK2B	rs644827	6	31838441	1.609e-10	CSNK2B	0.000152488	-0.197094	0.18083	-0.0700907	eQTL	NO
rs644827-HLA-DOB	rs644827	6	31838441	9.183e-19	HLA-DOB	0.498869	0.0354267	0.976923	0.00150785	eQTL	NO
rs644827-MICB	rs644827	6	31838441	6.314e-19	MICB	0.133604	-0.0780715	0.358836	0.0478561	eQTL	NO
rs644827-NOTCH4	rs644827	6	31838441	2.463e-17	NOTCH4	0.525338	0.0329584	0.00591955	-0.142449	aQTL	NO
rs644827-POU5F1	rs644827	6	31838441	7.755e-10	POU5F1	0.000805686	-0.173642	0.964549	0.00232845	eQTL	NO
rs644827-TCF19	rs644827	6	31838441	3.657e-10	TCF19	0.0148462	-0.126612	0.954283	-0.00300016	eQTL	NO
rs644774-AGER	rs644774	6	31838490	5.639e-31	AGER	0.0498773	-0.102244	0.0560078	-0.0996961	eQTL	NO
rs644774-ATF6B	rs644774	6	31838490	1.904e-09	ATF6B	4.89242e-05	0.210512	0.387786	-0.0449502	eQTL	NO
rs644774-CSNK2B	rs644774	6	31838490	1.207e-11	CSNK2B	0.000235891	-0.191279	0.206982	-0.0660465	eQTL	NO
rs644774-HLA-DOB	rs644774	6	31838490	8.86e-101	HLA-DOB	0.446561	0.03984	0.95179	0.00314903	eQTL	NO
rs644774-MICB	rs644774	6	31838490	6.314e-19	MICB	0.132945	-0.0781414	0.337802	0.0499495	eQTL	NO
rs644774-NOTCH4	rs644774	6	31838490	2.846e-15	NOTCH4	0.54117	0.0316831	0.00483721	-0.145702	aQTL	NO
rs644774-POU5F1	rs644774	6	31838490	2.978e-13	POU5F1	0.00112298	-0.168721	0.913483	0.00568727	eQTL	NO
rs644774-TCF19	rs644774	6	31838490	4.173e-12	TCF19	0.0189516	-0.121875	0.982267	-0.00116228	eQTL	NO
rs2242665-AGER	rs2242665	6	31839309	1.084e-59	AGER	0.0437745	-0.105199	0.0547301	-0.100299	eQTL	NO
rs2242665-ATF6B	rs2242665	6	31839309	3.324e-21	ATF6B	5.13281e-05	0.210106	0.404641	-0.0434098	eQTL	NO
rs2242665-CSNK2B	rs2242665	6	31839309	3.335e-11	CSNK2B	0.000152488	-0.197094	0.18083	-0.0700907	eQTL	NO
rs2242665-HLA-DOB	rs2242665	6	31839309	9.183e-19	HLA-DOB	0.498869	0.0354267	0.976923	0.00150785	eQTL	NO
rs2242665-MICB	rs2242665	6	31839309	6.314e-19	MICB	0.133604	-0.0780715	0.358836	0.0478561	eQTL	NO
rs2242665-NOTCH4	rs2242665	6	31839309	2.463e-17	NOTCH4	0.525338	0.0329584	0.00591955	-0.142449	aQTL	NO
rs2242665-POU5F1	rs2242665	6	31839309	7.755e-10	POU5F1	0.000805686	-0.173642	0.964549	0.00232845	eQTL	NO
rs2242665-TCF19	rs2242665	6	31839309	3.657e-10	TCF19	0.0148462	-0.126612	0.954283	-0.00300016	eQTL	NO
rs605203-AGER	rs605203	6	31847012	7.032e-10	AGER	0.01953	-0.129067	0.0328354	-0.118051	eQTL	NO
rs605203-ATF6B	rs605203	6	31847012	6.377e-14	ATF6B	0.000224705	0.203081	0.686834	-0.0222608	eQTL	NO
rs605203-CSNK2B	rs605203	6	31847012	7.036e-69	CSNK2B	1.19704e-05	-0.241069	0.225196	-0.0673314	eQTL	NO
rs605203-HLA-DOB	rs605203	6	31847012	4.579e-09	HLA-DOB	0.475695	0.0395976	0.965374	0.00239823	eQTL	NO
rs605203-MICB	rs605203	6	31847012	1.371e-11	MICB	0.876575	0.00857381	0.218547	0.0679925	aQTL	NO
rs605203-NOTCH4	rs605203	6	31847012	1.039e-55	NOTCH4	0.0946402	0.0918406	0.00557321	-0.152044	aQTL	NO
rs605203-POU5F1	rs605203	6	31847012	1.401e-10	POU5F1	0.00299859	-0.163139	0.741793	0.0182928	eQTL	NO
rs605203-TCF19	rs605203	6	31847012	1.45e-103	TCF19	0.0752391	-0.0980891	0.765249	0.0165603	eQTL	NO
rs589428-AGER	rs589428	6	31848220	4.168e-12	AGER	0.020857	-0.127621	0.0341014	-0.117132	eQTL	NO
rs589428-ATF6B	rs589428	6	31848220	1.208e-20	ATF6B	0.000216309	0.20347	0.689172	-0.0220703	eQTL	NO
rs589428-CSNK2B	rs589428	6	31848220	1.962e-09	CSNK2B	1.3118e-05	-0.23982	0.228739	-0.0667749	eQTL	NO
rs589428-HLA-DOB	rs589428	6	31848220	5.096e-11	HLA-DOB	0.475667	0.0395731	0.976975	0.00159337	eQTL	NO
rs589428-MICB	rs589428	6	31848220	8.36e-14	MICB	0.88383	0.00806062	0.22294	0.0673034	aQTL	NO
rs589428-NOTCH4	rs589428	6	31848220	4.001e-13	NOTCH4	0.0900039	0.0930912	0.00569193	-0.151565	aQTL	NO
rs589428-POU5F1	rs589428	6	31848220	4.736e-16	POU5F1	0.00314557	-0.162223	0.751181	0.0175925	eQTL	NO
rs589428-TCF19	rs589428	6	31848220	1.45e-103	TCF19	0.0754738	-0.0979436	0.776713	0.0157183	eQTL	NO
rs652888-AGER	rs652888	6	31851234	1.254e-19	AGER	6.99569e-05	0.253497	0.0290954	0.139746	eQTL	NO
rs652888-ATF6B	rs652888	6	31851234	6.181e-10	ATF6B	0.191409	-0.0836138	0.300708	0.0661382	eQTL	NO
rs652888-CSNK2B	rs652888	6	31851234	1.401e-10	CSNK2B	0.00271227	0.191862	0.104173	0.104399	eQTL	NO
rs652888-HLA-DOB	rs652888	6	31851234	2.789e-15	HLA-DOB	0.849428	-0.0122049	0.620711	0.0316475	aQTL	NO
rs652888-MICB	rs652888	6	31851234	2.044e-20	MICB	0.143507	0.0934242	0.341856	-0.0608256	eQTL	NO
rs652888-NOTCH4	rs652888	6	31851234	1.633e-08	NOTCH4	1.27446e-12	-0.443831	0.247796	0.0735637	eQTL	NO
rs652888-POU5F1	rs652888	6	31851234	1.406e-11	POU5F1	0.000184662	0.237515	0.589602	0.0346709	eQTL	NO
rs652888-TCF19	rs652888	6	31851234	1.208e-20	TCF19	0.000215279	0.235321	0.684953	0.0260506	eQTL	NO
rs497309-AGER	rs497309	6	31892484	6.58e-21	AGER	0.00503992	0.242575	0.980826	0.00208581	eQTL	NO
rs497309-ATF6B	rs497309	6	31892484	4.3e-195	ATF6B	0.565035	-0.0498465	0.926093	-0.00802326	eQTL	NO
rs497309-CSNK2B	rs497309	6	31892484	1.95e-112	CSNK2B	0.0553153	0.166211	0.965164	-0.00379991	eQTL	NO
rs497309-HLA-DOB	rs497309	6	31892484	4.861e-08	HLA-DOB	0.664579	-0.0377106	0.149223	-0.124711	aQTL	NO
rs497309-MICB	rs497309	6	31892484	1.406e-11	MICB	0.000184086	0.321759	0.252562	-0.0990425	eQTL	NO
rs497309-NOTCH4	rs497309	6	31892484	3.8e-12	NOTCH4	1.6465e-10	-0.542587	0.902508	0.0105537	eQTL	NO
rs497309-POU5F1	rs497309	6	31892484	1.862e-79	POU5F1	7.93623e-06	0.383056	0.559039	-0.0508066	eQTL	NO
rs497309-TCF19	rs497309	6	31892484	3.815e-20	TCF19	0.000111047	0.33239	0.522363	-0.0555663	eQTL	NO
rs1270942-AGER	rs1270942	6	31918860	3.335e-09	AGER	0.0042317	0.222287	0.999452	-5.35505e-05	eQTL	NO
rs1270942-ATF6B	rs1270942	6	31918860	1.034e-14	ATF6B	0.832773	-0.0164383	0.890143	0.0107349	eQTL	NO
rs1270942-CSNK2B	rs1270942	6	31918860	1.784e-64	CSNK2B	0.0471566	0.154674	0.901494	0.00967654	eQTL	NO
rs1270942-HLA-DOB	rs1270942	6	31918860	6.494e-11	HLA-DOB	0.865001	-0.0132869	0.142241	-0.114016	aQTL	NO
rs1270942-MICB	rs1270942	6	31918860	4.018e-10	MICB	2.21494e-05	0.327465	0.44788	-0.0590497	eQTL	NO
rs1270942-NOTCH4	rs1270942	6	31918860	4.873e-08	NOTCH4	4.02424e-14	-0.573374	0.473804	-0.0554442	eQTL	NO
rs1270942-POU5F1	rs1270942	6	31918860	1.301e-56	POU5F1	1.74687e-05	0.331134	0.889529	-0.0108545	eQTL	NO
rs1270942-TCF19	rs1270942	6	31918860	1.292e-13	TCF19	0.000200387	0.287463	0.917665	-0.00806974	eQTL	NO
rs389883-AGER	rs389883	6	31947460	2.159e-42	AGER	0.808747	-0.0136599	0.794438	-0.0147124	aQTL	NO
rs389883-ATF6B	rs389883	6	31947460	3.637e-13	ATF6B	0.000279192	0.203875	0.422968	0.0450822	eQTL	NO
rs389883-CSNK2B	rs389883	6	31947460	4.565e-21	CSNK2B	0.0210361	-0.130125	0.829708	0.0121748	eQTL	NO
rs389883-HLA-DOB	rs389883	6	31947460	9.776e-12	HLA-DOB	0.13157	0.0852636	0.152215	0.0805491	eQTL	NO
rs389883-MICB	rs389883	6	31947460	4.069e-26	MICB	0.159238	-0.0791368	0.0948636	0.0940222	aQTL	NO
rs389883-NOTCH4	rs389883	6	31947460	8.36e-14	NOTCH4	0.884474	-0.00814478	0.0615823	-0.104653	aQTL	NO
rs389883-POU5F1	rs389883	6	31947460	3.387e-30	POU5F1	0.0315343	-0.120639	0.159215	0.0795971	eQTL	NO
rs389883-TCF19	rs389883	6	31947460	4.842e-09	TCF19	0.365131	-0.050932	0.187863	0.0743904	aQTL	NO
rs433061-AGER	rs433061	6	32014828	1.255e-37	AGER	0.0109924	0.20096	0.932731	-0.00668979	eQTL	NO
rs433061-ATF6B	rs433061	6	32014828	2.501e-08	ATF6B	0.621763	-0.0390311	0.992289	0.000763326	eQTL	NO
rs433061-CSNK2B	rs433061	6	32014828	1.841e-11	CSNK2B	0.12717	0.12087	0.778467	-0.0223504	eQTL	NO
rs433061-HLA-DOB	rs433061	6	32014828	1.908e-24	HLA-DOB	0.758468	-0.024422	0.127384	-0.120365	aQTL	NO
rs433061-MICB	rs433061	6	32014828	2.374e-61	MICB	1.37588e-05	0.340968	0.393664	-0.0674424	eQTL	NO
rs433061-NOTCH4	rs433061	6	32014828	1.633e-08	NOTCH4	7.04527e-13	-0.554401	0.701015	-0.0302066	eQTL	NO
rs433061-POU5F1	rs433061	6	32014828	9.473e-09	POU5F1	6.4723e-05	0.313289	0.667915	-0.0340689	eQTL	NO
rs433061-TCF19	rs433061	6	32014828	6.876e-11	TCF19	0.000604355	0.269646	0.773695	-0.022811	eQTL	NO
rs1150753-AGER	rs1150753	6	32059867	3.335e-09	AGER	0.00418605	0.246085	0.949311	0.00548194	eQTL	NO
rs1150753-ATF6B	rs1150753	6	32059867	1.508e-25	ATF6B	0.583216	-0.04723	0.987107	0.00138876	eQTL	NO
rs1150753-CSNK2B	rs1150753	6	32059867	5.639e-31	CSNK2B	0.0495395	0.169228	0.981577	-0.00199618	eQTL	NO
rs1150753-HLA-DOB	rs1150753	6	32059867	2.219e-09	HLA-DOB	0.659366	-0.0380895	0.156869	-0.121628	aQTL	NO
rs1150753-MICB	rs1150753	6	32059867	8.053e-12	MICB	0.000132513	0.326615	0.31033	-0.0872671	eQTL	NO
rs1150753-NOTCH4	rs1150753	6	32059867	1.317e-42	NOTCH4	1.69692e-10	-0.538725	0.888387	0.012014	eQTL	NO
rs1150753-POU5F1	rs1150753	6	32059867	2.974e-37	POU5F1	6.54451e-06	0.384047	0.603385	-0.0448887	eQTL	NO
rs1150753-TCF19	rs1150753	6	32059867	3.176e-19	TCF19	8.55793e-05	0.33559	0.602113	-0.0449981	eQTL	NO
rs1150752-AGER	rs1150752	6	32064726	8.515e-21	AGER	0.00608165	0.212534	0.965542	0.00335774	eQTL	NO
rs1150752-ATF6B	rs1150752	6	32064726	2.434e-16	ATF6B	0.899506	-0.00979902	0.873686	0.0123145	aQTL	NO
rs1150752-CSNK2B	rs1150752	6	32064726	3.108e-56	CSNK2B	0.0468668	0.154361	0.97266	0.00267044	eQTL	NO
rs1150752-HLA-DOB	rs1150752	6	32064726	2.159e-42	HLA-DOB	0.807917	-0.0189367	0.105221	-0.125429	aQTL	NO
rs1150752-MICB	rs1150752	6	32064726	4.298e-21	MICB	6.38439e-05	0.307831	0.284686	-0.0829445	eQTL	NO
rs1150752-NOTCH4	rs1150752	6	32064726	1.633e-08	NOTCH4	5.53923e-13	-0.546101	0.680931	-0.0317256	eQTL	NO
rs1150752-POU5F1	rs1150752	6	32064726	1.914e-19	POU5F1	7.88662e-05	0.303667	0.684241	-0.031673	eQTL	NO
rs1150752-TCF19	rs1150752	6	32064726	7.041e-12	TCF19	0.00136288	0.247057	0.676798	-0.0324289	eQTL	NO
rs1269852-AGER	rs1269852	6	32080191	6.833e-12	AGER	0.00695705	0.215037	0.893358	-0.010715	eQTL	NO
rs1269852-ATF6B	rs1269852	6	32080191	6.106e-10	ATF6B	0.625988	-0.038887	0.839796	-0.0161029	eQTL	NO
rs1269852-CSNK2B	rs1269852	6	32080191	1.019e-11	CSNK2B	0.115169	0.125889	0.74666	-0.0258839	eQTL	NO
rs1269852-HLA-DOB	rs1269852	6	32080191	9.759e-18	HLA-DOB	0.68288	-0.0327226	0.1022	-0.130115	aQTL	NO
rs1269852-MICB	rs1269852	6	32080191	4.298e-21	MICB	6.30283e-05	0.316796	0.256397	-0.0904813	eQTL	NO
rs1269852-NOTCH4	rs1269852	6	32080191	1.633e-08	NOTCH4	1.00471e-12	-0.555468	0.732429	-0.0271273	eQTL	NO
rs1269852-POU5F1	rs1269852	6	32080191	1.112e-19	POU5F1	8.71203e-05	0.310406	0.522065	-0.0512658	eQTL	NO
rs1269852-TCF19	rs1269852	6	32080191	1.152e-16	TCF19	0.00138088	0.253764	0.535687	-0.049546	eQTL	NO
rs28718232-AGER	rs28718232	6	32626750	5.635e-15	AGER	0.802045	0.0169143	0.761763	0.0204648	aQTL	NO
rs28718232-ATF6B	rs28718232	6	32626750	1.499e-11	ATF6B	0.128099	-0.10246	0.669348	0.0287278	eQTL	NO
rs28718232-CSNK2B	rs28718232	6	32626750	1.376e-49	CSNK2B	0.677553	0.028086	0.443674	0.0518268	aQTL	NO
rs28718232-HLA-DOB	rs28718232	6	32626750	6.468e-18	HLA-DOB	0.000205329	-0.249899	0.524792	-0.0427989	eQTL	NO
rs28718232-NOTCH4	rs28718232	6	32626750	2.032e-10	NOTCH4	0.199731	0.0858804	0.553008	-0.0397517	eQTL	NO
rs3861397-CITED2	rs3861397	6	139828916	7.838e-20	CITED2	9.82673e-05	-0.227138	0.0905442	-0.0991035	eQTL	NO
rs634869-CITED2	rs634869	6	139831757	2.557e-19	CITED2	0.000310465	0.205179	0.259784	0.0643585	eQTL	NO
rs632057-CITED2	rs632057	6	139834012	5.963e-09	CITED2	8.34444e-06	0.254815	0.0214623	0.132144	eQTL	NO
rs668459-CITED2	rs668459	6	139835689	9.075e-14	CITED2	0.000245316	0.206752	0.253457	0.064642	eQTL	NO
rs628751-CITED2	rs628751	6	139838419	4.046e-30	CITED2	2.08784e-05	0.237566	0.0346207	0.118486	eQTL	NO
rs592423-CITED2	rs592423	6	139840693	4.738e-50	CITED2	2.61315e-05	0.237877	0.0632377	0.105582	eQTL	NO
rs4717756-CLDN4	rs4717756	7	72765458	1.316e-13	CLDN4	0.000506491	0.271485	0.390397	0.0670574	eQTL	NO
rs4717756-MLXIPL	rs4717756	7	72765458	6.972e-09	MLXIPL	0.123873	-0.120412	0.721183	0.0280072	eQTL	NO
rs1178968-CLDN4	rs1178968	7	72767451	4.123e-20	CLDN4	0.000493428	0.272269	0.390284	0.0671333	eQTL	NO
rs1178968-MLXIPL	rs1178968	7	72767451	2.828e-11	MLXIPL	0.12322	-0.120729	0.723391	0.0278007	eQTL	NO
rs10248063-CLDN4	rs10248063	7	72776008	1.034e-14	CLDN4	0.000435704	0.274904	0.382352	0.0682798	eQTL	NO
rs10248063-MLXIPL	rs10248063	7	72776008	1.499e-11	MLXIPL	0.12877	-0.119004	0.699341	0.0303433	eQTL	NO
rs1178958-CLDN4	rs1178958	7	72777384	2.651e-08	CLDN4	0.000398223	0.276716	0.376017	0.069185	eQTL	NO
rs1178958-MLXIPL	rs1178958	7	72777384	9.776e-12	MLXIPL	0.131735	-0.118077	0.687529	0.0315967	eQTL	NO
rs757938-CLDN4	rs757938	7	72778573	2.757e-27	CLDN4	0.00097535	0.2575	0.406715	0.0647622	eQTL	NO
rs757938-MLXIPL	rs757938	7	72778573	4.52e-38	MLXIPL	0.106745	-0.126183	0.767154	0.0232321	eQTL	NO
rs2108235-CLDN4	rs2108235	7	72783383	3.815e-20	CLDN4	0.00011022	0.331079	0.326464	0.0840942	eQTL	NO
rs2108235-MLXIPL	rs2108235	7	72783383	8.229e-12	MLXIPL	0.024071	-0.193612	0.714732	-0.031489	eQTL	NO
rs2528707-CLDN4	rs2528707	7	72789995	1.914e-17	CLDN4	0.000386367	0.279598	0.274155	0.0861481	eQTL	NO
rs2528707-MLXIPL	rs2528707	7	72789995	1.713e-18	MLXIPL	0.0479454	-0.156112	0.848609	0.0151193	eQTL	NO
rs7797344-CLDN4	rs7797344	7	72801119	8.051e-12	CLDN4	0.000275264	0.298441	0.23283	0.0979041	eQTL	NO
rs7797344-MLXIPL	rs7797344	7	72801119	9.458e-32	MLXIPL	0.0262332	-0.182693	0.871359	0.0133606	eQTL	NO
rs799303-CLDN4	rs799303	7	72804412	7.149e-20	CLDN4	0.000225516	0.310128	0.215891	0.104076	eQTL	NO
rs799303-MLXIPL	rs799303	7	72804412	3.69e-21	MLXIPL	0.0196729	-0.196458	0.902249	0.0103862	eQTL	NO
rs1178947-CLDN4	rs1178947	7	72850178	2.066e-10	CLDN4	0.512045	-0.0459711	0.703774	0.0265534	eQTL	NO
rs1178947-MLXIPL	rs1178947	7	72850178	2.949e-09	MLXIPL	1.65351e-25	0.703211	0.194661	0.0909683	eQTL	NO
rs2240466-CLDN4	rs2240466	7	72856269	7.809e-20	CLDN4	0.612867	0.0420849	0.795184	0.0215038	eQTL	NO
rs2240466-MLXIPL	rs2240466	7	72856269	1.1e-09	MLXIPL	5.12646e-20	0.738587	0.0145537	0.202971	eQTL	NO
rs1178979-CLDN4	rs1178979	7	72856430	7.237e-17	CLDN4	0.575099	-0.0395844	0.75965	0.0215176	eQTL	NO
rs1178979-MLXIPL	rs1178979	7	72856430	2.949e-09	MLXIPL	1.80974e-25	0.707673	0.230169	0.084771	eQTL	NO
rs1178977-CLDN4	rs1178977	7	72857049	3.164e-44	CLDN4	0.575199	-0.0395741	0.759535	0.0215283	eQTL	NO
rs1178977-MLXIPL	rs1178977	7	72857049	2.949e-09	MLXIPL	1.81153e-25	0.707669	0.230236	0.0847591	eQTL	NO
rs2237279-CLDN4	rs2237279	7	72861849	1.918e-08	CLDN4	0.618228	-0.0275024	0.579797	0.0304295	aQTL	NO
rs2237279-MLXIPL	rs2237279	7	72861849	3.499e-38	MLXIPL	5.36064e-10	-0.337501	0.00579395	-0.151992	eQTL	NO
rs13231516-CLDN4	rs13231516	7	72863249	4.668e-12	CLDN4	0.60731	0.0427509	0.788829	0.0221904	eQTL	NO
rs13231516-MLXIPL	rs13231516	7	72863249	1.1e-09	MLXIPL	5.41718e-20	0.738248	0.0149541	0.20219	eQTL	NO
rs714052-CLDN4	rs714052	7	72864869	2.045e-16	CLDN4	0.49799	0.0561144	0.663508	0.0358832	eQTL	NO
rs714052-MLXIPL	rs714052	7	72864869	2.615e-08	MLXIPL	2.70397e-19	0.721677	0.0259205	0.184299	eQTL	NO
rs34763247-CLDN4	rs34763247	7	72866616	8.539e-12	CLDN4	0.607184	0.0427673	0.78855	0.0222211	eQTL	NO
rs34763247-MLXIPL	rs34763247	7	72866616	1.1e-09	MLXIPL	5.43698e-20	0.738242	0.0149841	0.202137	eQTL	NO
rs2074755-CLDN4	rs2074755	7	72877166	3.934e-08	CLDN4	0.608821	0.042582	0.788889	0.0221894	eQTL	NO
rs2074755-MLXIPL	rs2074755	7	72877166	1.1e-09	MLXIPL	5.45381e-20	0.738377	0.0151033	0.201943	eQTL	NO
rs35797675-CLDN4	rs35797675	7	72878044	1.443e-13	CLDN4	0.604156	-0.0369409	0.777985	0.0200092	eQTL	NO
rs35797675-MLXIPL	rs35797675	7	72878044	2.331e-09	MLXIPL	7.99662e-26	0.718946	0.198135	0.0917282	eQTL	NO
rs12056034-CLDN4	rs12056034	7	72878645	1.909e-11	CLDN4	0.60917	0.0425418	0.788817	0.0221979	eQTL	NO
rs12056034-MLXIPL	rs12056034	7	72878645	1.1e-09	MLXIPL	5.46309e-20	0.738386	0.0151271	0.201902	eQTL	NO
rs62465144-CLDN4	rs62465144	7	72883106	1.262e-85	CLDN4	0.573782	-0.0397221	0.75866	0.0216097	eQTL	NO
rs62465144-MLXIPL	rs62465144	7	72883106	2.949e-09	MLXIPL	1.89405e-25	0.707424	0.232765	0.0843038	eQTL	NO
rs6976930-CLDN4	rs6976930	7	72885810	9.759e-18	CLDN4	0.681449	-0.0289126	0.656758	0.0311724	aQTL	NO
rs6976930-MLXIPL	rs6976930	7	72885810	2.949e-09	MLXIPL	1.02774e-24	0.695408	0.307629	0.0718964	eQTL	NO
rs2074754-CLDN4	rs2074754	7	72891754	1.97e-09	CLDN4	0.596628	-0.0291454	0.603269	0.0285024	eQTL	NO
rs2074754-MLXIPL	rs2074754	7	72891754	8.945e-32	MLXIPL	5.94111e-10	-0.335937	0.00639616	-0.149897	eQTL	NO
rs35695283-CLDN4	rs35695283	7	72893403	2.52e-08	CLDN4	0.614391	0.0419409	0.798382	0.0211791	eQTL	NO
rs35695283-MLXIPL	rs35695283	7	72893403	1.1e-09	MLXIPL	5.26655e-20	0.739009	0.0150771	0.20209	eQTL	NO
rs17145713-CLDN4	rs17145713	7	72904810	1.04e-239	CLDN4	0.565873	-0.0405545	0.76798	0.0207552	eQTL	NO
rs17145713-MLXIPL	rs17145713	7	72904810	2.949e-09	MLXIPL	1.77017e-25	0.708002	0.231797	0.0844995	eQTL	NO
rs13244268-CLDN4	rs13244268	7	72911843	7.505e-10	CLDN4	0.615008	0.041875	0.799472	0.0210656	eQTL	NO
rs13244268-MLXIPL	rs13244268	7	72911843	1.1e-09	MLXIPL	5.162e-20	0.739299	0.01509	0.202099	eQTL	NO
rs2353082-CLDN4	rs2353082	7	72913168	3.095e-09	CLDN4	0.806167	-0.0156188	0.343859	0.0599876	aQTL	NO
rs2353082-MLXIPL	rs2353082	7	72913168	3.422e-12	MLXIPL	0.0886996	0.108116	0.0954741	-0.106108	eQTL	NO
rs79862839-CLDN4	rs79862839	7	72921609	4.978e-08	CLDN4	0.615136	0.0418637	0.799977	0.0210135	eQTL	NO
rs79862839-MLXIPL	rs79862839	7	72921609	1.1e-09	MLXIPL	5.11352e-20	0.739446	0.0150961	0.202106	eQTL	NO
rs7811265-CLDN4	rs7811265	7	72934510	7.373e-12	CLDN4	0.56111	-0.041059	0.771458	0.0204383	eQTL	NO
rs7811265-MLXIPL	rs7811265	7	72934510	2.949e-09	MLXIPL	1.77904e-25	0.708082	0.232531	0.0843801	eQTL	NO
rs11983997-CLDN4	rs11983997	7	72939244	3.13e-161	CLDN4	0.552255	-0.0420054	0.774644	0.0201525	eQTL	NO
rs11983997-MLXIPL	rs11983997	7	72939244	2.949e-09	MLXIPL	1.46749e-25	0.709476	0.231038	0.0846797	eQTL	NO
rs80189144-CLDN4	rs80189144	7	72939939	9.397e-14	CLDN4	0.600821	0.0435812	0.783526	0.0227911	eQTL	NO
rs80189144-MLXIPL	rs80189144	7	72939939	2.615e-08	MLXIPL	8.29465e-20	0.735703	0.0171382	0.19833	eQTL	NO
rs17145732-CLDN4	rs17145732	7	72970268	1.083e-15	CLDN4	0.516327	-0.0401016	0.3066	0.0628985	aQTL	NO
rs17145732-MLXIPL	rs17145732	7	72970268	1.633e-08	MLXIPL	2.67868e-13	0.442588	0.688006	0.0248352	eQTL	NO
rs13233571-CLDN4	rs13233571	7	72971231	5.516e-19	CLDN4	0.647931	0.0385836	0.835781	0.0174446	eQTL	NO
rs13233571-MLXIPL	rs13233571	7	72971231	5.81e-09	MLXIPL	6.62312e-21	0.767079	0.0204657	0.195634	eQTL	NO
rs3763432-CLDN4	rs3763432	7	72974869	8.253e-30	CLDN4	0.830392	0.012113	0.872106	0.00906646	eQTL	NO
rs3763432-MLXIPL	rs3763432	7	72974869	1.051e-43	MLXIPL	1.608e-07	-0.293041	0.019114	-0.132365	eQTL	NO
rs12539316-CLDN4	rs12539316	7	72977898	6.953e-11	CLDN4	0.562539	-0.0352496	0.269514	0.0669178	aQTL	NO
rs12539316-MLXIPL	rs12539316	7	72977898	4.873e-08	MLXIPL	3.44544e-14	0.451513	0.594218	0.0324568	eQTL	NO
rs12531884-CLDN4	rs12531884	7	72981883	3.365e-30	CLDN4	0.61638	0.0285931	0.69141	0.0225629	eQTL	NO
rs12531884-MLXIPL	rs12531884	7	72981883	2.663e-40	MLXIPL	2.96186e-07	-0.289469	0.0308284	-0.123145	eQTL	NO
rs17145738-CLDN4	rs17145738	7	72982874	1.372e-17	CLDN4	0.694973	0.0331324	0.907731	0.00975368	eQTL	NO
rs17145738-MLXIPL	rs17145738	7	72982874	5.81e-09	MLXIPL	2.04632e-21	0.776501	0.0210573	0.194731	eQTL	NO
rs13232120-CLDN4	rs13232120	7	72983310	1.427e-13	CLDN4	0.691424	0.033469	0.908106	0.00969371	eQTL	NO
rs13232120-MLXIPL	rs13232120	7	72983310	5.81e-09	MLXIPL	2.03945e-21	0.774918	0.0210075	0.194402	eQTL	NO
rs14415-CLDN4	rs14415	7	72984780	5.815e-60	CLDN4	0.458793	-0.0448377	0.312744	0.0608366	aQTL	NO
rs14415-MLXIPL	rs14415	7	72984780	3.873e-08	MLXIPL	3.19248e-14	0.449519	0.639333	0.0283905	eQTL	NO
rs2286276-CLDN4	rs2286276	7	72987354	2.507e-81	CLDN4	0.450407	-0.0456239	0.319801	0.0598846	aQTL	NO
rs2286276-MLXIPL	rs2286276	7	72987354	3.873e-08	MLXIPL	3.33938e-14	0.448649	0.640748	0.0282367	eQTL	NO
rs35659126-CLDN4	rs35659126	7	72988069	5.136e-17	CLDN4	0.292756	-0.0741337	0.911088	0.00783924	eQTL	NO
rs35659126-MLXIPL	rs35659126	7	72988069	2.331e-09	MLXIPL	7.26763e-27	0.72511	0.247042	0.0816275	eQTL	NO
rs11974409-CLDN4	rs11974409	7	72989390	4.102e-14	CLDN4	0.292396	-0.0741584	0.916822	0.00732877	eQTL	NO
rs11974409-MLXIPL	rs11974409	7	72989390	2.331e-09	MLXIPL	6.95596e-27	0.725063	0.246016	0.0817712	eQTL	NO
rs13246490-CLDN4	rs13246490	7	72992350	4.881e-17	CLDN4	0.687738	0.0339282	0.927892	0.00760841	eQTL	NO
rs13246490-MLXIPL	rs13246490	7	72992350	5.81e-09	MLXIPL	2.2056e-21	0.775145	0.0225992	0.192288	eQTL	NO
rs1051921-CLDN4	rs1051921	7	73007943	7.038e-13	CLDN4	0.285273	-0.0755271	0.905209	0.00838604	eQTL	NO
rs1051921-MLXIPL	rs1051921	7	73007943	2.331e-09	MLXIPL	5.99461e-27	0.728481	0.250097	0.0813559	eQTL	NO
rs13247874-CLDN4	rs13247874	7	73010442	2.507e-08	CLDN4	0.283505	-0.0758735	0.897639	0.00906752	eQTL	NO
rs13247874-MLXIPL	rs13247874	7	73010442	2.331e-09	MLXIPL	5.96423e-27	0.729171	0.251673	0.0811596	eQTL	NO
rs35332062-CLDN4	rs35332062	7	73012042	1.427e-13	CLDN4	0.69134	0.0335668	0.901757	0.0103941	eQTL	NO
rs35332062-MLXIPL	rs35332062	7	73012042	5.81e-09	MLXIPL	1.68908e-21	0.778458	0.0232715	0.19164	eQTL	NO
rs79624003-CLDN4	rs79624003	7	73012785	8.278e-13	CLDN4	0.60035	0.0442053	0.832948	0.0177258	eQTL	NO
rs79624003-MLXIPL	rs79624003	7	73012785	5.81e-09	MLXIPL	3.08518e-21	0.772171	0.0358633	0.17695	eQTL	NO
rs13235543-CLDN4	rs13235543	7	73013901	8.278e-13	CLDN4	0.599951	0.0442559	0.830167	0.0180264	eQTL	NO
rs13235543-MLXIPL	rs13235543	7	73013901	5.81e-09	MLXIPL	3.03521e-21	0.77234	0.0358248	0.176996	eQTL	NO
rs34346326-CLDN4	rs34346326	7	73016181	2.824e-08	CLDN4	0.335642	-0.0681398	0.82611	0.0154893	eQTL	NO
rs34346326-MLXIPL	rs34346326	7	73016181	2.331e-09	MLXIPL	9.09696e-27	0.726945	0.310425	0.0718441	eQTL	NO
rs56383788-CLDN4	rs56383788	7	73016400	7.515e-11	CLDN4	0.253601	-0.0804725	0.943423	0.00498429	eQTL	NO
rs56383788-MLXIPL	rs56383788	7	73016400	2.331e-09	MLXIPL	2.67679e-26	0.717886	0.325803	0.069329	eQTL	NO
rs13226650-CLDN4	rs13226650	7	73017005	2.861e-08	CLDN4	0.277682	-0.075976	0.8252	0.015401	eQTL	NO
rs13226650-MLXIPL	rs13226650	7	73017005	2.331e-09	MLXIPL	5.21871e-27	0.722136	0.306213	0.071677	eQTL	NO
rs35368205-CLDN4	rs35368205	7	73017657	4.475e-11	CLDN4	0.317803	-0.0709047	0.826902	0.0154628	eQTL	NO
rs35368205-MLXIPL	rs35368205	7	73017657	2.331e-09	MLXIPL	8.96549e-27	0.729156	0.31423	0.0714904	eQTL	NO
rs61010704-CLDN4	rs61010704	7	73019975	5.965e-58	CLDN4	0.404097	-0.0507266	0.272059	0.0664926	aQTL	NO
rs61010704-MLXIPL	rs61010704	7	73019975	3.873e-08	MLXIPL	3.40839e-14	0.451111	0.678659	0.025215	eQTL	NO
rs3812316-CLDN4	rs3812316	7	73020337	2.501e-08	CLDN4	0.621613	0.0419251	0.819605	0.0192936	eQTL	NO
rs3812316-MLXIPL	rs3812316	7	73020337	5.81e-09	MLXIPL	3.00933e-21	0.777538	0.03469	0.179275	eQTL	NO
rs6968170-CLDN4	rs6968170	7	73020676	3.167e-71	CLDN4	0.462038	-0.045049	0.272174	0.0669654	aQTL	NO
rs6968170-MLXIPL	rs6968170	7	73020676	4.873e-08	MLXIPL	6.72086e-14	0.449333	0.686267	0.0247648	eQTL	NO
rs17145750-CLDN4	rs17145750	7	73026378	3.14e-33	CLDN4	0.522553	-0.0494783	0.705735	0.0291014	eQTL	NO
rs17145750-MLXIPL	rs17145750	7	73026378	2.949e-09	MLXIPL	6.86828e-24	0.751276	0.22266	0.0944077	eQTL	NO
rs7808877-CLDN4	rs7808877	7	73027450	1.682e-28	CLDN4	0.409206	-0.0505557	0.24755	0.0705271	aQTL	NO
rs7808877-MLXIPL	rs7808877	7	73027450	4.873e-08	MLXIPL	4.32425e-14	0.452732	0.705718	0.0231559	eQTL	NO
rs33951980-CLDN4	rs33951980	7	73029437	9.397e-14	CLDN4	0.601066	0.0448796	0.788212	0.0229651	eQTL	NO
rs33951980-MLXIPL	rs33951980	7	73029437	5.81e-09	MLXIPL	2.18019e-21	0.78831	0.0357648	0.180098	eQTL	NO
rs7798357-CLDN4	rs7798357	7	73032265	2.358e-08	CLDN4	0.411729	-0.0503211	0.24071	0.0716093	aQTL	NO
rs7798357-MLXIPL	rs7798357	7	73032265	4.873e-08	MLXIPL	5.17944e-14	0.451711	0.717896	0.0221703	eQTL	NO
rs7785479-CLDN4	rs7785479	7	73032835	2.305e-08	CLDN4	0.412018	-0.0502927	0.240138	0.0717003	aQTL	NO
rs7785479-MLXIPL	rs7785479	7	73032835	4.873e-08	MLXIPL	5.26402e-14	0.451613	0.719179	0.0220662	eQTL	NO
rs7800944-CLDN4	rs7800944	7	73035857	2.87e-08	CLDN4	0.412858	-0.050215	0.237406	0.0721361	aQTL	NO
rs7800944-MLXIPL	rs7800944	7	73035857	4.873e-08	MLXIPL	5.71179e-14	0.451111	0.724419	0.0216422	eQTL	NO
rs55747707-CLDN4	rs55747707	7	73037366	9.68e-10	CLDN4	0.316013	-0.0717699	0.783507	0.0195922	eQTL	NO
rs55747707-MLXIPL	rs55747707	7	73037366	2.331e-09	MLXIPL	6.95693e-27	0.736811	0.331845	0.0695198	eQTL	NO
rs34060476-CLDN4	rs34060476	7	73037956	8.351e-58	CLDN4	0.582368	0.0472636	0.774113	0.0245671	eQTL	NO
rs34060476-MLXIPL	rs34060476	7	73037956	5.81e-09	MLXIPL	1.99691e-21	0.790052	0.0373045	0.178863	eQTL	NO
rs62466318-CLDN4	rs62466318	7	73042085	5.343e-11	CLDN4	0.286177	-0.0765644	0.83341	0.0150432	eQTL	NO
rs62466318-MLXIPL	rs62466318	7	73042085	2.331e-09	MLXIPL	2.68829e-27	0.74453	0.316682	0.0719451	eQTL	NO
rs6460047-CLDN4	rs6460047	7	73042443	1.945e-81	CLDN4	0.529638	0.0426557	0.246671	0.0782688	aQTL	NO
rs6460047-MLXIPL	rs6460047	7	73042443	7.054e-73	MLXIPL	3.51264e-09	0.395349	0.28707	0.0722868	eQTL	NO
rs7805504-CLDN4	rs7805504	7	73042585	5.532e-10	CLDN4	0.483919	0.047589	0.223894	0.0823158	aQTL	NO
rs7805504-MLXIPL	rs7805504	7	73042585	2.196e-38	MLXIPL	3.86517e-09	0.395031	0.302155	0.0701914	eQTL	NO
rs7786376-CLDN4	rs7786376	7	73042614	1.882e-11	CLDN4	0.488478	-0.0430236	0.245193	0.0718571	aQTL	NO
rs7786376-MLXIPL	rs7786376	7	73042614	3.873e-08	MLXIPL	8.12341e-15	0.471477	0.811401	0.0148348	eQTL	NO
rs35340690-CLDN4	rs35340690	7	73043068	1.137e-11	CLDN4	0.0115098	-0.156115	0.489821	0.0425832	eQTL	NO
rs35340690-MLXIPL	rs35340690	7	73043068	2.615e-08	MLXIPL	4.09386e-17	0.507142	0.794776	0.016121	eQTL	NO
rs34958196-CLDN4	rs34958196	7	73043101	1.566e-16	CLDN4	0.749604	-0.0277811	0.914535	0.00930368	eQTL	NO
rs34958196-MLXIPL	rs34958196	7	73043101	1.1e-09	MLXIPL	1.00219e-20	0.786728	0.0493548	0.170998	eQTL	NO
rs34430945-CLDN4	rs34430945	7	73043665	4.642e-09	CLDN4	0.716776	-0.0315263	0.934712	0.00709024	eQTL	NO
rs34430945-MLXIPL	rs34430945	7	73043665	5.81e-09	MLXIPL	8.90519e-21	0.78646	0.0461294	0.17321	eQTL	NO
rs34321592-CLDN4	rs34321592	7	73045204	1.137e-11	CLDN4	0.0113897	-0.155735	0.485892	0.0428028	eQTL	NO
rs34321592-MLXIPL	rs34321592	7	73045204	2.615e-08	MLXIPL	3.80647e-17	0.505663	0.774406	0.0176947	eQTL	NO
rs17145817-CLDN4	rs17145817	7	73046779	1.005e-11	CLDN4	0.0113801	-0.15498	0.472904	0.0438673	eQTL	NO
rs17145817-MLXIPL	rs17145817	7	73046779	2.615e-08	MLXIPL	5.08068e-17	0.501226	0.798722	0.0156647	eQTL	NO
rs13230514-CLDN4	rs13230514	7	73048095	8.012e-36	CLDN4	0.011915	-0.154621	0.488802	0.0424784	eQTL	NO
rs13230514-MLXIPL	rs13230514	7	73048095	2.615e-08	MLXIPL	4.84345e-17	0.503583	0.776904	0.0174772	eQTL	NO
rs799166-CLDN4	rs799166	7	73051932	3.463e-29	CLDN4	0.667163	-0.0376283	0.938556	0.00671766	eQTL	NO
rs799166-MLXIPL	rs799166	7	73051932	1.1e-09	MLXIPL	1.85582e-20	0.785653	0.0418593	0.177948	eQTL	NO
rs799165-CLDN4	rs799165	7	73052057	2.388e-15	CLDN4	0.779872	-0.0249957	0.94403	0.00625323	eQTL	NO
rs799165-MLXIPL	rs799165	7	73052057	1.1e-09	MLXIPL	2.63534e-20	0.799955	0.0414111	0.182277	eQTL	NO
rs7777102-CLDN4	rs7777102	7	73058017	3.235e-11	CLDN4	0.651982	-0.0396751	0.947899	-0.00572532	eQTL	NO
rs7777102-MLXIPL	rs7777102	7	73058017	1.1e-09	MLXIPL	4.32304e-20	0.782627	0.0396506	0.180875	eQTL	NO
rs13239670-CLDN4	rs13239670	7	73059019	4.27e-13	CLDN4	0.0204791	-0.131538	0.52294	0.0361758	eQTL	NO
rs13239670-MLXIPL	rs13239670	7	73059019	1.999e-37	MLXIPL	1.68637e-06	0.269714	0.985686	0.00102113	eQTL	NO
rs799161-CLDN4	rs799161	7	73059990	3.608e-63	CLDN4	0.0961773	0.0925736	0.189708	-0.072703	eQTL	NO
rs799161-MLXIPL	rs799161	7	73059990	4.676e-08	MLXIPL	0.000294306	-0.200455	0.769978	0.0163001	eQTL	NO
rs799160-CLDN4	rs799160	7	73060006	1.844e-55	CLDN4	0.0353921	0.116294	0.660131	-0.0242447	eQTL	NO
rs799160-MLXIPL	rs799160	7	73060006	5.129e-42	MLXIPL	2.72169e-06	-0.257344	0.97906	0.00145445	eQTL	NO
rs10245965-CLDN4	rs10245965	7	73063515	7.614e-12	CLDN4	0.722266	0.0232199	0.774106	0.0186734	eQTL	NO
rs10245965-MLXIPL	rs10245965	7	73063515	4.123e-20	MLXIPL	0.000494357	-0.226335	0.218534	-0.0804104	eQTL	NO
rs8891-CLDN4	rs8891	7	73096993	2.003e-13	CLDN4	0.68512	-0.0218194	0.937613	-0.00419477	eQTL	NO
rs8891-MLXIPL	rs8891	7	73096993	8.163e-13	MLXIPL	0.00250137	0.161957	0.0866017	0.0921954	eQTL	NO
rs1128349-CLDN4	rs1128349	7	73097654	2.226e-37	CLDN4	0.669742	-0.0229542	0.869246	-0.00882383	eQTL	NO
rs1128349-MLXIPL	rs1128349	7	73097654	5.569e-09	MLXIPL	0.00220519	0.164005	0.0733289	0.0963551	eQTL	NO
rs35459363-CLDN4	rs35459363	7	73118033	4.881e-17	CLDN4	0.686196	-0.0221074	0.987635	0.000844602	eQTL	NO
rs35459363-MLXIPL	rs35459363	7	73118033	1.342e-17	MLXIPL	0.0023046	0.166027	0.08765	0.0934409	eQTL	NO
rs3793243-CLDN4	rs3793243	7	73121347	3.35e-14	CLDN4	0.466985	-0.0397446	0.486654	0.0378547	eQTL	NO
rs3793243-MLXIPL	rs3793243	7	73121347	8.119e-12	MLXIPL	0.227903	0.0657825	0.966898	-0.00226986	eQTL	NO
rs10246419-CLDN4	rs10246419	7	73121713	5.929e-52	CLDN4	0.0765688	-0.0975704	0.32391	0.0541687	eQTL	NO
rs10246419-MLXIPL	rs10246419	7	73121713	1.137e-11	MLXIPL	0.0115811	0.138767	0.927171	-0.00504591	eQTL	NO
rs4731702-KLF14	rs4731702	7	130433384	2.331e-09	KLF14	1.35327e-29	0.569621	2.8215e-05	0.219471	eQTL	NO
rs4731702-LINC-PINT	rs4731702	7	130433384	3.049e-74	LINC-PINT	5.54649e-08	0.284605	0.15829	0.0740646	eQTL	NO
rs6961342-KLF14	rs6961342	7	130433944	1.1e-09	KLF14	6.05139e-20	-0.549645	0.000458512	-0.215983	eQTL	NO
rs6961342-LINC-PINT	rs6961342	7	130433944	9.231e-32	LINC-PINT	0.00164537	-0.194939	0.846427	-0.0119436	eQTL	NO
rs287621-KLF14	rs287621	7	130435181	2.615e-08	KLF14	6.53256e-20	0.549077	0.000470764	0.215515	eQTL	NO
rs287621-LINC-PINT	rs287621	7	130435181	2.921e-09	LINC-PINT	0.00162336	0.195146	0.842677	0.0122369	eQTL	NO
rs7810507-KLF14	rs7810507	7	130437476	2.615e-08	KLF14	1.27985e-19	-0.543925	0.000590094	-0.211408	eQTL	NO
rs7810507-LINC-PINT	rs7810507	7	130437476	2.721e-09	LINC-PINT	0.00132384	-0.198406	0.774464	-0.0176336	eQTL	NO
rs7783857-KLF14	rs7783857	7	130439058	2.615e-08	KLF14	1.64501e-19	-0.543409	0.000620208	-0.210986	eQTL	NO
rs7783857-LINC-PINT	rs7783857	7	130439058	4.273e-14	LINC-PINT	0.00115335	-0.201206	0.75335	-0.019374	eQTL	NO
rs13241538-KLF14	rs13241538	7	130439862	2.331e-09	KLF14	2.47079e-29	0.568327	3.59761e-05	0.217033	eQTL	NO
rs13241538-LINC-PINT	rs13241538	7	130439862	6.312e-43	LINC-PINT	3.5227e-08	0.289307	0.122163	0.0812984	eQTL	NO
rs1364422-KLF14	rs1364422	7	130445981	2.615e-08	KLF14	1.99121e-19	-0.543041	0.00072473	-0.208697	eQTL	NO
rs1364422-LINC-PINT	rs1364422	7	130445981	1.664e-12	LINC-PINT	0.000956147	-0.204766	0.687796	-0.0248133	eQTL	NO
rs1596972-KLF14	rs1596972	7	130453382	5.81e-09	KLF14	1.95455e-21	-0.496409	0.000364229	-0.191284	eQTL	NO
rs1596972-LINC-PINT	rs1596972	7	130453382	8.914e-42	LINC-PINT	6.53144e-07	-0.266809	0.0311736	-0.115503	eQTL	NO
rs1562398-KLF14	rs1562398	7	130457931	5.81e-09	KLF14	2.73392e-21	-0.499026	0.000327743	-0.194436	eQTL	NO
rs1562398-LINC-PINT	rs1562398	7	130457931	1.505e-32	LINC-PINT	9.26246e-07	-0.265522	0.0326591	-0.115511	eQTL	NO
rs9641894-KLF14	rs9641894	7	130465054	2.949e-09	KLF14	1.47123e-21	-0.500713	0.000346121	-0.193097	eQTL	NO
rs9641894-LINC-PINT	rs9641894	7	130465054	8.914e-42	LINC-PINT	7.14616e-07	-0.267418	0.0323783	-0.115354	eQTL	NO
rs10104807-SOX7	rs10104807	8	9669775	1.1e-99	SOX7	0.0806735	-0.0988477	0.208468	-0.070534	eQTL	NO
rs12547146-SOX7	rs12547146	8	10600254	2.551e-15	SOX7	1.31388e-07	-0.321219	0.0937393	-0.101965	eQTL	NO
rs718742-SOX7	rs718742	8	10614275	3.049e-74	SOX7	6.0585e-08	-0.317979	0.051577	-0.114225	eQTL	NO
rs9329231-SOX7	rs9329231	8	10617500	2.92e-79	SOX7	2.09053e-09	-0.343362	0.0722193	-0.103265	eQTL	NO
rs17152302-SOX7	rs17152302	8	10620026	1.525e-38	SOX7	1.15867e-08	-0.351244	0.0816912	-0.107287	eQTL	NO
rs17152305-SOX7	rs17152305	8	10620104	7.617e-39	SOX7	1.18966e-08	-0.351234	0.078158	-0.108629	eQTL	NO
rs7826180-SOX7	rs7826180	8	10627844	1.633e-30	SOX7	1.11359e-08	-0.349865	0.0760766	-0.108758	eQTL	NO
rs6601524-SOX7	rs6601524	8	10635222	1.37e-79	SOX7	1.5661e-09	-0.372617	0.0665857	-0.113483	eQTL	NO
rs7014168-SOX7	rs7014168	8	10641965	3.499e-38	SOX7	3.92132e-10	-0.390453	0.0480775	-0.123731	eQTL	NO
rs9657541-SOX7	rs9657541	8	10643164	3.375e-08	SOX7	1.2127e-11	-0.430359	0.0266832	-0.141425	eQTL	NO
rs10107180-SOX7	rs10107180	8	10649086	1.874e-78	SOX7	5.3799e-10	-0.381392	0.0649597	-0.113737	eQTL	NO
rs752446-SOX7	rs752446	8	10649767	3.375e-08	SOX7	1.85254e-11	-0.369505	0.026086	-0.122988	eQTL	NO
rs891554-SOX7	rs891554	8	10650780	8.945e-32	SOX7	6.39637e-10	-0.374871	0.0564323	-0.116043	eQTL	NO
rs10113332-SOX7	rs10113332	8	10654161	1.874e-78	SOX7	5.43614e-10	-0.379208	0.0603256	-0.115124	eQTL	NO
rs10099021-SOX7	rs10099021	8	10654227	7.026e-72	SOX7	5.8781e-10	-0.377841	0.0635186	-0.113535	eQTL	NO
rs6985218-SOX7	rs6985218	8	10655416	7.026e-72	SOX7	5.80494e-10	-0.377895	0.0634511	-0.113545	eQTL	NO
rs7826458-SOX7	rs7826458	8	10657406	7.026e-72	SOX7	5.70866e-10	-0.377962	0.0636611	-0.113429	eQTL	NO
rs7838341-SOX7	rs7838341	8	10661734	2.525e-42	SOX7	1.12936e-09	-0.372666	0.0699198	-0.111196	eQTL	NO
rs10099137-SOX7	rs10099137	8	10662237	1.949e-30	SOX7	1.13977e-09	-0.372597	0.0700573	-0.111148	eQTL	NO
rs10109034-SOX7	rs10109034	8	10662312	1.949e-30	SOX7	1.1425e-09	-0.372575	0.0700877	-0.111136	eQTL	NO
rs10099928-SOX7	rs10099928	8	10665290	8.945e-32	SOX7	5.95295e-10	-0.380837	0.0600194	-0.116016	eQTL	NO
rs4840517-SOX7	rs4840517	8	10668047	2.052e-42	SOX7	3.40314e-10	-0.357169	0.0478371	-0.112918	eQTL	NO
rs10105487-SOX7	rs10105487	8	10668751	2.052e-42	SOX7	2.37041e-10	-0.360603	0.0425271	-0.115845	eQTL	NO
rs7823521-SOX7	rs7823521	8	10669393	2.525e-42	SOX7	1.07542e-09	-0.372734	0.0645036	-0.113294	eQTL	NO
rs17152520-SOX7	rs17152520	8	10670074	2.525e-42	SOX7	1.11834e-09	-0.372805	0.0638718	-0.113698	eQTL	NO
rs1549794-SOX7	rs1549794	8	10670723	1.949e-30	SOX7	1.18074e-09	-0.372704	0.063253	-0.114091	eQTL	NO
rs6995541-SOX7	rs6995541	8	10671260	3.375e-08	SOX7	1.57931e-11	-0.396291	0.0159568	-0.142349	eQTL	NO
rs11993903-SOX7	rs11993903	8	10674418	9.229e-78	SOX7	3.77869e-10	-0.358469	0.0394143	-0.118254	eQTL	NO
rs11250080-SOX7	rs11250080	8	10674467	3.499e-38	SOX7	3.79307e-10	-0.358438	0.0394143	-0.118255	eQTL	NO
rs2052963-SOX7	rs2052963	8	10675623	1.015e-31	SOX7	1.96305e-08	-0.342195	0.124483	-0.0937055	eQTL	NO
rs1544981-SOX7	rs1544981	8	10678089	7.961e-43	SOX7	1.02813e-08	-0.350083	0.102641	-0.0999167	eQTL	NO
rs2409651-SOX7	rs2409651	8	10679897	7.961e-43	SOX7	9.77278e-09	-0.350393	0.101526	-0.100183	eQTL	NO
rs7005531-SOX7	rs7005531	8	10682217	1.152e-11	SOX7	1.04346e-08	-0.349831	0.100407	-0.100541	eQTL	NO
rs17152571-SOX7	rs17152571	8	10682777	6.204e-77	SOX7	6.23198e-11	-0.496966	0.00201962	-0.235226	eQTL	NO
rs7840785-SOX7	rs7840785	8	10683127	1.874e-78	SOX7	5.60091e-10	-0.371884	0.0412853	-0.122715	eQTL	NO
rs7824384-SOX7	rs7824384	8	10683325	1.633e-30	SOX7	1.11234e-08	-0.349531	0.0979057	-0.101388	eQTL	NO
rs2271357-SOX7	rs2271357	8	10683623	1.063e-08	SOX7	4.09952e-11	-0.367529	0.0222107	-0.127869	eQTL	NO
rs11776767-SOX7	rs11776767	8	10683929	6.204e-77	SOX7	4.13728e-11	-0.36751	0.0220564	-0.128036	eQTL	NO
rs7829089-SOX7	rs7829089	8	10684139	2.689e-27	SOX7	4.13418e-11	-0.367516	0.0220428	-0.128049	eQTL	NO
rs7833128-SOX7	rs7833128	8	10684422	1.063e-08	SOX7	4.1161e-11	-0.367562	0.0220464	-0.128049	eQTL	NO
rs7846449-SOX7	rs7846449	8	10684670	2.689e-27	SOX7	4.13422e-11	-0.367515	0.0220176	-0.128072	eQTL	NO
rs10109416-SOX7	rs10109416	8	10684755	9.229e-78	SOX7	3.76201e-10	-0.360356	0.0364999	-0.120674	eQTL	NO
rs10109550-SOX7	rs10109550	8	10685586	1.152e-11	SOX7	1.09099e-08	-0.350125	0.0960008	-0.102083	eQTL	NO
rs6989846-SOX7	rs6989846	8	10686085	1.525e-38	SOX7	1.16536e-08	-0.349374	0.096655	-0.101859	eQTL	NO
rs6990055-SOX7	rs6990055	8	10686249	6.577e-09	SOX7	4.03621e-11	-0.367339	0.0223813	-0.127597	eQTL	NO
rs7000939-SOX7	rs7000939	8	10688874	3.375e-08	SOX7	3.92479e-11	-0.366922	0.0215389	-0.128185	eQTL	NO
rs6991499-SOX7	rs6991499	8	10688997	3.375e-08	SOX7	3.92192e-11	-0.366928	0.021534	-0.128189	eQTL	NO
rs6991526-SOX7	rs6991526	8	10689050	6.577e-09	SOX7	3.97072e-11	-0.366793	0.0213536	-0.128353	eQTL	NO
rs6988598-SOX7	rs6988598	8	10689678	1.633e-08	SOX7	1.12743e-12	-0.422556	0.0020143	-0.184379	eQTL	NO
rs2292371-SOX7	rs2292371	8	10690244	1.633e-08	SOX7	1.11782e-12	-0.42272	0.00201575	-0.184409	eQTL	NO
rs12546026-SOX7	rs12546026	8	10710715	1.468e-81	SOX7	7.59897e-07	0.276066	0.0921571	0.0938447	eQTL	NO
rs2292369-SOX7	rs2292369	8	10716028	2.663e-40	SOX7	2.75699e-07	-0.279585	0.0656465	-0.100014	eQTL	NO
rs6986032-SOX7	rs6986032	8	11032240	1.965e-33	SOX7	0.0166917	-0.13315	0.231818	-0.0659854	eQTL	NO
rs7819412-SOX7	rs7819412	8	11045161	3.985e-16	SOX7	0.0181691	-0.1301	0.254938	-0.0621994	eQTL	NO
rs2898290-SOX7	rs2898290	8	11433909	4.736e-16	SOX7	0.0032001	-0.157019	0.023196	-0.119923	eQTL	NO
rs10097870-SOX7	rs10097870	8	11444516	6.953e-10	SOX7	0.00130113	0.173606	0.0346652	0.113185	eQTL	NO
rs10903340-SOX7	rs10903340	8	11450587	1.137e-11	SOX7	0.0115858	0.137194	0.159864	0.0757743	eQTL	NO
rs1062219-SOX7	rs1062219	8	11616410	1.517e-13	SOX7	0.678624	-0.0219798	0.569272	0.0299007	aQTL	NO
rs1004712-SOX7	rs1004712	8	11622293	8.249e-10	SOX7	0.0378447	0.118445	0.29419	0.0593309	eQTL	NO
rs2686187-SOX7	rs2686187	8	11654796	5.872e-19	SOX7	0.105125	0.0902168	0.811892	0.013135	eQTL	NO
rs2409836-SOX7	rs2409836	8	11689228	8.375e-16	SOX7	0.020122	0.130569	0.111872	0.0885587	eQTL	NO
rs10501321-NR1H3	rs10501321	11	47294626	1.351e-31	NR1H3	5.64077e-06	0.264853	0.605553	0.030316	eQTL	NO
rs3816725-NR1H3	rs3816725	11	47305669	1.351e-31	NR1H3	5.69576e-06	0.26468	0.600308	0.0307514	eQTL	NO
rs10838692-NR1H3	rs10838692	11	47345100	2.974e-37	NR1H3	5.90347e-06	0.264136	0.594433	0.0312351	eQTL	NO
rs174528-FADS1	rs174528	11	61543499	1.926e-20	FADS1	9.99815e-05	-0.213561	0.996144	0.000267718	eQTL	YES
rs174529-FADS1	rs174529	11	61543961	1.914e-19	FADS1	8.05015e-05	-0.216842	0.981967	-0.00125451	eQTL	YES
rs174530-FADS1	rs174530	11	61546592	3.068e-21	FADS1	8.22396e-05	-0.21608	0.998465	-0.000106521	eQTL	YES
rs108499-FADS1	rs108499	11	61547237	5.11e-12	FADS1	0.000581043	-0.190516	0.989851	-0.000709944	eQTL	YES
rs509360-FADS1	rs509360	11	61548559	3.922e-18	FADS1	0.00174115	-0.176459	0.142611	-0.0831506	eQTL	YES
rs174534-FADS1	rs174534	11	61549458	2.557e-19	FADS1	0.000326222	-0.195769	0.901921	0.0067691	eQTL	YES
rs174535-FADS1	rs174535	11	61551356	2.965e-45	FADS1	3.22387e-05	-0.231924	0.906553	0.00661363	eQTL	YES
rs174536-FADS1	rs174536	11	61551927	2.607e-12	FADS1	3.40491e-05	-0.23099	0.900203	0.0070579	eQTL	YES
rs174537-FADS1	rs174537	11	61552680	3.904e-43	FADS1	2.64505e-05	-0.234107	0.923842	0.00537908	eQTL	YES
rs102275-FADS1	rs102275	11	61557803	2.212e-10	FADS1	4.41261e-05	-0.227166	0.863991	0.00961809	eQTL	YES
rs174538-FADS1	rs174538	11	61560081	6.298e-13	FADS1	9.35124e-05	-0.218853	0.962398	0.00266503	eQTL	YES
rs4246215-FADS1	rs4246215	11	61564299	5.608e-09	FADS1	8.61444e-05	-0.218552	0.691244	0.0223076	eQTL	YES
rs174541-FADS1	rs174541	11	61565908	5.608e-09	FADS1	8.67876e-05	-0.218489	0.683387	0.0229111	eQTL	YES
rs174545-FADS1	rs174545	11	61569306	6.962e-10	FADS1	3.51973e-05	-0.23109	0.824162	0.0125333	eQTL	YES
rs174546-FADS1	rs174546	11	61569830	1.601e-08	FADS1	3.85991e-05	-0.230052	0.811424	0.0134658	eQTL	YES
rs174547-FADS1	rs174547	11	61570783	5.054e-12	FADS1	3.52727e-05	-0.231074	0.821668	0.0127147	eQTL	YES
rs174548-FADS1	rs174548	11	61571348	6.758e-09	FADS1	0.000116604	-0.224661	0.531451	0.0368097	eQTL	YES
rs174549-FADS1	rs174549	11	61571382	2.878e-09	FADS1	9.13202e-05	-0.227191	0.484474	0.0409601	eQTL	YES
rs174550-FADS1	rs174550	11	61571478	7.299e-15	FADS1	3.52759e-05	-0.231076	0.821786	0.0127064	eQTL	YES
rs174553-FADS1	rs174553	11	61575158	5.054e-12	FADS1	3.52759e-05	-0.231101	0.822448	0.0126597	eQTL	YES
rs174555-FADS1	rs174555	11	61579760	6.298e-13	FADS1	9.19138e-05	-0.227234	0.488759	0.0405831	eQTL	YES
rs174556-FADS1	rs174556	11	61580635	3.671e-10	FADS1	0.000107441	-0.225282	0.486109	0.0408715	eQTL	YES
rs174560-FADS1	rs174560	11	61581764	8.053e-12	FADS1	0.000119349	-0.224705	0.548107	0.0353869	eQTL	YES
rs174561-FADS1	rs174561	11	61582708	7.838e-20	FADS1	9.35724e-05	-0.227019	0.504384	0.0391427	eQTL	YES
rs174562-FADS1	rs174562	11	61585144	5.441e-14	FADS1	3.68069e-05	-0.230738	0.840818	0.0113397	eQTL	YES
rs174566-FADS1	rs174566	11	61592362	1.431e-17	FADS1	4.81428e-05	-0.227941	0.883791	0.0082757	eQTL	YES
rs174568-FADS1	rs174568	11	61593816	1.717e-10	FADS1	3.67695e-05	-0.23075	0.840942	0.0113307	eQTL	YES
rs968567-FADS1	rs968567	11	61595564	1.023e-18	FADS1	0.217946	-0.0854555	0.202322	0.0887478	aQTL	YES
rs99780-FADS1	rs99780	11	61596633	1.373e-20	FADS1	4.68291e-05	-0.227351	0.814613	0.0132206	eQTL	YES
rs174570-FADS1	rs174570	11	61597212	6.417e-12	FADS1	0.00016865	-0.286167	0.229252	-0.0922081	eQTL	YES
rs1535-FADS1	rs1535	11	61597972	6.962e-10	FADS1	3.42972e-05	-0.231284	0.853688	0.0103963	eQTL	YES
rs174573-FADS1	rs174573	11	61600327	7.032e-10	FADS1	0.0196301	-0.143037	0.35048	0.0575343	eQTL	YES
rs174574-FADS1	rs174574	11	61600342	2.212e-10	FADS1	4.67202e-05	0.227401	0.818973	-0.0129053	eQTL	YES
rs2845573-FADS1	rs2845573	11	61601908	4.855e-08	FADS1	0.00075038	-0.325627	0.273804	-0.106495	eQTL	YES
rs174575-FADS1	rs174575	11	61602003	2.503e-11	FADS1	0.0220374	-0.13945	0.347482	0.0575122	eQTL	YES
rs2727270-FADS1	rs2727270	11	61603237	9.754e-10	FADS1	7.44995e-05	-0.324406	0.347304	-0.0776533	eQTL	YES
rs2727271-FADS1	rs2727271	11	61603358	9.473e-09	FADS1	6.73486e-05	-0.324779	0.334388	-0.0793733	eQTL	YES
rs174576-FADS1	rs174576	11	61603510	1.791e-18	FADS1	4.85025e-05	-0.226833	0.816675	0.0130671	eQTL	YES
rs2524299-FADS1	rs2524299	11	61604782	1.914e-19	FADS1	8.14669e-05	-0.318083	0.334945	-0.0785324	eQTL	YES
rs174577-FADS1	rs174577	11	61604814	1.213e-20	FADS1	4.98192e-05	-0.226585	0.795002	0.0146514	eQTL	YES
rs2072114-FADS1	rs2072114	11	61605215	1.802e-10	FADS1	5.06956e-05	-0.317429	0.405181	-0.0658093	eQTL	YES
rs174578-FADS1	rs174578	11	61605499	1.791e-18	FADS1	4.8222e-05	-0.227093	0.797869	0.0144475	eQTL	YES
rs174579-FADS1	rs174579	11	61605613	1.788e-12	FADS1	0.161606	-0.0895413	0.285023	0.0686577	eQTL	YES
rs174580-FADS1	rs174580	11	61606642	3.324e-21	FADS1	5.27459e-05	-0.226408	0.793433	0.0148027	eQTL	YES
rs174581-FADS1	rs174581	11	61606683	3.785e-12	FADS1	5.29659e-05	-0.226364	0.792902	0.0148423	eQTL	YES
rs174583-FADS1	rs174583	11	61609750	3.671e-10	FADS1	0.000106725	-0.218274	0.712538	0.0209421	eQTL	YES
rs2851682-FADS1	rs2851682	11	61616012	7.335e-38	FADS1	0.0236496	-0.208254	0.777057	-0.0262012	eQTL	YES
rs174591-FADS1	rs174591	11	61617676	4.942e-09	FADS1	0.0290916	-0.135969	0.241869	0.0732703	eQTL	YES
rs174592-FADS1	rs174592	11	61618608	1.034e-14	FADS1	0.000433672	-0.20123	0.495904	0.0392507	eQTL	YES
rs174593-FADS1	rs174593	11	61618831	2.442e-09	FADS1	0.0214943	-0.143765	0.383237	0.0548064	eQTL	YES
rs174598-FADS1	rs174598	11	61621194	2.505e-59	FADS1	0.00144845	-0.185416	0.71454	0.021448	eQTL	YES
rs174599-FADS1	rs174599	11	61621556	6.514e-14	FADS1	0.000539104	-0.19909	0.480893	0.0408663	eQTL	YES
rs174601-FADS1	rs174601	11	61623140	7.502e-11	FADS1	0.000596211	-0.198808	0.551443	0.034755	eQTL	YES
rs97384-FADS1	rs97384	11	61624181	1.842e-09	FADS1	0.00354178	0.171931	0.377916	-0.0523149	eQTL	YES
rs174605-FADS1	rs174605	11	61626921	5.312e-10	FADS1	0.210054	-0.0729234	0.274368	0.0638299	eQTL	YES
rs174611-FADS1	rs174611	11	61627881	1.984e-10	FADS1	0.211718	-0.0713916	0.302887	0.059117	eQTL	YES
rs174626-FADS1	rs174626	11	61637057	3.33e-11	FADS1	0.185729	0.0706525	0.490802	-0.0369363	eQTL	YES
rs422249-FADS1	rs422249	11	61639488	7.37e-96	FADS1	0.390572	0.0492003	0.159268	-0.0809099	aQTL	YES
rs174448-FADS1	rs174448	11	61639573	2.745e-24	FADS1	0.18066	0.0741853	0.201744	-0.0709997	eQTL	YES
rs174449-FADS1	rs174449	11	61640379	2.828e-15	FADS1	0.212212	0.0679087	0.14034	-0.0805358	aQTL	YES
rs7942717-FADS1	rs7942717	11	61647288	3.021e-14	FADS1	0.777348	-0.0300733	0.20229	-0.136011	aQTL	YES
rs174634-FADS1	rs174634	11	61647387	1.284e-10	FADS1	0.213598	0.0766372	0.312781	-0.0624326	eQTL	YES
rs1000778-FADS1	rs1000778	11	61655305	1.908e-18	FADS1	0.29697	0.0634593	0.238776	-0.071928	aQTL	YES
rs174455-FADS1	rs174455	11	61656117	5.939e-14	FADS1	0.259952	0.0638061	0.272795	-0.0623387	eQTL	YES
rs174456-FADS1	rs174456	11	61656182	1.882e-14	FADS1	0.248863	0.0704474	0.276274	-0.0667551	eQTL	YES
rs11172134-DDIT3	rs11172134	12	57645789	5.001e-19	DDIT3	0.000993208	-0.217391	0.493868	-0.0452762	eQTL	NO
rs11172147-DDIT3	rs11172147	12	57696677	1.401e-10	DDIT3	0.00296702	-0.186406	0.515138	-0.0408978	eQTL	NO
rs4760355-DDIT3	rs4760355	12	57725197	1.401e-10	DDIT3	0.00295387	-0.18656	0.515506	-0.040877	eQTL	NO
rs11609805-DDIT3	rs11609805	12	57735045	6.679e-67	DDIT3	0.00197915	-0.193923	0.495895	-0.0427671	eQTL	NO
rs4760254-DDIT3	rs4760254	12	57766392	7.035e-15	DDIT3	0.00148255	-0.198961	0.381619	-0.0548773	eQTL	NO
rs4760278-DDIT3	rs4760278	12	57771153	7.764e-11	DDIT3	0.00248802	-0.192706	0.329489	-0.0622171	eQTL	NO
rs11613352-DDIT3	rs11613352	12	57792580	1.669e-53	DDIT3	0.00200623	-0.192678	0.485364	-0.0435933	eQTL	NO
rs11614506-DDIT3	rs11614506	12	57815675	2.167e-30	DDIT3	0.00239005	-0.191103	0.460333	-0.0465353	eQTL	NO
rs7964492-DDIT3	rs7964492	12	57823585	4.354e-09	DDIT3	0.00223282	-0.190973	0.488187	-0.0433738	eQTL	NO
rs3741414-DDIT3	rs3741414	12	57844049	4.736e-16	DDIT3	0.00315444	-0.187142	0.551026	-0.0378523	eQTL	NO
rs12317176-ZNF664	rs12317176	12	124404718	4.873e-08	ZNF664	4.09906e-14	0.430805	0.978414	-0.00157453	eQTL	NO
rs7133378-ZNF664	rs7133378	12	124409502	3.873e-08	ZNF664	2.06016e-14	0.45359	0.975468	-0.00186308	eQTL	NO
rs3802999-ZNF664	rs3802999	12	124414098	3.873e-08	ZNF664	2.70683e-14	0.440167	0.818962	-0.013516	eQTL	NO
rs11057397-ZNF664	rs11057397	12	124419728	4.873e-08	ZNF664	3.52738e-14	0.436781	0.72997	-0.0203133	eQTL	NO
rs4765219-ZNF664	rs4765219	12	124440110	6.279e-09	ZNF664	1.65812e-15	0.459454	0.921994	0.00577985	eQTL	NO
rs7973683-ZNF664	rs7973683	12	124449223	6.279e-09	ZNF664	4.60789e-15	0.445692	0.783157	0.0160018	eQTL	NO
rs4765127-ZNF664	rs4765127	12	124460167	6.279e-09	ZNF664	1.68503e-15	0.459577	0.919124	0.00599626	eQTL	NO
rs11057408-ZNF664	rs11057408	12	124464836	6.279e-09	ZNF664	1.93626e-15	0.458168	0.923861	0.00563827	eQTL	NO
rs7978610-ZNF664	rs7978610	12	124468572	6.279e-09	ZNF664	2.00303e-15	0.457779	0.924572	0.00558361	eQTL	NO
rs7307277-ZNF664	rs7307277	12	124475156	6.279e-09	ZNF664	2.49278e-15	0.455105	0.919694	0.00593049	eQTL	NO
rs12809473-ZNF664	rs12809473	12	124476599	6.279e-09	ZNF664	2.30861e-15	0.457058	0.931319	0.00508558	eQTL	NO
rs4765148-ZNF664	rs4765148	12	124478637	1.633e-08	ZNF664	2.39417e-12	0.412859	0.730888	0.0206221	eQTL	NO
rs11057409-ZNF664	rs11057409	12	124479331	6.279e-09	ZNF664	2.29663e-15	0.457329	0.931273	0.00509165	eQTL	NO
rs7975482-ZNF664	rs7975482	12	124481690	6.279e-09	ZNF664	2.19455e-15	0.457819	0.933872	0.00490054	eQTL	NO
rs11057412-ZNF664	rs11057412	12	124489142	3.873e-08	ZNF664	5.29045e-15	0.445579	0.799016	0.0148326	eQTL	NO
rs12824567-ZNF664	rs12824567	12	124495203	4.873e-08	ZNF664	5.18896e-14	0.446736	0.740464	0.0200658	eQTL	NO
rs9989313-TP53BP1	rs9989313	15	44152817	1.036e-56	TP53BP1	1.49438e-05	-0.396191	0.932479	-0.00787216	eQTL	NO
rs2555384-TP53BP1	rs2555384	15	44420900	4.173e-12	TP53BP1	0.0185072	0.279625	0.974311	0.00386329	eQTL	NO
rs2555376-TP53BP1	rs2555376	15	44450991	1.172e-32	TP53BP1	0.0336336	0.251864	0.952431	0.00714404	eQTL	NO
rs7174819-TP53BP1	rs7174819	15	44515864	6.698e-11	TP53BP1	0.0583535	-0.216709	0.991507	0.00123054	eQTL	NO
rs2696089-TP53BP1	rs2696089	15	44526684	1.36e-100	TP53BP1	0.389913	-0.0959538	0.973616	0.0037235	eQTL	NO
rs2303223-KAT8	rs2303223	16	31075175	8.053e-12	KAT8	0.000121971	-0.230596	0.0921477	0.10135	eQTL	NO
rs2303223-ZNF668	rs2303223	16	31075175	1.568e-69	ZNF668	8.46447e-06	0.266342	0.0126948	0.149722	eQTL	NO
rs2303223-ZNF688	rs2303223	16	31075175	2.343e-11	ZNF688	0.000785813	0.20167	0.00986826	0.155151	eQTL	NO
rs881929-KAT8	rs881929	16	31079371	6.758e-09	KAT8	0.000116874	-0.231175	0.0916687	0.101481	eQTL	NO
rs881929-ZNF668	rs881929	16	31079371	2.738e-43	ZNF668	9.2694e-06	0.265141	0.0130409	0.149123	eQTL	NO
rs881929-ZNF688	rs881929	16	31079371	7.755e-10	ZNF688	0.000822598	0.200879	0.0102197	0.154399	eQTL	NO
rs2303222-KAT8	rs2303222	16	31085470	3.815e-20	KAT8	0.000108741	-0.232209	0.0927542	0.101139	eQTL	NO
rs2303222-ZNF668	rs2303222	16	31085470	2.495e-41	ZNF668	1.1019e-05	0.262922	0.0139723	0.14764	eQTL	NO
rs2303222-ZNF688	rs2303222	16	31085470	1.664e-12	ZNF688	0.000961647	0.198273	0.0115092	0.15191	eQTL	NO
rs749671-KAT8	rs749671	16	31088347	1.926e-20	KAT8	9.89335e-05	-0.233621	0.0968415	0.0999175	eQTL	NO
rs749671-ZNF668	rs749671	16	31088347	4.863e-34	ZNF668	1.21282e-05	0.261745	0.0150243	0.146104	eQTL	NO
rs749671-ZNF688	rs749671	16	31088347	1.334e-08	ZNF688	0.0010516	0.196814	0.0125159	0.15017	eQTL	NO
rs2032915-KAT8	rs2032915	16	31117413	2.524e-34	KAT8	1.76495e-05	-0.256368	0.0801653	0.104906	eQTL	NO
rs2032915-ZNF668	rs2032915	16	31117413	1.991e-10	ZNF668	5.85817e-05	0.239794	0.0245906	0.134605	eQTL	NO
rs2032915-ZNF688	rs2032915	16	31117413	6.58e-21	ZNF688	0.00514821	0.167628	0.0438108	0.120884	eQTL	NO
rs14235-KAT8	rs14235	16	31121793	3.836e-10	KAT8	1.67533e-05	-0.256884	0.0818307	0.104266	eQTL	NO
rs14235-ZNF668	rs14235	16	31121793	1.254e-19	ZNF668	6.9985e-05	0.237158	0.0278521	0.131632	eQTL	NO
rs14235-ZNF688	rs14235	16	31121793	1.167e-09	ZNF688	0.00578005	0.165281	0.0475055	0.118767	eQTL	NO
rs749767-KAT8	rs749767	16	31124407	2.524e-41	KAT8	1.42495e-05	-0.258811	0.085587	0.10294	eQTL	NO
rs749767-ZNF668	rs749767	16	31124407	1.112e-19	ZNF668	8.81731e-05	0.233737	0.031962	0.128295	eQTL	NO
rs749767-ZNF688	rs749767	16	31124407	8.879e-10	ZNF688	0.00646716	0.162973	0.0528376	0.115968	eQTL	NO
rs9925964-KAT8	rs9925964	16	31129895	1.134e-61	KAT8	1.3792e-05	-0.259311	0.0869982	0.102511	eQTL	NO
rs9925964-ZNF668	rs9925964	16	31129895	3.176e-19	ZNF668	8.46154e-05	0.234393	0.0321479	0.128196	eQTL	NO
[truncated: 340 more rows]
