# Supplementary material for: Inferred expression regulator activities suggest genes mediating cardiometabolic genetic signals
Source: PLoS Comput Biol. 2021 Nov 18;17(11):e1009563. doi: 10.1371/journal.pcbi.1009563 (PMC8639061; doi:10.1371/journal.pcbi.1009563)
Supplement: S10 Table — (XLSX) [file pcbi.1009563.s020.xlsx]

## Sheet: ST10
S10 Table: cis-aRegulators significant at FDR < 0.05
GWAS	Locus	Best GWAS SNP	Chr	Position	Best GWAS P	Gene	Best eQTL SNP	Best eQTL P	Best aQTL SNP	aQTL min(P)
BMI	1p36.1	rs6692586	1	23299906	1.1e-16	EPHB2	rs6426775	0.000759547	rs2235549	9.65369e-06
BMI	2q14.1	rs731834	2	113957198	1.6e-09	PAX8	rs3748916	4.90275e-46	rs3748916	9.72357e-30
BMI	5q31.2	rs7716275	5	137631073	2.2e-10	FAM13B	rs11740501	2.00879e-06	rs11740501	2.66755e-05
BMI	5q31.2	rs7716275	5	137631073	2.2e-10	KDM3B	rs11740501	4.01421e-05	rs11740501	2.09972e-05
BMI	7q32.2	rs972283	7	130466854	5.1e-09	KLF14	rs4731702	1.35327e-29	rs4731702	2.8215e-05
BMI-adjusted T2D	7q32.2	rs61462211	7	130468015	1e-16	KLF14	rs4731702	1.35327e-29	rs4731702	2.8215e-05
HDL	7q32.2	rs11765979	7	130445877	3.111e-17	KLF14	rs4731702	1.35327e-29	rs4731702	2.8215e-05
Triglycerides	7q32.2	rs287621	7	130435181	7.671e-09	KLF14	rs4731702	1.35327e-29	rs4731702	2.8215e-05
BMI-adjusted T2D	10q23.3	rs34744311	10	94467287	1e-57	HHEX	rs9420589	1.7291e-08	rs9420589	7.13134e-07
BMI	12p13.33	rs11611246	12	939480	5e-32	ERC1	rs6489769	2.17729e-05	rs6489769	2.8171e-06
BMI	12p13.33	rs11611246	12	939480	5e-32	KDM5A	rs7300039	1.29782e-05	rs7300039	7.60767e-06
BMI	12p13.33	rs11611246	12	939480	5e-32	WNK1	rs6489769	4.84199e-06	rs6489769	2.58909e-06
HDL	12q24.31	rs838876	12	125259888	7.325e-33	HCAR3	rs2454722	3.52514e-71	rs2454722	2.26156e-23
BMI	17p13	rs1000940	17	5283252	1.1e-17	USP6	rs9892960	1.7694e-07	rs9892960	6.98726e-09
