# Supplementary material for: Inferred expression regulator activities suggest genes mediating cardiometabolic genetic signals
Source: PLoS Comput Biol. 2021 Nov 18;17(11):e1009563. doi: 10.1371/journal.pcbi.1009563 (PMC8639061; doi:10.1371/journal.pcbi.1009563)
Supplement: S11 Table — (XLSX) [file pcbi.1009563.s021.xlsx]

## Sheet: ST11
S11 Table: trans-eQTL and aQTL results between BMI GWAS SNPs and BMI master regulators (MRs) with at least one significant QTL at the locus at FDR < 0.05
						BMI MR trans-eQTL		BMI MR trans-aQTL
QTL	SNP	SNP chr	SNP position	BMI GWAS P	Gene	P-value	Beta	P-value	Beta	Best QTL?
rs2817899-ABCC9	rs2817899	1	23259627	5.1e-11	ABCC9	1.30648e-06	0.289891	9.8619e-07	0.294337	eQTL
rs2817899-ADH1A	rs2817899	1	23259627	5.1e-11	ADH1A	0.000759817	0.200825	4.03879e-07	0.303886	eQTL
rs2817899-ADRB1	rs2817899	1	23259627	5.1e-11	ADRB1	0.000858962	0.201515	2.29296e-07	0.31119	eQTL
rs2817899-AKAP12	rs2817899	1	23259627	5.1e-11	AKAP12	4.64258e-05	0.245755	1.33082e-07	0.317045	eQTL
rs2817899-ARHGEF26	rs2817899	1	23259627	5.1e-11	ARHGEF26	3.89347e-05	0.24635	2.22946e-07	0.310116	eQTL
rs2817899-BMP3	rs2817899	1	23259627	5.1e-11	BMP3	2.09708e-05	0.254597	1.29422e-07	0.316576	eQTL
rs2817899-BTG2	rs2817899	1	23259627	5.1e-11	BTG2	5.43304e-06	0.271884	1.63736e-06	0.287058	eQTL
rs2817899-CECR2	rs2817899	1	23259627	5.1e-11	CECR2	0.00101737	0.195794	2.63177e-07	0.308717	eQTL
rs2817899-CHAF1B	rs2817899	1	23259627	5.1e-11	CHAF1B	0.0333448	-0.127319	4.78176e-07	-0.301504	aQTL
rs2817899-CSNK2A2	rs2817899	1	23259627	5.1e-11	CSNK2A2	0.000453787	0.212145	8.87357e-07	0.294947	eQTL
rs2817899-DAPK2	rs2817899	1	23259627	5.1e-11	DAPK2	0.000417101	0.212847	1.4674e-06	0.289834	eQTL
rs2817899-DDR1	rs2817899	1	23259627	5.1e-11	DDR1	0.000602939	0.206327	9.35284e-07	0.294468	eQTL
rs2817899-DMRT2	rs2817899	1	23259627	5.1e-11	DMRT2	0.0112653	0.15244	4.40192e-07	0.302892	eQTL
rs2817899-EIF4EBP2	rs2817899	1	23259627	5.1e-11	EIF4EBP2	2.73827e-06	0.281389	9.21574e-08	0.320479	eQTL
rs2817899-ESR1	rs2817899	1	23259627	5.1e-11	ESR1	3.84353e-05	0.248778	5.96321e-08	0.325287	eQTL
rs2817899-GHR	rs2817899	1	23259627	5.1e-11	GHR	1.70806e-05	0.257858	1.20004e-07	0.317685	eQTL
rs2817899-GLRA1	rs2817899	1	23259627	5.1e-11	GLRA1	1.9643e-05	0.256785	1.97901e-07	0.312172	eQTL
rs2817899-GNAI1	rs2817899	1	23259627	5.1e-11	GNAI1	1.41186e-06	0.288927	2.45403e-08	0.333223	eQTL
rs2817899-GPHN	rs2817899	1	23259627	5.1e-11	GPHN	0.00361566	0.173366	2.41823e-07	0.308087	eQTL
rs2817899-HLF	rs2817899	1	23259627	5.1e-11	HLF	7.84662e-07	0.293904	8.66482e-09	0.342878	eQTL
rs2817899-HOMEZ	rs2817899	1	23259627	5.1e-11	HOMEZ	5.56261e-06	0.273925	4.64969e-07	0.303021	eQTL
rs2817899-MAP3K5	rs2817899	1	23259627	5.1e-11	MAP3K5	3.67395e-07	0.305278	8.17973e-08	0.321361	eQTL
rs2817899-MKX	rs2817899	1	23259627	5.1e-11	MKX	0.000132107	0.230847	6.58804e-08	0.323927	eQTL
rs2817899-NTRK3	rs2817899	1	23259627	5.1e-11	NTRK3	0.06561	0.110706	1.56742e-06	0.289459	eQTL
rs2817899-P2RX6	rs2817899	1	23259627	5.1e-11	P2RX6	1.09649e-05	-0.264351	3.80844e-06	-0.277048	aQTL
rs2817899-PDLIM1	rs2817899	1	23259627	5.1e-11	PDLIM1	3.94341e-07	-0.302734	2.10712e-07	-0.311304	aQTL
rs2817899-PRKAG2	rs2817899	1	23259627	5.1e-11	PRKAG2	2.72985e-05	0.253152	3.02389e-08	0.332021	eQTL
rs2817899-RASL10B	rs2817899	1	23259627	5.1e-11	RASL10B	0.00016937	0.22665	8.15287e-07	0.296199	eQTL
rs2817899-RASSF4	rs2817899	1	23259627	5.1e-11	RASSF4	0.00024271	-0.220685	1.29093e-06	-0.290437	aQTL
rs2817899-RGS3	rs2817899	1	23259627	5.1e-11	RGS3	0.0025201	0.181641	1.5777e-06	0.287841	eQTL
rs2817899-RORB	rs2817899	1	23259627	5.1e-11	RORB	0.000279327	0.219514	4.55174e-08	0.328139	eQTL
rs2817899-RRBP1	rs2817899	1	23259627	5.1e-11	RRBP1	0.000594448	-0.206807	1.90168e-07	-0.312715	aQTL
rs2817899-RTN1	rs2817899	1	23259627	5.1e-11	RTN1	0.00129853	0.193539	1.32424e-07	0.316677	eQTL
rs2817899-SIRT1	rs2817899	1	23259627	5.1e-11	SIRT1	1.05971e-06	0.29082	4.17406e-07	0.303169	eQTL
rs2817899-TBX4	rs2817899	1	23259627	5.1e-11	TBX4	3.80965e-05	0.248038	6.48191e-08	0.324664	eQTL
rs2817899-ZNF334	rs2817899	1	23259627	5.1e-11	ZNF334	0.668174	0.0257514	1.04244e-07	0.317843	eQTL
rs309527-ABCC9	rs309527	1	23263234	2.8e-11	ABCC9	1.37406e-06	0.285525	8.40318e-07	0.292327	eQTL
rs309527-ADH1A	rs309527	1	23263234	2.8e-11	ADH1A	0.0012145	0.190518	2.62723e-07	0.304641	eQTL
rs309527-ADRB1	rs309527	1	23263234	2.8e-11	ADRB1	0.00186081	0.185766	3.96644e-07	0.301111	eQTL
rs309527-AKAP12	rs309527	1	23263234	2.8e-11	AKAP12	4.70619e-05	0.242363	1.88021e-07	0.309201	eQTL
rs309527-ARHGEF26	rs309527	1	23263234	2.8e-11	ARHGEF26	2.0569e-05	0.25159	9.20509e-08	0.315487	eQTL
rs309527-BMP3	rs309527	1	23263234	2.8e-11	BMP3	1.76177e-05	0.253538	8.46737e-08	0.316922	eQTL
rs309527-BTG2	rs309527	1	23263234	2.8e-11	BTG2	1.68519e-06	0.282305	7.73842e-07	0.291917	eQTL
rs309527-CECR2	rs309527	1	23263234	2.8e-11	CECR2	0.000504387	0.204479	2.05165e-07	0.307389	eQTL
rs309527-CHAF1B	rs309527	1	23263234	2.8e-11	CHAF1B	0.0156617	-0.142645	2.46616e-07	-0.30484	aQTL
rs309527-CSNK2A2	rs309527	1	23263234	2.8e-11	CSNK2A2	0.000115847	0.229949	4.14204e-07	0.299659	eQTL
rs309527-DAPK2	rs309527	1	23263234	2.8e-11	DAPK2	0.000281923	0.216105	1.11846e-06	0.289202	eQTL
rs309527-DDR1	rs309527	1	23263234	2.8e-11	DDR1	0.0015713	0.18778	1.00603e-06	0.289791	eQTL
rs309527-DMRT2	rs309527	1	23263234	2.8e-11	DMRT2	0.00329724	0.174308	3.16584e-07	0.302576	eQTL
rs309527-EIF4EBP2	rs309527	1	23263234	2.8e-11	EIF4EBP2	3.3541e-06	0.275288	8.00329e-08	0.317777	eQTL
rs309527-ESR1	rs309527	1	23263234	2.8e-11	ESR1	6.13263e-05	0.239105	4.92895e-08	0.323011	eQTL
rs309527-GHR	rs309527	1	23263234	2.8e-11	GHR	1.7219e-05	0.25439	1.17189e-07	0.313792	eQTL
rs309527-GLRA1	rs309527	1	23263234	2.8e-11	GLRA1	2.14777e-05	0.252265	2.05085e-07	0.307714	eQTL
rs309527-GNA14	rs309527	1	23263234	2.8e-11	GNA14	0.352107	0.0557009	3.55826e-06	0.275596	eQTL
rs309527-GNAI1	rs309527	1	23263234	2.8e-11	GNAI1	1.25972e-06	0.286475	1.87113e-08	0.331585	eQTL
rs309527-GPHN	rs309527	1	23263234	2.8e-11	GPHN	0.00457369	0.166763	1.28055e-07	0.310859	eQTL
rs309527-HLF	rs309527	1	23263234	2.8e-11	HLF	1.80544e-06	0.280536	1.03799e-08	0.336648	eQTL
rs309527-HOMEZ	rs309527	1	23263234	2.8e-11	HOMEZ	5.27807e-06	0.270999	2.96359e-07	0.304046	eQTL
rs309527-LASP1	rs309527	1	23263234	2.8e-11	LASP1	0.0377461	-0.122761	5.29364e-07	-0.296412	aQTL
rs309527-MAP3K5	rs309527	1	23263234	2.8e-11	MAP3K5	2.08895e-07	0.307462	5.06616e-08	0.322138	eQTL
rs309527-MET	rs309527	1	23263234	2.8e-11	MET	0.00231855	0.181969	4.03868e-06	0.273153	eQTL
rs309527-MKX	rs309527	1	23263234	2.8e-11	MKX	0.000301199	0.215544	4.62147e-08	0.323363	eQTL
rs309527-NTRK3	rs309527	1	23263234	2.8e-11	NTRK3	0.088071	0.101242	2.65624e-06	0.279438	eQTL
rs309527-P2RX6	rs309527	1	23263234	2.8e-11	P2RX6	8.34074e-06	-0.264354	1.46699e-06	-0.28473	aQTL
rs309527-PDLIM1	rs309527	1	23263234	2.8e-11	PDLIM1	7.18258e-07	-0.292112	2.26359e-07	-0.306467	aQTL
rs309527-PRKAG2	rs309527	1	23263234	2.8e-11	PRKAG2	1.63656e-05	0.256582	2.10456e-08	0.331339	eQTL
rs309527-RASL10B	rs309527	1	23263234	2.8e-11	RASL10B	0.000136585	0.22684	5.58098e-07	0.296614	eQTL
rs309527-RASSF4	rs309527	1	23263234	2.8e-11	RASSF4	0.0002105	-0.219935	8.03142e-07	-0.292086	aQTL
rs309527-RGS3	rs309527	1	23263234	2.8e-11	RGS3	0.00344232	0.173627	1.01171e-06	0.289216	eQTL
rs309527-RORB	rs309527	1	23263234	2.8e-11	RORB	0.000289744	0.216092	4.0956e-08	0.324941	eQTL
rs309527-RRBP1	rs309527	1	23263234	2.8e-11	RRBP1	0.000461006	-0.208133	8.70587e-08	-0.316944	aQTL
rs309527-RTN1	rs309527	1	23263234	2.8e-11	RTN1	0.00144536	0.189194	1.10807e-07	0.314437	eQTL
rs309527-SIRT1	rs309527	1	23263234	2.8e-11	SIRT1	1.1751e-06	0.285845	3.52167e-07	0.301088	eQTL
rs309527-TBX4	rs309527	1	23263234	2.8e-11	TBX4	3.4123e-05	0.246288	7.16698e-08	0.319381	eQTL
rs309527-ZNF334	rs309527	1	23263234	2.8e-11	ZNF334	0.443948	0.0453832	5.87014e-08	0.319675	eQTL
rs614202-ABCC9	rs614202	1	23271432	3.6e-11	ABCC9	1.88954e-06	0.280214	9.72247e-07	0.289011	eQTL
rs614202-ADH1A	rs614202	1	23271432	3.6e-11	ADH1A	0.00146201	0.186338	3.72822e-07	0.299099	eQTL
rs614202-ADRB1	rs614202	1	23271432	3.6e-11	ADRB1	0.00221246	0.181678	5.83766e-07	0.29511	eQTL
rs614202-AKAP12	rs614202	1	23271432	3.6e-11	AKAP12	5.13869e-05	0.239786	2.19701e-07	0.305771	eQTL
rs614202-ARHGEF26	rs614202	1	23271432	3.6e-11	ARHGEF26	2.26901e-05	0.248888	1.25369e-07	0.31046	eQTL
rs614202-BMP3	rs614202	1	23271432	3.6e-11	BMP3	2.36792e-05	0.248269	1.21712e-07	0.311322	eQTL
rs614202-BTG2	rs614202	1	23271432	3.6e-11	BTG2	2.04531e-06	0.278453	1.41252e-06	0.283412	eQTL
rs614202-CECR2	rs614202	1	23271432	3.6e-11	CECR2	0.000753258	0.197001	2.80001e-07	0.302288	eQTL
rs614202-CHAF1B	rs614202	1	23271432	3.6e-11	CHAF1B	0.013787	-0.144527	3.10794e-07	-0.300605	aQTL
rs614202-CSNK2A2	rs614202	1	23271432	3.6e-11	CSNK2A2	0.000120226	0.228111	5.56329e-07	0.294693	eQTL
rs614202-DAPK2	rs614202	1	23271432	3.6e-11	DAPK2	0.000386177	0.21007	1.46495e-06	0.284449	eQTL
rs614202-DDR1	rs614202	1	23271432	3.6e-11	DDR1	0.00178401	0.184535	1.15691e-06	0.28655	eQTL
rs614202-DMRT2	rs614202	1	23271432	3.6e-11	DMRT2	0.00366812	0.171373	3.79699e-07	0.298871	eQTL
rs614202-EIF4EBP2	rs614202	1	23271432	3.6e-11	EIF4EBP2	4.11917e-06	0.271257	1.06376e-07	0.313	eQTL
rs614202-ESR1	rs614202	1	23271432	3.6e-11	ESR1	8.10063e-05	0.233863	7.01406e-08	0.317544	eQTL
rs614202-GHR	rs614202	1	23271432	3.6e-11	GHR	2.05103e-05	0.250685	1.49722e-07	0.309419	eQTL
rs614202-GLRA1	rs614202	1	23271432	3.6e-11	GLRA1	2.49174e-05	0.248887	2.85817e-07	0.30238	eQTL
rs614202-GNAI1	rs614202	1	23271432	3.6e-11	GNAI1	1.56744e-06	0.282332	2.34723e-08	0.327453	eQTL
rs614202-GPHN	rs614202	1	23271432	3.6e-11	GPHN	0.00476478	0.165056	1.84421e-07	0.305239	eQTL
rs614202-HLF	rs614202	1	23271432	3.6e-11	HLF	2.77761e-06	0.273917	1.49835e-08	0.33116	eQTL
rs614202-HOMEZ	rs614202	1	23271432	3.6e-11	HOMEZ	6.56384e-06	0.266776	3.65439e-07	0.300028	eQTL
rs614202-LASP1	rs614202	1	23271432	3.6e-11	LASP1	0.0375419	-0.122194	6.19755e-07	-0.292977	aQTL
rs614202-MAP3K5	rs614202	1	23271432	3.6e-11	MAP3K5	2.25029e-07	0.304917	6.85431e-08	0.317201	eQTL
rs614202-MKX	rs614202	1	23271432	3.6e-11	MKX	0.000417373	0.209302	6.86791e-08	0.317457	eQTL
rs614202-NTRK3	rs614202	1	23271432	3.6e-11	NTRK3	0.0910597	0.0997357	3.52953e-06	0.274449	eQTL
rs614202-P2RX6	rs614202	1	23271432	3.6e-11	P2RX6	1.50157e-05	-0.25542	2.57334e-06	-0.276553	aQTL
rs614202-PDLIM1	rs614202	1	23271432	3.6e-11	PDLIM1	9.11908e-07	-0.287771	3.2696e-07	-0.300739	aQTL
rs614202-PRKAG2	rs614202	1	23271432	3.6e-11	PRKAG2	2.14286e-05	0.251621	2.98563e-08	0.325958	eQTL
rs614202-RASL10B	rs614202	1	23271432	3.6e-11	RASL10B	0.000141486	0.225043	8.00359e-07	0.290885	eQTL
rs614202-RASSF4	rs614202	1	23271432	3.6e-11	RASSF4	0.000273048	-0.214804	1.31915e-06	-0.284773	aQTL
rs614202-RGS3	rs614202	1	23271432	3.6e-11	RGS3	0.00409049	0.169468	1.516e-06	0.282935	eQTL
rs614202-RORB	rs614202	1	23271432	3.6e-11	RORB	0.000332418	0.212771	5.72998e-08	0.31966	eQTL
rs614202-RRBP1	rs614202	1	23271432	3.6e-11	RRBP1	0.000564107	-0.203781	1.07288e-07	-0.312959	aQTL
rs614202-RTN1	rs614202	1	23271432	3.6e-11	RTN1	0.00146323	0.187913	1.51284e-07	0.30936	eQTL
rs614202-SIRT1	rs614202	1	23271432	3.6e-11	SIRT1	1.95226e-06	0.278386	4.86978e-07	0.295815	eQTL
rs614202-TBX4	rs614202	1	23271432	3.6e-11	TBX4	4.5978e-05	0.240871	9.57203e-08	0.314551	eQTL
rs614202-ZNF334	rs614202	1	23271432	3.6e-11	ZNF334	0.500891	0.0396778	8.37536e-08	0.314196	eQTL
rs309539-ABCC9	rs309539	1	23274948	2e-11	ABCC9	2.22062e-06	0.277288	1.08577e-06	0.286678	eQTL
rs309539-ADH1A	rs309539	1	23274948	2e-11	ADH1A	0.00168375	0.183262	5.02225e-07	0.294711	eQTL
rs309539-ADRB1	rs309539	1	23274948	2e-11	ADRB1	0.00253131	0.178619	8.55263e-07	0.289722	eQTL
rs309539-AKAP12	rs309539	1	23274948	2e-11	AKAP12	4.88983e-05	0.23957	2.57906e-07	0.302904	eQTL
rs309539-ARHGEF26	rs309539	1	23274948	2e-11	ARHGEF26	2.17817e-05	0.248491	1.58396e-07	0.306839	eQTL
rs309539-BMP3	rs309539	1	23274948	2e-11	BMP3	2.70833e-05	0.245592	1.65869e-07	0.306893	eQTL
rs309539-BTG2	rs309539	1	23274948	2e-11	BTG2	2.20324e-06	0.27655	1.94733e-06	0.278648	eQTL
rs309539-CECR2	rs309539	1	23274948	2e-11	CECR2	0.000767879	0.195961	3.90404e-07	0.297546	eQTL
rs309539-CHAF1B	rs309539	1	23274948	2e-11	CHAF1B	0.0125703	-0.145907	3.39761e-07	-0.298519	aQTL
rs309539-CSNK2A2	rs309539	1	23274948	2e-11	CSNK2A2	0.000113049	0.228142	6.72767e-07	0.29148	eQTL
rs309539-DAPK2	rs309539	1	23274948	2e-11	DAPK2	0.00046102	0.206546	1.88212e-06	0.28048	eQTL
rs309539-DDR1	rs309539	1	23274948	2e-11	DDR1	0.00236862	0.178916	1.42371e-06	0.283104	eQTL
rs309539-DMRT2	rs309539	1	23274948	2e-11	DMRT2	0.0042856	0.16787	4.72341e-07	0.295362	eQTL
rs309539-EIF4EBP2	rs309539	1	23274948	2e-11	EIF4EBP2	4.72332e-06	0.268596	1.40837e-07	0.308884	eQTL
rs309539-ESR1	rs309539	1	23274948	2e-11	ESR1	0.000103286	0.229563	9.06378e-08	0.313703	eQTL
rs309539-GHR	rs309539	1	23274948	2e-11	GHR	2.33591e-05	0.248063	1.88938e-07	0.305793	eQTL
rs309539-GLRA1	rs309539	1	23274948	2e-11	GLRA1	2.70414e-05	0.246886	4.07982e-07	0.297373	eQTL
rs309539-GNAI1	rs309539	1	23274948	2e-11	GNAI1	1.85137e-06	0.279355	3.06532e-08	0.323573	eQTL
rs309539-GPHN	rs309539	1	23274948	2e-11	GPHN	0.00442626	0.165805	2.33465e-07	0.301592	eQTL
rs309539-HLF	rs309539	1	23274948	2e-11	HLF	3.19741e-06	0.27124	1.86202e-08	0.327797	eQTL
rs309539-HOMEZ	rs309539	1	23274948	2e-11	HOMEZ	7.73429e-06	0.263752	4.81411e-07	0.295879	eQTL
rs309539-LASP1	rs309539	1	23274948	2e-11	LASP1	0.0358368	-0.122845	5.69385e-07	-0.292827	aQTL
rs309539-MAP3K5	rs309539	1	23274948	2e-11	MAP3K5	2.61169e-07	0.302178	8.83985e-08	0.313389	eQTL
rs309539-MKX	rs309539	1	23274948	2e-11	MKX	0.000527168	0.204875	9.21197e-08	0.313233	eQTL
rs309539-P2RX6	rs309539	1	23274948	2e-11	P2RX6	1.98505e-05	-0.250879	3.27824e-06	-0.272659	aQTL
rs309539-PDLIM1	rs309539	1	23274948	2e-11	PDLIM1	1.238e-06	-0.283239	4.40227e-07	-0.296364	aQTL
rs309539-PRKAG2	rs309539	1	23274948	2e-11	PRKAG2	2.5856e-05	0.248223	4.5422e-08	0.320507	eQTL
rs309539-RASL10B	rs309539	1	23274948	2e-11	RASL10B	0.000144435	0.223907	9.99982e-07	0.287284	eQTL
rs309539-RASSF4	rs309539	1	23274948	2e-11	RASSF4	0.000352406	-0.210146	1.87989e-06	-0.279621	aQTL
rs309539-RGS3	rs309539	1	23274948	2e-11	RGS3	0.00464917	0.166457	1.88107e-06	0.279385	eQTL
rs309539-RORB	rs309539	1	23274948	2e-11	RORB	0.000354094	0.211013	7.87033e-08	0.315197	eQTL
rs309539-RRBP1	rs309539	1	23274948	2e-11	RRBP1	0.000708379	-0.199403	1.23891e-07	-0.310283	aQTL
rs309539-RTN1	rs309539	1	23274948	2e-11	RTN1	0.00134648	0.188615	1.94046e-07	0.305558	eQTL
rs309539-SIRT1	rs309539	1	23274948	2e-11	SIRT1	2.60337e-06	0.273997	6.18468e-07	0.292067	eQTL
rs309539-TBX4	rs309539	1	23274948	2e-11	TBX4	5.53364e-05	0.237453	1.30163e-07	0.310153	eQTL
rs309539-ZNF334	rs309539	1	23274948	2e-11	ZNF334	0.486331	0.0408844	9.83664e-08	0.311359	eQTL
rs4654828-ABCC9	rs4654828	1	23283076	3.3e-10	ABCC9	7.73693e-08	0.32257	9.94456e-07	0.295426	eQTL
rs4654828-ADH1A	rs4654828	1	23283076	3.3e-10	ADH1A	0.0011781	0.194331	1.07843e-07	0.319622	eQTL
rs4654828-ADRB1	rs4654828	1	23283076	3.3e-10	ADRB1	0.0226405	0.138666	1.54259e-06	0.290591	eQTL
rs4654828-AKAP12	rs4654828	1	23283076	3.3e-10	AKAP12	2.0767e-06	0.286897	9.99218e-08	0.321416	eQTL
rs4654828-ARHGEF26	rs4654828	1	23283076	3.3e-10	ARHGEF26	0.000111331	0.232524	5.27232e-08	0.326835	eQTL
rs4654828-BMP3	rs4654828	1	23283076	3.3e-10	BMP3	0.000162662	0.226895	1.1914e-07	0.318746	eQTL
rs4654828-BTG2	rs4654828	1	23283076	3.3e-10	BTG2	1.38399e-05	0.261086	1.31468e-07	0.316706	eQTL
rs4654828-CECR2	rs4654828	1	23283076	3.3e-10	CECR2	0.000894352	0.198728	2.14962e-07	0.312196	eQTL
rs4654828-CHAF1B	rs4654828	1	23283076	3.3e-10	CHAF1B	0.157741	-0.0849455	2.75156e-07	-0.308904	aQTL
rs4654828-CSNK2A2	rs4654828	1	23283076	3.3e-10	CSNK2A2	0.00131932	0.195227	3.37613e-07	0.307139	eQTL
rs4654828-DAPK2	rs4654828	1	23283076	3.3e-10	DAPK2	0.00173811	0.189824	1.61753e-06	0.289844	eQTL
rs4654828-DDR1	rs4654828	1	23283076	3.3e-10	DDR1	0.011485	0.15294	3.68384e-06	0.279264	eQTL
rs4654828-DMRT2	rs4654828	1	23283076	3.3e-10	DMRT2	0.0152163	0.146611	9.53109e-07	0.295263	eQTL
rs4654828-EIF4EBP2	rs4654828	1	23283076	3.3e-10	EIF4EBP2	8.4843e-07	0.296401	5.53606e-08	0.327175	eQTL
rs4654828-ESR1	rs4654828	1	23283076	3.3e-10	ESR1	2.53524e-05	0.25547	3.0743e-08	0.33351	eQTL
rs4654828-GHR	rs4654828	1	23283076	3.3e-10	GHR	7.83977e-06	0.268961	9.77413e-08	0.321173	eQTL
rs4654828-GLRA1	rs4654828	1	23283076	3.3e-10	GLRA1	0.000263487	0.220758	1.62106e-07	0.315613	eQTL
rs4654828-GNAI1	rs4654828	1	23283076	3.3e-10	GNAI1	3.48906e-07	0.306129	2.38743e-08	0.334847	eQTL
rs4654828-GPHN	rs4654828	1	23283076	3.3e-10	GPHN	0.0123443	0.149794	1.22257e-07	0.316736	eQTL
rs4654828-HLF	rs4654828	1	23283076	3.3e-10	HLF	5.61163e-06	0.271642	8.47317e-09	0.344481	eQTL
rs4654828-HOMEZ	rs4654828	1	23283076	3.3e-10	HOMEZ	2.4162e-05	0.25592	6.73339e-07	0.300014	eQTL
rs4654828-LASP1	rs4654828	1	23283076	3.3e-10	LASP1	0.0364396	-0.125747	8.00312e-07	-0.296813	aQTL
rs4654828-MAP3K5	rs4654828	1	23283076	3.3e-10	MAP3K5	1.72197e-07	0.3149	3.11796e-08	0.332754	eQTL
rs4654828-MET	rs4654828	1	23283076	3.3e-10	MET	0.00194896	0.188247	2.31079e-06	0.284688	eQTL
rs4654828-MKX	rs4654828	1	23283076	3.3e-10	MKX	0.000653202	0.206899	3.69406e-08	0.33129	eQTL
rs4654828-NCAM1	rs4654828	1	23283076	3.3e-10	NCAM1	0.74615	0.0195466	1.16856e-06	0.290956	eQTL
rs4654828-P2RX6	rs4654828	1	23283076	3.3e-10	P2RX6	4.31164e-05	-0.247112	6.70074e-07	-0.298768	aQTL
rs4654828-PDLIM1	rs4654828	1	23283076	3.3e-10	PDLIM1	6.66567e-07	-0.298021	1.23167e-07	-0.318409	aQTL
rs4654828-PRKAG2	rs4654828	1	23283076	3.3e-10	PRKAG2	0.000737699	0.204963	1.6221e-08	0.339715	eQTL
rs4654828-RASL10B	rs4654828	1	23283076	3.3e-10	RASL10B	6.44587e-05	0.241628	3.22332e-07	0.307943	eQTL
rs4654828-RASSF4	rs4654828	1	23283076	3.3e-10	RASSF4	0.000676851	-0.205352	7.67636e-07	-0.297662	aQTL
rs4654828-RGS3	rs4654828	1	23283076	3.3e-10	RGS3	0.0158415	0.14582	1.10469e-06	0.293195	eQTL
rs4654828-RORB	rs4654828	1	23283076	3.3e-10	RORB	8.59583e-05	0.238004	2.48415e-08	0.335731	eQTL
rs4654828-RRBP1	rs4654828	1	23283076	3.3e-10	RRBP1	0.000967743	-0.19958	2.38779e-07	-0.311469	aQTL
rs4654828-RTN1	rs4654828	1	23283076	3.3e-10	RTN1	0.00158895	0.190818	1.03795e-07	0.320581	eQTL
rs4654828-SIRT1	rs4654828	1	23283076	3.3e-10	SIRT1	6.11157e-06	0.270917	5.25216e-07	0.301794	eQTL
rs4654828-STMN2	rs4654828	1	23283076	3.3e-10	STMN2	0.000216669	-0.224073	1.95672e-06	-0.286993	aQTL
rs4654828-TBX4	rs4654828	1	23283076	3.3e-10	TBX4	5.25693e-05	0.244567	1.24576e-07	0.318982	eQTL
rs4654828-ZNF334	rs4654828	1	23283076	3.3e-10	ZNF334	0.184655	0.0799684	7.77012e-08	0.322252	eQTL
rs309515-HLF	rs309515	1	23294121	2.1e-15	HLF	0.000336805	0.268863	2.66006e-06	0.3525	eQTL
rs637168-HLF	rs637168	1	23294671	2.6e-16	HLF	0.000340837	0.268593	2.70354e-06	0.352204	eQTL
rs6692586-ARHGEF26	rs6692586	1	23299906	1.1e-16	ARHGEF26	0.000573784	0.25712	3.01407e-06	0.348621	eQTL
rs6692586-CSNK2A2	rs6692586	1	23299906	1.1e-16	CSNK2A2	0.00276407	0.225602	3.16537e-06	0.348303	eQTL
rs6692586-HLF	rs6692586	1	23299906	1.1e-16	HLF	0.000348438	0.265954	2.39105e-06	0.351136	eQTL
rs4654831-ARHGEF26	rs4654831	1	23300265	1e-14	ARHGEF26	0.000576217	0.257016	3.0219e-06	0.348556	eQTL
rs4654831-CSNK2A2	rs4654831	1	23300265	1e-14	CSNK2A2	0.00276672	0.225563	3.17333e-06	0.348239	eQTL
rs4654831-HLF	rs4654831	1	23300265	1e-14	HLF	0.000348399	0.265936	2.3948e-06	0.351086	eQTL
rs3845520-ARHGEF26	rs3845520	1	23301943	1.1e-16	ARHGEF26	0.000590193	0.256464	3.06946e-06	0.348222	eQTL
rs3845520-CSNK2A2	rs3845520	1	23301943	1.1e-16	CSNK2A2	0.00278152	0.225378	3.22408e-06	0.347901	eQTL
rs3845520-HLF	rs3845520	1	23301943	1.1e-16	HLF	0.000353137	0.265601	2.43948e-06	0.350712	eQTL
rs10429877-ARHGEF26	rs10429877	1	23308554	1.2e-16	ARHGEF26	0.000617166	0.255414	3.1706e-06	0.347524	eQTL
rs10429877-CSNK2A2	rs10429877	1	23308554	1.2e-16	CSNK2A2	0.00281668	0.224956	3.33418e-06	0.347184	eQTL
rs10429877-HLF	rs10429877	1	23308554	1.2e-16	HLF	0.00036226	0.26495	2.5313e-06	0.349951	eQTL
rs1516525-ARHGEF26	rs1516525	1	23308784	1.6e-16	ARHGEF26	0.000617166	0.255414	3.1706e-06	0.347524	eQTL
rs1516525-CSNK2A2	rs1516525	1	23308784	1.6e-16	CSNK2A2	0.00281668	0.224956	3.33418e-06	0.347184	eQTL
rs1516525-HLF	rs1516525	1	23308784	1.6e-16	HLF	0.00036226	0.26495	2.5313e-06	0.349951	eQTL
rs2092593-ARHGEF26	rs2092593	1	23310249	1.4e-16	ARHGEF26	0.000617166	0.255414	3.1706e-06	0.347524	eQTL
rs2092593-CSNK2A2	rs2092593	1	23310249	1.4e-16	CSNK2A2	0.00281668	0.224956	3.33418e-06	0.347184	eQTL
rs2092593-HLF	rs2092593	1	23310249	1.4e-16	HLF	0.00036226	0.26495	2.5313e-06	0.349951	eQTL
rs4655141-ARHGEF26	rs4655141	1	23312025	1.2e-16	ARHGEF26	0.000619401	0.255314	3.23398e-06	0.347188	eQTL
rs4655141-CSNK2A2	rs4655141	1	23312025	1.2e-16	CSNK2A2	0.0028898	0.224345	3.40962e-06	0.346808	eQTL
rs4655141-HLF	rs4655141	1	23312025	1.2e-16	HLF	0.000365862	0.264731	2.5693e-06	0.349691	eQTL
rs637163-ARHGEF26	rs637163	1	23315131	1.6e-16	ARHGEF26	0.000619401	0.255314	3.23398e-06	0.347188	eQTL
rs637163-CSNK2A2	rs637163	1	23315131	1.6e-16	CSNK2A2	0.0028898	0.224345	3.40962e-06	0.346808	eQTL
rs637163-HLF	rs637163	1	23315131	1.6e-16	HLF	0.000365862	0.264731	2.5693e-06	0.349691	eQTL
rs479307-HLF	rs479307	1	23316297	1.7e-16	HLF	0.000450502	0.261585	4.04118e-06	0.344046	eQTL
rs674136-HLF	rs674136	1	23332150	1.1e-13	HLF	0.000435798	0.262274	3.8907e-06	0.344675	eQTL
rs603856-ARHGEF26	rs603856	1	23333765	6.1e-14	ARHGEF26	0.000622358	0.255259	3.1348e-06	0.347715	eQTL
rs603856-CSNK2A2	rs603856	1	23333765	6.1e-14	CSNK2A2	0.00280192	0.225088	3.30138e-06	0.347353	eQTL
rs603856-HLF	rs603856	1	23333765	6.1e-14	HLF	0.00035381	0.26542	2.47174e-06	0.350325	eQTL
rs522802-HLF	rs522802	1	23338984	4.9e-16	HLF	0.000434819	0.262319	3.88203e-06	0.34471	eQTL
rs681648-HLF	rs681648	1	23342362	3.1e-16	HLF	0.000435	0.262288	3.90339e-06	0.344596	eQTL
rs10799789-ARHGEF26	rs10799789	1	23360265	2.6e-16	ARHGEF26	0.000425134	0.264514	1.82243e-06	0.358105	eQTL
rs10799789-CSNK2A2	rs10799789	1	23360265	2.6e-16	CSNK2A2	0.00215399	0.23252	1.74877e-06	0.359153	eQTL
rs10799789-GNAI1	rs10799789	1	23360265	2.6e-16	GNAI1	1.43607e-05	0.325721	2.4405e-06	0.353553	eQTL
rs10799789-GPHN	rs10799789	1	23360265	2.6e-16	GPHN	0.0231295	0.16954	3.117e-06	0.348751	eQTL
rs10799789-HLF	rs10799789	1	23360265	2.6e-16	HLF	0.000240223	0.274543	1.21373e-06	0.3631	eQTL
rs10799789-LASP1	rs10799789	1	23360265	2.6e-16	LASP1	0.0266137	-0.16607	2.21598e-06	-0.354999	aQTL
rs10799789-MAP3K5	rs10799789	1	23360265	2.6e-16	MAP3K5	1.02026e-05	0.332279	3.05767e-06	0.350823	eQTL
rs10799789-MKX	rs10799789	1	23360265	2.6e-16	MKX	0.0244358	0.170644	3.27728e-06	0.350071	eQTL
rs671357-ARHGEF26	rs671357	1	23363044	5.2e-16	ARHGEF26	0.000588664	0.258911	3.45889e-06	0.349648	eQTL
rs671357-CSNK2A2	rs671357	1	23363044	5.2e-16	CSNK2A2	0.00380939	0.220121	3.39052e-06	0.350378	eQTL
rs671357-GNAI1	rs671357	1	23363044	5.2e-16	GNAI1	1.54847e-05	0.325604	3.45424e-06	0.349485	eQTL
rs671357-HLF	rs671357	1	23363044	5.2e-16	HLF	0.000286394	0.272129	1.79885e-06	0.358543	eQTL
rs671357-LASP1	rs671357	1	23363044	5.2e-16	LASP1	0.0224582	-0.171536	4.15414e-06	-0.346646	aQTL
rs686663-ARHGEF26	rs686663	1	23365184	4.3e-16	ARHGEF26	0.000569351	0.259543	3.33337e-06	0.350158	eQTL
rs686663-CSNK2A2	rs686663	1	23365184	4.3e-16	CSNK2A2	0.00374664	0.22048	3.24004e-06	0.351017	eQTL
rs686663-GNAI1	rs686663	1	23365184	4.3e-16	GNAI1	1.47332e-05	0.326367	3.20589e-06	0.35057	eQTL
rs686663-HLF	rs686663	1	23365184	4.3e-16	HLF	0.000277853	0.272666	1.70137e-06	0.359313	eQTL
rs686663-LASP1	rs686663	1	23365184	4.3e-16	LASP1	0.0218666	-0.172268	3.87337e-06	-0.347669	aQTL
rs587168-ARHGEF26	rs587168	1	23371608	2.7e-16	ARHGEF26	0.000394624	0.265972	1.65219e-06	0.359551	eQTL
rs587168-CSNK2A2	rs587168	1	23371608	2.7e-16	CSNK2A2	0.00204136	0.233719	1.54791e-06	0.360952	eQTL
rs587168-GNAI1	rs587168	1	23371608	2.7e-16	GNAI1	1.26865e-05	0.327725	2.03144e-06	0.356293	eQTL
rs587168-GPHN	rs587168	1	23371608	2.7e-16	GPHN	0.0216671	0.171385	2.50408e-06	0.352043	eQTL
rs587168-HLF	rs587168	1	23371608	2.7e-16	HLF	0.000223788	0.275874	1.05976e-06	0.365063	eQTL
rs587168-LASP1	rs587168	1	23371608	2.7e-16	LASP1	0.0249803	-0.1679	1.842e-06	-0.357748	aQTL
rs587168-MAP3K5	rs587168	1	23371608	2.7e-16	MAP3K5	9.14982e-06	0.334016	2.62284e-06	0.35314	eQTL
rs587168-MKX	rs587168	1	23371608	2.7e-16	MKX	0.0229251	0.172489	2.8218e-06	0.35234	eQTL
rs587168-PRKAG2	rs587168	1	23371608	2.7e-16	PRKAG2	0.00887374	0.198386	3.69772e-06	0.348215	eQTL
rs587168-RORB	rs587168	1	23371608	2.7e-16	RORB	0.000238401	0.277735	3.72117e-06	0.348483	eQTL
rs649648-ARHGEF26	rs649648	1	23374951	2.6e-16	ARHGEF26	0.000569469	0.259542	3.33438e-06	0.350157	eQTL
rs649648-CSNK2A2	rs649648	1	23374951	2.6e-16	CSNK2A2	0.00374584	0.220488	3.24153e-06	0.351015	eQTL
rs649648-GNAI1	rs649648	1	23374951	2.6e-16	GNAI1	1.47524e-05	0.326349	3.20894e-06	0.350559	eQTL
rs649648-HLF	rs649648	1	23374951	2.6e-16	HLF	0.000277788	0.272674	1.70171e-06	0.359314	eQTL
rs649648-LASP1	rs649648	1	23374951	2.6e-16	LASP1	0.0218709	-0.172264	3.87553e-06	-0.347665	aQTL
rs559431-ARHGEF26	rs559431	1	23378627	3.3e-16	ARHGEF26	0.000569705	0.259541	3.33641e-06	0.350157	eQTL
rs559431-CSNK2A2	rs559431	1	23378627	3.3e-16	CSNK2A2	0.00374424	0.220504	3.24453e-06	0.351009	eQTL
rs559431-GNAI1	rs559431	1	23378627	3.3e-16	GNAI1	1.47911e-05	0.326315	3.21505e-06	0.350539	eQTL
rs559431-HLF	rs559431	1	23378627	3.3e-16	HLF	0.000277659	0.27269	1.70239e-06	0.359317	eQTL
rs559431-LASP1	rs559431	1	23378627	3.3e-16	LASP1	0.0218797	-0.172257	3.87986e-06	-0.347656	aQTL
rs763310-ARHGEF26	rs763310	1	23382729	2.9e-16	ARHGEF26	0.000569984	0.259538	3.33879e-06	0.350156	eQTL
rs763310-CSNK2A2	rs763310	1	23382729	2.9e-16	CSNK2A2	0.00374239	0.220522	3.24805e-06	0.351003	eQTL
rs763310-GNAI1	rs763310	1	23382729	2.9e-16	GNAI1	1.48365e-05	0.326274	3.22221e-06	0.350515	eQTL
rs763310-HLF	rs763310	1	23382729	2.9e-16	HLF	0.00027751	0.272708	1.7032e-06	0.35932	eQTL
rs763310-LASP1	rs763310	1	23382729	2.9e-16	LASP1	0.0218899	-0.172249	3.88493e-06	-0.347646	aQTL
rs2235549-ARHGEF26	rs2235549	1	23391775	1.8e-16	ARHGEF26	0.000396087	0.265955	1.66118e-06	0.359546	eQTL
rs2235549-CSNK2A2	rs2235549	1	23391775	1.8e-16	CSNK2A2	0.00203332	0.233856	1.56074e-06	0.360905	eQTL
rs2235549-GNAI1	rs2235549	1	23391775	1.8e-16	GNAI1	1.29804e-05	0.327422	2.0659e-06	0.356116	eQTL
rs2235549-GPHN	rs2235549	1	23391775	1.8e-16	GPHN	0.0219592	0.171043	2.54004e-06	0.351903	eQTL
rs2235549-HLF	rs2235549	1	23391775	1.8e-16	HLF	0.000222895	0.276007	1.0636e-06	0.365087	eQTL
rs2235549-LASP1	rs2235549	1	23391775	1.8e-16	LASP1	0.025067	-0.167835	1.86044e-06	-0.357674	aQTL
rs2235549-MAP3K5	rs2235549	1	23391775	1.8e-16	MAP3K5	9.18472e-06	0.334025	2.62228e-06	0.353217	eQTL
rs2235549-MKX	rs2235549	1	23391775	1.8e-16	MKX	0.0229414	0.172504	2.82595e-06	0.352391	eQTL
rs2235549-PRKAG2	rs2235549	1	23391775	1.8e-16	PRKAG2	0.00897529	0.198134	3.75053e-06	0.34807	eQTL
rs2235549-RORB	rs2235549	1	23391775	1.8e-16	RORB	0.000238531	0.277782	3.74457e-06	0.348459	eQTL
rs967605-ARHGEF26	rs967605	1	23399932	1.7e-16	ARHGEF26	0.000578837	0.259409	3.41666e-06	0.350048	eQTL
rs967605-CSNK2A2	rs967605	1	23399932	1.7e-16	CSNK2A2	0.00369414	0.220984	3.35891e-06	0.350735	eQTL
rs967605-GNAI1	rs967605	1	23399932	1.7e-16	GNAI1	1.62217e-05	0.325038	3.44186e-06	0.349752	eQTL
rs967605-HLF	rs967605	1	23399932	1.7e-16	HLF	0.000273769	0.273159	1.73135e-06	0.359329	eQTL
rs967605-LASP1	rs967605	1	23399932	1.7e-16	LASP1	0.0221991	-0.171971	4.04295e-06	-0.347275	aQTL
rs605775-ARHGEF26	rs605775	1	23413027	7.4e-16	ARHGEF26	0.00062665	0.257968	3.93426e-06	0.348108	eQTL
rs605775-CSNK2A2	rs605775	1	23413027	7.4e-16	CSNK2A2	0.00361057	0.221671	4.02333e-06	0.348185	eQTL
rs605775-HLF	rs605775	1	23413027	7.4e-16	HLF	0.000269531	0.273637	1.94854e-06	0.357804	eQTL
rs592611-ARHGEF26	rs592611	1	23413707	1.2e-15	ARHGEF26	0.000435724	0.264393	1.96341e-06	0.357489	eQTL
rs592611-CSNK2A2	rs592611	1	23413707	1.2e-15	CSNK2A2	0.00196356	0.234917	1.93893e-06	0.35811	eQTL
rs592611-GNAI1	rs592611	1	23413707	1.2e-15	GNAI1	2.02985e-05	0.32048	2.96969e-06	0.351074	eQTL
rs592611-GPHN	rs592611	1	23413707	1.2e-15	GPHN	0.0280362	0.164225	3.488e-06	0.347523	eQTL
rs592611-HLF	rs592611	1	23413707	1.2e-15	HLF	0.000217068	0.276835	1.21916e-06	0.363535	eQTL
rs592611-LASP1	rs592611	1	23413707	1.2e-15	LASP1	0.0271903	-0.165674	2.38419e-06	-0.35439	aQTL
rs592611-MAP3K5	rs592611	1	23413707	1.2e-15	MAP3K5	1.0367e-05	0.33248	2.80116e-06	0.352639	eQTL
rs592611-MKX	rs592611	1	23413707	1.2e-15	MKX	0.0237625	0.171692	3.10885e-06	0.35136	eQTL
rs10799790-HLF	rs10799790	1	23418153	4.8e-16	HLF	0.000327021	0.269583	2.65249e-06	0.352738	eQTL
rs477717-ARHGEF26	rs477717	1	23419261	1.9e-14	ARHGEF26	0.000438065	0.264291	1.99832e-06	0.357231	eQTL
rs477717-CSNK2A2	rs477717	1	23419261	1.9e-14	CSNK2A2	0.00197239	0.234821	1.97779e-06	0.357819	eQTL
rs477717-GNAI1	rs477717	1	23419261	1.9e-14	GNAI1	2.07795e-05	0.320097	3.04848e-06	0.350682	eQTL
rs477717-GPHN	rs477717	1	23419261	1.9e-14	GPHN	0.028372	0.163879	3.57271e-06	0.347163	eQTL
rs477717-HLF	rs477717	1	23419261	1.9e-14	HLF	0.000218096	0.276751	1.23893e-06	0.363307	eQTL
rs477717-LASP1	rs477717	1	23419261	1.9e-14	LASP1	0.0274274	-0.165423	2.44294e-06	-0.354029	aQTL
rs477717-MAP3K5	rs477717	1	23419261	1.9e-14	MAP3K5	1.0478e-05	0.332314	2.83579e-06	0.352459	eQTL
rs477717-MKX	rs477717	1	23419261	1.9e-14	MKX	0.023924	0.171498	3.15231e-06	0.351154	eQTL
rs3765407-ARHGEF26	rs3765407	1	23419374	1.5e-15	ARHGEF26	0.000438131	0.264293	1.99828e-06	0.357239	eQTL
rs3765407-CSNK2A2	rs3765407	1	23419374	1.5e-15	CSNK2A2	0.00197274	0.234821	1.97746e-06	0.357829	eQTL
rs3765407-GNAI1	rs3765407	1	23419374	1.5e-15	GNAI1	2.07714e-05	0.32011	3.04857e-06	0.350688	eQTL
rs3765407-GPHN	rs3765407	1	23419374	1.5e-15	GPHN	0.0283783	0.163876	3.57297e-06	0.347168	eQTL
rs3765407-HLF	rs3765407	1	23419374	1.5e-15	HLF	0.000218085	0.276758	1.23932e-06	0.363309	eQTL
rs3765407-LASP1	rs3765407	1	23419374	1.5e-15	LASP1	0.0274243	-0.165429	2.4432e-06	-0.354035	aQTL
rs3765407-MAP3K5	rs3765407	1	23419374	1.5e-15	MAP3K5	1.04789e-05	0.332319	2.8361e-06	0.352464	eQTL
rs3765407-MKX	rs3765407	1	23419374	1.5e-15	MKX	0.0239294	0.171495	3.15231e-06	0.351161	eQTL
rs477830-ARHGEF26	rs477830	1	23419383	2.4e-14	ARHGEF26	0.000438332	0.264282	1.99898e-06	0.35723	eQTL
rs477830-CSNK2A2	rs477830	1	23419383	2.4e-14	CSNK2A2	0.00197278	0.234819	1.97815e-06	0.35782	eQTL
rs477830-GNAI1	rs477830	1	23419383	2.4e-14	GNAI1	2.0772e-05	0.320107	3.04896e-06	0.350683	eQTL
rs477830-GPHN	rs477830	1	23419383	2.4e-14	GPHN	0.0283789	0.163874	3.57401e-06	0.347161	eQTL
rs477830-HLF	rs477830	1	23419383	2.4e-14	HLF	0.000218259	0.27674	1.23992e-06	0.363299	eQTL
rs477830-LASP1	rs477830	1	23419383	2.4e-14	LASP1	0.0274295	-0.165422	2.44351e-06	-0.35403	aQTL
rs477830-MAP3K5	rs477830	1	23419383	2.4e-14	MAP3K5	1.04791e-05	0.332316	2.83637e-06	0.352459	eQTL
rs477830-MKX	rs477830	1	23419383	2.4e-14	MKX	0.0239304	0.171492	3.15283e-06	0.351155	eQTL
rs1983965-ARHGEF26	rs1983965	1	23419855	1.2e-15	ARHGEF26	0.000610396	0.25858	3.79515e-06	0.348767	eQTL
rs1983965-CSNK2A2	rs1983965	1	23419855	1.2e-15	CSNK2A2	0.00367639	0.221309	3.93533e-06	0.348631	eQTL
rs1983965-HLF	rs1983965	1	23419855	1.2e-15	HLF	0.000276174	0.273252	1.94833e-06	0.357912	eQTL
rs16864515-P2RX6	rs16864515	1	171435542	1.7e-10	P2RX6	0.000252489	-0.305608	3.07915e-06	-0.387597	aQTL
rs16864515-STMN2	rs16864515	1	171435542	1.7e-10	STMN2	0.00247941	-0.25347	9.10998e-07	-0.408642	aQTL
rs4916229-EPHB2	rs4916229	1	171443368	4.9e-10	EPHB2	0.00296897	-0.249654	3.42368e-06	-0.387301	aQTL
rs4916229-P2RX6	rs4916229	1	171443368	4.9e-10	P2RX6	0.000193207	-0.313339	2.06898e-06	-0.396896	aQTL
rs4916229-RASSF4	rs4916229	1	171443368	4.9e-10	RASSF4	0.0579457	-0.159681	2.84354e-06	-0.392166	aQTL
rs4916229-STMN2	rs4916229	1	171443368	4.9e-10	STMN2	0.002478	-0.255201	6.44516e-07	-0.416959	aQTL
rs4147158-TENM4	rs4147158	1	177981232	4.4e-17	TENM4	1.34035e-06	0.282911	4.10314e-06	0.27025	eQTL
rs714447-ADH1A	rs714447	2	27028992	8.9e-11	ADH1A	1.26571e-07	0.309121	7.01183e-05	0.236124	eQTL
rs11750814-ARRB1	rs11750814	5	137500665	4.7e-09	ARRB1	0.000315164	-0.248471	1.46258e-06	-0.330245	aQTL
rs13241165-TBX4	rs13241165	7	130432538	2.7e-08	TBX4	1.26584e-07	0.276174	0.00396361	0.151937	eQTL
rs4731702-TBX4	rs4731702	7	130433384	3.2e-08	TBX4	1.26901e-07	0.276002	0.00395053	0.15191	eQTL
rs11979110-TBX4	rs11979110	7	130436459	4.2e-08	TBX4	8.36614e-08	0.2804	0.00317454	0.155773	eQTL
rs13241538-TBX4	rs13241538	7	130439862	4.3e-08	TBX4	6.80347e-08	0.282351	0.00281893	0.157713	eQTL
rs3996352-TBX4	rs3996352	7	130444934	3.8e-08	TBX4	6.06044e-08	0.283484	0.00259517	0.159075	eQTL
rs972283-TBX4	rs972283	7	130466854	5.1e-09	TBX4	4.13505e-08	-0.289005	0.00173877	-0.16652	aQTL
rs7833023-BTG2	rs7833023	8	85053241	2.9e-11	BTG2	0.00249661	0.1833	3.2132e-07	0.308641	eQTL
rs7833023-GPHN	rs7833023	8	85053241	2.9e-11	GPHN	1.52685e-05	0.259197	3.99778e-06	0.278331	eQTL
rs7833023-RND3	rs7833023	8	85053241	2.9e-11	RND3	6.24487e-08	-0.327225	0.000170837	-0.228885	aQTL
rs2401050-BTG2	rs2401050	8	85054711	2e-11	BTG2	0.0036781	0.172695	9.25921e-07	0.290792	eQTL
rs2401050-RND3	rs2401050	8	85054711	2e-11	RND3	1.36714e-07	-0.312616	0.000247125	-0.218914	aQTL
rs920226-BTG2	rs920226	8	85054989	2e-11	BTG2	0.00368141	0.172677	9.28534e-07	0.290756	eQTL
rs920226-RND3	rs920226	8	85054989	2e-11	RND3	1.36899e-07	-0.312597	0.000247343	-0.218898	aQTL
rs1370417-BTG2	rs1370417	8	85056283	1.5e-11	BTG2	0.0035797	0.173351	8.81601e-07	0.291613	eQTL
rs1370417-RND3	rs1370417	8	85056283	1.5e-11	RND3	1.39415e-07	-0.312686	0.000244166	-0.219292	aQTL
rs1550211-BTG2	rs1550211	8	85057571	1e-11	BTG2	0.0035885	0.173298	8.83333e-07	0.291576	eQTL
rs1550211-RND3	rs1550211	8	85057571	1e-11	RND3	1.39418e-07	-0.312671	0.00024427	-0.219275	aQTL
rs9643459-BTG2	rs9643459	8	85058753	3.6e-11	BTG2	0.00531003	0.165131	1.42257e-06	0.284719	eQTL
rs9643459-RND3	rs9643459	8	85058753	3.6e-11	RND3	1.96392e-07	-0.307511	0.000269046	-0.216768	aQTL
rs10101678-BTG2	rs10101678	8	85060063	3.5e-11	BTG2	0.00480665	0.166604	1.34576e-06	0.284645	eQTL
rs10101678-RND3	rs10101678	8	85060063	3.5e-11	RND3	1.54369e-07	-0.309315	0.00026502	-0.216452	aQTL
rs7821182-BTG2	rs7821182	8	85060586	4.3e-11	BTG2	0.00552834	0.163959	1.33114e-06	0.284789	eQTL
rs7821182-RND3	rs7821182	8	85060586	4.3e-11	RND3	2.09817e-07	-0.306049	0.000368296	-0.211441	aQTL
rs12679039-BTG2	rs12679039	8	85064095	6.3e-11	BTG2	0.00523874	0.164891	1.94707e-06	0.280215	eQTL
rs12679039-RND3	rs12679039	8	85064095	6.3e-11	RND3	2.94454e-07	-0.302206	0.000301046	-0.214411	aQTL
rs1437512-BTG2	rs1437512	8	85064763	5.9e-11	BTG2	0.00515428	0.165202	1.92779e-06	0.280336	eQTL
rs1437512-RND3	rs1437512	8	85064763	5.9e-11	RND3	2.9018e-07	-0.30237	0.000301116	-0.21441	aQTL
rs4268126-BTG2	rs4268126	8	85065958	7.4e-11	BTG2	0.00500841	0.165748	1.89474e-06	0.280542	eQTL
rs4268126-RND3	rs4268126	8	85065958	7.4e-11	RND3	2.82868e-07	-0.302652	0.000301295	-0.214405	aQTL
rs9298418-BTG2	rs9298418	8	85066831	3.9e-11	BTG2	0.00490347	0.166149	1.87115e-06	0.280688	eQTL
rs9298418-RND3	rs9298418	8	85066831	3.9e-11	RND3	2.77663e-07	-0.302854	0.000301474	-0.214395	aQTL
rs1370420-BTG2	rs1370420	8	85068234	5.2e-11	BTG2	0.00473972	0.166785	1.83467e-06	0.280912	eQTL
rs1370420-RND3	rs1370420	8	85068234	5.2e-11	RND3	2.69633e-07	-0.303167	0.000301844	-0.214372	aQTL
rs1370419-BTG2	rs1370419	8	85068424	4.5e-11	BTG2	0.00471821	0.16687	1.82991e-06	0.280941	eQTL
rs1370419-RND3	rs1370419	8	85068424	4.5e-11	RND3	2.68586e-07	-0.303208	0.000301902	-0.214369	aQTL
rs966286-BTG2	rs966286	8	85068865	4.2e-11	BTG2	0.00466779	0.16707	1.81877e-06	0.281009	eQTL
rs966286-RND3	rs966286	8	85068865	4.2e-11	RND3	2.66141e-07	-0.303303	0.000302045	-0.214359	aQTL
rs7839360-BTG2	rs7839360	8	85069719	5.1e-11	BTG2	0.00457248	0.167452	1.79785e-06	0.281136	eQTL
rs7839360-RND3	rs7839360	8	85069719	5.1e-11	RND3	2.6155e-07	-0.303483	0.00030235	-0.214337	aQTL
rs6473525-BTG2	rs6473525	8	85070206	5.1e-11	BTG2	0.00425881	0.168751	1.73009e-06	0.281534	eQTL
rs6473525-RND3	rs6473525	8	85070206	5.1e-11	RND3	2.46724e-07	-0.304062	0.000303699	-0.214232	aQTL
rs6473526-BTG2	rs6473526	8	85070305	4.6e-11	BTG2	0.00452003	0.167665	1.7864e-06	0.281204	eQTL
rs6473526-RND3	rs6473526	8	85070305	4.6e-11	RND3	2.59041e-07	-0.303581	0.000302537	-0.214323	aQTL
rs6473527-BTG2	rs6473527	8	85070610	5.2e-11	BTG2	0.00452003	0.167665	1.7864e-06	0.281204	eQTL
rs6473527-RND3	rs6473527	8	85070610	5.2e-11	RND3	2.59041e-07	-0.303581	0.000302537	-0.214323	aQTL
rs10958208-BTG2	rs10958208	8	85070836	7e-11	BTG2	0.00452797	0.168237	1.87399e-06	0.281658	eQTL
rs10958208-RND3	rs10958208	8	85070836	7e-11	RND3	3.06964e-07	-0.302823	0.000331809	-0.21368	aQTL
rs1866087-BTG2	rs1866087	8	85071289	6.6e-11	BTG2	0.00453712	0.167614	1.82636e-06	0.28098	eQTL
rs1866087-RND3	rs1866087	8	85071289	6.6e-11	RND3	2.62319e-07	-0.30348	0.000306091	-0.21417	aQTL
rs1866086-BTG2	rs1866086	8	85071556	5.4e-11	BTG2	0.00453712	0.167614	1.82636e-06	0.28098	eQTL
rs1866086-RND3	rs1866086	8	85071556	5.4e-11	RND3	2.62319e-07	-0.30348	0.000306091	-0.21417	aQTL
rs10103882-BTG2	rs10103882	8	85073033	4.2e-11	BTG2	0.00464363	0.167252	1.87915e-06	0.28077	eQTL
rs10103882-RND3	rs10103882	8	85073033	4.2e-11	RND3	2.73179e-07	-0.303173	0.000316294	-0.213764	aQTL
rs4598249-BTG2	rs4598249	8	85073702	5e-11	BTG2	0.00452981	0.16765	1.82489e-06	0.280997	eQTL
rs4598249-RND3	rs4598249	8	85073702	5e-11	RND3	2.61478e-07	-0.303524	0.000305767	-0.214193	aQTL
rs10958211-BTG2	rs10958211	8	85074884	5.1e-11	BTG2	0.00452783	0.16766	1.82317e-06	0.281012	eQTL
rs10958211-RND3	rs10958211	8	85074884	5.1e-11	RND3	2.60983e-07	-0.303549	0.000305476	-0.21421	aQTL
rs10102194-BTG2	rs10102194	8	85075662	1.2e-11	BTG2	0.00371589	0.172197	2.03671e-06	0.281136	eQTL
rs10102194-RND3	rs10102194	8	85075662	1.2e-11	RND3	1.38889e-07	-0.311888	0.00028301	-0.216464	aQTL
rs7915260-POFUT1	rs7915260	10	133977531	2.7e-10	POFUT1	7.31095e-05	0.213715	1.19969e-06	0.261028	eQTL
rs7896248-POFUT1	rs7896248	10	133977569	4.8e-10	POFUT1	3.57893e-05	0.222876	6.15456e-07	0.268239	eQTL
rs2101613-POFUT1	rs2101613	10	134002767	3.4e-10	POFUT1	1.33187e-05	0.232611	6.06239e-07	0.266037	eQTL
rs10781563-POFUT1	rs10781563	10	134008812	4.9e-11	POFUT1	9.24289e-05	0.220008	2.61866e-06	0.263867	eQTL
rs871883-ARHGEF37	rs871883	10	134013856	3.2e-10	ARHGEF37	0.150531	0.0793777	3.4891e-06	0.254384	eQTL
rs871883-POFUT1	rs871883	10	134013856	3.2e-10	POFUT1	0.000117276	0.213431	7.84158e-07	0.272861	eQTL
rs871883-TENM4	rs871883	10	134013856	3.2e-10	TENM4	6.73858e-06	0.248263	4.07501e-06	0.25443	eQTL
rs11592988-POFUT1	rs11592988	10	134014653	1.6e-09	POFUT1	0.000307126	0.201645	2.25038e-06	0.263454	eQTL
rs902627-ARHGEF37	rs902627	10	134018001	5.2e-10	ARHGEF37	0.149241	0.0798274	2.4593e-06	0.2589	eQTL
rs902627-POFUT1	rs902627	10	134018001	5.2e-10	POFUT1	4.50489e-05	0.22649	5.60512e-07	0.27708	eQTL
rs902627-TENM4	rs902627	10	134018001	5.2e-10	TENM4	4.71859e-06	0.252973	3.69532e-06	0.25617	eQTL
rs477400-ANG	rs477400	11	63817799	1.9e-10	ANG	1.61984e-05	-0.281289	2.22504e-06	-0.308316	aQTL
rs477400-CIDEA	rs477400	11	63817799	1.9e-10	CIDEA	0.000424971	-0.231076	2.56057e-06	-0.307294	aQTL
rs477400-RXRG	rs477400	11	63817799	1.9e-10	RXRG	0.000243317	-0.240667	1.58574e-06	-0.313102	aQTL
rs7300039-ABCC9	rs7300039	12	1068178	1.4e-08	ABCC9	4.57027e-06	0.256951	3.79976e-06	0.260109	eQTL
rs7300039-AKAP12	rs7300039	12	1068178	1.4e-08	AKAP12	0.00139629	0.180672	2.30068e-06	0.266053	eQTL
rs7300039-FGF10	rs7300039	12	1068178	1.4e-08	FGF10	0.00865086	0.148317	2.41817e-06	0.264599	eQTL
rs7300039-GHR	rs7300039	12	1068178	1.4e-08	GHR	0.000116776	0.216286	2.85488e-06	0.263218	eQTL
rs7300039-PDLIM1	rs7300039	12	1068178	1.4e-08	PDLIM1	4.6276e-06	-0.256082	3.05943e-06	-0.262204	aQTL
rs7300039-SIRT1	rs7300039	12	1068178	1.4e-08	SIRT1	4.60456e-05	0.227611	3.16975e-06	0.261324	eQTL
rs6489769-ABCC9	rs6489769	12	1072965	1.4e-08	ABCC9	3.91726e-06	0.258213	3.12416e-06	0.26183	eQTL
rs6489769-AKAP12	rs6489769	12	1072965	1.4e-08	AKAP12	0.00133297	0.181064	1.9316e-06	0.267484	eQTL
rs6489769-FGF10	rs6489769	12	1072965	1.4e-08	FGF10	0.0122404	0.141267	2.10966e-06	0.265603	eQTL
rs6489769-GHR	rs6489769	12	1072965	1.4e-08	GHR	8.56834e-05	0.220021	2.20798e-06	0.265592	eQTL
rs6489769-PDLIM1	rs6489769	12	1072965	1.4e-08	PDLIM1	2.59982e-06	-0.262118	2.12557e-06	-0.265786	aQTL
rs6489769-SIRT1	rs6489769	12	1072965	1.4e-08	SIRT1	2.82415e-05	0.233346	1.99033e-06	0.266034	eQTL
rs12422552-ANG	rs12422552	12	14413931	1.6e-11	ANG	1.95462e-05	-0.268338	1.73812e-06	-0.300035	aQTL
rs12422552-CSNK2A2	rs12422552	12	14413931	1.6e-11	CSNK2A2	0.00120999	-0.205043	1.88282e-06	-0.299432	aQTL
rs12422552-ID2	rs12422552	12	14413931	1.6e-11	ID2	8.00626e-05	0.24754	5.15242e-07	0.314947	eQTL
rs12422552-PIM1	rs12422552	12	14413931	1.6e-11	PIM1	0.00312356	0.187205	3.91223e-06	0.290667	eQTL
rs12422552-PTPRJ	rs12422552	12	14413931	1.6e-11	PTPRJ	0.000599871	0.217244	2.80417e-06	0.29499	eQTL
rs12422552-TENM4	rs12422552	12	14413931	1.6e-11	TENM4	7.29277e-06	0.281347	2.91367e-07	0.321566	eQTL
rs12422552-TNFRSF10C	rs12422552	12	14413931	1.6e-11	TNFRSF10C	0.0541117	0.122129	1.35542e-06	0.303966	eQTL
rs12422552-ZFAT	rs12422552	12	14413931	1.6e-11	ZFAT	0.0479502	0.123897	3.8862e-06	0.28938	eQTL
rs12831185-LRRFIP1	rs12831185	12	53860781	3.7e-08	LRRFIP1	0.00027783	0.280417	2.51379e-06	0.36271	eQTL
rs8027745-ARHGEF37	rs8027745	15	73631288	2e-12	ARHGEF37	0.000158845	0.399779	5.15095e-07	0.529354	eQTL
rs8027745-HIST1H4H	rs8027745	15	73631288	2e-12	HIST1H4H	6.45044e-05	0.427298	2.75544e-06	0.498082	eQTL
rs8027745-TNFRSF10C	rs8027745	15	73631288	2e-12	TNFRSF10C	0.036802	0.224092	2.59609e-06	0.500856	eQTL
rs8032565-ARHGEF37	rs8032565	15	73631701	2e-12	ARHGEF37	0.000159404	0.399646	5.21534e-07	0.529051	eQTL
rs8032565-HIST1H4H	rs8032565	15	73631701	2e-12	HIST1H4H	6.46702e-05	0.427189	2.78526e-06	0.497799	eQTL
rs8032565-TNFRSF10C	rs8032565	15	73631701	2e-12	TNFRSF10C	0.036679	0.224215	2.60989e-06	0.50069	eQTL
rs11639277-ARHGEF37	rs11639277	15	73632191	4.7e-12	ARHGEF37	0.000165569	0.399001	5.53886e-07	0.528312	eQTL
rs11639277-HIST1H4H	rs11639277	15	73632191	4.7e-12	HIST1H4H	6.61593e-05	0.42699	2.90591e-06	0.497323	eQTL
rs11639277-TNFRSF10C	rs11639277	15	73632191	4.7e-12	TNFRSF10C	0.0371158	0.223893	2.65251e-06	0.500779	eQTL
rs11630240-ARHGEF37	rs11630240	15	73645403	1.7e-12	ARHGEF37	0.000369364	0.380432	1.77407e-06	0.508542	eQTL
rs11630240-TNFRSF10C	rs11630240	15	73645403	1.7e-12	TNFRSF10C	0.0484791	0.213645	4.28092e-06	0.494287	eQTL
rs11631651-ARHGEF37	rs11631651	15	73646487	2e-12	ARHGEF37	0.000417372	0.376508	1.73253e-06	0.508347	eQTL
rs11629605-ARHGEF37	rs11629605	15	73648152	3.4e-12	ARHGEF37	0.000385037	0.377048	3.29128e-06	0.492449	eQTL
rs11635686-ARHGEF37	rs11635686	15	73649080	1.4e-11	ARHGEF37	0.000355209	0.379741	3.78513e-06	0.490037	eQTL
rs11635682-ARHGEF37	rs11635682	15	73649092	1.1e-11	ARHGEF37	0.000397921	0.376098	3.44772e-06	0.491403	eQTL
rs11635910-ARHGEF37	rs11635910	15	73649395	3.1e-12	ARHGEF37	0.000402763	0.375749	3.50384e-06	0.491038	eQTL
rs11636411-ARHGEF37	rs11636411	15	73651202	7.5e-12	ARHGEF37	0.000381622	0.377685	4.22698e-06	0.487549	eQTL
rs11636462-ARHGEF37	rs11636462	15	73651380	7.5e-12	ARHGEF37	0.00038413	0.3775	4.26953e-06	0.487326	eQTL
rs2045442-EPHB2	rs2045442	18	57926739	4.4e-27	EPHB2	0.00305281	-0.179234	2.63072e-06	-0.282051	aQTL
rs12956917-EPHB2	rs12956917	18	57939790	1.3e-27	EPHB2	0.00465581	-0.170824	4.33748e-06	-0.275233	aQTL
rs12607795-EPHB2	rs12607795	18	57948098	3.4e-27	EPHB2	0.00404512	-0.174418	2.35556e-06	-0.284132	aQTL
rs411560-PPP4R1	rs411560	19	47603285	2.1e-11	PPP4R1	8.10373e-08	0.496363	0.000318443	0.335954	eQTL
