# Supplementary material for: Inferred expression regulator activities suggest genes mediating cardiometabolic genetic signals
Source: PLoS Comput Biol. 2021 Nov 18;17(11):e1009563. doi: 10.1371/journal.pcbi.1009563 (PMC8639061; doi:10.1371/journal.pcbi.1009563)
Supplement: S12 Table — (XLSX) [file pcbi.1009563.s022.xlsx]

## Sheet: ST12
S12 Table: trans-eQTL and aQTL results between BMI-adjusted WHR GWAS SNPs and WHR master regulators (MRs) with at least one significant QTL at the locus at FDR < 0.05
						WHR MR trans-eQTL		WHR MR trans-aQTL
QTL	SNP	SNP chr	SNP position	BMIadjWHR GWAS P	Gene	P-value	Beta	P-value	Beta	Best QTL?
rs17368942-ADRB1	rs17368942	1	172307678	9.3e-09	ADRB1	0.542783	0.041197	9.44793e-05	0.262989	aQTL
rs17368942-ANXA5	rs17368942	1	172307678	9.3e-09	ANXA5	0.000221897	-0.24789	5.39918e-06	-0.304352	aQTL
rs17368942-CCND2	rs17368942	1	172307678	9.3e-09	CCND2	4.37848e-05	-0.271852	1.51388e-05	-0.288903	aQTL
rs17368942-CIDEA	rs17368942	1	172307678	9.3e-09	CIDEA	0.0014616	0.214353	0.00016644	0.25323	aQTL
rs17368942-CPE	rs17368942	1	172307678	9.3e-09	CPE	0.117294	-0.105506	4.16869e-05	-0.275409	aQTL
rs17368942-DAB2IP	rs17368942	1	172307678	9.3e-09	DAB2IP	0.00030942	-0.240358	5.15371e-05	-0.270549	aQTL
rs17368942-DOK5	rs17368942	1	172307678	9.3e-09	DOK5	0.000695837	-0.227077	2.26319e-05	-0.284932	aQTL
rs17368942-EDARADD	rs17368942	1	172307678	9.3e-09	EDARADD	0.00152806	-0.213374	3.29895e-05	-0.278112	aQTL
rs17368942-GLRA1	rs17368942	1	172307678	9.3e-09	GLRA1	0.0117853	0.169681	5.93015e-05	0.269845	aQTL
rs17368942-GNA14	rs17368942	1	172307678	9.3e-09	GNA14	0.28816	0.0718409	7.33994e-05	0.266924	aQTL
rs17368942-GPR39	rs17368942	1	172307678	9.3e-09	GPR39	0.0400067	-0.137896	6.28581e-05	-0.268621	aQTL
rs17368942-HEXIM1	rs17368942	1	172307678	9.3e-09	HEXIM1	0.0284382	-0.147122	3.73735e-05	-0.274649	aQTL
rs17368942-HMOX1	rs17368942	1	172307678	9.3e-09	HMOX1	0.00107863	-0.218931	6.54987e-05	-0.268002	aQTL
rs17368942-HOXA3	rs17368942	1	172307678	9.3e-09	HOXA3	0.00234364	0.204692	0.000164726	0.252957	aQTL
rs17368942-ID2	rs17368942	1	172307678	9.3e-09	ID2	0.0131108	-0.166486	2.50133e-05	-0.282521	aQTL
rs17368942-LMO4	rs17368942	1	172307678	9.3e-09	LMO4	0.0299436	-0.146009	3.42337e-06	-0.309904	aQTL
rs17368942-MKX	rs17368942	1	172307678	9.3e-09	MKX	0.0155425	0.163474	6.2191e-05	0.269061	aQTL
rs17368942-MSC	rs17368942	1	172307678	9.3e-09	MSC	0.001007	-0.219928	2.67862e-05	-0.281	aQTL
rs17368942-P2RX6	rs17368942	1	172307678	9.3e-09	P2RX6	0.00233107	-0.204864	3.49034e-05	-0.277131	aQTL
rs17368942-PMEPA1	rs17368942	1	172307678	9.3e-09	PMEPA1	0.00107321	-0.219165	4.34631e-06	-0.306127	aQTL
rs17368942-PTPRJ	rs17368942	1	172307678	9.3e-09	PTPRJ	0.000165702	-0.25387	0.000106874	-0.26065	aQTL
rs17368942-RASL10B	rs17368942	1	172307678	9.3e-09	RASL10B	0.00787225	0.179075	7.00827e-05	0.267143	aQTL
rs17368942-RASSF4	rs17368942	1	172307678	9.3e-09	RASSF4	0.0017135	-0.210586	8.9817e-06	-0.297494	aQTL
rs17368942-RGS3	rs17368942	1	172307678	9.3e-09	RGS3	0.0404384	0.137663	8.10133e-05	0.264247	aQTL
rs17368942-RND3	rs17368942	1	172307678	9.3e-09	RND3	0.000265294	-0.244991	3.05096e-05	-0.280135	aQTL
rs17368942-RSPO1	rs17368942	1	172307678	9.3e-09	RSPO1	0.044283	-0.134505	6.12122e-05	-0.267705	aQTL
rs17368942-RTN1	rs17368942	1	172307678	9.3e-09	RTN1	0.124717	0.10333	0.000130805	0.257289	aQTL
rs17368942-STK38	rs17368942	1	172307678	9.3e-09	STK38	0.0299205	-0.146581	0.000106273	-0.260483	aQTL
rs17368942-TBX4	rs17368942	1	172307678	9.3e-09	TBX4	0.0529546	0.130602	0.000168912	0.253356	aQTL
rs17368942-TNFAIP6	rs17368942	1	172307678	9.3e-09	TNFAIP6	4.24093e-07	-0.331638	0.000105858	-0.260694	eQTL
rs17368942-WWC1	rs17368942	1	172307678	9.3e-09	WWC1	0.000476218	-0.228287	7.85662e-05	-0.262495	aQTL
rs17368942-YWHAH	rs17368942	1	172307678	9.3e-09	YWHAH	0.00570517	-0.18678	1.2451e-05	-0.293621	aQTL
rs17368942-ZNF334	rs17368942	1	172307678	9.3e-09	ZNF334	0.0260937	0.148803	2.90771e-05	0.279687	aQTL
rs9425291-PMEPA1	rs9425291	1	172312769	2.9e-14	PMEPA1	0.00760516	-0.150422	0.000125478	-0.215143	aQTL
rs10489286-ADRB1	rs10489286	1	172312919	1.5e-08	ADRB1	0.545577	0.0405693	0.000106919	0.258802	aQTL
rs10489286-ANXA5	rs10489286	1	172312919	1.5e-08	ANXA5	0.000215217	-0.246325	5.12692e-06	-0.302512	aQTL
rs10489286-ARHGEF26	rs10489286	1	172312919	1.5e-08	ARHGEF26	0.0105116	0.170082	0.000150897	0.252076	aQTL
rs10489286-CCND2	rs10489286	1	172312919	1.5e-08	CCND2	7.86754e-05	-0.260566	1.57582e-05	-0.285904	aQTL
rs10489286-CIDEA	rs10489286	1	172312919	1.5e-08	CIDEA	0.00167599	0.209914	0.000144655	0.253412	aQTL
rs10489286-CPE	rs10489286	1	172312919	1.5e-08	CPE	0.0894004	-0.113444	3.41396e-05	-0.27613	aQTL
rs10489286-DAB2IP	rs10489286	1	172312919	1.5e-08	DAB2IP	0.000194581	-0.246108	3.2018e-05	-0.275486	aQTL
rs10489286-DOK5	rs10489286	1	172312919	1.5e-08	DOK5	0.000525519	-0.230189	2.0387e-05	-0.284085	aQTL
rs10489286-EDARADD	rs10489286	1	172312919	1.5e-08	EDARADD	0.00117085	-0.216661	2.78562e-05	-0.278309	aQTL
rs10489286-GLRA1	rs10489286	1	172312919	1.5e-08	GLRA1	0.0117383	0.168353	5.82107e-05	0.267872	aQTL
rs10489286-GNA14	rs10489286	1	172312919	1.5e-08	GNA14	0.263821	0.0749405	6.24082e-05	0.267229	aQTL
rs10489286-GPR39	rs10489286	1	172312919	1.5e-08	GPR39	0.0374408	-0.138549	5.17477e-05	-0.269381	aQTL
rs10489286-HEXIM1	rs10489286	1	172312919	1.5e-08	HEXIM1	0.0317968	-0.142955	3.47268e-05	-0.273449	aQTL
rs10489286-HMOX1	rs10489286	1	172312919	1.5e-08	HMOX1	0.00126235	-0.214147	6.60712e-05	-0.265621	aQTL
rs10489286-HOXA3	rs10489286	1	172312919	1.5e-08	HOXA3	0.00234514	0.202964	0.000144629	0.25297	aQTL
rs10489286-ID2	rs10489286	1	172312919	1.5e-08	ID2	0.0125832	-0.166058	2.48895e-05	-0.280227	aQTL
rs10489286-LMO4	rs10489286	1	172312919	1.5e-08	LMO4	0.0263764	-0.148095	3.32138e-06	-0.307714	aQTL
rs10489286-MKX	rs10489286	1	172312919	1.5e-08	MKX	0.0158157	0.161681	5.31617e-05	0.269239	aQTL
rs10489286-MSC	rs10489286	1	172312919	1.5e-08	MSC	0.00141224	-0.211738	2.46045e-05	-0.279903	aQTL
rs10489286-P2RX6	rs10489286	1	172312919	1.5e-08	P2RX6	0.00253904	-0.201437	3.00032e-05	-0.277076	aQTL
rs10489286-PMEPA1	rs10489286	1	172312919	1.5e-08	PMEPA1	0.000851051	-0.221616	2.82151e-06	-0.30937	aQTL
rs10489286-PTPRJ	rs10489286	1	172312919	1.5e-08	PTPRJ	0.000224344	-0.246688	0.00010311	-0.259041	aQTL
rs10489286-RASL10B	rs10489286	1	172312919	1.5e-08	RASL10B	0.00735288	0.179099	5.46775e-05	0.268768	aQTL
rs10489286-RASSF4	rs10489286	1	172312919	1.5e-08	RASSF4	0.0012849	-0.214339	7.57809e-06	-0.297387	aQTL
rs10489286-RGS3	rs10489286	1	172312919	1.5e-08	RGS3	0.0482239	0.131604	7.71258e-05	0.262807	aQTL
rs10489286-RND3	rs10489286	1	172312919	1.5e-08	RND3	0.000237755	-0.244791	3.4508e-05	-0.275935	aQTL
rs10489286-RSPO1	rs10489286	1	172312919	1.5e-08	RSPO1	0.0415074	-0.135164	5.05142e-05	-0.268416	aQTL
rs10489286-RTN1	rs10489286	1	172312919	1.5e-08	RTN1	0.115745	0.10497	0.000107856	0.258252	aQTL
rs10489286-STK38	rs10489286	1	172312919	1.5e-08	STK38	0.0398488	-0.137623	0.000135072	-0.254424	aQTL
rs10489286-TBX4	rs10489286	1	172312919	1.5e-08	TBX4	0.0560786	0.127848	0.000152763	0.252889	aQTL
rs10489286-TNFAIP6	rs10489286	1	172312919	1.5e-08	TNFAIP6	6.36715e-07	-0.323874	0.000118901	-0.256638	eQTL
rs10489286-WWC1	rs10489286	1	172312919	1.5e-08	WWC1	0.000351971	-0.231505	6.50449e-05	-0.263227	aQTL
rs10489286-YWHAH	rs10489286	1	172312919	1.5e-08	YWHAH	0.00743139	-0.17939	1.34823e-05	-0.290017	aQTL
rs10489286-ZNF334	rs10489286	1	172312919	1.5e-08	ZNF334	0.0332349	0.141239	2.58473e-05	0.279092	aQTL
rs7534393-PMEPA1	rs7534393	1	172318031	4.3e-14	PMEPA1	0.00734174	-0.150847	0.000118867	-0.21554	aQTL
rs1894633-ADRB1	rs1894633	1	172331059	9.2e-11	ADRB1	0.318827	0.0587433	0.00014178	0.223233	aQTL
rs1894633-ARHGEF26	rs1894633	1	172331059	9.2e-11	ARHGEF26	0.0100496	0.150255	3.76153e-05	0.240517	aQTL
rs1894633-BMP3	rs1894633	1	172331059	9.2e-11	BMP3	0.0304462	0.126386	0.000122309	0.224743	aQTL
rs1894633-CCND2	rs1894633	1	172331059	9.2e-11	CCND2	0.000421987	-0.204556	7.12929e-05	-0.231181	aQTL
rs1894633-CIDEA	rs1894633	1	172331059	9.2e-11	CIDEA	0.000142207	0.222785	1.01851e-05	0.257956	aQTL
rs1894633-CPE	rs1894633	1	172331059	9.2e-11	CPE	0.0647308	-0.108307	8.36343e-05	-0.230312	aQTL
rs1894633-CSNK2A2	rs1894633	1	172331059	9.2e-11	CSNK2A2	0.000369533	0.209176	5.45946e-05	0.235808	aQTL
rs1894633-DAB2IP	rs1894633	1	172331059	9.2e-11	DAB2IP	3.38979e-05	-0.240159	6.37538e-06	-0.26226	aQTL
rs1894633-DAPK2	rs1894633	1	172331059	9.2e-11	DAPK2	2.95007e-05	0.244225	2.15583e-05	0.24875	aQTL
rs1894633-DOK5	rs1894633	1	172331059	9.2e-11	DOK5	0.000564458	-0.201017	4.43774e-05	-0.239209	aQTL
rs1894633-GIPR	rs1894633	1	172331059	9.2e-11	GIPR	0.0306908	0.127383	6.05471e-05	0.235126	aQTL
rs1894633-GLRA1	rs1894633	1	172331059	9.2e-11	GLRA1	0.00944562	0.152243	0.000106202	0.226888	aQTL
rs1894633-GNA14	rs1894633	1	172331059	9.2e-11	GNA14	0.308908	0.0599274	5.02804e-05	0.237597	aQTL
rs1894633-GPR39	rs1894633	1	172331059	9.2e-11	GPR39	0.0747209	-0.104237	0.000117118	-0.225244	aQTL
rs1894633-HEXIM1	rs1894633	1	172331059	9.2e-11	HEXIM1	0.00391452	-0.168453	6.06215e-06	-0.262084	aQTL
rs1894633-HMOX1	rs1894633	1	172331059	9.2e-11	HMOX1	0.000496582	-0.202973	0.000115514	-0.225463	aQTL
rs1894633-HOXA3	rs1894633	1	172331059	9.2e-11	HOXA3	4.69356e-05	0.237795	4.79202e-05	0.23747	aQTL
rs1894633-ID2	rs1894633	1	172331059	9.2e-11	ID2	0.0055059	-0.16212	1.66028e-05	-0.251279	aQTL
rs1894633-KCNIP2	rs1894633	1	172331059	9.2e-11	KCNIP2	0.0146366	0.143391	4.46015e-05	0.239001	aQTL
rs1894633-LMO4	rs1894633	1	172331059	9.2e-11	LMO4	0.146232	-0.0851746	0.000119671	-0.224089	aQTL
rs1894633-MKX	rs1894633	1	172331059	9.2e-11	MKX	0.00480867	0.165757	4.33175e-05	0.23918	aQTL
rs1894633-MSC	rs1894633	1	172331059	9.2e-11	MSC	0.00040885	-0.205686	2.53872e-05	-0.245377	aQTL
rs1894633-P2RX6	rs1894633	1	172331059	9.2e-11	P2RX6	0.0104857	-0.15011	6.96769e-05	-0.232005	aQTL
rs1894633-PMEPA1	rs1894633	1	172331059	9.2e-11	PMEPA1	0.000135589	-0.222355	6.51914e-07	-0.28829	aQTL
rs1894633-PTPRJ	rs1894633	1	172331059	9.2e-11	PTPRJ	0.000509504	-0.204156	0.000118852	-0.225455	aQTL
rs1894633-RASL10B	rs1894633	1	172331059	9.2e-11	RASL10B	0.000816708	0.196096	2.2685e-05	0.247673	aQTL
rs1894633-RASSF4	rs1894633	1	172331059	9.2e-11	RASSF4	0.000895131	-0.194141	1.34387e-05	-0.254007	aQTL
rs1894633-RGS3	rs1894633	1	172331059	9.2e-11	RGS3	0.12778	0.0891428	4.37605e-05	0.238473	aQTL
rs1894633-RND3	rs1894633	1	172331059	9.2e-11	RND3	0.000947354	-0.193526	8.11371e-05	-0.230706	aQTL
rs1894633-RTN1	rs1894633	1	172331059	9.2e-11	RTN1	0.000998977	0.192268	1.76829e-05	0.251064	aQTL
rs1894633-TBX4	rs1894633	1	172331059	9.2e-11	TBX4	0.0807479	0.102645	6.12009e-05	0.234912	aQTL
rs1894633-TNFAIP6	rs1894633	1	172331059	9.2e-11	TNFAIP6	1.22679e-05	-0.250242	0.000157353	-0.221344	aQTL
rs1894633-WWC1	rs1894633	1	172331059	9.2e-11	WWC1	0.013365	-0.141062	5.30879e-05	-0.233879	aQTL
rs1894633-YWHAH	rs1894633	1	172331059	9.2e-11	YWHAH	0.00295063	-0.174833	2.2635e-05	-0.248026	aQTL
rs1894633-ZNF334	rs1894633	1	172331059	9.2e-11	ZNF334	0.0164029	0.139721	6.88729e-05	0.231997	aQTL
rs2001129-HOXA3	rs2001129	1	172333248	1.4e-14	HOXA3	3.82015e-05	-0.227127	6.45097e-05	-0.220412	aQTL
rs2001129-PMEPA1	rs2001129	1	172333248	1.4e-14	PMEPA1	0.00353289	0.160842	4.75587e-05	0.223193	aQTL
rs2213732-HOXA3	rs2213732	1	172333595	5.8e-15	HOXA3	4.06821e-05	-0.22592	7.22589e-05	-0.21854	aQTL
rs2213732-PMEPA1	rs2213732	1	172333595	5.8e-15	PMEPA1	0.00332643	0.161571	4.91066e-05	0.222378	aQTL
rs991790-HOXA3	rs991790	1	172340917	4.7e-13	HOXA3	3.96468e-05	-0.22597	6.69521e-05	-0.219262	aQTL
rs991790-PMEPA1	rs991790	1	172340917	4.7e-13	PMEPA1	0.00304934	0.162843	4.35419e-05	0.223622	aQTL
rs1011731-HOXA3	rs1011731	1	172346548	5.2e-15	HOXA3	5.93454e-05	-0.221015	9.62788e-05	-0.214681	aQTL
rs1011731-PMEPA1	rs1011731	1	172346548	5.2e-15	PMEPA1	0.00296751	0.163418	5.34797e-05	0.22119	aQTL
rs714515-HOXA3	rs714515	1	172352990	4.4e-15	HOXA3	6.16463e-05	-0.220617	0.000100888	-0.214151	aQTL
rs714515-PMEPA1	rs714515	1	172352990	4.4e-15	PMEPA1	0.00306631	0.162934	5.54009e-05	0.220832	aQTL
rs2301453-PMEPA1	rs2301453	1	172358167	9.4e-15	PMEPA1	0.00490546	0.155113	9.72918e-05	0.213922	aQTL
rs9425592-PMEPA1	rs9425592	1	172359116	1.4e-14	PMEPA1	0.00510706	0.154277	0.000103906	0.212883	aQTL
rs2227199-PMEPA1	rs2227199	1	172359780	1.4e-14	PMEPA1	0.00516911	0.154151	0.000107307	0.212579	aQTL
rs2227198-PMEPA1	rs2227198	1	172360164	1.2e-14	PMEPA1	0.00526683	0.153851	0.000110989	0.212176	aQTL
rs9425301-ADRB1	rs9425301	1	172363815	3.8e-13	ADRB1	0.172486	-0.0791816	5.42334e-05	-0.233171	aQTL
rs9425301-ANG	rs9425301	1	172363815	3.8e-13	ANG	0.00166906	-0.181157	0.000108495	-0.222684	aQTL
rs9425301-ANXA5	rs9425301	1	172363815	3.8e-13	ANXA5	0.00503604	0.161863	4.73548e-05	0.233879	aQTL
rs9425301-ARHGEF26	rs9425301	1	172363815	3.8e-13	ARHGEF26	0.00499505	-0.161378	2.46061e-05	-0.242459	aQTL
rs9425301-BMP3	rs9425301	1	172363815	3.8e-13	BMP3	0.0168662	-0.137438	4.78562e-05	-0.234213	aQTL
rs9425301-CCND2	rs9425301	1	172363815	3.8e-13	CCND2	0.000490428	0.199271	5.0521e-05	0.232377	aQTL
rs9425301-CECR2	rs9425301	1	172363815	3.8e-13	CECR2	0.000616635	-0.195163	0.000118217	-0.221816	aQTL
rs9425301-CIDEA	rs9425301	1	172363815	3.8e-13	CIDEA	0.000201268	-0.214536	5.08377e-06	-0.262553	aQTL
rs9425301-CPE	rs9425301	1	172363815	3.8e-13	CPE	0.214046	0.0718294	0.000127513	0.221064	aQTL
rs9425301-CSNK2A2	rs9425301	1	172363815	3.8e-13	CSNK2A2	0.00159463	-0.182884	1.97642e-05	-0.245545	aQTL
rs9425301-DAB2IP	rs9425301	1	172363815	3.8e-13	DAB2IP	0.000154503	0.216187	1.48777e-05	0.248056	aQTL
rs9425301-DAPK2	rs9425301	1	172363815	3.8e-13	DAPK2	1.09686e-05	-0.253114	9.09152e-06	-0.255867	aQTL
rs9425301-DOK5	rs9425301	1	172363815	3.8e-13	DOK5	0.000410602	0.202891	2.54881e-05	0.242918	aQTL
rs9425301-EDARADD	rs9425301	1	172363815	3.8e-13	EDARADD	0.00230716	0.176069	0.000168879	0.216405	aQTL
rs9425301-GIPR	rs9425301	1	172363815	3.8e-13	GIPR	0.0183679	-0.136903	2.55825e-05	-0.243004	aQTL
rs9425301-GLIS1	rs9425301	1	172363815	3.8e-13	GLIS1	0.00207421	-0.178235	5.48382e-05	-0.232947	aQTL
rs9425301-GLRA1	rs9425301	1	172363815	3.8e-13	GLRA1	0.00803974	-0.153154	5.04624e-05	-0.233659	aQTL
rs9425301-GNA14	rs9425301	1	172363815	3.8e-13	GNA14	0.401764	-0.0486599	4.65045e-05	-0.235131	aQTL
rs9425301-GPR39	rs9425301	1	172363815	3.8e-13	GPR39	0.235946	0.068341	0.000144667	0.218955	aQTL
rs9425301-HEXIM1	rs9425301	1	172363815	3.8e-13	HEXIM1	0.00962807	0.149023	2.59457e-05	0.240319	aQTL
rs9425301-HMOX1	rs9425301	1	172363815	3.8e-13	HMOX1	0.000459089	0.201171	8.6353e-05	0.226159	aQTL
rs9425301-HOXA3	rs9425301	1	172363815	3.8e-13	HOXA3	1.72057e-05	-0.247239	1.17678e-05	-0.251926	aQTL
rs9425301-ID2	rs9425301	1	172363815	3.8e-13	ID2	0.0106942	0.146942	1.64592e-05	0.247681	aQTL
rs9425301-KCNIP2	rs9425301	1	172363815	3.8e-13	KCNIP2	0.00953537	-0.149972	2.15327e-05	-0.244935	aQTL
rs9425301-MKX	rs9425301	1	172363815	3.8e-13	MKX	0.00518867	-0.161901	3.19452e-05	-0.239641	aQTL
rs9425301-MSC	rs9425301	1	172363815	3.8e-13	MSC	0.000230431	0.211101	1.90396e-05	0.245413	aQTL
rs9425301-MSN	rs9425301	1	172363815	3.8e-13	MSN	0.0129588	0.143401	8.56238e-05	0.226673	aQTL
rs9425301-P2RX6	rs9425301	1	172363815	3.8e-13	P2RX6	0.00432693	0.164784	3.27746e-05	0.238568	aQTL
rs9425301-PMEPA1	rs9425301	1	172363815	3.8e-13	PMEPA1	0.000506994	0.199789	7.90329e-07	0.281938	aQTL
rs9425301-PTPRJ	rs9425301	1	172363815	3.8e-13	PTPRJ	0.000372231	0.205922	6.71994e-05	0.229976	aQTL
rs9425301-RASL10B	rs9425301	1	172363815	3.8e-13	RASL10B	0.00119816	-0.187031	1.50522e-05	-0.249204	aQTL
rs9425301-RASSF4	rs9425301	1	172363815	3.8e-13	RASSF4	5.94817e-05	0.230777	5.37999e-06	0.261396	aQTL
rs9425301-RGS3	rs9425301	1	172363815	3.8e-13	RGS3	0.0702371	-0.10437	2.99339e-05	-0.239911	aQTL
rs9425301-RND3	rs9425301	1	172363815	3.8e-13	RND3	0.00267803	0.1733	5.00166e-05	0.233831	aQTL
rs9425301-RTN1	rs9425301	1	172363815	3.8e-13	RTN1	0.0013959	-0.183985	9.96594e-06	-0.254498	aQTL
rs9425301-TBX4	rs9425301	1	172363815	3.8e-13	TBX4	0.135387	-0.0864956	5.69301e-05	-0.23242	aQTL
rs9425301-TNFAIP6	rs9425301	1	172363815	3.8e-13	TNFAIP6	1.02455e-05	0.248726	0.000104885	0.223777	eQTL
rs9425301-TYRO3	rs9425301	1	172363815	3.8e-13	TYRO3	0.00963892	-0.150013	0.000142349	-0.21946	aQTL
rs9425301-WWC1	rs9425301	1	172363815	3.8e-13	WWC1	0.0245497	0.126363	3.74509e-05	0.234995	aQTL
rs9425301-YWHAH	rs9425301	1	172363815	3.8e-13	YWHAH	0.00396378	0.166967	2.80532e-05	0.241608	aQTL
rs9425301-ZNF334	rs9425301	1	172363815	3.8e-13	ZNF334	0.0228576	-0.130573	5.37734e-05	-0.231891	aQTL
rs7515895-TNFAIP6	rs7515895	1	172416860	2.1e-09	TNFAIP6	4.79091e-07	0.315674	0.000580476	0.221482	eQTL
rs7544376-TNFAIP6	rs7544376	1	172419095	4.1e-09	TNFAIP6	4.64218e-07	0.315793	0.000563579	0.221814	eQTL
rs4916187-TNFAIP6	rs4916187	1	172419615	3.4e-09	TNFAIP6	4.88932e-07	0.315041	0.000582156	0.221156	eQTL
rs739249-TNFAIP6	rs739249	1	172419960	3.2e-08	TNFAIP6	4.8769e-07	0.315055	0.000581472	0.221165	eQTL
rs4916261-TNFAIP6	rs4916261	1	172431210	6.2e-09	TNFAIP6	1.04805e-06	0.313976	0.00396581	0.19034	eQTL
rs4244194-TNFAIP6	rs4244194	1	172435657	6e-09	TNFAIP6	1.15727e-06	0.312661	0.00434933	0.188375	eQTL
rs2001132-TNFAIP6	rs2001132	1	172435992	6.6e-09	TNFAIP6	1.11576e-06	0.313221	0.00423344	0.189	eQTL
rs7522692-TNFAIP6	rs7522692	1	172436835	6.6e-09	TNFAIP6	1.13137e-06	0.313118	0.00425004	0.188962	eQTL
rs7518300-TNFAIP6	rs7518300	1	172438264	6.9e-09	TNFAIP6	1.12056e-06	0.313144	0.00419772	0.189163	eQTL
rs2213738-TNFAIP6	rs2213738	1	172439443	7.2e-09	TNFAIP6	1.11949e-06	0.31311	0.00415279	0.189359	eQTL
rs9425330-TNFAIP6	rs9425330	1	172442435	6e-09	TNFAIP6	1.12709e-06	0.312983	0.00410347	0.189581	eQTL
rs7551242-TNFAIP6	rs7551242	1	172445883	4.3e-08	TNFAIP6	7.25741e-06	0.267889	0.00155527	0.193754	eQTL
rs9425333-TNFAIP6	rs9425333	1	172448542	3.1e-08	TNFAIP6	1.03427e-05	0.26505	0.00186816	0.191674	eQTL
rs1009802-TNFAIP6	rs1009802	1	172449599	4.1e-08	TNFAIP6	1.01131e-05	0.265792	0.00192587	0.191451	eQTL
rs12037905-GMIP	rs12037905	1	219628036	2.5e-15	GMIP	0.00676285	0.145615	9.79079e-05	0.209052	aQTL
rs6689335-GMIP	rs6689335	1	219628682	2.7e-15	GMIP	0.00676725	0.145603	9.79851e-05	0.20904	aQTL
rs6669360-GMIP	rs6669360	1	219647939	4.4e-14	GMIP	0.00859152	0.139039	0.000155259	0.199771	aQTL
rs6669360-MSC	rs6669360	1	219647939	4.4e-14	MSC	0.00406869	0.150999	0.000152839	0.199195	aQTL
rs2820465-HEXIM1	rs2820465	1	219675209	6.1e-15	HEXIM1	0.00573674	0.155312	0.000120457	0.214866	aQTL
rs2820465-YWHAH	rs2820465	1	219675209	6.1e-15	YWHAH	0.000411821	0.199717	9.11011e-05	0.220711	aQTL
rs2791553-HEXIM1	rs2791553	1	219676042	8e-15	HEXIM1	0.00588674	0.15475	0.000113501	0.215545	aQTL
rs2791553-YWHAH	rs2791553	1	219676042	8e-15	YWHAH	0.000423281	0.199193	8.84156e-05	0.220985	aQTL
rs2785990-YWHAH	rs2785990	1	219687432	1e-15	YWHAH	0.000627756	0.191633	0.000142306	0.212689	aQTL
rs2494195-HEXIM1	rs2494195	1	219688634	4e-15	HEXIM1	0.00729364	0.150731	9.98819e-05	0.217184	aQTL
rs2494195-MSC	rs2494195	1	219688634	4e-15	MSC	0.00090786	0.185785	0.000146695	0.212999	aQTL
rs2494195-YWHAH	rs2494195	1	219688634	4e-15	YWHAH	0.000443025	0.198442	7.4781e-05	0.22314	aQTL
rs12328675-ZNF415	rs12328675	2	165540800	1.9e-08	ZNF415	0.0239163	0.203841	4.14373e-05	0.366888	aQTL
rs10490694-ZNF415	rs10490694	2	165548569	3.5e-08	ZNF415	0.0244686	0.202884	4.40113e-05	0.365352	aQTL
rs7607980-ZNF415	rs7607980	2	165551201	1.8e-08	ZNF415	0.0232189	0.204141	6.60093e-05	0.355984	aQTL
rs9491679-DMRTA1	rs9491679	6	127271019	1.3e-08	DMRTA1	3.7708e-06	0.547441	0.000847961	0.396062	eQTL
rs9491679-TACSTD2	rs9491679	6	127271019	1.3e-08	TACSTD2	0.000185378	-0.443715	5.13731e-05	-0.479501	aQTL
rs1034207-DMRTA1	rs1034207	6	127337699	1.1e-08	DMRTA1	3.30852e-07	0.577108	0.000566854	0.391218	eQTL
rs1034207-TACSTD2	rs1034207	6	127337699	1.1e-08	TACSTD2	0.000244639	-0.416464	4.29134e-05	-0.463288	aQTL
