# Supplementary material for: Inferred expression regulator activities suggest genes mediating cardiometabolic genetic signals
Source: PLoS Comput Biol. 2021 Nov 18;17(11):e1009563. doi: 10.1371/journal.pcbi.1009563 (PMC8639061; doi:10.1371/journal.pcbi.1009563)
Supplement: S13 Table — (XLSX) [file pcbi.1009563.s023.xlsx]

## Sheet: ST13
S13 Table: trans-eQTL and aQTL results between BMI-adjusted T2D GWAS SNPs and HOMA-IR master regulators (MRs) with at least one significant QTL at the locus at FDR < 0.05
						HOMA-IR MR trans-eQTL		HOMA-IR MR trans-aQTL
QTL	SNP	SNP chr	SNP position	BMIadjT2D GWAS P	Gene	P-value	Beta	P-value	Beta	Best QTL
rs12154627-GNB1	rs12154627	7	130422934	2.8e-14	GNB1	9.66194e-11	-0.340933	0.0408676	-0.109621	eQTL
rs12154627-TBX4	rs12154627	7	130422934	2.8e-14	TBX4	1.67284e-07	0.277483	0.00463363	0.151487	eQTL
rs6973807-GNB1	rs6973807	7	130423972	6.9e-15	GNB1	8.99097e-11	-0.340525	0.0404887	-0.109517	eQTL
rs6973807-TBX4	rs6973807	7	130423972	6.9e-15	TBX4	1.56551e-07	0.277334	0.00455559	0.151347	eQTL
rs6974400-GNB1	rs6974400	7	130424075	6.2e-15	GNB1	9.00471e-11	-0.34046	0.0405657	-0.109458	eQTL
rs6974400-TBX4	rs6974400	7	130424075	6.2e-15	TBX4	1.56621e-07	0.277287	0.00454968	0.151346	eQTL
rs6974288-GNB1	rs6974288	7	130424212	6.9e-15	GNB1	8.86187e-11	-0.340501	0.040454	-0.109493	eQTL
rs6974288-TBX4	rs6974288	7	130424212	6.9e-15	TBX4	1.55646e-07	0.27728	0.00454479	0.151327	eQTL
rs11762784-GNB1	rs11762784	7	130424646	7.6e-15	GNB1	8.56835e-11	-0.34055	0.0400424	-0.10965	eQTL
rs11762784-TBX4	rs11762784	7	130424646	7.6e-15	TBX4	1.52685e-07	0.277292	0.00448336	0.151464	eQTL
rs3996350-GNB1	rs3996350	7	130427057	5e-15	GNB1	7.24198e-11	-0.340485	0.0387342	-0.109943	eQTL
rs3996350-TBX4	rs3996350	7	130427057	5e-15	TBX4	1.44355e-07	0.276729	0.00431634	0.151503	eQTL
rs10244142-GNB1	rs10244142	7	130427388	1.9e-14	GNB1	5.6492e-09	0.348238	0.0356827	0.127382	eQTL
rs13234269-GNB1	rs13234269	7	130429186	3.6e-15	GNB1	6.34616e-11	-0.340314	0.0375595	-0.110232	eQTL
rs13234269-TBX4	rs13234269	7	130429186	3.6e-15	TBX4	1.35286e-07	0.27639	0.00416223	0.151589	eQTL
rs4731701-GNB1	rs4731701	7	130430930	5e-15	GNB1	5.90652e-11	-0.3404	0.0370832	-0.11036	eQTL
rs4731701-TBX4	rs4731701	7	130430930	5e-15	TBX4	1.32614e-07	0.276208	0.00411212	0.151587	eQTL
rs10260148-GNB1	rs10260148	7	130430969	6.2e-16	GNB1	4.52875e-08	0.335477	0.0388925	0.128374	eQTL
rs34072724-GNB1	rs34072724	7	130432469	6.2e-15	GNB1	5.63043e-11	-0.340202	0.036542	-0.110496	eQTL
rs34072724-TBX4	rs34072724	7	130432469	6.2e-15	TBX4	1.26526e-07	0.276197	0.00396511	0.151942	eQTL
rs6971365-GNB1	rs6971365	7	130432481	1e-15	GNB1	2.23223e-08	0.340889	0.0484602	0.121945	eQTL
rs13241165-GNB1	rs13241165	7	130432538	6.2e-15	GNB1	5.62711e-11	-0.340183	0.0365262	-0.110497	eQTL
rs13241165-TBX4	rs13241165	7	130432538	6.2e-15	TBX4	1.26584e-07	0.276174	0.00396361	0.151937	eQTL
rs4731702-GNB1	rs4731702	7	130433384	5.6e-15	GNB1	5.40815e-11	-0.340298	0.0363407	-0.110547	eQTL
rs4731702-TBX4	rs4731702	7	130433384	5.6e-15	TBX4	1.26901e-07	0.276002	0.00395053	0.15191	eQTL
rs11976955-GNB1	rs11976955	7	130433594	2.8e-14	GNB1	5.35791e-09	0.34635	0.0347346	0.127159	eQTL
rs6961342-GNB1	rs6961342	7	130433944	8.4e-16	GNB1	4.45001e-08	0.334816	0.038338	0.128415	eQTL
rs35722851-GNB1	rs35722851	7	130434500	4.1e-15	GNB1	5.3823e-11	-0.340435	0.0360186	-0.110771	eQTL
rs35722851-TBX4	rs35722851	7	130434500	4.1e-15	TBX4	1.21288e-07	0.276508	0.00385339	0.152366	eQTL
rs35057928-GNB1	rs35057928	7	130434526	4.1e-15	GNB1	9.47606e-11	-0.338999	0.0429753	-0.10784	eQTL
rs35057928-TBX4	rs35057928	7	130434526	4.1e-15	TBX4	1.43656e-07	0.277237	0.00499617	0.149283	eQTL
rs34282904-GNB1	rs34282904	7	130434529	4.1e-15	GNB1	9.47606e-11	-0.338999	0.0429753	-0.10784	eQTL
rs34282904-TBX4	rs34282904	7	130434529	4.1e-15	TBX4	1.43656e-07	0.277237	0.00499617	0.149283	eQTL
rs287621-GNB1	rs287621	7	130435181	1.5e-15	GNB1	4.45742e-08	-0.334737	0.0379544	-0.128646	eQTL
rs11979110-GNB1	rs11979110	7	130436459	1e-14	GNB1	4.62957e-11	-0.342096	0.0333162	-0.112607	eQTL
rs11979110-TBX4	rs11979110	7	130436459	1e-14	TBX4	8.36614e-08	0.2804	0.00317454	0.155773	eQTL
rs13230111-GNB1	rs13230111	7	130437124	1e-14	GNB1	4.46833e-11	-0.342364	0.0322215	-0.113314	eQTL
rs13230111-TBX4	rs13230111	7	130437124	1e-14	TBX4	7.17832e-08	0.281816	0.00291747	0.157138	eQTL
rs7810507-GNB1	rs7810507	7	130437476	1.7e-15	GNB1	3.55836e-08	0.336488	0.0329689	0.131928	eQTL
rs13233731-GNB1	rs13233731	7	130437689	1e-14	GNB1	4.48596e-11	-0.342333	0.032152	-0.113359	eQTL
rs13233731-TBX4	rs13233731	7	130437689	1e-14	TBX4	7.10726e-08	0.281907	0.00289824	0.157243	eQTL
rs13234407-GNB1	rs13234407	7	130438214	1.2e-14	GNB1	4.51544e-11	-0.342281	0.0320862	-0.113401	eQTL
rs13234407-TBX4	rs13234407	7	130438214	1.2e-14	TBX4	7.05711e-08	0.281969	0.00289522	0.157259	eQTL
rs7783857-GNB1	rs7783857	7	130439058	1.8e-15	GNB1	4.2411e-08	0.335276	0.0354325	0.130383	eQTL
rs13241538-GNB1	rs13241538	7	130439862	1.2e-14	GNB1	4.57164e-11	-0.342243	0.0315176	-0.113796	eQTL
rs13241538-TBX4	rs13241538	7	130439862	1.2e-14	TBX4	6.80347e-08	0.282351	0.00281893	0.157713	eQTL
rs13228906-GNB1	rs13228906	7	130441884	9.4e-15	GNB1	4.6399e-11	-0.342179	0.0307689	-0.114317	eQTL
rs13228906-TBX4	rs13228906	7	130441884	9.4e-15	TBX4	6.48352e-08	0.282832	0.00272684	0.158266	eQTL
rs6467314-GNB1	rs6467314	7	130442141	5e-14	GNB1	5.47664e-09	0.345961	0.0317754	0.12924	eQTL
rs17185445-GNB1	rs17185445	7	130442627	1.2e-14	GNB1	4.68216e-11	-0.342123	0.0304986	-0.114506	eQTL
rs17185445-TBX4	rs17185445	7	130442627	1.2e-14	TBX4	6.36933e-08	0.283005	0.00269248	0.158475	eQTL
rs3996352-GNB1	rs3996352	7	130444934	9.4e-15	GNB1	4.7827e-11	-0.341992	0.0297137	-0.11506	eQTL
rs3996352-TBX4	rs3996352	7	130444934	9.4e-15	TBX4	6.06044e-08	0.283484	0.00259517	0.159075	eQTL
rs13240528-GNB1	rs13240528	7	130445128	9.4e-15	GNB1	4.8027e-11	-0.341963	0.0295737	-0.115159	eQTL
rs13240528-TBX4	rs13240528	7	130445128	9.4e-15	TBX4	6.00099e-08	0.283577	0.00257741	0.159185	eQTL
rs17789506-GNB1	rs17789506	7	130445574	9.4e-15	GNB1	4.85215e-11	-0.341892	0.0292484	-0.115392	eQTL
rs17789506-TBX4	rs17789506	7	130445574	9.4e-15	TBX4	5.88788e-08	0.283756	0.00253838	0.159431	eQTL
rs11765979-GNB1	rs11765979	7	130445877	9.4e-15	GNB1	4.91962e-11	-0.341785	0.0288829	-0.115652	eQTL
rs11765979-TBX4	rs11765979	7	130445877	9.4e-15	TBX4	5.7459e-08	0.283976	0.00249248	0.159719	eQTL
rs1364422-GNB1	rs1364422	7	130445981	6.9e-16	GNB1	4.39219e-08	0.33541	0.0335537	0.131942	eQTL
rs59326756-GNB1	rs59326756	7	130447130	6.8e-16	GNB1	2.40062e-08	0.339599	0.0424557	0.12518	eQTL
rs7807512-GNB1	rs7807512	7	130448914	1e-14	GNB1	4.35511e-07	0.315352	0.0472621	0.125283	eQTL
rs12667251-GNB1	rs12667251	7	130449458	4.3e-14	GNB1	2.02892e-09	0.326105	0.0400792	0.113392	eQTL
rs185963-GNB1	rs185963	7	130450151	4.7e-14	GNB1	2.03421e-09	0.32597	0.0396197	0.113615	eQTL
rs288484-GNB1	rs288484	7	130450197	4.7e-14	GNB1	1.5855e-09	0.332201	0.0328441	0.119284	eQTL
rs172306-GNB1	rs172306	7	130450387	4.7e-14	GNB1	2.03612e-09	0.325931	0.0395523	0.113643	eQTL
rs577195-GNB1	rs577195	7	130450661	2.1e-15	GNB1	2.5997e-10	0.336135	0.0233914	0.122556	eQTL
rs577195-TBX4	rs577195	7	130450661	2.1e-15	TBX4	7.93608e-07	-0.264404	0.00172633	-0.169022	eQTL
rs144855389-GNB1	rs144855389	7	130451497	1.9e-15	GNB1	2.62751e-10	0.335921	0.0232589	0.122626	eQTL
rs144855389-TBX4	rs144855389	7	130451497	1.9e-15	TBX4	7.78462e-07	-0.2645	0.001712	-0.169088	eQTL
rs1646629-GNB1	rs1646629	7	130451623	1.9e-15	GNB1	2.60549e-10	0.336015	0.0232369	0.122655	eQTL
rs1646629-TBX4	rs1646629	7	130451623	1.9e-15	TBX4	7.61948e-07	-0.264741	0.00170623	-0.169155	eQTL
rs1646631-GNB1	rs1646631	7	130451671	1.9e-15	GNB1	2.63406e-10	0.335872	0.0232144	0.122655	eQTL
rs1646631-TBX4	rs1646631	7	130451671	1.9e-15	TBX4	7.73928e-07	-0.264537	0.0017072	-0.169118	eQTL
rs10238574-GNB1	rs10238574	7	130452227	1.9e-15	GNB1	2.65808e-10	0.335717	0.0231448	0.122687	eQTL
rs10238574-TBX4	rs10238574	7	130452227	1.9e-15	TBX4	7.64013e-07	-0.264604	0.00169768	-0.169164	eQTL
rs1596972-GNB1	rs1596972	7	130453382	2.6e-15	GNB1	2.90531e-10	0.334642	0.0229727	0.122706	eQTL
rs1596972-TBX4	rs1596972	7	130453382	2.6e-15	TBX4	7.58947e-07	-0.264384	0.00167021	-0.169236	eQTL
rs13227508-GNB1	rs13227508	7	130453822	2e-16	GNB1	7.47352e-10	0.363602	0.013558	0.148085	eQTL
rs1838931-GNB1	rs1838931	7	130455588	1.8e-16	GNB1	7.53488e-10	0.363824	0.0136066	0.148129	eQTL
rs1562396-GNB1	rs1562396	7	130457914	1.1e-16	GNB1	1.52311e-09	0.358695	0.021696	0.138374	eQTL
rs1562397-GNB1	rs1562397	7	130457926	2e-16	GNB1	1.21883e-09	0.362713	0.0167882	0.144894	eQTL
rs1562398-GNB1	rs1562398	7	130457931	3.2e-15	GNB1	4.46292e-10	0.33409	0.0276821	0.119867	eQTL
rs1562398-TBX4	rs1562398	7	130457931	3.2e-15	TBX4	6.56842e-07	-0.268183	0.00195707	-0.168198	eQTL
rs61061846-GNB1	rs61061846	7	130458674	2.2e-16	GNB1	8.0313e-10	0.364272	0.0141614	0.147689	eQTL
rs34748838-GNB1	rs34748838	7	130459242	9.1e-14	GNB1	6.23648e-11	-0.340626	0.0211351	-0.122229	eQTL
rs34748838-TBX4	rs34748838	7	130459242	9.1e-14	TBX4	4.48242e-08	0.286764	0.00192875	0.164044	eQTL
rs6968740-GNB1	rs6968740	7	130460276	2.6e-15	GNB1	1.88729e-10	0.339812	0.0238899	0.122529	eQTL
rs6968740-TBX4	rs6968740	7	130460276	2.6e-15	TBX4	8.05037e-07	-0.26514	0.0019866	-0.16736	eQTL
rs28544889-GNB1	rs28544889	7	130460291	1.2e-16	GNB1	5.91481e-10	0.366079	0.0184177	0.141552	eQTL
rs6951054-GNB1	rs6951054	7	130460480	2.6e-15	GNB1	2.81179e-10	0.336524	0.0235397	0.122796	eQTL
rs6951054-TBX4	rs6951054	7	130460480	2.6e-15	TBX4	7.38484e-07	-0.265945	0.00170269	-0.169752	eQTL
rs4425698-GNB1	rs4425698	7	130462242	2.6e-15	GNB1	2.83558e-10	0.336754	0.0235451	0.1229	eQTL
rs4425698-TBX4	rs4425698	7	130462242	2.6e-15	TBX4	7.45963e-07	-0.266076	0.00170572	-0.169873	eQTL
rs1596973-GNB1	rs1596973	7	130462283	2.9e-15	GNB1	2.802e-10	0.336906	0.0235451	0.122921	eQTL
rs1596973-TBX4	rs1596973	7	130462283	2.9e-15	TBX4	7.31638e-07	-0.26632	0.00170195	-0.169937	eQTL
rs6467315-GNB1	rs6467315	7	130463192	6.1e-14	GNB1	4.92439e-11	0.342529	0.0188347	0.124557	eQTL
rs6467315-TBX4	rs6467315	7	130463192	6.1e-14	TBX4	4.24106e-08	-0.28737	0.00173441	-0.165749	eQTL
rs6949956-GNB1	rs6949956	7	130463325	2.4e-15	GNB1	2.24994e-10	0.338374	0.0211402	0.125031	eQTL
rs6949956-TBX4	rs6949956	7	130463325	2.4e-15	TBX4	6.86551e-07	-0.266745	0.00152451	-0.171518	eQTL
rs6968233-GNB1	rs6968233	7	130463456	2.4e-15	GNB1	2.27343e-10	0.338256	0.021127	0.125031	eQTL
rs6968233-TBX4	rs6968233	7	130463456	2.4e-15	TBX4	6.97925e-07	-0.266549	0.001528	-0.171465	eQTL
rs10954284-GNB1	rs10954284	7	130463758	7.4e-14	GNB1	4.9673e-11	-0.342572	0.018831	-0.1246	eQTL
rs10954284-TBX4	rs10954284	7	130463758	7.4e-14	TBX4	4.25724e-08	0.287426	0.00173789	0.16577	eQTL
rs10245520-GNB1	rs10245520	7	130463831	2.4e-15	GNB1	2.24188e-10	0.338489	0.0210534	0.125147	eQTL
rs10245520-TBX4	rs10245520	7	130463831	2.4e-15	TBX4	6.83945e-07	-0.266852	0.00151982	-0.17161	eQTL
rs6972634-GNB1	rs6972634	7	130464125	2.4e-15	GNB1	2.27074e-10	0.338393	0.0210854	0.125118	eQTL
rs6972634-TBX4	rs6972634	7	130464125	2.4e-15	TBX4	6.86215e-07	-0.266823	0.00150979	-0.171716	eQTL
rs6467316-GNB1	rs6467316	7	130464596	1.9e-15	GNB1	2.28848e-10	0.338406	0.0212025	0.125033	eQTL
rs6467316-TBX4	rs6467316	7	130464596	1.9e-15	TBX4	6.87986e-07	-0.266856	0.00151967	-0.171653	eQTL
rs6467317-GNB1	rs6467317	7	130464660	1.9e-15	GNB1	2.19659e-10	0.338849	0.0207433	0.125522	eQTL
rs6467317-TBX4	rs6467317	7	130464660	1.9e-15	TBX4	6.4844e-07	-0.267553	0.00149061	-0.172013	eQTL
rs9641894-GNB1	rs9641894	7	130465054	2.4e-15	GNB1	2.29276e-10	0.338462	0.0211982	0.125063	eQTL
rs9641894-TBX4	rs9641894	7	130465054	2.4e-15	TBX4	6.90373e-07	-0.266876	0.00152188	-0.171666	eQTL
rs1447059-GNB1	rs1447059	7	130465654	7.3e-16	GNB1	6.66667e-10	0.337827	0.0298063	0.1208	eQTL
rs1447059-TBX4	rs1447059	7	130465654	7.3e-16	TBX4	1.10088e-06	-0.268412	0.0026417	-0.166808	eQTL
rs1447060-GNB1	rs1447060	7	130466091	9.1e-16	GNB1	7.13158e-10	0.337433	0.02998	0.120735	eQTL
rs1447060-TBX4	rs1447060	7	130466091	9.1e-16	TBX4	1.13833e-06	-0.268192	0.00264026	-0.166902	eQTL
rs972283-GNB1	rs972283	7	130466854	6.7e-14	GNB1	4.65447e-11	0.344627	0.0182891	0.125745	eQTL
rs972283-TBX4	rs972283	7	130466854	6.7e-14	TBX4	4.13505e-08	-0.289005	0.00173877	-0.16652	eQTL
rs972284-GNB1	rs972284	7	130466966	7.3e-16	GNB1	7.36651e-10	0.337985	0.0300862	0.120952	eQTL
rs972284-TBX4	rs972284	7	130466966	7.3e-16	TBX4	1.1398e-06	-0.268834	0.00264462	-0.167283	eQTL
rs972285-GNB1	rs972285	7	130467272	1.8e-16	GNB1	8.11301e-10	0.364589	0.0164428	0.144602	eQTL
rs738134-GNB1	rs738134	7	130467575	1.3e-16	GNB1	9.85735e-10	0.363281	0.0180109	0.142778	eQTL
rs6064709-RASSF4	rs6064709	20	57379850	2.9e-08	RASSF4	9.86166e-07	-0.255567	0.00816328	-0.139145	eQTL
rs748951-RASSF4	rs748951	20	57381439	1.7e-08	RASSF4	7.17285e-07	-0.260819	0.00728273	-0.142277	eQTL
rs736266-RASSF4	rs736266	20	57387352	1e-11	RASSF4	7.9576e-07	-0.257528	0.0257815	-0.117273	eQTL
rs911303-RASSF4	rs911303	20	57387887	1e-11	RASSF4	8.30671e-07	-0.256835	0.0262105	-0.116817	eQTL
