# Supplementary material for: Inferred expression regulator activities suggest genes mediating cardiometabolic genetic signals
Source: PLoS Comput Biol. 2021 Nov 18;17(11):e1009563. doi: 10.1371/journal.pcbi.1009563 (PMC8639061; doi:10.1371/journal.pcbi.1009563)
Supplement: S14 Table — (XLSX) [file pcbi.1009563.s024.xlsx]

## Sheet: ST14
S14 Table: trans-eQTL and aQTL results between HDL GWAS SNPs and HDL master regulators (MRs) with at least one significant QTL at the locus at FDR < 0.05
						trans-eQTL		trans-aQTL
QTL	SNP	SNP chr	SNP position	HDL GWAS P	Gene	P-value	Beta	P-value	Beta	Best QTL?
rs2606736-RGS22	rs2606736	3	11400249	4.799e-08	RGS22	2.95444e-06	-0.258494	0.000867168	-0.185655	eQTL
rs13234269-NR2F1	rs13234269	7	130429186	8.876e-17	NR2F1	2.99037e-06	0.243253	8.19836e-06	0.232982	eQTL
rs13234269-TBX4	rs13234269	7	130429186	8.876e-17	TBX4	1.35286e-07	0.27639	0.00416223	0.151589	eQTL
rs6971365-NR2F1	rs6971365	7	130432481	1.308e-10	NR2F1	4.14564e-06	-0.279518	4.9622e-05	-0.247376	eQTL
rs13241165-NR2F1	rs13241165	7	130432538	1.032e-16	NR2F1	2.94057e-06	0.242689	7.80666e-06	0.232811	eQTL
rs13241165-TBX4	rs13241165	7	130432538	1.032e-16	TBX4	1.26584e-07	0.276174	0.00396361	0.151937	eQTL
rs4731702-NR2F1	rs4731702	7	130433384	4.843e-17	NR2F1	2.8998e-06	0.242706	7.7437e-06	0.232776	eQTL
rs4731702-TBX4	rs4731702	7	130433384	4.843e-17	TBX4	1.26901e-07	0.276002	0.00395053	0.15191	eQTL
rs11976955-NR2F1	rs11976955	7	130433594	1.071e-09	NR2F1	3.07762e-06	-0.276048	1.2748e-05	-0.259129	eQTL
rs6961342-NR2F1	rs6961342	7	130433944	6.665e-10	NR2F1	5.33115e-07	-0.30502	2.79092e-05	-0.256225	eQTL
rs287621-NR2F1	rs287621	7	130435181	5.633e-10	NR2F1	5.58343e-07	0.304433	2.75046e-05	0.256378	eQTL
rs11979110-TBX4	rs11979110	7	130436459	2.344e-16	TBX4	8.36614e-08	0.2804	0.00317454	0.155773	eQTL
rs13230111-TBX4	rs13230111	7	130437124	8.158e-17	TBX4	7.17832e-08	0.281816	0.00291747	0.157138	eQTL
rs7810507-NR2F1	rs7810507	7	130437476	3.609e-10	NR2F1	1.53103e-06	-0.292051	1.8802e-05	-0.261046	eQTL
rs13233731-TBX4	rs13233731	7	130437689	3.056e-16	TBX4	7.10726e-08	0.281907	0.00289824	0.157243	eQTL
rs13234407-TBX4	rs13234407	7	130438214	6.256e-17	TBX4	7.05711e-08	0.281969	0.00289522	0.157259	eQTL
rs7783857-NR2F1	rs7783857	7	130439058	4.993e-10	NR2F1	1.39047e-06	-0.293758	2.95923e-05	-0.255384	eQTL
rs13241538-TBX4	rs13241538	7	130439862	1.296e-16	TBX4	6.80347e-08	0.282351	0.00281893	0.157713	eQTL
rs3996352-TBX4	rs3996352	7	130444934	3.59e-17	TBX4	6.06044e-08	0.283484	0.00259517	0.159075	eQTL
rs11765979-TBX4	rs11765979	7	130445877	3.111e-17	TBX4	5.7459e-08	0.283976	0.00249248	0.159719	eQTL
rs1364422-NR2F1	rs1364422	7	130445981	3.854e-10	NR2F1	1.28637e-06	-0.295128	2.44984e-05	-0.258356	eQTL
rs1596972-ESR2	rs1596972	7	130453382	2.064e-13	ESR2	3.16432e-06	-0.249306	0.00429759	-0.153886	eQTL
rs1596972-TBX4	rs1596972	7	130453382	2.064e-13	TBX4	7.58947e-07	-0.264384	0.00167021	-0.169236	eQTL
rs1562398-ESR2	rs1562398	7	130457931	4.147e-12	ESR2	4.4022e-06	-0.24785	0.004822	-0.153245	eQTL
rs1562398-TBX4	rs1562398	7	130457931	4.147e-12	TBX4	6.56842e-07	-0.268183	0.00195707	-0.168198	eQTL
rs10954284-TBX4	rs10954284	7	130463758	5.804e-17	TBX4	4.25724e-08	0.287426	0.00173789	0.16577	eQTL
rs9641894-ESR2	rs9641894	7	130465054	8.285e-13	ESR2	2.9173e-06	-0.251623	0.00404307	-0.155812	eQTL
rs9641894-TBX4	rs9641894	7	130465054	8.285e-13	TBX4	6.90373e-07	-0.266876	0.00152188	-0.171666	eQTL
rs1447059-ESR2	rs1447059	7	130465654	6.473e-12	ESR2	2.98865e-06	-0.257464	0.00586047	-0.15301	eQTL
rs1447059-TBX4	rs1447059	7	130465654	6.473e-12	TBX4	1.10088e-06	-0.268412	0.0026417	-0.166808	eQTL
rs1447060-ESR2	rs1447060	7	130466091	8.634e-12	ESR2	3.22602e-06	-0.256743	0.00585463	-0.153107	eQTL
rs1447060-TBX4	rs1447060	7	130466091	8.634e-12	TBX4	1.13833e-06	-0.268192	0.00264026	-0.166902	eQTL
rs972283-TBX4	rs972283	7	130466854	4.599e-16	TBX4	4.13505e-08	-0.289005	0.00173877	-0.16652	eQTL
rs738134-NR2F1	rs738134	7	130467575	5.562e-10	NR2F1	1.44242e-06	-0.285747	6.23162e-06	-0.268862	eQTL
rs4775031-DMRTA1	rs4775031	15	58635583	2.297e-13	DMRTA1	1.91337e-06	0.387239	0.120534	0.12702	eQTL
rs16940126-DMRTA1	rs16940126	15	58651632	2.226e-18	DMRTA1	2.0826e-06	0.443863	0.130756	0.142219	eQTL
rs4969178-CAPN5	rs4969178	17	76388202	1.532e-12	CAPN5	3.09386e-06	-0.252411	0.00201071	-0.168391	eQTL
rs4969179-CAPN5	rs4969179	17	76391454	4.691e-09	CAPN5	3.52058e-06	-0.250643	0.00178845	-0.17003	eQTL
rs7212201-CAPN5	rs7212201	17	76393896	1.452e-09	CAPN5	3.79748e-06	-0.249669	0.00185848	-0.169323	eQTL
rs16971105-CAPN5	rs16971105	17	76393975	1.425e-09	CAPN5	4.08313e-06	-0.248681	0.00192835	-0.168607	eQTL
rs16971107-CAPN5	rs16971107	17	76394042	1.329e-09	CAPN5	4.09517e-06	-0.24864	0.00193114	-0.168578	eQTL
rs3817295-CAPN5	rs3817295	17	76394526	4.858e-09	CAPN5	4.12244e-06	-0.24855	0.00193799	-0.16851	eQTL
rs8075131-CAPN5	rs8075131	17	76394595	2.545e-09	CAPN5	4.0373e-06	-0.248751	0.00191742	-0.168661	eQTL
rs6501208-CAPN5	rs6501208	17	76395038	2.801e-09	CAPN5	4.03458e-06	-0.248755	0.00191688	-0.168663	eQTL
rs2292643-CAPN5	rs2292643	17	76395421	3.483e-09	CAPN5	3.9041e-06	-0.248995	0.00189935	-0.168726	eQTL
rs12944051-CAPN5	rs12944051	17	76395856	1.322e-09	CAPN5	3.48087e-06	-0.250163	0.00184658	-0.169111	eQTL
rs11077363-CAPN5	rs11077363	17	76397309	3.132e-09	CAPN5	3.79833e-06	-0.249161	0.00190248	-0.168607	eQTL
rs4969186-CAPN5	rs4969186	17	76398404	1.112e-09	CAPN5	3.79982e-06	-0.24918	0.00191305	-0.168534	eQTL
rs938350-CAPN5	rs938350	17	76399552	2.219e-09	CAPN5	3.73081e-06	-0.249411	0.00206938	-0.167297	eQTL
rs4580257-CAPN5	rs4580257	17	76403028	3.692e-09	CAPN5	3.68021e-06	-0.248652	0.00216939	-0.16593	eQTL
rs4969187-CAPN5	rs4969187	17	76405837	2.494e-09	CAPN5	2.90326e-06	-0.251918	0.00155755	-0.171646	eQTL
