# Supplementary material for: Inferred expression regulator activities suggest genes mediating cardiometabolic genetic signals
Source: PLoS Comput Biol. 2021 Nov 18;17(11):e1009563. doi: 10.1371/journal.pcbi.1009563 (PMC8639061; doi:10.1371/journal.pcbi.1009563)
Supplement: S15 Table — (XLSX) [file pcbi.1009563.s025.xlsx]

## Sheet: ST15
S15 Table: trans-eQTL and aQTL results between Triglycerides GWAS SNPs and Triglycerides master regulators (MRs) with at least one significant QTL at the locus at FDR < 0.05
						Triglycerides MR trans-eQTL		Triglycerides MR trans-aQTL
QTL	SNP	SNP chr	SNP position	TriG GWAS P	Gene	P-value	Beta	P-value	Beta	Best QTL
rs6708168-NCSTN	rs6708168	2	21301641	4.643e-08	NCSTN	1.66769e-06	0.275964	8.0865e-05	0.228043	eQTL
rs4731702-AGT	rs4731702	7	130433384	2.191e-08	AGT	7.43917e-08	0.278802	2.95861e-05	0.217962	eQTL
rs4731702-TBX4	rs4731702	7	130433384	2.191e-08	TBX4	1.26901e-07	0.276002	0.00395053	0.15191	eQTL
rs6961342-AGT	rs6961342	7	130433944	1.067e-08	AGT	2.29291e-09	-0.362606	0.00132418	-0.197191	eQTL
rs287621-AGT	rs287621	7	130435181	7.671e-09	AGT	2.26603e-09	0.362653	0.00132329	0.197166	eQTL
rs7810507-AGT	rs7810507	7	130437476	2.358e-08	AGT	2.77095e-09	-0.360036	0.00101625	-0.201366	eQTL
rs7783857-AGT	rs7783857	7	130439058	2.305e-08	AGT	1.92989e-09	-0.364209	0.00140467	-0.196126	eQTL
rs13241538-AGT	rs13241538	7	130439862	1.773e-08	AGT	5.20692e-08	0.282609	2.49256e-05	0.220405	eQTL
rs13241538-TBX4	rs13241538	7	130439862	1.773e-08	TBX4	6.80347e-08	0.282351	0.00281893	0.157713	eQTL
rs1364422-AGT	rs1364422	7	130445981	9.265e-09	AGT	1.90767e-09	-0.364869	0.00132073	-0.197504	eQTL
rs1596972-AGT	rs1596972	7	130453382	1.234e-08	AGT	9.35905e-07	-0.260215	0.000220186	-0.197327	eQTL
rs1596972-RABIF	rs1596972	7	130453382	1.234e-08	RABIF	5.9599e-06	0.242208	0.00456833	0.152539	eQTL
rs1596972-TBX4	rs1596972	7	130453382	1.234e-08	TBX4	7.58947e-07	-0.264384	0.00167021	-0.169236	eQTL
rs1562398-AGT	rs1562398	7	130457931	3.266e-08	AGT	8.86922e-07	-0.263045	0.000253606	-0.197129	eQTL
rs1562398-RABIF	rs1562398	7	130457931	3.266e-08	RABIF	5.41618e-06	0.245399	0.00550076	0.150644	eQTL
rs1562398-TBX4	rs1562398	7	130457931	3.266e-08	TBX4	6.56842e-07	-0.268183	0.00195707	-0.168198	eQTL
rs9641894-AGT	rs9641894	7	130465054	2.87e-08	AGT	9.27435e-07	-0.261804	0.000206891	-0.199301	eQTL
rs9641894-RABIF	rs9641894	7	130465054	2.87e-08	RABIF	6.39926e-06	0.242802	0.00446767	0.153798	eQTL
rs9641894-TBX4	rs9641894	7	130465054	2.87e-08	TBX4	6.90373e-07	-0.266876	0.00152188	-0.171666	eQTL
rs11216107-HOXC4	rs11216107	11	116579663	5.481e-66	HOXC4	6.92605e-06	0.262126	0.0167822	0.140586	eQTL
