# Supplementary material for: Inferred expression regulator activities suggest genes mediating cardiometabolic genetic signals
Source: PLoS Comput Biol. 2021 Nov 18;17(11):e1009563. doi: 10.1371/journal.pcbi.1009563 (PMC8639061; doi:10.1371/journal.pcbi.1009563)
Supplement: S16 Table — (XLSX) [file pcbi.1009563.s026.xlsx]

## Sheet: ST16
S16 Table: Summary statistics for EDS distributions of gene sets from Fig 2
Gene set	Min.	1st Quart.	Median	Mean	3rd Quart.	Max.
All expressed genes	0.0889007	0.39153	0.482362	0.495844	0.586591	0.988013
All regulators	0.21451	0.412885	0.512045	0.526439	0.625925	0.988013
cis-eGenes	0.139695	0.38611	0.472901	0.486388	0.576547	0.96339
cis-eRegulators	0.226223	0.402617	0.497577	0.511945	0.609422	0.952866
cis-aRegulators	0.247113	0.420312	0.538294	0.535741	0.64107	0.905683
cis-eRegulators (GWAS SNPs)	0.226223	0.4154	0.518148	0.516013	0.599483	0.926735
cis-aRegulators (GWAS SNPs)	0.360579	0.549403	0.607949	0.565745	0.63662	0.674175
trans-eGenes	0.198582	0.391277	0.497666	0.512153	0.613625	0.952866
trans-eRegulators	0.245001	0.418557	0.537491	0.550158	0.664885	0.952866
trans-aRegulators	0.227108	0.439735	0.567194	0.563983	0.670007	0.94728
trans-eMRs (GWAS SNPs)	0.342042	0.47135	0.588113	0.594986	0.677736	0.919073
trans-aMRs (GWAS SNPs)	0.318887	0.508919	0.599964	0.603233	0.672894	0.94728
