# Supplementary material for: Inferred expression regulator activities suggest genes mediating cardiometabolic genetic signals
Source: PLoS Comput Biol. 2021 Nov 18;17(11):e1009563. doi: 10.1371/journal.pcbi.1009563 (PMC8639061; doi:10.1371/journal.pcbi.1009563)
Supplement: S17 Table — (XLSX) [file pcbi.1009563.s027.xlsx]

## Sheet: ST17
S17 Table: HyPrColoc pairwise co-localization results from dense cis- and trans-eQTL and aQTL analyses of loci in Table 1 (plus BMI locus 17p13.2)
GWAS	Trait 2	Posterior Probability (PP)	Regional Probability	Candidate SNP	Posterior explained by SNP	Locus
BMI	EPHB2 cis-aQTL	0.8566	0.943	rs6692586	0.0834	1p36.1
BMI	EIF4EBP2 trans-eQTL	0.4359	0.748	rs967605	0.0816	1p36.1
BMI	RORB trans-eQTL	0.4791	0.5478	rs2235549	0.0898	1p36.1
BMI	GNAI1 trans-eQTL	0.6753	0.9333	rs967605	0.0905	1p36.1
BMI	MAP3K5 trans-eQTL	0.4996	0.9494	rs967605	0.0895	1p36.1
BMI	ARHGEF26 trans-eQTL	0.3932	0.5192	rs6692586	0.0751	1p36.1
BMI	RRAGC trans-aQTL	0.4456	0.6795	rs967605	0.0919	1p36.1
BMI	HOXA9 trans-aQTL	0.4718	0.6569	rs967605	0.0843	1p36.1
BMI	NCAM1 trans-aQTL	0.7773	0.9276	rs967605	0.0856	1p36.1
BMI	CTGF trans-aQTL	0.4059	0.5848	rs6692586	0.0763	1p36.1
BMI	PIM1 trans-aQTL	0.7016	0.8526	rs2235549	0.0888	1p36.1
BMI	TNFRSF10C trans-aQTL	0.8254	0.9103	rs2235549	0.0879	1p36.1
BMI	SIT1 trans-aQTL	0.5177	0.6818	rs967605	0.0785	1p36.1
BMI	STMN2 trans-aQTL	0.8018	0.9336	rs2235549	0.0875	1p36.1
BMI	RASSF4 trans-aQTL	0.5058	0.8782	rs2235549	0.0834	1p36.1
BMI	ZFAT trans-aQTL	0.701	0.796	rs2235549	0.0803	1p36.1
BMI	ARHGEF26 trans-aQTL	0.6579	0.9846	rs2235549	0.0848	1p36.1
BMI	MET trans-aQTL	0.3343	0.6474	rs967605	0.0938	1p36.1
BMI	ADH1A trans-aQTL	0.5027	0.9483	rs2235549	0.0878	1p36.1
BMI	P2RX6 trans-aQTL	0.7642	0.9497	rs2235549	0.0882	1p36.1
BMI	GPHN trans-aQTL	0.6117	0.9725	rs2235549	0.1107	1p36.1
BMI	RSPO1 trans-aQTL	0.5759	0.7735	rs967605	0.0884	1p36.1
BMI	HIST1H4H trans-aQTL	0.7195	0.8242	rs2235549	0.0905	1p36.1
BMI	BTG2 trans-aQTL	0.7091	0.9608	rs967605	0.091	1p36.1
BMI	RASL10B trans-aQTL	0.6302	0.9418	rs2235549	0.0975	1p36.1
BMI	ANKDD1A trans-aQTL	0.5694	0.7499	rs2235549	0.0783	1p36.1
BMI	CSNK2A2 trans-aQTL	0.8255	0.9844	rs2235549	0.09	1p36.1
BMI	GNA14 trans-aQTL	0.3706	0.6398	rs967605	0.0865	1p36.1
BMI	DOK5 trans-aQTL	0.2834	0.5422	rs967605	0.0768	1p36.1
BMI	KCNIP2 trans-aQTL	0.4838	0.7212	rs2235549	0.0861	1p36.1
BMI	ARHGEF37 trans-aQTL	0.5564	0.6441	rs2235549	0.086	1p36.1
BMI	RAB9A trans-aQTL	0.5136	0.6084	rs2235549	0.0808	1p36.1
BMI	CIDEA trans-aQTL	0.7541	0.857	rs2235549	0.1016	1p36.1
BMI	FGF1 trans-aQTL	0.5316	0.6035	rs2235549	0.0923	1p36.1
BMI	DAPK2 trans-aQTL	0.6616	0.9119	rs2235549	0.0943	1p36.1
BMI	RGS3 trans-aQTL	0.5833	0.9028	rs2235549	0.1056	1p36.1
BMI	LASP1 trans-aQTL	0.8342	0.9799	rs2235549	0.1021	1p36.1
BMI	ETV6 trans-aQTL	0.4793	0.5527	rs6692586	0.0783	1p36.1
BMI	TENM4 trans-aQTL	0.6272	0.6994	rs2235549	0.0881	1p36.1
BMI	ID2 trans-aQTL	0.6848	0.8129	rs2235549	0.0873	1p36.1
BMI	ANG trans-aQTL	0.8115	0.8975	rs2235549	0.0835	1p36.1
WHR (BMI-adjusted)	T2D (BMI-adjusted)	0.5873	0.6496	rs714515	0.5573	1q24.3
WHR (BMI-adjusted)	HDL	0.8641	0.879	rs714515	0.6925	1q24.3
WHR (BMI-adjusted)	Triglycerides	0.9286	0.965	rs714515	0.629	1q24.3
HDL	Triglycerides	0.6507	0.6774	rs2301453	0.2101	1q24.3
BMI	PRRC2C cis-eQTL	0.8694	0.8779	rs16864515	0.5451	1q24.3
BMI	BMP3 trans-eQTL	0.7746	0.8049	rs16864515	0.5361	1q24.3
BMI	MET trans-eQTL	0.726	0.742	rs16864515	0.5999	1q24.3
BMI	ESR1 trans-eQTL	0.4861	0.5151	rs16864515	0.6462	1q24.3
BMI	P2RX6 trans-eQTL	0.548	0.5664	rs16864515	0.6102	1q24.3
BMI	ABCC9 trans-eQTL	0.9119	0.9405	rs16864515	0.5449	1q24.3
BMI	EIF4EBP2 trans-eQTL	0.5879	0.6314	rs16864515	0.6094	1q24.3
BMI	GHR trans-eQTL	0.4858	0.5122	rs16864515	0.5935	1q24.3
BMI	PDLIM1 trans-eQTL	0.7845	0.8002	rs16864515	0.6577	1q24.3
BMI	GNAI1 trans-eQTL	0.7171	0.7358	rs16864515	0.6425	1q24.3
BMI	AKAP12 trans-aQTL	0.6676	0.7542	rs16864515	0.5929	1q24.3
BMI	ARRB1 trans-aQTL	0.8835	0.8921	rs16864515	0.6372	1q24.3
BMI	HLF trans-aQTL	0.7738	0.8015	rs16864515	0.6127	1q24.3
BMI	RRBP1 trans-aQTL	0.6764	0.7029	rs16864515	0.584	1q24.3
BMI	NCAM1 trans-aQTL	0.8921	0.901	rs16864515	0.6239	1q24.3
BMI	RORB trans-aQTL	0.7756	0.8034	rs16864515	0.6139	1q24.3
BMI	ING1 trans-aQTL	0.5008	0.5201	rs16864515	0.654	1q24.3
BMI	CECR2 trans-aQTL	0.7522	0.7729	rs16864515	0.6311	1q24.3
BMI	BMP3 trans-aQTL	0.7633	0.782	rs16864515	0.6338	1q24.3
BMI	RTN1 trans-aQTL	0.5561	0.5791	rs16864515	0.6325	1q24.3
BMI	GHR trans-aQTL	0.734	0.7701	rs16864515	0.6023	1q24.3
BMI	FGF10 trans-aQTL	0.9132	0.9408	rs16864515	0.5739	1q24.3
BMI	ESR1 trans-aQTL	0.9406	0.9509	rs16864515	0.592	1q24.3
BMI	ABCC9 trans-aQTL	0.8195	0.8481	rs16864515	0.5761	1q24.3
BMI	BTG2 trans-aQTL	0.7115	0.7361	rs16864515	0.6041	1q24.3
BMI	RAB9A trans-aQTL	0.939	0.9456	rs16864515	0.6261	1q24.3
BMI	PDLIM1 trans-aQTL	0.8971	0.9198	rs16864515	0.6175	1q24.3
BMI	CHAF1B trans-aQTL	0.8909	0.9076	rs16864515	0.6461	1q24.3
BMI	EPHB2 trans-aQTL	0.9491	0.9577	rs16864515	0.5426	1q24.3
BMI	ID2 trans-aQTL	0.9013	0.9103	rs16864515	0.6616	1q24.3
BMI	RASSF4 trans-aQTL	0.9585	0.9658	rs16864515	0.5833	1q24.3
BMI	EIF4EBP2 trans-aQTL	0.7723	0.8057	rs16864515	0.6086	1q24.3
BMI	GLRA1 trans-aQTL	0.6507	0.6768	rs16864515	0.6251	1q24.3
BMI	TNFRSF10C trans-aQTL	0.892	0.8995	rs16864515	0.6572	1q24.3
BMI	MAP3K5 trans-aQTL	0.8213	0.8381	rs16864515	0.6229	1q24.3
BMI	MKX trans-aQTL	0.8904	0.9027	rs16864515	0.6076	1q24.3
BMI	MET trans-aQTL	0.9397	0.9488	rs16864515	0.5603	1q24.3
BMI	ZFAT trans-aQTL	0.9396	0.9464	rs16864515	0.5993	1q24.3
BMI	SIT1 trans-aQTL	0.8698	0.8831	rs16864515	0.6058	1q24.3
BMI	ANKDD1A trans-aQTL	0.8992	0.908	rs16864515	0.644	1q24.3
BMI	HOXA9 trans-aQTL	0.6964	0.7176	rs16864515	0.6371	1q24.3
BMI	RASL10B trans-aQTL	0.6394	0.6573	rs16864515	0.6338	1q24.3
BMI	HIST1H4H trans-aQTL	0.8942	0.9019	rs16864515	0.6379	1q24.3
BMI	ADH1A trans-aQTL	0.8948	0.9077	rs16864515	0.6101	1q24.3
BMI	CSNK2A2 trans-aQTL	0.4883	0.5078	rs16864515	0.6754	1q24.3
BMI	ZNF334 trans-aQTL	0.6322	0.6565	rs16864515	0.6305	1q24.3
BMI	PRKAG2 trans-aQTL	0.513	0.5501	rs16864515	0.6209	1q24.3
BMI	SIRT1 trans-aQTL	0.6619	0.7371	rs16864515	0.5873	1q24.3
BMI	ARHGEF26 trans-aQTL	0.8591	0.8796	rs16864515	0.6195	1q24.3
BMI	STMN2 trans-aQTL	0.9838	0.9892	rs16864515	0.6024	1q24.3
BMI	PITX2 trans-aQTL	0.8664	0.8837	rs16864515	0.6132	1q24.3
BMI	PIM1 trans-aQTL	0.7846	0.7989	rs16864515	0.6685	1q24.3
BMI	RSPO1 trans-aQTL	0.9471	0.9542	rs16864515	0.6139	1q24.3
BMI	P2RX6 trans-aQTL	0.9674	0.9737	rs16864515	0.5925	1q24.3
BMI	TOB1 trans-aQTL	0.6298	0.6574	rs16864515	0.5941	1q24.3
BMI	DOK5 trans-aQTL	0.8135	0.8267	rs16864515	0.636	1q24.3
WHR (BMI-adjusted)	DAPK2 trans-eQTL	0.668	0.7434	rs714515	0.6051	1q24.3
WHR (BMI-adjusted)	HOXA3 trans-eQTL	0.8603	0.8955	rs714515	0.6215	1q24.3
WHR (BMI-adjusted)	DAPK2 trans-aQTL	0.4937	0.5819	rs714515	0.585	1q24.3
WHR (BMI-adjusted)	CIDEA trans-aQTL	0.6425	0.7203	rs714515	0.5969	1q24.3
WHR (BMI-adjusted)	RASL10B trans-aQTL	0.4297	0.5156	rs714515	0.5805	1q24.3
WHR (BMI-adjusted)	HOXA3 trans-aQTL	0.8012	0.8479	rs714515	0.6271	1q24.3
WHR (BMI-adjusted)	RASSF4 trans-aQTL	0.3271	0.517	rs714515	0.5031	1q24.3
WHR (BMI-adjusted)	ID2 trans-aQTL	0.5363	0.6292	rs714515	0.6028	1q24.3
WHR (BMI-adjusted)	PMEPA1 trans-aQTL	0.764	0.9092	rs714515	0.5856	1q24.3
BMI	HDL	0.6381	0.6926	rs11118308	0.9308	1q41
BMI	Triglycerides	0.7548	0.8614	rs11118308	0.924	1q41
WHR (BMI-adjusted)	T2D (BMI-adjusted)	0.9579	1	rs2820443	0.9235	1q41
HDL	Triglycerides	0.4701	0.5177	rs7555150	0.2485	1q41
BMI	Triglycerides	0.4411	0.6385	rs3739081	0.5885	2p23.3
BMI	PITX2 trans-eQTL	0.843	0.8731	rs12468863	0.6319	2p23.3
BMI	BMP3 trans-eQTL	0.4926	0.61	rs12468863	0.4549	2p23.3
HDL	Triglycerides	0.9978	1	rs676210	0.9928	2p24.1
BMI	WHR (BMI-adjusted)	0.7938	1	rs1128249	0.8656	2q24.3
BMI	T2D (BMI-adjusted)	0.7216	1	rs1128249	0.4031	2q24.3
BMI	Triglycerides	0.7356	1	rs1128249	0.4132	2q24.3
WHR (BMI-adjusted)	T2D (BMI-adjusted)	0.9918	1	rs1128249	0.7584	2q24.3
WHR (BMI-adjusted)	Triglycerides	0.9923	1	rs1128249	0.7948	2q24.3
T2D (BMI-adjusted)	Triglycerides	0.9907	1	rs13389219	0.3661	2q24.3
BMI	GRB14 cis-eQTL	0.9847	1	rs11677541	0.4835	2q24.3
HDL	RARB trans-eQTL	0.6764	0.7183	rs12328675	0.553	2q24.3
HDL	NR2F1 trans-aQTL	0.6274	0.6505	rs12328675	0.53	2q24.3
HDL	GNA14 trans-aQTL	0.5515	0.5886	rs7607980	0.5019	2q24.3
HDL	RARB trans-aQTL	0.4959	0.5336	rs7607980	0.5138	2q24.3
HDL	EMX2 trans-aQTL	0.6115	0.6426	rs7607980	0.5116	2q24.3
HDL	MSX2 trans-aQTL	0.7713	0.8114	rs7607980	0.5209	2q24.3
HDL	Triglycerides	0.9705	0.9712	rs2606736	0.9999	3p25.3
HDL	BMP3 trans-eQTL	0.4308	0.5254	rs2606736	0.9993	3p25.3
HDL	RGS22 trans-eQTL	0.9278	0.9881	rs2606736	0.9994	3p25.3
HDL	DLG4 trans-eQTL	0.485	0.5453	rs2606736	0.9977	3p25.3
HDL	VAV2 trans-eQTL	0.5347	0.5969	rs2606736	0.9975	3p25.3
BMI	FAM53C cis-eQTL	0.577	0.6587	rs7716275	0.177	5q31.2
BMI	GFRA3 cis-eQTL	0.901	0.9417	rs7716275	0.2275	5q31.2
BMI	SIL1 cis-eQTL	0.5847	0.8087	rs11740501	0.2769	5q31.2
BMI	ABCC9 trans-eQTL	0.524	0.5783	rs7716275	0.2024	5q31.2
BMI	MAP3K5 trans-eQTL	0.7737	0.862	rs7716275	0.1715	5q31.2
BMI	EIF4EBP2 trans-eQTL	0.3901	0.5021	rs7716275	0.1748	5q31.2
BMI	NPR1 trans-eQTL	0.5676	0.6862	rs7716275	0.1952	5q31.2
BMI	STMN2 trans-eQTL	0.4731	0.5136	rs7716275	0.2127	5q31.2
BMI	ESR1 trans-eQTL	0.7143	0.7651	rs7716275	0.178	5q31.2
BMI	PDLIM1 trans-eQTL	0.54	0.6131	rs7716275	0.1908	5q31.2
BMI	FGFRL1 trans-eQTL	0.5285	0.654	rs7716275	0.2249	5q31.2
BMI	FGF10 trans-eQTL	0.7195	0.7605	rs7716275	0.1849	5q31.2
BMI	DDR1 trans-eQTL	0.5266	0.5752	rs7716275	0.2607	5q31.2
BMI	MET trans-aQTL	0.4128	0.5701	rs7716275	0.1922	5q31.2
BMI	HOXB4 trans-aQTL	0.4073	0.6721	rs7716275	0.1815	5q31.2
BMI	ABCC9 trans-aQTL	0.4244	0.5091	rs7716275	0.2044	5q31.2
BMI	FGF10 trans-aQTL	0.8296	0.8998	rs7716275	0.1937	5q31.2
BMI	ARRB1 trans-aQTL	0.7635	0.9552	rs11750814	0.1698	5q31.2
BMI	NCAM1 trans-aQTL	0.7897	0.8854	rs7716275	0.1885	5q31.2
BMI	ESR1 trans-aQTL	0.5778	0.6932	rs7716275	0.1956	5q31.2
BMI	CECR2 trans-aQTL	0.3043	0.5095	rs7716275	0.194	5q31.2
BMI	GLRA1 trans-aQTL	0.3855	0.5403	rs7716275	0.1968	5q31.2
BMI	CHAF1B trans-aQTL	0.463	0.6697	rs7716275	0.2085	5q31.2
BMI	ELP3 trans-aQTL	0.4921	0.6787	rs7716275	0.1925	5q31.2
BMI	RASL10B trans-aQTL	0.4858	0.6072	rs7716275	0.2098	5q31.2
BMI	RAB9A trans-aQTL	0.4762	0.5711	rs7716275	0.2134	5q31.2
BMI	DDR1 trans-aQTL	0.4977	0.619	rs7716275	0.1967	5q31.2
BMI	ATP6AP2 trans-aQTL	0.3783	0.5316	rs7716275	0.2151	5q31.2
WHR (BMI-adjusted)	HDL	0.9773	0.9999	rs1936807	0.3967	6q22.3
WHR (BMI-adjusted)	Triglycerides	0.8153	0.9929	rs2745353	0.5136	6q22.3
HDL	Triglycerides	0.8816	0.9954	rs719726	0.2585	6q22.3
WHR (BMI-adjusted)	RSPO3 cis-eQTL	0.9832	1	rs2745353	0.239	6q22.3
WHR (BMI-adjusted)	RSPO1 trans-eQTL	0.8526	0.9267	rs2745353	0.2802	6q22.3
HDL	RSPO3 cis-eQTL	0.9356	0.9998	rs1936805	0.2558	6q22.3
Triglycerides	RSPO3 cis-eQTL	0.7789	0.9918	rs7766106	0.3653	6q22.3
BMI	T2D (BMI-adjusted)	0.6414	0.9918	rs13241165	0.1892	7q32.2
BMI	HDL	0.9564	0.9993	rs3996352	0.2697	7q32.2
BMI	Triglycerides	0.7169	0.9929	rs4731702	0.166	7q32.2
T2D (BMI-adjusted)	HDL	0.747	1	rs4731702	0.2868	7q32.2
T2D (BMI-adjusted)	Triglycerides	0.9563	0.9998	rs6961342	0.3696	7q32.2
HDL	Triglycerides	0.7917	0.9991	rs4731702	0.2763	7q32.2
BMI	LINC-PINT cis-eQTL	0.9711	0.9993	rs972283	0.6997	7q32.2
BMI	KLF14 cis-eQTL	0.9549	0.9993	rs972283	0.3639	7q32.2
BMI	AC016831.7 cis-eQTL	0.9552	0.9993	rs972283	0.4584	7q32.2
BMI	KLF14 cis-aQTL	0.8809	0.9203	rs972283	0.495	7q32.2
BMI	MKX trans-eQTL	0.8061	0.8515	rs972283	0.6538	7q32.2
BMI	TBX4 trans-eQTL	0.9729	0.9993	rs972283	0.7167	7q32.2
BMI	FGFRL1 trans-aQTL	0.6747	0.716	rs972283	0.665	7q32.2
T2D (BMI-adjusted)	AC016831.7 cis-eQTL	0.6165	1	rs1562396	0.0853	7q32.2
T2D (BMI-adjusted)	KLF14 cis-aQTL	0.4254	0.6822	rs1562397	0.0659	7q32.2
T2D (BMI-adjusted)	GNB1 trans-eQTL	0.5575	1	rs28544889	0.0639	7q32.2
T2D (BMI-adjusted)	ESR2 trans-eQTL	0.7124	0.9692	rs972285	0.0836	7q32.2
T2D (BMI-adjusted)	MKX trans-eQTL	0.4352	0.6667	rs1562396	0.0437	7q32.2
T2D (BMI-adjusted)	ARHGEF4 trans-eQTL	0.5897	0.7641	rs972285	0.065	7q32.2
T2D (BMI-adjusted)	GLIS1 trans-eQTL	0.6386	0.7688	rs1562396	0.0921	7q32.2
T2D (BMI-adjusted)	TPM4 trans-eQTL	0.4975	0.5964	rs13227508	0.1077	7q32.2
T2D (BMI-adjusted)	FGFRL1 trans-eQTL	0.5609	0.6347	rs13227508	0.1149	7q32.2
T2D (BMI-adjusted)	ICAM1 trans-aQTL	0.5188	0.6842	rs1562396	0.0801	7q32.2
T2D (BMI-adjusted)	KLF15 trans-aQTL	0.6543	0.7743	rs1562397	0.0989	7q32.2
T2D (BMI-adjusted)	FGFRL1 trans-aQTL	0.5438	0.6782	rs972285	0.0929	7q32.2
HDL	LINC-PINT cis-eQTL	0.9531	0.9998	rs3996352	0.295	7q32.2
HDL	KLF14 cis-eQTL	0.9488	1	rs4731702	0.2333	7q32.2
HDL	AC016831.7 cis-eQTL	0.9495	1	rs3996352	0.2328	7q32.2
HDL	KLF14 cis-aQTL	0.8878	0.9386	rs3996352	0.2233	7q32.2
HDL	TBX4 trans-eQTL	0.9537	0.9997	rs3996352	0.2828	7q32.2
HDL	RABIF trans-eQTL	0.6914	0.8712	rs3996352	0.2693	7q32.2
HDL	ESR2 trans-eQTL	0.9037	0.9842	rs3996352	0.2642	7q32.2
HDL	GNG7 trans-eQTL	0.6252	0.6645	rs3996352	0.2794	7q32.2
HDL	NR2F1 trans-eQTL	0.8664	0.9882	rs4731702	0.2347	7q32.2
HDL	GIPR trans-eQTL	0.4829	0.531	rs3996352	0.2447	7q32.2
HDL	KLF15 trans-eQTL	0.6206	0.6636	rs3996352	0.2539	7q32.2
HDL	KLF15 trans-aQTL	0.5994	0.6797	rs3996352	0.2666	7q32.2
HDL	FGFRL1 trans-aQTL	0.6085	0.677	rs3996352	0.2642	7q32.2
HDL	NR2F1 trans-aQTL	0.8977	0.9842	rs3996352	0.2532	7q32.2
Triglycerides	LINC-PINT cis-eQTL	0.6297	0.9955	rs13241538	0.2847	7q32.2
Triglycerides	KLF14 cis-eQTL	0.6167	0.9978	rs4731702	0.3211	7q32.2
Triglycerides	AC016831.7 cis-eQTL	0.6767	0.9983	rs13241538	0.2275	7q32.2
Triglycerides	KLF14 cis-aQTL	0.5404	0.7252	rs287621	0.1576	7q32.2
Triglycerides	TBX4 trans-eQTL	0.644	0.9952	rs13241538	0.2899	7q32.2
Triglycerides	RABIF trans-eQTL	0.7479	0.8971	rs1596972	0.2607	7q32.2
Triglycerides	GLIS1 trans-eQTL	0.6969	0.7554	rs287621	0.269	7q32.2
Triglycerides	AGT trans-eQTL	0.9746	0.9999	rs287621	0.3227	7q32.2
Triglycerides	IFI16 trans-aQTL	0.5451	0.6051	rs287621	0.2628	7q32.2
Triglycerides	AGT trans-aQTL	0.4934	0.715	rs13241538	0.2046	7q32.2
Triglycerides	FGFRL1 trans-aQTL	0.4091	0.5047	rs1596972	0.1679	7q32.2
BMI	MAP3K5 trans-eQTL	0.4782	0.5237	rs4880341	0.3452	10q26.3
BMI	ANG trans-eQTL	0.4901	0.5401	rs10781563	0.3189	10q26.3
BMI	POFUT1 trans-eQTL	0.6064	0.6799	rs4880341	0.2792	10q26.3
BMI	TENM4 trans-eQTL	0.9076	0.9546	rs10781563	0.3655	10q26.3
BMI	P2RX6 trans-aQTL	0.4924	0.5432	rs4880341	0.336	10q26.3
BMI	ZFAT trans-aQTL	0.7908	0.8783	rs10781563	0.3198	10q26.3
BMI	CIDEA trans-aQTL	0.7101	0.7876	rs4880341	0.2797	10q26.3
BMI	TENM4 trans-aQTL	0.8047	0.9107	rs10781563	0.2593	10q26.3
BMI	HIST1H4H trans-aQTL	0.5441	0.6073	rs4880341	0.3009	10q26.3
BMI	EPHB2 trans-aQTL	0.7654	0.8182	rs10781563	0.361	10q26.3
BMI	RGS3 trans-aQTL	0.4415	0.5094	rs4880341	0.2877	10q26.3
BMI	POFUT1 trans-aQTL	0.8679	0.9806	rs4880341	0.2384	10q26.3
BMI	ARHGEF37 trans-aQTL	0.7845	0.9086	rs4880341	0.2323	10q26.3
BMI	LASP1 trans-aQTL	0.7727	0.8758	rs4880341	0.3271	10q26.3
BMI	DNAJB6 trans-aQTL	0.4967	0.5809	rs10781563	0.3045	10q26.3
WHR (BMI-adjusted)	Triglycerides	0.5526	0.5534	rs3751120	0.9996	11q13.1
WHR (BMI-adjusted)	VEGFB cis-eQTL	0.7668	0.7796	rs2302263	0.8628	11q13.1
T2D (BMI-adjusted)	VEGFB cis-eQTL	0.9831	0.9857	rs11231721	1	11q13.1
BMI	ID2 trans-eQTL	0.8223	0.8634	rs12422552	0.9973	12p13.1
BMI	TENM4 trans-eQTL	0.9753	0.979	rs12422552	0.9998	12p13.1
BMI	TYRO3 trans-eQTL	0.5535	0.5663	rs12422552	0.9996	12p13.1
BMI	ADAM17 trans-eQTL	0.5361	0.552	rs12422552	0.9996	12p13.1
BMI	CECR2 trans-eQTL	0.7184	0.7296	rs12422552	0.9996	12p13.1
BMI	RTN1 trans-eQTL	0.6004	0.6145	rs12422552	0.9999	12p13.1
BMI	HIST1H4H trans-eQTL	0.6662	0.6858	rs12422552	0.999	12p13.1
BMI	EPHB2 trans-eQTL	0.5431	0.5624	rs12422552	0.9995	12p13.1
BMI	ANG trans-eQTL	0.9385	0.9531	rs12422552	0.9991	12p13.1
BMI	DAPK2 trans-eQTL	0.9509	0.9538	rs12422552	0.9999	12p13.1
BMI	HOXB4 trans-eQTL	0.4965	0.5208	rs12422552	0.9989	12p13.1
BMI	PTPRJ trans-eQTL	0.5351	0.5474	rs12422552	0.9997	12p13.1
BMI	MAP3K5 trans-eQTL	0.494	0.5176	rs12422552	0.9995	12p13.1
BMI	ANKDD1A trans-eQTL	0.7464	0.765	rs12422552	0.9993	12p13.1
BMI	CIDEA trans-eQTL	0.7057	0.7138	rs12422552	0.9999	12p13.1
BMI	BTG2 trans-aQTL	0.9225	0.9484	rs12422552	0.9984	12p13.1
BMI	EPHA4 trans-aQTL	0.7883	0.7997	rs12422552	0.9998	12p13.1
BMI	ARRB1 trans-aQTL	0.7626	0.7883	rs12422552	0.9985	12p13.1
BMI	SIT1 trans-aQTL	0.9163	0.9223	rs12422552	0.9998	12p13.1
BMI	STMN2 trans-aQTL	0.9573	0.9655	rs12422552	0.9996	12p13.1
BMI	ING1 trans-aQTL	0.951	0.9561	rs12422552	0.9998	12p13.1
BMI	DOK5 trans-aQTL	0.9424	0.9522	rs12422552	0.9995	12p13.1
BMI	F2R trans-aQTL	0.6676	0.6776	rs12422552	0.9998	12p13.1
BMI	ARHGEF37 trans-aQTL	0.9738	0.9791	rs12422552	0.9997	12p13.1
BMI	LASP1 trans-aQTL	0.8821	0.8923	rs12422552	0.9995	12p13.1
BMI	CTGF trans-aQTL	0.676	0.6877	rs12422552	0.9997	12p13.1
BMI	RND3 trans-aQTL	0.9042	0.913	rs12422552	0.9996	12p13.1
BMI	RAB9A trans-aQTL	0.9342	0.9448	rs12422552	0.9995	12p13.1
BMI	EPHB2 trans-aQTL	0.9645	0.9839	rs12422552	0.9989	12p13.1
BMI	ID2 trans-aQTL	0.9907	0.9977	rs12422552	0.9996	12p13.1
BMI	RSPO1 trans-aQTL	0.9431	0.9536	rs12422552	0.9995	12p13.1
BMI	MLX trans-aQTL	0.9651	0.9668	rs12422552	1	12p13.1
BMI	SNCAIP trans-aQTL	0.4948	0.5077	rs12422552	0.9997	12p13.1
BMI	TYRO3 trans-aQTL	0.6837	0.6986	rs12422552	0.9993	12p13.1
BMI	PIM1 trans-aQTL	0.9829	0.9874	rs12422552	0.9998	12p13.1
BMI	ANKDD1A trans-aQTL	0.9715	0.98	rs12422552	0.9995	12p13.1
BMI	MSN trans-aQTL	0.9699	0.9738	rs12422552	0.9998	12p13.1
BMI	PTPRJ trans-aQTL	0.9888	0.9904	rs12422552	0.9999	12p13.1
BMI	RORB trans-aQTL	0.5816	0.6045	rs12422552	0.9985	12p13.1
BMI	ARHGEF26 trans-aQTL	0.8816	0.9074	rs12422552	0.9984	12p13.1
BMI	GLIS1 trans-aQTL	0.6955	0.7073	rs12422552	0.9995	12p13.1
BMI	CSNK2A2 trans-aQTL	0.9833	0.9932	rs12422552	0.9994	12p13.1
BMI	DMRT2 trans-aQTL	0.5708	0.5888	rs12422552	0.9989	12p13.1
BMI	HOXB4 trans-aQTL	0.7237	0.7351	rs12422552	0.9995	12p13.1
BMI	HIST1H4H trans-aQTL	0.9776	0.9841	rs12422552	0.9997	12p13.1
BMI	BMP3 trans-aQTL	0.8687	0.8856	rs12422552	0.999	12p13.1
BMI	CIDEA trans-aQTL	0.9607	0.967	rs12422552	0.9997	12p13.1
BMI	HOMEZ trans-aQTL	0.6082	0.6253	rs12422552	0.999	12p13.1
BMI	NPR1 trans-aQTL	0.5179	0.5312	rs12422552	0.9996	12p13.1
BMI	RXRG trans-aQTL	0.9516	0.9538	rs12422552	0.9999	12p13.1
BMI	P2RX6 trans-aQTL	0.9377	0.9483	rs12422552	0.9995	12p13.1
BMI	PRKAG2 trans-aQTL	0.7172	0.7343	rs12422552	0.999	12p13.1
BMI	CECR2 trans-aQTL	0.5704	0.5895	rs12422552	0.9988	12p13.1
BMI	RTN1 trans-aQTL	0.8313	0.8459	rs12422552	0.9992	12p13.1
BMI	MKX trans-aQTL	0.7481	0.7678	rs12422552	0.9988	12p13.1
BMI	HOXA9 trans-aQTL	0.9733	0.9757	rs12422552	0.9999	12p13.1
BMI	SIPA1L1 trans-aQTL	0.7861	0.7925	rs12422552	0.9999	12p13.1
BMI	NCAM1 trans-aQTL	0.4975	0.5434	rs12422552	0.9962	12p13.1
BMI	CPE trans-aQTL	0.8193	0.8365	rs12422552	0.9991	12p13.1
BMI	GPHN trans-aQTL	0.8844	0.8936	rs12422552	0.9995	12p13.1
BMI	GLRA1 trans-aQTL	0.6113	0.6329	rs12422552	0.9987	12p13.1
BMI	FGFR2 trans-aQTL	0.7577	0.7677	rs12422552	0.9997	12p13.1
BMI	RASSF4 trans-aQTL	0.9205	0.941	rs12422552	0.9988	12p13.1
BMI	MAP3K5 trans-aQTL	0.6761	0.7007	rs12422552	0.9985	12p13.1
BMI	TENM4 trans-aQTL	0.9974	0.9986	rs12422552	0.9999	12p13.1
BMI	PITX2 trans-aQTL	0.7873	0.8132	rs12422552	0.9984	12p13.1
BMI	POFUT1 trans-aQTL	0.7334	0.7418	rs12422552	0.9998	12p13.1
BMI	EXT1 trans-aQTL	0.8356	0.8427	rs12422552	0.9998	12p13.1
BMI	DAPK2 trans-aQTL	0.9289	0.9387	rs12422552	0.9994	12p13.1
BMI	ESR1 trans-aQTL	0.7566	0.7844	rs12422552	0.9983	12p13.1
BMI	ETV6 trans-aQTL	0.9406	0.945	rs12422552	0.9998	12p13.1
BMI	RASL10B trans-aQTL	0.9201	0.933	rs12422552	0.9993	12p13.1
BMI	FANCE trans-aQTL	0.9012	0.9057	rs12422552	0.9998	12p13.1
BMI	ZFAT trans-aQTL	0.9694	0.9875	rs12422552	0.999	12p13.1
BMI	KCNIP2 trans-aQTL	0.8616	0.872	rs12422552	0.9995	12p13.1
BMI	ADH1A trans-aQTL	0.8741	0.8984	rs12422552	0.9985	12p13.1
BMI	TNFRSF10C trans-aQTL	0.9938	0.9948	rs12422552	1	12p13.1
BMI	ANG trans-aQTL	0.986	0.9936	rs12422552	0.9996	12p13.1
BMI	FGF1 trans-aQTL	0.9618	0.9666	rs12422552	0.9998	12p13.1
BMI	ZNF334 trans-aQTL	0.9191	0.9329	rs12422552	0.9992	12p13.1
BMI	RGS3 trans-aQTL	0.8759	0.8853	rs12422552	0.9996	12p13.1
WHR (BMI-adjusted)	HOXC8 cis-eQTL	0.7534	0.7863	rs2071449	0.7346	12q13.13
HDL	IFT27 trans-aQTL	0.5025	0.5319	rs10468017	1	15q21.3
Triglycerides	SLC20A1 trans-eQTL	0.4883	0.5102	rs588136	1	15q21.3
BMI	Triglycerides	0.9632	0.9788	rs8030477	0.6386	15q24.1
BMI	MKX trans-eQTL	0.767	0.7856	rs3026101	0.9155	17p13.2
HDL	Triglycerides	0.9958	0.9961	rs4969178	1	17q25.3
BMI	USP36 cis-eQTL	0.4265	0.5105	rs1057040	0.4196	17q25.3
HDL	PGS1 cis-eQTL	0.9134	0.9956	rs4969178	0.9938	17q25.3
HDL	RARB trans-eQTL	0.6135	0.6518	rs4969178	0.9735	17q25.3
HDL	CAPN5 trans-eQTL	0.9609	0.9915	rs4969178	0.9926	17q25.3
HDL	NR2F1 trans-aQTL	0.5545	0.6098	rs4969178	0.9409	17q25.3
Triglycerides	PGS1 cis-eQTL	0.8067	0.8786	rs4969178	0.9385	17q25.3
Triglycerides	RARB trans-eQTL	0.4774	0.5062	rs4969178	0.8984	17q25.3
BMI	HDL	0.9784	1	rs6567160	0.9997	18q21.3
BMI	WHR (BMI-adjusted)	0.5561	0.5595	rs6857	0.726	19q13.3
BMI	T2D (BMI-adjusted)	0.6755	0.6792	rs6857	0.904	19q13.3
BMI	HDL	0.9975	1	rs2075650	1	19q13.3
BMI	T2D (BMI-adjusted)	0.6308	0.6552	rs3810291	1	19q13.3
BMI	HDL	0.6289	0.7241	rs3810291	1	19q13.3
BMI	Triglycerides	0.5978	0.7814	rs3810291	1	19q13.3
T2D (BMI-adjusted)	Triglycerides	0.481	0.5041	rs2303108	0.5342	19q13.3
HDL	Triglycerides	0.9708	0.9741	rs10408163	0.5699	19q13.3
T2D (BMI-adjusted)	ELMO1 trans-aQTL	0.5828	0.6311	rs7255995	0.1297	19q13.3
HDL	CD34 trans-eQTL	0.8467	0.8679	rs2303108	0.4998	19q13.3
HDL	IFI16 trans-aQTL	0.49	0.5043	rs2303108	0.5192	19q13.3
Triglycerides	APOE cis-eQTL	0.9969	0.9994	rs439401	1	19q13.3
Triglycerides	SEPT6 trans-aQTL	0.6441	0.6652	rs10408163	0.5215	19q13.3
Triglycerides	IFI16 trans-aQTL	0.5772	0.5959	rs10408163	0.5323	19q13.3
Triglycerides	HOXD1 trans-aQTL	0.7128	0.7403	rs10408163	0.5361	19q13.3
T2D (BMI-adjusted)	RASSF4 trans-eQTL	0.9489	0.9945	rs736266	0.3546	20q13.32
T2D (BMI-adjusted)	ARHGEF37 trans-eQTL	0.4531	0.5277	rs6070625	0.234	20q13.32
