# Supplementary material for: Inferred expression regulator activities suggest genes mediating cardiometabolic genetic signals
Source: PLoS Comput Biol. 2021 Nov 18;17(11):e1009563. doi: 10.1371/journal.pcbi.1009563 (PMC8639061; doi:10.1371/journal.pcbi.1009563)
Supplement: S18 Table — (XLSX) [file pcbi.1009563.s028.xlsx]

## Sheet: ST18
S18 Table: COJO conditional analyses of the 7q32.2 BMI GWAS signal
					GWAS summary statistics			Conditioned on rs972283			Conditioned on rs287621			Conditioned on rs738134			Conditioned on rs972283+rs287621			Conditioned on rs972283+rs738134			Conditioned on rs287621+rs738134			Conditioned on rs972283+rs287621+rs738134
SNP	Chr	Position	refA	freq	Beta	SE	P	Beta	SE	P	Beta	SE	P	Beta	SE	P	Beta	SE	P	Beta	SE	P	Beta	SE	P	Beta	SE	P
rs972283	7	130466854	A	0.4849	0.0096	0.0016	1.97318e-09	NA	NA	NA	0.00524322	0.00160003	0.00104938	0.00544728	0.00160003	0.000662906	NA	NA	NA	NA	NA	NA	0.00469086	0.00160003	0.00337089	NA	NA	NA
rs287621	7	130435181	T	0.2847	-0.0088	0.0018	1.01407e-06	-0.00278476	0.00180003	0.121847	NA	NA	NA	-0.00286715	0.00180003	0.111197	NA	NA	NA	-0.00159424	0.00180003	0.375791	NA	NA	NA	NA	NA	NA
rs738134	7	130467575	C	0.6634	0.0086	0.0019	6.00209e-06	0.00206318	0.00190003	0.277538	0.00183589	0.00190003	0.333922	NA	NA	NA	0.000321013	0.00190003	0.865835	NA	NA	NA	NA	NA	NA	NA	NA	NA
rs13241165	7	130432538	A	0.5085	-0.009	0.0016	1.85508e-08	7.25666e-05	0.00160003	0.963826	-0.00442499	0.00160003	0.00568244	-0.00507348	0.00160003	0.00151985	0.000282498	0.00160003	0.859856	7.32648e-05	0.00160003	0.963478	-0.00404229	0.00160003	0.0115244	NA	NA	NA
rs4731702	7	130433384	C	0.5085	-0.009	0.0016	1.85508e-08	NA	NA	NA	-0.00449853	0.00160003	0.00493066	-0.00499573	0.00160003	0.00179462	NA	NA	NA	NA	NA	NA	-0.00405796	0.00160003	0.011207	NA	NA	NA
rs3996352	7	130444934	A	0.5103	-0.009	0.0016	1.85508e-08	NA	NA	NA	-0.00451029	0.00160003	0.00481923	-0.00498144	0.00160003	0.00184982	NA	NA	NA	NA	NA	NA	-0.00405962	0.00160003	0.0111738	NA	NA	NA
rs11979110	7	130436459	C	0.5103	-0.0089	0.0016	2.65937e-08	NA	NA	NA	-0.00440016	0.00160003	0.00595868	-0.00487897	0.00160003	0.00229373	NA	NA	NA	NA	NA	NA	-0.00395147	0.00160003	0.0135255	NA	NA	NA
rs13241538	7	130439862	G	0.5104	-0.0089	0.0016	2.65937e-08	NA	NA	NA	-0.00440068	0.00160003	0.00595268	-0.00488032	0.00160003	0.00228733	NA	NA	NA	NA	NA	NA	-0.00395245	0.00160003	0.0135024	NA	NA	NA
rs13230111	7	130437124	A	0.5101	-0.0088	0.0016	3.79791e-08	NA	NA	NA	-0.00430063	0.00160003	0.00719143	-0.00478027	0.00160003	0.00281163	NA	NA	NA	NA	NA	NA	-0.00385239	0.00160003	0.0160532	NA	NA	NA
rs13233731	7	130437689	G	0.5103	-0.0088	0.0016	3.79791e-08	NA	NA	NA	-0.00430067	0.00160003	0.00719094	-0.0047803	0.00160003	0.00281144	NA	NA	NA	NA	NA	NA	-0.00385243	0.00160003	0.0160521	NA	NA	NA
rs13234407	7	130438214	G	0.5106	-0.0088	0.0016	3.79791e-08	NA	NA	NA	-0.0043036	0.00160003	0.00715154	-0.00478053	0.00160003	0.00281014	NA	NA	NA	NA	NA	NA	-0.00385457	0.00160003	0.0159935	NA	NA	NA
rs6467314	7	130442141	C	0.6755	0.0097	0.0018	7.08946e-08	0.0032884	0.00180003	0.0677214	0.00205559	0.00180003	0.253466	0.00281484	0.00180003	0.117872	0.00111631	0.00180003	0.535151	0.00181879	0.00180003	0.312294	0.00126874	0.00180003	0.480909	0.00098458	0.00180003	0.584394
rs17789506	7	130445574	G	0.5106	-0.0096	0.0018	9.64261e-08	NA	NA	NA	-0.00496931	0.00180004	0.0057683	-0.00453623	0.00180004	0.011733	NA	NA	NA	NA	NA	NA	-0.00408684	0.00180004	0.0231824	NA	NA	NA
rs10954277	7	130392777	G	0.7026	-0.0101	0.0019	1.06196e-07	-0.00983558	0.00190004	2.26065e-07	-0.00931078	0.00190004	9.56833e-07	-0.00962096	0.00190004	4.11493e-07	-0.00952857	0.00190004	5.30513e-07	-0.00970524	0.00190004	3.25723e-07	-0.00933489	0.00190004	8.96927e-07	-0.00952879	0.00190004	5.3019e-07
rs1562398	7	130457931	C	0.5748	0.0089	0.0017	1.64722e-07	0.00105217	0.00170003	0.535976	0.00336708	0.00170003	0.0476362	0.00332727	0.00170003	0.0503258	0.000147786	0.00170003	0.930726	0.000273712	0.00170003	0.87209	0.00252974	0.00170003	0.136737	5.23811e-05	0.00170003	0.97542
rs11976955	7	130433594	C	0.6773	0.0094	0.0018	1.76789e-07	0.00310551	0.00180003	0.0844825	0.00163723	0.00180003	0.363057	0.00270221	0.00180003	0.133304	0.000854735	0.00180003	0.634898	0.00168476	0.00180003	0.349294	0.000971797	0.00180003	0.589282	0.00074309	0.00180003	0.679738
rs1596972	7	130453382	A	0.5736	0.0088	0.0017	2.26123e-07	0.000950401	0.00170003	0.576128	0.00324625	0.00170003	0.0561946	0.00321345	0.00170003	0.0587269	3.68306e-05	0.00170003	0.982715	0.000167279	0.00170003	0.921616	0.00240901	0.00170003	0.156472	-5.87539e-05	0.00170003	0.97243
rs9641894	7	130465054	T	0.5729	0.0088	0.0017	2.26123e-07	0.000843431	0.00170003	0.619805	0.00329753	0.00170003	0.0524172	0.00315949	0.00170003	0.0630997	-2.43393e-05	0.00170003	0.988577	5.75591e-05	0.00170003	0.972991	0.00242005	0.00170003	0.154581	-0.000125361	0.00170003	0.941217
rs4731699	7	130369644	C	0.7021	-0.0098	0.0019	2.49742e-07	-0.00953607	0.00190004	5.19707e-07	-0.00901291	0.00190004	2.10005e-06	-0.00932573	0.00190004	9.19219e-07	-0.00922993	0.00190004	1.18716e-06	-0.00940736	0.00190004	7.3776e-07	-0.00903853	0.00190004	1.96458e-06	-0.00923046	0.00190004	1.1855e-06
rs11772452	7	130380357	C	0.7027	-0.0098	0.0019	2.49742e-07	-0.00953906	0.00190004	5.15468e-07	-0.00901398	0.00190004	2.09422e-06	-0.0093298	0.00190004	9.09242e-07	-0.00923279	0.00190004	1.17818e-06	-0.00941134	0.00190004	7.29857e-07	-0.00904112	0.00190004	1.95136e-06	-0.00923357	0.00190004	1.17573e-06
rs1879970	7	130389169	A	0.7025	-0.0098	0.0019	2.49742e-07	-0.00954813	0.00190004	5.02811e-07	-0.0090134	0.00190004	2.0974e-06	-0.00932283	0.00190004	9.26389e-07	-0.0092397	0.00190004	1.15672e-06	-0.00941652	0.00190004	7.197e-07	-0.00903755	0.00190004	1.9696e-06	-0.00923976	0.00190004	1.15653e-06
rs10954284	7	130463758	T	0.5141	-0.0087	0.0017	3.09371e-07	NA	NA	NA	-0.00416155	0.00170003	0.014368	-0.00405365	0.00170003	0.0171042	NA	NA	NA	NA	NA	NA	-0.00344051	0.00170003	0.0429912	NA	NA	NA
rs4371949	7	130371683	A	0.7025	-0.0097	0.0019	3.30334e-07	-0.00943597	0.00190003	6.82746e-07	-0.00891261	0.00190003	2.72191e-06	-0.00922592	0.00190003	1.19989e-06	-0.00912971	0.00190003	1.54733e-06	-0.00930734	0.00190003	9.65655e-07	-0.00893841	0.00190003	2.54691e-06	-0.00913027	0.00190003	1.54505e-06
rs12537495	7	130376891	G	0.7028	-0.0097	0.0019	3.30334e-07	-0.0094329	0.00190003	6.88457e-07	-0.00890958	0.00190003	2.74321e-06	-0.00922398	0.00190003	1.20608e-06	-0.00912589	0.00190003	1.56297e-06	-0.00930405	0.00190003	9.74197e-07	-0.00893542	0.00190003	2.56657e-06	-0.00912648	0.00190003	1.56056e-06
rs12539726	7	130379944	C	0.7028	-0.0097	0.0019	3.30334e-07	-0.00943904	0.00190003	6.7709e-07	-0.00891391	0.00190003	2.71283e-06	-0.00922984	0.00190003	1.18743e-06	-0.00913274	0.00190003	1.53507e-06	-0.00931134	0.00190003	9.55374e-07	-0.00894109	0.00190003	2.52932e-06	-0.00913353	0.00190003	1.53188e-06
rs12532123	7	130379969	T	0.7028	-0.0097	0.0019	3.30334e-07	-0.00943904	0.00190003	6.7709e-07	-0.00891391	0.00190003	2.71283e-06	-0.00922984	0.00190003	1.18743e-06	-0.00913274	0.00190003	1.53507e-06	-0.00931134	0.00190003	9.55374e-07	-0.00894109	0.00190003	2.52932e-06	-0.00913353	0.00190003	1.53188e-06
rs6971365	7	130432481	T	0.7024	0.0091	0.0018	4.2914e-07	0.00301598	0.00180003	0.093833	NA	NA	NA	0.00292	0.00180003	0.104761	NA	NA	NA	0.00174776	0.00180003	0.331567	NA	NA	NA	NA	NA	NA
rs1364422	7	130445981	C	0.7139	0.009	0.0018	5.73303e-07	0.00287349	0.00180003	0.110409	NA	NA	NA	0.00291374	0.00180003	0.105507	NA	NA	NA	0.00164535	0.00180003	0.360681	NA	NA	NA	NA	NA	NA
rs7783857	7	130439058	C	0.7146	0.0088	0.0018	1.01407e-06	0.00266899	0.00180003	0.138141	NA	NA	NA	0.00271822	0.00180003	0.131017	NA	NA	NA	0.00144314	0.00180003	0.422707	NA	NA	NA	NA	NA	NA
rs7810507	7	130437476	G	0.7139	0.0087	0.0018	1.34266e-06	0.00257346	0.00180003	0.152809	NA	NA	NA	0.00261476	0.00180003	0.146329	NA	NA	NA	0.00134569	0.00180003	0.454705	NA	NA	NA	NA	NA	NA
rs7785403	7	130396888	A	0.6529	-0.0082	0.0017	1.4104e-06	-0.00859191	0.00170002	4.32662e-07	-0.0084294	0.00170002	7.10761e-07	-0.0084666	0.00170002	6.34924e-07	-0.00861556	0.00170002	4.02222e-07	-0.00862661	0.00170002	3.88715e-07	-0.00848027	0.00170002	6.09054e-07	-0.00862154	0.00170002	3.94849e-07
rs11765979	7	130445877	A	0.5108	-0.0082	0.0017	1.4104e-06	NA	NA	NA	-0.00356927	0.00170003	0.0357694	-0.00366355	0.00170003	0.0311622	NA	NA	NA	NA	NA	NA	-0.00292645	0.00170003	0.0851754	NA	NA	NA
rs1447060	7	130466091	A	0.598	0.0082	0.0017	1.4104e-06	0.000624141	0.00170003	0.713517	0.0027132	0.00170003	0.110495	0.00224925	0.00170003	0.185813	-0.000315708	0.00170003	0.852674	-0.000331481	0.00170003	0.845404	0.00168993	0.00170003	0.320194	-0.000450559	0.00170003	0.790986
rs6961342	7	130433944	C	0.7142	0.0086	0.0018	1.77243e-06	0.00259185	0.00180003	0.149896	NA	NA	NA	0.00266871	0.00180003	0.138182	NA	NA	NA	0.0014008	0.00180003	0.436444	NA	NA	NA	NA	NA	NA
rs1447059	7	130465654	A	0.5985	0.0081	0.0017	1.89129e-06	0.00052144	0.00170002	0.759053	0.00261206	0.00170002	0.12442	0.00215089	0.00170002	0.205795	-0.00041837	0.00170002	0.805608	-0.000433175	0.00170002	0.798874	0.00158988	0.00170002	0.349679	-0.00055298	0.00170002	0.744971
rs13234269	7	130429186	T	0.5086	-0.008	0.0017	2.5277e-06	0.00107547	0.00170003	0.526982	-0.00328274	0.00170003	0.0534835	-0.00356704	0.00170003	0.0358848	0.00135005	0.00170003	0.427115	0.00125673	0.00170003	0.459759	-0.00271347	0.00170003	0.110459	NA	NA	NA
rs3857860	7	130413884	T	0.3533	0.0081	0.0018	6.79535e-06	0.00838982	0.00180002	3.14758e-06	0.0082551	0.00180002	4.51594e-06	0.00832366	0.00180002	3.76066e-06	0.00840063	0.00180002	3.05697e-06	0.00842495	0.00180002	2.86227e-06	0.00830922	0.00180002	3.90885e-06	0.00840806	0.00180002	2.99618e-06
rs11767377	7	130004758	A	0.6949	-0.0083	0.0019	1.25148e-05	-0.00812145	0.00190003	1.9166e-05	-0.00783099	0.00190003	3.76381e-05	-0.00774371	0.00190003	4.58991e-05	-0.00794346	0.00190003	2.90596e-05	-0.00795023	0.00190003	2.86079e-05	-0.00772188	0.00190003	4.82194e-05	-0.0079203	0.00190003	3.06581e-05
rs10253113	7	130009311	A	0.7116	-0.0083	0.0019	1.25148e-05	-0.00816644	0.00190002	1.72292e-05	-0.00783328	0.00190002	3.74414e-05	-0.00777631	0.00190002	4.26298e-05	-0.00798013	0.00190002	2.66898e-05	-0.00799991	0.00190002	2.54891e-05	-0.00773829	0.00190002	4.64654e-05	-0.00795898	0.00190002	2.80333e-05
rs4731689	7	130009839	C	0.6881	-0.0083	0.0019	1.25148e-05	-0.00815994	0.00190003	1.74971e-05	-0.00783917	0.00190003	3.69413e-05	-0.00775498	0.00190003	4.47433e-05	-0.00797769	0.00190003	2.68421e-05	-0.00798679	0.00190003	2.62798e-05	-0.00773267	0.00190003	4.70589e-05	-0.0079545	0.00190003	2.83262e-05
rs10234851	7	129986961	G	0.3419	-0.0078	0.0018	1.46868e-05	-0.00755314	0.00180002	2.71507e-05	-0.00678727	0.00180002	0.000162818	-0.00706987	0.00180002	8.57784e-05	-0.00713993	0.00180002	7.2912e-05	-0.00733034	0.00180002	4.65391e-05	-0.00676574	0.00180002	0.000170799	-0.00712869	0.00180002	7.48446e-05
rs13232782	7	130411020	T	0.3563	0.0078	0.0018	1.46868e-05	0.00816929	0.00180002	5.66733e-06	0.00793571	0.00180002	1.04007e-05	0.00799833	0.00180002	8.85238e-06	0.00815466	0.00180002	5.88975e-06	0.00818308	0.00180002	5.46499e-06	0.00798426	0.00180002	9.1797e-06	0.00815954	0.00180002	5.81462e-06
rs3909552	7	130413311	T	0.3568	0.0078	0.0018	1.46868e-05	0.00815919	0.00180002	5.81994e-06	0.00793035	0.00180002	1.05446e-05	0.00799421	0.00180002	8.94696e-06	0.00814421	0.00180002	6.05377e-06	0.00817307	0.00180002	5.61106e-06	0.00797867	0.00180002	9.31293e-06	0.00814915	0.00180002	5.97571e-06
rs10239342	7	130009312	T	0.7114	-0.0081	0.0019	2.01558e-05	-0.00796647	0.00190002	2.75502e-05	-0.00763338	0.00190002	5.88143e-05	-0.00757621	0.00190002	6.67934e-05	-0.0077802	0.00190002	4.22551e-05	-0.0077999	0.00190002	4.04039e-05	-0.0075383	0.00190002	7.26367e-05	-0.00775903	0.00190002	4.4334e-05
rs10954274	7	130334377	A	0.04905	0.017	0.004	2.13771e-05	0.0157296	0.00400005	8.4115e-05	0.0152625	0.00400005	0.00013586	0.0155916	0.00400005	9.7047e-05	0.015197	0.00400005	0.000145155	0.0154227	0.00400005	0.000115437	0.0151548	0.00400005	0.000151461	0.0151777	0.00400005	0.000148008
rs12533242	7	129987991	G	0.6688	0.0076	0.0018	2.41905e-05	0.0074548	0.00180002	3.4503e-05	0.00688858	0.00180002	0.000129743	0.0071191	0.00180002	7.65316e-05	0.00715866	0.00180002	6.97943e-05	0.00730537	0.00180002	4.93912e-05	0.00688801	0.00180002	0.000129912	0.0071531	0.00180002	7.0706e-05
rs6467303	7	129976468	C	0.5784	0.0071	0.0017	2.96067e-05	0.00680377	0.00170002	6.27638e-05	0.00669182	0.00170002	8.27406e-05	0.0069501	0.00170002	4.34641e-05	0.00667818	0.00170002	8.55486e-05	0.00679599	0.00170002	6.39887e-05	0.00674876	0.00170002	7.19287e-05	0.00668936	0.00170002	8.32398e-05
rs6956529	7	129995569	G	0.4924	-0.0071	0.0017	2.96067e-05	-0.00683071	0.00170002	5.86892e-05	-0.00616626	0.00170002	0.000286543	-0.00622413	0.00170002	0.000251027	-0.00645841	0.00170002	0.000145268	-0.00655929	0.00170002	0.00011415	-0.0060543	0.00170002	0.000369004	-0.00643108	0.00170002	0.000154985
rs6948984	7	129976506	G	0.5778	0.007	0.0017	3.8276e-05	0.00670382	0.00170002	8.03401e-05	0.0065919	0.00170002	0.000105516	0.00685007	0.00170002	5.59168e-05	0.00657827	0.00170002	0.000109047	0.00669603	0.00170002	8.18908e-05	0.0066488	0.00170002	9.19084e-05	0.00658944	0.00170002	0.000106145
rs6955991	7	129986226	T	0.4229	-0.007	0.0017	3.8276e-05	-0.00669803	0.00170002	8.14898e-05	-0.00659033	0.00170002	0.000105916	-0.00685024	0.00170002	5.58939e-05	-0.00657296	0.00170002	0.000110451	-0.00669119	0.00170002	8.28676e-05	-0.00664779	0.00170002	9.2135e-05	-0.00658431	0.00170002	0.000107467
rs6467306	7	129986521	T	0.4229	-0.007	0.0017	3.8276e-05	-0.00669803	0.00170002	8.14898e-05	-0.00659033	0.00170002	0.000105916	-0.00685024	0.00170002	5.58939e-05	-0.00657296	0.00170002	0.000110451	-0.00669119	0.00170002	8.28676e-05	-0.00664779	0.00170002	9.2135e-05	-0.00658431	0.00170002	0.000107467
rs6467308	7	130074230	G	0.4951	-0.007	0.0017	3.8276e-05	-0.00710618	0.00170002	2.91432e-05	-0.00676122	0.00170002	6.97485e-05	-0.00688486	0.00170002	5.12454e-05	-0.00697453	0.00170002	4.08501e-05	-0.00704861	0.00170002	3.38045e-05	-0.00678205	0.00170002	6.62412e-05	-0.00697422	0.00170002	4.08827e-05
rs10263039	7	129990228	T	0.3579	-0.0074	0.0018	3.9376e-05	-0.00737167	0.00180002	4.21573e-05	-0.0066963	0.00180002	0.000199124	-0.00694434	0.00180002	0.000114354	-0.00705474	0.00180002	8.88235e-05	-0.00721319	0.00180002	6.14216e-05	-0.00670483	0.00180002	0.000195421	-0.00704914	0.00180002	8.99765e-05
rs7797072	7	129979092	C	0.7302	0.0082	0.002	4.1315e-05	0.00759218	0.00200002	0.000147024	0.00711713	0.00200002	0.000372949	0.00728612	0.00200002	0.00026946	0.00722194	0.00200002	0.000305103	0.00735951	0.00200002	0.000233497	0.00703359	0.00200002	0.000436861	0.00720383	0.00200002	0.000315934
rs6467304	7	129983500	G	0.7303	0.0082	0.002	4.1315e-05	0.00759132	0.00200002	0.000147279	0.00711599	0.00200002	0.00037376	0.00728732	0.00200002	0.000268836	0.00722074	0.00200002	0.000305814	0.00735921	0.00200002	0.000233635	0.00703334	0.00200002	0.000437066	0.0072028	0.00200002	0.000316563
rs6943190	7	130389891	G	0.93528	0.0143	0.0035	4.39414e-05	0.0165564	0.00350004	2.2414e-06	0.0158362	0.00350004	6.05201e-06	0.0157226	0.00350004	7.0516e-06	0.0167913	0.00350004	1.60681e-06	0.016716	0.00350004	1.78864e-06	0.016012	0.00350004	4.76655e-06	0.0168057	0.00350004	1.57412e-06
rs4731675	7	129973093	C	0.5268	-0.0069	0.0017	4.93206e-05	-0.00692625	0.00170002	4.61688e-05	-0.00649092	0.00170002	0.000134459	-0.00684601	0.00170002	5.6488e-05	-0.00673311	0.00170002	7.47586e-05	-0.00690289	0.00170002	4.89716e-05	-0.00659172	0.00170002	0.000105561	-0.00674753	0.00170002	7.21474e-05
rs12706926	7	129981980	C	0.5257	-0.0069	0.0017	4.93206e-05	-0.00694252	0.00170002	4.43071e-05	-0.00645815	0.00170002	0.000145358	-0.00680098	0.00170002	6.31991e-05	-0.00673096	0.00170002	7.51558e-05	-0.00690055	0.00170002	4.92611e-05	-0.00654853	0.00170002	0.000117141	-0.00674276	0.00170002	7.30007e-05
rs10247483	7	129990192	C	0.3582	-0.0073	0.0018	5.00153e-05	-0.00727168	0.00180002	5.35022e-05	-0.00659643	0.00180002	0.000247682	-0.00684426	0.00180002	0.000143345	-0.0069548	0.00180002	0.000111666	-0.00711316	0.00180002	7.75935e-05	-0.00660488	0.00180002	0.000243178	-0.00694919	0.00180002	0.0001131
rs7794269	7	129973397	G	0.5788	0.0068	0.0017	6.33425e-05	0.00651938	0.00170002	0.00012562	0.00639462	0.00170002	0.000168894	0.00665512	0.00170002	9.05021e-05	0.00639183	0.00170002	0.000170006	0.00651099	0.00170002	0.000128168	0.00645299	0.00170002	0.000147147	0.00640307	0.00170002	0.000165571
rs7797170	7	129979126	C	0.5258	-0.0068	0.0017	6.33425e-05	-0.00684301	0.00170002	5.69132e-05	-0.0063561	0.00170002	0.000184871	-0.00669998	0.00170002	8.11011e-05	-0.00663041	0.00170002	9.61143e-05	-0.00680061	0.00170002	6.3258e-05	-0.00644665	0.00170002	0.000149375	-0.00664221	0.00170002	9.3394e-05
rs10232532	7	129981480	G	0.525	-0.0068	0.0017	6.33425e-05	-0.00684521	0.00170002	5.66002e-05	-0.0063605	0.00170002	0.000182977	-0.00670524	0.00170002	8.00611e-05	-0.00663417	0.00170002	9.52389e-05	-0.00680435	0.00170002	6.26717e-05	-0.00645209	0.00170002	0.00014746	-0.00664619	0.00170002	9.24942e-05
rs1532047	7	129984788	G	0.4231	-0.0068	0.0017	6.33425e-05	-0.00649859	0.00170002	0.00013202	-0.00638599	0.00170002	0.000172356	-0.00664713	0.00170002	9.22818e-05	-0.00637141	0.00170002	0.000178357	-0.00649055	0.00170002	0.000134575	-0.00644337	0.00170002	0.000150539	-0.00638269	0.00170002	0.000173697
rs6973851	7	129986338	C	0.4229	-0.0068	0.0017	6.33425e-05	-0.00649803	0.00170002	0.000132195	-0.00639033	0.00170002	0.000170607	-0.00665024	0.00170002	9.15865e-05	-0.00637296	0.00170002	0.00017771	-0.00649119	0.00170002	0.00013437	-0.00644779	0.00170002	0.000148971	-0.00638431	0.00170002	0.000173037
rs2402996	7	130017003	C	0.6721	-0.0072	0.0018	6.33425e-05	-0.00724457	0.00180002	5.70431e-05	-0.00678555	0.00180002	0.000163438	-0.00685282	0.00180002	0.000140616	-0.00704515	0.00180002	9.08045e-05	-0.00711359	0.00180002	7.75159e-05	-0.00675475	0.00180002	0.000175009	-0.00703402	0.00180002	9.31603e-05
rs741486	7	130024010	A	0.6753	-0.0072	0.0018	6.33425e-05	-0.00727964	0.00180002	5.25016e-05	-0.00677259	0.00180002	0.000168217	-0.00684366	0.00180002	0.000143535	-0.00706698	0.00180002	8.63498e-05	-0.00713996	0.00180002	7.29037e-05	-0.0067416	0.00180002	0.000180181	-0.0070551	0.00180002	8.87473e-05
rs10246191	7	130029811	G	0.6659	-0.0072	0.0018	6.33425e-05	-0.0072812	0.00180002	5.23083e-05	-0.00677255	0.00180002	0.000168233	-0.00683954	0.00180002	0.000144869	-0.00706819	0.00180002	8.61084e-05	-0.0071398	0.00180002	7.29309e-05	-0.0067397	0.00180002	0.000180942	-0.00705593	0.00180002	8.85775e-05
rs17165072	7	130388801	T	0.93504	0.014	0.0035	6.33425e-05	0.0162622	0.00350004	3.37942e-06	0.0155282	0.00350004	9.1399e-06	0.0154224	0.00350004	1.05122e-05	0.0164923	0.00350004	2.45252e-06	0.0164209	0.00350004	2.71043e-06	0.0157064	0.00350004	7.20646e-06	0.016507	0.00350004	2.40253e-06
rs13234660	7	130113070	C	0.2749	0.0079	0.002	7.81512e-05	0.00754208	0.00200002	0.000162596	0.00662604	0.00200002	0.000923074	0.00704838	0.00200002	0.000424841	0.00703215	0.00200002	0.000438044	0.00729303	0.00200002	0.000265863	0.00662934	0.00200002	0.000917634	0.00702459	0.00200002	0.000444322
rs7797371	7	129979363	A	0.7033	0.0075	0.0019	7.90149e-05	0.00708777	0.00190002	0.000191202	0.00645754	0.00190002	0.000677148	0.00670014	0.00190002	0.000421329	0.00669535	0.00190002	0.000425354	0.00686562	0.00190002	0.000302157	0.00641343	0.00190002	0.000736936	0.00668211	0.00190002	0.000436682
rs2239604	7	130021331	C	0.6719	-0.0071	0.0018	7.99852e-05	-0.007132	0.00180002	7.42687e-05	-0.00664481	0.00180002	0.000222913	-0.00671614	0.00180002	0.000190608	-0.00691651	0.00180002	0.000121804	-0.00698985	0.00180002	0.000103087	-0.00660983	0.00180002	0.000240576	-0.00690433	0.00180002	0.000125208
rs10263705	7	130027633	A	0.6557	-0.0071	0.0018	7.99852e-05	-0.00736949	0.00180002	4.23779e-05	-0.00675043	0.00180002	0.000176694	-0.00686562	0.00180002	0.000136628	-0.00715301	0.00180002	7.07194e-05	-0.00724405	0.00180002	5.71135e-05	-0.00675102	0.00180002	0.000176463	-0.007145	0.00180002	7.20529e-05
rs6467298	7	129970606	T	0.5014	0.0067	0.0017	8.10829e-05	0.00663228	0.00170002	9.56768e-05	0.00628961	0.00170002	0.000215825	0.00659307	0.00170002	0.000105215	0.00645811	0.00170002	0.00014537	0.00660453	0.00170002	0.000102338	0.00636676	0.00170002	0.000180312	0.00646948	0.00170002	0.000141496
rs7794088	7	129973222	G	0.5018	0.0067	0.0017	8.10829e-05	0.00663033	0.00170002	9.61317e-05	0.00629053	0.00170002	0.000215365	0.00659486	0.00170002	0.000104762	0.00645698	0.00170002	0.000145758	0.00660352	0.00170002	0.00010259	0.00636821	0.00170002	0.000179701	0.0064685	0.00170002	0.000141826
rs6467305	7	129984274	A	0.4231	-0.0067	0.0017	8.10829e-05	-0.00639859	0.00170002	0.000167325	-0.00628599	0.00170002	0.000217642	-0.00654713	0.00170002	0.000117533	-0.00627141	0.00170002	0.000225112	-0.00639055	0.00170002	0.000170518	-0.00634337	0.00170002	0.000190452	-0.00628269	0.00170002	0.000219312
rs10226437	7	129984990	C	0.5264	-0.0067	0.0017	8.10829e-05	-0.00674546	0.00170002	7.25158e-05	-0.00625825	0.00170002	0.00023206	-0.00660155	0.00170002	0.000103081	-0.00653333	0.00170002	0.000121491	-0.00670324	0.00170002	8.04542e-05	-0.00634886	0.00170002	0.000188026	-0.00654514	0.00170002	0.000118098
rs7793804	7	129973050	G	0.685	0.0074	0.0019	9.83054e-05	0.00691411	0.00190002	0.000273732	0.00641933	0.00190002	0.000728665	0.00661561	0.00190002	0.000497934	0.00656538	0.00190002	0.000549424	0.00670888	0.00190002	0.000414068	0.00636333	0.00190002	0.00081079	0.00655171	0.00190002	0.000564272
rs1532045	7	129984630	A	0.3164	-0.0074	0.0019	9.83054e-05	-0.0069049	0.00190002	0.000278931	-0.00641378	0.00190002	0.000736446	-0.00661163	0.00190002	0.000501852	-0.00655554	0.00190002	0.000560075	-0.00669967	0.00190002	0.000421724	-0.00635767	0.00190002	0.000819555	-0.00654193	0.00190002	0.000575117
rs4731695	7	130130170	A	0.05724	0.0148	0.0038	9.83054e-05	0.0141575	0.00380004	0.000194839	0.0137064	0.00380004	0.000309862	0.0139601	0.00380004	0.000239087	0.0137896	0.00380004	0.000284749	0.0139566	0.00380004	0.000239946	0.0136598	0.00380004	0.000324839	0.013779	0.00380004	0.000287843
rs1906489	7	129961743	G	0.3908	-0.007	0.0018	0.000100704	-0.00678726	0.00180002	0.000162815	-0.00606062	0.00180002	0.000759979	-0.00631873	0.00180002	0.000447485	-0.0064006	0.00180002	0.000376758	-0.00657665	0.00180002	0.000258531	-0.00603883	0.00180002	0.000794028	-0.00638957	0.00180002	0.000385638
rs6943386	7	129973547	T	0.6027	-0.007	0.0018	0.000100704	-0.0074665	0.00180002	3.35376e-05	-0.00685304	0.00180002	0.000140546	-0.00721502	0.00180002	6.1157e-05	-0.00730195	0.00180002	4.97926e-05	-0.00747123	0.00180002	3.31551e-05	-0.00699579	0.00180002	0.000101697	-0.00732023	0.00180002	4.76727e-05
rs1558917	7	130028723	C	0.6562	-0.007	0.0018	0.000100704	-0.00726852	0.00180002	5.39033e-05	-0.00665604	0.00180002	0.00021751	-0.006771	0.00180002	0.00016881	-0.00705481	0.00180002	8.88064e-05	-0.00714515	0.00180002	7.20272e-05	-0.00665735	0.00180002	0.000216884	-0.00704702	0.00180002	9.04151e-05
rs13234351	7	130112884	A	0.4114	0.007	0.0018	0.000100704	0.00645236	0.00180002	0.000337584	0.00575437	0.00180002	0.00138944	0.00597603	0.00180002	0.000900242	0.00599493	0.00180002	0.000866964	0.00617104	0.00180002	0.000607329	0.00567066	0.00180002	0.00163084	0.00597405	0.00180002	0.000903797
rs4731679	7	129978749	C	0.5255	-0.0066	0.0017	0.000103451	-0.00664568	0.00170002	9.26077e-05	-0.00615867	0.00170002	0.000291531	-0.00650429	0.00170002	0.000130234	-0.0064337	0.00170002	0.000154022	-0.00660441	0.00170002	0.000102368	-0.00625039	0.00170002	0.000236302	-0.00644572	0.00170002	0.000149703
rs1532044	7	129984574	C	0.4232	-0.0066	0.0017	0.000103451	-0.0062986	0.00170002	0.000211372	-0.00618601	0.00170002	0.00027392	-0.00644713	0.00170002	0.000149204	-0.00617142	0.00170002	0.000283185	-0.00629056	0.00170002	0.000215351	-0.00624338	0.00170002	0.000240153	-0.00618271	0.00170002	0.000275992
rs1009905	7	129988689	A	0.4668	-0.0066	0.0017	0.000103451	-0.00625207	0.00170002	0.000235389	-0.00575971	0.00170002	0.000703961	-0.00575241	0.00170002	0.000715058	-0.00593902	0.00170002	0.000476726	-0.00600292	0.00170002	0.000413845	-0.00563197	0.00170002	0.000923363	-0.00591094	0.00170002	0.000507082
rs2239606	7	130025895	A	0.5482	-0.0066	0.0017	0.000103451	-0.0068615	0.00170002	5.4339e-05	-0.00604948	0.00170002	0.000373007	-0.00600614	0.00170002	0.000410887	-0.00655449	0.00170002	0.000115472	-0.00660881	0.00170002	0.000101284	-0.00594827	0.00170002	0.0004671	-0.00652492	0.00170002	0.000123964
rs3847101	7	130344936	G	0.1535	0.0093	0.0024	0.000106625	0.0090852	0.00240002	0.000153425	0.00850188	0.00240002	0.000396485	0.00847508	0.00240002	0.000413604	0.00876377	0.00240002	0.000260681	0.00882356	0.00240002	0.000236506	0.00837152	0.00240002	0.000486468	0.00873352	0.00240002	0.000273774
rs1809627	7	129971188	G	0.6849	0.0073	0.0019	0.000121983	0.00681075	0.00190002	0.000337639	0.00631756	0.00190002	0.000884192	0.00651361	0.00190002	0.000607646	0.0064619	0.00190002	0.000671485	0.00660531	0.00190002	0.000508108	0.00626119	0.00190002	0.000983069	0.00644819	0.00190002	0.000689425
rs2171492	7	129950740	G	0.611	0.0069	0.0018	0.000126418	0.00670464	0.00180002	0.000195498	0.0059482	0.00180002	0.000951394	0.00625206	0.00180002	0.000514041	0.00630866	0.00180002	0.000456992	0.00650326	0.00180002	0.00030281	0.00594536	0.00180002	0.00095676	0.00630085	0.00180002	0.000464502
rs7802753	7	130290958	C	0.8468	-0.0092	0.0024	0.000126418	-0.00897589	0.00240002	0.000184082	-0.00838539	0.00240002	0.000476055	-0.00836364	0.00240002	0.000492479	-0.00864883	0.00240002	0.000313786	-0.0087116	0.00240002	0.000283644	-0.00825489	0.00240002	0.000582783	-0.00861853	0.00240002	0.00032939
rs933752	7	130326837	G	0.1531	0.0092	0.0024	0.000126418	0.0089902	0.00240002	0.000179763	0.00840577	0.00240002	0.000461137	0.00838029	0.00240002	0.000479861	0.00866952	0.00240002	0.000303536	0.00872965	0.00240002	0.00027549	0.00827659	0.00240002	0.000563613	0.00863946	0.00240002	0.000318537
rs10954273	7	130334218	C	0.1543	0.0092	0.0024	0.000126418	0.00899087	0.00240002	0.000179563	0.00840831	0.00240002	0.000459314	0.00837767	0.00240002	0.000481829	0.00867121	0.00240002	0.000302712	0.00872928	0.00240002	0.000275656	0.00827716	0.00240002	0.000563122	0.00864079	0.00240002	0.000317858
rs10233089	7	130339506	T	0.1531	0.0092	0.0024	0.000126418	0.00898517	0.00240002	0.000181268	0.00839882	0.00240002	0.000466174	0.0083743	0.00240002	0.000484365	0.00866235	0.00240002	0.000307052	0.00872326	0.00240002	0.000278351	0.00826905	0.00240002	0.000570208	0.00863218	0.00240002	0.000322272
rs3857855	7	130342033	C	0.1531	0.0092	0.0024	0.000126418	0.00898517	0.00240002	0.000181268	0.00839882	0.00240002	0.000466174	0.0083743	0.00240002	0.000484365	0.00866235	0.00240002	0.000307052	0.00872326	0.00240002	0.000278351	0.00826905	0.00240002	0.000570208	0.00863218	0.00240002	0.000322272
rs2288081	7	130357296	T	0.1533	0.0092	0.0024	0.000126418	0.00900004	0.00240002	0.000176849	0.00840761	0.00240002	0.000459813	0.0083844	0.00240002	0.000476796	0.00867815	0.00240002	0.000299352	0.00873944	0.00240002	0.000271162	0.00827974	0.00240002	0.000560887	0.0086482	0.00240002	0.000314103
rs10808243	7	129977735	G	0.4422	-0.0065	0.0017	0.000131555	-0.00634456	0.00170002	0.000189919	-0.00607742	0.00170002	0.000350339	-0.00637245	0.00170002	0.00017792	-0.00618306	0.00170002	0.000275769	-0.00632301	0.00170002	0.000199712	-0.00614893	0.00170002	0.000298058	-0.00619462	0.00170002	0.000268579
rs10247835	7	129990274	G	0.4948	-0.0065	0.0017	0.000131555	-0.00626758	0.00170002	0.000227115	-0.00565485	0.00170002	0.000879916	-0.00568224	0.00170002	0.000830392	-0.00592824	0.00170002	0.000488168	-0.00601122	0.00170002	0.000406266	-0.00554215	0.00170002	0.00111389	-0.00590114	0.00170002	0.000518085
rs741487	7	130024117	C	0.5484	-0.0065	0.0017	0.000131555	-0.00676402	0.00170002	6.92639e-05	-0.00595151	0.00170002	0.000463763	-0.00590759	0.00170002	0.000510811	-0.00645743	0.00170002	0.000145603	-0.00651146	0.00170002	0.000128021	-0.00585034	0.00170002	0.000578831	-0.00642785	0.00170002	0.000156168
rs12706947	7	130307434	C	0.457	0.0065	0.0017	0.000131555	0.00605528	0.00170002	0.000368189	0.00548996	0.00170002	0.00124068	0.00574783	0.00170002	0.000722111	0.0056845	0.00170002	0.00082642	0.00585519	0.00170002	0.000572756	0.0054576	0.00170002	0.00132587	0.00567438	0.00170002	0.000844334
rs17165068	7	130370756	G	0.9368	0.0133	0.0035	0.000144696	0.0157677	0.00350003	6.63723e-06	0.0150955	0.00350003	1.61082e-05	0.0148841	0.00350003	2.11335e-05	0.0160776	0.00350003	4.35753e-06	0.0159523	0.00350003	5.17007e-06	0.0152653	0.00350003	1.2919e-05	0.0160903	0.00350003	4.28234e-06
rs901800	7	129950879	G	0.6888	0.0072	0.0019	0.000150967	0.00670459	0.00190002	0.000417613	0.00614864	0.00190002	0.00121177	0.00641479	0.00190002	0.000735028	0.00632541	0.00190002	0.000871184	0.00650053	0.00190002	0.000623231	0.00611392	0.00190002	0.00129169	0.00631519	0.00190002	0.000888153
rs3823580	7	130017436	C	0.5359	-0.0064	0.0017	0.000166745	-0.00673376	0.00170002	7.46366e-05	-0.00598806	0.00170002	0.000427731	-0.00601379	0.00170002	0.00040395	-0.00647529	0.00170002	0.000139554	-0.00654412	0.00170002	0.000118386	-0.00593876	0.00170002	0.000476994	-0.00645602	0.00170002	0.000146091
rs7789785	7	130019916	C	0.5475	-0.0064	0.0017	0.000166745	-0.00663082	0.00170002	9.60161e-05	-0.00583063	0.00170002	0.000604134	-0.00579769	0.00170002	0.000648735	-0.00632155	0.00170002	0.000200388	-0.00637985	0.00170002	0.000174858	-0.00573136	0.00170002	0.000747995	-0.00629264	0.00170002	0.000214314
rs992859	7	130120122	C	0.4541	0.0064	0.0017	0.000166745	0.00594679	0.00170002	0.000468618	0.00540321	0.00170002	0.00148126	0.00564186	0.00170002	0.000904342	0.00558386	0.00170002	0.0010213	0.00574589	0.00170002	0.000725116	0.00536407	0.00170002	0.00160328	0.00557272	0.00170002	0.0010453
rs12706940	7	130128793	C	0.4678	0.0064	0.0017	0.000166745	0.0059429	0.00170002	0.000472659	0.00546036	0.00170002	0.00131839	0.00567098	0.00170002	0.000850413	0.00560699	0.00170002	0.000973066	0.005753	0.00170002	0.000714148	0.00541695	0.00170002	0.0014405	0.00559572	0.00170002	0.000996296
rs729167	7	129951108	C	0.693	0.0071	0.0019	0.000186346	0.00655339	0.00190002	0.000562418	0.0060255	0.00190002	0.00151767	0.00629545	0.00190002	0.000921813	0.00617425	0.00190002	0.00115578	0.00635034	0.00190002	0.00083102	0.00598908	0.00190002	0.00162091	0.00616427	0.00190002	0.0011773
rs10280724	7	129960862	A	0.417	-0.0067	0.0018	0.000197477	-0.00662639	0.00180002	0.000232056	-0.00576975	0.00180002	0.00134883	-0.00604157	0.00180002	0.000789663	-0.00621494	0.00180002	0.000554978	-0.00640243	0.00180002	0.000375299	-0.00575554	0.00180002	0.0013863	-0.00620324	0.00180002	0.000568504
rs1532046	7	129984686	T	0.4233	-0.0067	0.0018	0.000197477	-0.00639861	0.00180002	0.000378342	-0.00628602	0.00180002	0.000479062	-0.00652861	0.00180002	0.000286768	-0.00627144	0.00180002	0.000493799	-0.00638395	0.00180002	0.000390233	-0.00633497	0.00180002	0.000432537	-0.00628111	0.00180002	0.000483981
rs17164872	7	130009353	G	0.6571	0.0067	0.0018	0.000197477	0.0067571	0.00180002	0.000174095	0.00600946	0.00180002	0.000842145	0.00622639	0.00180002	0.00054203	0.00642842	0.00180002	0.000355199	0.006579	0.00180002	0.000257217	0.0060058	0.00180002	0.000848327	0.00641927	0.00180002	0.000362159
rs7786598	7	129983977	G	0.4495	-0.0063	0.0017	0.000210656	-0.00613924	0.00170002	0.00030468	-0.00587666	0.00170002	0.000546578	-0.00616871	0.00170002	0.000284937	-0.0059785	0.00170002	0.000436895	-0.00611717	0.00170002	0.000320297	-0.0059467	0.00170002	0.000468712	-0.00598986	0.00170002	0.000426026
rs7808823	7	129989878	T	0.4929	-0.0063	0.0017	0.000210656	-0.00607422	0.00170002	0.000352859	-0.00546458	0.00170002	0.00130704	-0.00548653	0.00170002	0.00124947	-0.00573797	0.00170002	0.0007375	-0.00581838	0.00170002	0.000620381	-0.00535085	0.00170002	0.00164655	-0.00571067	0.00170002	0.000781714
rs5011386	7	130017309	T	0.5357	-0.0063	0.0017	0.000210656	-0.00664216	0.00170002	9.34042e-05	-0.00589309	0.00170002	0.0005273	-0.00591638	0.00170002	0.000501058	-0.00638424	0.00170002	0.000173064	-0.00645214	0.00170002	0.00014744	-0.00584342	0.00170002	0.000587599	-0.00636482	0.00170002	0.000181129
rs7790688	7	130020569	A	0.548	-0.0063	0.0017	0.000210656	-0.00650242	0.00170002	0.000130814	-0.00571288	0.00170002	0.000778042	-0.00568376	0.00170002	0.000827703	-0.00619093	0.00170002	0.000270853	-0.00625087	0.00170002	0.00023604	-0.00561272	0.00170002	0.000961458	-0.0061621	0.00170002	0.000289258
rs2312789	7	130327546	C	0.4571	0.0063	0.0017	0.000210656	0.00585265	0.00170002	0.000575927	0.00528874	0.00170002	0.00186458	0.00554479	0.00170002	0.0011078	0.00548186	0.00170002	0.00126152	0.00565189	0.00170002	0.000885423	0.00525537	0.00170002	0.00199238	0.00547157	0.00170002	0.00128844
rs9641881	7	130336026	T	0.4567	0.0063	0.0017	0.000210656	0.00585011	0.00170002	0.000579121	0.00528527	0.00170002	0.00187752	0.00554203	0.00170002	0.00111417	0.00547825	0.00170002	0.0012709	0.00564875	0.00170002	0.000891304	0.0052517	0.00170002	0.00200689	0.00546793	0.00170002	0.0012981
rs12672246	7	130118292	A	0.2604	0.0074	0.002	0.000215599	0.00728385	0.00200002	0.000270643	0.00624228	0.00200002	0.0018017	0.00669289	0.00200002	0.000818646	0.00677691	0.00200002	0.000702958	0.00704907	0.00200002	0.000424281	0.00627564	0.00200002	0.00170226	0.00677251	0.00200002	0.000708614
rs12706936	7	130118545	T	0.2604	0.0074	0.002	0.000215599	0.0072837	0.00200002	0.000270724	0.00624366	0.00200002	0.00179747	0.006691	0.00200002	0.000821435	0.00677742	0.00200002	0.000702302	0.00704826	0.00200002	0.000424926	0.00627574	0.00200002	0.00170196	0.0067728	0.00200002	0.000708247
rs12706941	7	130148903	A	0.4312	0.0059	0.0016	0.000226468	0.00568589	0.00160001	0.000379915	0.00504448	0.00160001	0.00161727	0.00532119	0.00160001	0.000881913	0.00533799	0.00160001	0.000849274	0.00551212	0.00160001	0.000570963	0.00504355	0.00160001	0.00162047	0.00533189	0.00160001	0.000860991
rs10259022	7	130033318	C	0.6817	-0.007	0.0019	0.000229413	-0.00701559	0.00190002	0.000222165	-0.00655412	0.00190002	0.000561622	-0.00656879	0.00190002	0.000545764	-0.00680779	0.00190002	0.000339656	-0.00685906	0.00190002	0.000306203	-0.00649477	0.00190002	0.000630217	-0.0067913	0.00190002	0.000351118
rs10954268	7	130013024	C	0.6354	-0.0066	0.0018	0.000245733	-0.00618181	0.00180002	0.000594072	-0.00582319	0.00180002	0.00121609	-0.00589906	0.00180002	0.00104833	-0.0059125	0.00180002	0.00102093	-0.00599593	0.00180002	0.000865212	-0.00574265	0.00180002	0.00142109	-0.00589528	0.00180002	0.00105615
rs10863	7	130145589	A	0.1574	0.0088	0.0024	0.000245733	0.00868937	0.00240002	0.000293993	0.00787987	0.00240002	0.00102618	0.00785588	0.00240002	0.00106318	0.00829028	0.00240002	0.000551825	0.00836902	0.00240002	0.000488363	0.00773273	0.00240002	0.00127326	0.00825382	0.00240002	0.000583739
rs12670178	7	130304343	C	0.4573	0.0062	0.0017	0.000265259	0.00575496	0.00170001	0.000711153	0.00519195	0.00170001	0.00225764	0.00544704	0.00170001	0.00135479	0.00538516	0.00170001	0.00153642	0.00555464	0.00170001	0.00108536	0.00515862	0.00170001	0.0024097	0.00537488	0.00170001	0.00156869
rs2129905	7	130305479	A	0.4569	0.0062	0.0017	0.000265259	0.00575532	0.00170001	0.000710612	0.00519114	0.00170001	0.00226125	0.00544908	0.00170001	0.00134916	0.00538507	0.00170001	0.00153671	0.00555567	0.00170001	0.00108305	0.00515898	0.00170001	0.002408	0.005375	0.00170001	0.00156831
rs13241924	7	130315289	A	0.4561	0.0062	0.0017	0.000265259	0.00575521	0.00170001	0.00071078	0.0051898	0.00170001	0.00226717	0.00544795	0.00170001	0.00135228	0.00538437	0.00170001	0.00153888	0.00555518	0.00170001	0.00108417	0.00515754	0.00170001	0.00241476	0.00537427	0.00170001	0.00157063
rs3800773	7	129957769	A	0.4163	-0.0065	0.0018	0.000304888	-0.00642046	0.00180002	0.000361241	-0.00557315	0.00180002	0.00196041	-0.00585425	0.00180002	0.00114463	-0.00601182	0.00180002	0.000838186	-0.00620195	0.00180002	0.000570009	-0.00556366	0.00180002	0.00199555	-0.00600115	0.00180002	0.00085625
rs13245645	7	130121675	C	0.3997	0.0065	0.0018	0.000304888	0.00606153	0.00180002	0.000758561	0.00573218	0.00180002	0.00144997	0.00589047	0.00180002	0.00106618	0.00580057	0.00180002	0.00127072	0.00591147	0.00180002	0.00102302	0.00569042	0.00180002	0.00157057	0.0057912	0.00180002	0.00129402
rs6467312	7	130348044	C	0.1531	0.0083	0.0023	0.00030774	0.00808527	0.00230002	0.000439249	0.00749619	0.00230002	0.00111732	0.00753974	0.00230002	0.00104501	0.00776121	0.00230002	0.000739732	0.00784673	0.00230002	0.000645841	0.00739696	0.00230002	0.00129971	0.00773686	0.00230002	0.000768697
rs2301335	7	130132826	G	0.4529	0.0061	0.0017	0.000332924	0.00559601	0.00170001	0.000995687	0.00506621	0.00170001	0.00288157	0.00533548	0.00170001	0.0016982	0.00522667	0.00170001	0.00210865	0.00540067	0.00170001	0.00148889	0.00503551	0.00170001	0.00305609	0.00521755	0.00170001	0.00214687
rs12531020	7	130006050	T	0.6582	0.0064	0.0018	0.000377181	0.00640592	0.00180001	0.000372529	0.00569275	0.00180001	0.0015636	0.00591672	0.00180001	0.00101247	0.00608023	0.00180001	0.00073048	0.00623227	0.00180001	0.000535491	0.00568981	0.00180001	0.00157239	0.00607185	0.00180001	0.000742943
rs4728198	7	130399691	T	0.1277	-0.0092	0.0026	0.000402466	-0.0106549	0.00260002	4.16735e-05	-0.0101644	0.00260002	9.25515e-05	-0.0101354	0.00260002	9.69163e-05	-0.0107944	0.00260002	3.30082e-05	-0.0107643	0.00260002	3.47202e-05	-0.010294	0.00260002	7.52059e-05	-0.0108065	0.00260002	3.23427e-05
rs10279448	7	130900432	A	0.4402	-0.006	0.0017	0.000416485	-0.00550581	0.00170001	0.00120081	-0.00587298	0.00170001	0.000550977	-0.00580119	0.00170001	0.000643841	-0.00555043	0.00170001	0.0010949	-0.00551116	0.00170001	0.00118763	-0.00582155	0.00170001	0.000616131	-0.00554709	0.00170001	0.00110252
rs3778858	7	129963356	G	0.6297	-0.0063	0.0018	0.000465258	-0.00692393	0.00180001	0.00011977	-0.00611186	0.00180001	0.000685157	-0.00645597	0.00180001	0.000334993	-0.00670772	0.00180001	0.000194174	-0.00688321	0.00180001	0.000131318	-0.00624039	0.00180001	0.00052659	-0.00672031	0.00180001	0.000188857
rs13225903	7	130114227	T	0.3755	0.0063	0.0018	0.000465258	0.00573552	0.00180001	0.00144068	0.00523615	0.00180001	0.00362648	0.00550476	0.00180001	0.00222689	0.00536499	0.00180001	0.00287755	0.00553856	0.00180001	0.00209128	0.0052007	0.00180001	0.00386157	0.0053556	0.00180001	0.00292693
rs12706935	7	130118511	C	0.3769	0.0063	0.0018	0.000465258	0.00575015	0.00180001	0.00140073	0.00526177	0.00180001	0.00346476	0.00550837	0.00180001	0.00221202	0.00538832	0.00180001	0.00275809	0.00555222	0.00180001	0.00203868	0.00522011	0.00180001	0.00373118	0.00537779	0.00180001	0.00281143
rs17391475	7	130121361	T	0.377	0.0063	0.0018	0.000465258	0.00574482	0.00180001	0.00141515	0.00525951	0.00180001	0.00347876	0.00550701	0.00180001	0.00221762	0.00538307	0.00180001	0.00278458	0.00554723	0.00180001	0.00205775	0.00521792	0.00180001	0.00374567	0.00537261	0.00180001	0.002838
rs1421140	7	130123625	C	0.3772	0.0063	0.0018	0.000465258	0.0057504	0.00180001	0.00140005	0.00526086	0.00180001	0.0034704	0.00550983	0.00180001	0.00220604	0.0053881	0.00180001	0.00275918	0.00555295	0.00180001	0.00203588	0.00522014	0.00180001	0.00373097	0.00537774	0.00180001	0.00281169
rs3847104	7	130400698	G	0.1231	-0.0091	0.0026	0.000465258	-0.010604	0.00260002	4.53414e-05	-0.0100029	0.00260002	0.000119459	-0.00991375	0.00260002	0.000137318	-0.0107051	0.00260002	3.83332e-05	-0.0106623	0.00260002	4.11624e-05	-0.0100961	0.00260002	0.000103145	-0.0107088	0.00260002	3.80987e-05
rs13223150	7	130369609	A	0.4585	0.0059	0.0017	0.00051932	0.00531334	0.00170001	0.00177521	0.00490773	0.00170001	0.00389084	0.00516116	0.00170001	0.00239775	0.00498026	0.00170001	0.00339459	0.00513997	0.00170001	0.0024988	0.00487598	0.00170001	0.0041281	0.00497272	0.00170001	0.00344337
rs10240502	7	130903368	C	0.4431	-0.0059	0.0017	0.00051932	-0.00537802	0.00170001	0.00155875	-0.00577286	0.00170001	0.000684354	-0.0056997	0.00170001	0.000800158	-0.00542837	0.00170001	0.00140737	-0.00538714	0.00170001	0.00153028	-0.00572078	0.00170001	0.000765045	-0.00542535	0.00170001	0.00141606
rs17165484	7	130888500	A	0.6803	-0.0062	0.0018	0.000572234	-0.00596665	0.00180001	0.000917155	-0.00606332	0.00180001	0.000755824	-0.00604513	0.00180001	0.000784006	-0.00595253	0.00180001	0.000943228	-0.00594737	0.00180001	0.000952917	-0.00603481	0.00180001	0.000800419	-0.0059493	0.00180001	0.000949276
rs12532412	7	130826099	C	0.5464	-0.0058	0.0017	0.000645438	-0.00549063	0.00170001	0.00123894	-0.00563049	0.00170001	0.000926223	-0.00561492	0.00170001	0.000957001	-0.00547728	0.00170001	0.00127342	-0.00547231	0.00170001	0.00128646	-0.00559832	0.00170001	0.000990882	-0.00547421	0.00170001	0.00128147
rs6953458	7	129946939	A	0.6007	0.0061	0.0018	0.000701764	0.00620607	0.00180001	0.000565195	0.00542092	0.00180001	0.00259877	0.00572064	0.00180001	0.0014824	0.00587245	0.00180001	0.00110456	0.00605408	0.00180001	0.000770029	0.00545658	0.00180001	0.00243416	0.00587017	0.00180001	0.00110951
rs1038628	7	129948013	G	0.6013	0.0061	0.0018	0.000701764	0.00621885	0.00180001	0.000550521	0.00541247	0.00180001	0.00263924	0.00570844	0.00180001	0.00151741	0.00587869	0.00180001	0.00109112	0.00606052	0.00180001	0.000760101	0.00544518	0.00180001	0.00248573	0.00587554	0.00180001	0.00109787
rs6467365	7	130887581	T	0.6796	-0.0064	0.0019	0.000756	-0.00616678	0.00190001	0.00117183	-0.0062634	0.00190001	0.000978978	-0.00622734	0.00190001	0.00104722	-0.00615267	0.00190001	0.00120277	-0.00614113	0.00190001	0.00122864	-0.00622679	0.00190001	0.00104831	-0.00614789	0.00190001	0.00121342
rs1565051	7	130897144	G	0.6864	-0.0064	0.0019	0.000756	-0.0059616	0.00190001	0.00170304	-0.0061744	0.00190001	0.00115543	-0.006098	0.00190001	0.00132989	-0.00594937	0.00190001	0.00174078	-0.00592144	0.00190001	0.00182998	-0.00610628	0.00190001	0.00130989	-0.00594087	0.00190001	0.00176751
rs2072573	7	130136902	G	0.4529	0.0057	0.0017	0.000799577	0.00520467	0.00170001	0.00220195	0.00467012	0.00170001	0.00601227	0.00494058	0.00170001	0.00365841	0.00483533	0.00170001	0.00445106	0.00500982	0.00170001	0.00320943	0.00464054	0.00170001	0.00633896	0.00482633	0.00170001	0.00452556
rs1005171	7	130144402	C	0.454	0.0057	0.0017	0.000799577	0.00524096	0.00170001	0.00204999	0.0046659	0.00170001	0.00605796	0.00492602	0.00170001	0.00375984	0.00486212	0.00170001	0.00423574	0.00503529	0.00170001	0.00305733	0.004631	0.00170001	0.00644777	0.00485148	0.00170001	0.00432011
rs2072575	7	130148507	G	0.4547	0.0057	0.0017	0.000799577	0.0052553	0.00170001	0.0019926	0.00466436	0.00170001	0.00607469	0.00492551	0.00170001	0.00376342	0.00487277	0.00170001	0.00415279	0.00504724	0.00170001	0.00298827	0.0046297	0.00170001	0.0064627	0.00486193	0.00170001	0.00423723
rs12706942	7	130149061	G	0.4284	0.0057	0.0017	0.000799577	0.00546052	0.00170001	0.00131791	0.00477866	0.00170001	0.00493944	0.00503267	0.00170001	0.00307268	0.0050877	0.00170001	0.0027648	0.00525903	0.00170001	0.00197795	0.00475767	0.00170001	0.00513227	0.00507745	0.00170001	0.00281993
rs10954309	7	130898786	T	0.7858	0.007	0.0021	0.000858121	0.00672023	0.00210002	0.00137387	0.00686104	0.00210002	0.0010864	0.00678676	0.00210002	0.00123028	0.00671473	0.00210002	0.00138641	0.00668726	0.00210002	0.0014506	0.00680671	0.00210002	0.00119	0.00670727	0.00210002	0.00140357
rs6467366	7	130887687	C	0.8002	-0.0073	0.0022	0.000906055	-0.00682916	0.00220002	0.00190832	-0.00706637	0.00220002	0.00131831	-0.00705933	0.00220002	0.00133307	-0.00682001	0.00220002	0.00193532	-0.00681594	0.00220002	0.00194745	-0.00702858	0.00220002	0.00139935	-0.00681775	0.00220002	0.00194206
rs2029223	7	130889128	A	0.8002	-0.0073	0.0022	0.000906055	-0.00683405	0.00220002	0.00189404	-0.00708039	0.00220002	0.00128937	-0.00706985	0.00220002	0.00131107	-0.00683031	0.00220002	0.00190495	-0.00682383	0.00220002	0.00192401	-0.00704308	0.00220002	0.00136772	-0.00682821	0.00220002	0.00191111
rs6978069	7	130883958	A	0.6798	-0.0063	0.0019	0.000913846	-0.00606361	0.00190001	0.0014161	-0.00616333	0.00190001	0.00117932	-0.00612466	0.00190001	0.00126644	-0.00605013	0.00190001	0.00145128	-0.00603749	0.00190001	0.001485	-0.00612552	0.00190001	0.00126443	-0.00604517	0.00190001	0.00146441
rs6978508	7	130884163	A	0.68	-0.0063	0.0019	0.000913846	-0.00606357	0.00190001	0.0014162	-0.00616331	0.00190001	0.00117937	-0.00612468	0.00190001	0.00126637	-0.00605009	0.00190001	0.00145139	-0.00603746	0.00190001	0.00148506	-0.00612552	0.00190001	0.00126444	-0.00604513	0.00190001	0.00146451
rs10265216	7	130900121	T	0.6869	-0.0063	0.0019	0.000913846	-0.00586141	0.00190001	0.00203602	-0.0060743	0.00190001	0.00138876	-0.00599813	0.00190001	0.00159462	-0.00584918	0.00190001	0.00208051	-0.00582132	0.00190001	0.00218522	-0.00600627	0.00190001	0.00157137	-0.00584069	0.00190001	0.00211191
rs765205	7	130140766	C	0.4549	0.0056	0.0017	0.000987312	0.00514086	0.00170001	0.00249443	0.00456704	0.00170001	0.00722102	0.00482658	0.00170001	0.00452345	0.00476257	0.00170001	0.0050867	0.00493541	0.00170001	0.00369414	0.00453204	0.00170001	0.00767851	0.00475192	0.00170001	0.0051863
rs12706945	7	130151083	A	0.4527	0.0056	0.0017	0.000987312	0.00512277	0.00170001	0.00258358	0.004578	0.00170001	0.00708286	0.00484841	0.00170001	0.00434473	0.00475327	0.00170001	0.00517354	0.00492792	0.00170001	0.00374645	0.00454956	0.00170001	0.00744633	0.00474429	0.00170001	0.00525875
rs7777467	7	130896696	G	0.7857	0.0069	0.0021	0.00101724	0.00663054	0.00210001	0.00159196	0.00676092	0.00210001	0.0012843	0.00668614	0.00210001	0.00145329	0.00662284	0.00210001	0.00161209	0.00659576	0.00210001	0.00168478	0.00670634	0.00210001	0.00140572	0.00661517	0.00210001	0.00163238
rs6964185	7	130386523	A	0.1254	-0.0084	0.0026	0.00123458	-0.00973397	0.00260002	0.000181251	-0.00927494	0.00260002	0.000360734	-0.00922617	0.00260002	0.000387429	-0.00985763	0.00260002	0.000149819	-0.00982301	0.00260002	0.000158057	-0.00938232	0.00260002	0.000307899	-0.00986644	0.00260002	0.000147788
rs7811386	7	130901642	C	0.6909	-0.0061	0.0019	0.00132492	-0.00564336	0.00190001	0.00297635	-0.0058779	0.00190001	0.00197737	-0.0058098	0.00190001	0.00222992	-0.00563654	0.00190001	0.00301131	-0.00561024	0.00190001	0.0031497	-0.00581407	0.00190001	0.00221327	-0.00562919	0.00190001	0.00304943
rs1979567	7	130903178	T	0.6901	-0.0061	0.0019	0.00132492	-0.00564369	0.00190001	0.00297469	-0.00587806	0.00190001	0.00197681	-0.00580959	0.00190001	0.00223073	-0.00563687	0.00190001	0.0030096	-0.00561044	0.00190001	0.00314862	-0.00581408	0.00190001	0.00221321	-0.00562949	0.00190001	0.00304787
rs1979566	7	130903105	A	0.8898	-0.0086	0.0027	0.00144661	-0.00774463	0.00270002	0.00412601	-0.00833616	0.00270002	0.00201883	-0.00828208	0.00270002	0.00215917	-0.00780168	0.00270002	0.00385863	-0.00776325	0.00270002	0.00403696	-0.00827252	0.00270002	0.00218489	-0.00780028	0.00270002	0.00386502
rs6978036	7	130825932	G	0.4451	-0.0053	0.0017	0.00182301	-0.00487041	0.00170001	0.00417101	-0.0051637	0.00170001	0.00238587	-0.00515765	0.00170001	0.00241418	-0.00489732	0.00170001	0.00396717	-0.00488595	0.00170001	0.00405216	-0.00514077	0.00170001	0.00249486	-0.00489831	0.00170001	0.0039599
rs2117496	7	130868175	T	0.90622	-0.0092	0.003	0.0021646	-0.00850672	0.00300002	0.00457462	-0.0089188	0.00300002	0.00294986	-0.00892628	0.00300002	0.00292599	-0.00852206	0.00300002	0.00450192	-0.00851607	0.00300002	0.00453015	-0.00888056	0.00300002	0.0030747	-0.00852274	0.00300002	0.00449872
rs2398758	7	130824877	C	0.4456	-0.0051	0.0017	0.0026998	-0.00468194	0.00170001	0.00588595	-0.00495914	0.00170001	0.00353277	-0.00495112	0.00170001	0.00358655	-0.00470436	0.00170001	0.00565306	-0.00469337	0.00170001	0.00576621	-0.00493463	0.00170001	0.00369949	-0.00470481	0.00170001	0.00564849
rs17165066	7	130370267	T	0.92908	0.01	0.0034	0.00326968	0.0118907	0.00340002	0.000470113	0.0117833	0.00340002	0.000528947	0.0117026	0.00340002	0.000577574	0.0123151	0.00340002	0.000292248	0.0122069	0.00340002	0.000330368	0.0120107	0.00340002	0.000411598	0.0123479	0.00340002	0.00028153
rs12533527	7	130626948	C	0.8514	-0.0074	0.0026	0.00442508	-0.00692416	0.00260002	0.00774192	-0.00728521	0.00260002	0.0050789	-0.00721418	0.00260002	0.00552579	-0.00697057	0.00260002	0.00734087	-0.00693131	0.00260002	0.00767884	-0.00723593	0.00260002	0.00538531	-0.00696748	0.00260002	0.00736697
rs2872137	7	130379311	T	0.6376	-0.0051	0.0018	0.00460653	-0.00428517	0.00180001	0.0172828	-0.00398959	0.00180001	0.0266624	-0.00430194	0.00180001	0.0168506	-0.0039454	0.00180001	0.0283885	-0.0041259	0.00180001	0.0218966	-0.00396712	0.00180001	0.0275283	-0.00394199	0.00180001	0.0285256
rs7795942	7	130389858	T	0.425	0.0048	0.0017	0.00474981	0.00394977	0.00170001	0.0201587	0.003708	0.00170001	0.029171	0.00402956	0.00170001	0.0177729	0.00362582	0.00170001	0.0329393	0.00380585	0.00170001	0.025174	0.00369245	0.00170001	0.0298544	0.00362449	0.00170001	0.0330031
rs11767461	7	130092670	G	0.7623	-0.0059	0.0021	0.00496148	-0.00599009	0.00210001	0.00433891	-0.00572418	0.00210001	0.0064149	-0.00601353	0.00210001	0.00418898	-0.00589067	0.00210001	0.0050306	-0.00601674	0.00210001	0.00416879	-0.00582964	0.00210001	0.00550315	-0.00590751	0.00210001	0.00490686
rs17164981	7	130101373	G	0.7619	-0.0059	0.0021	0.00496148	-0.0059807	0.00210001	0.00440034	-0.00572592	0.00210001	0.00639883	-0.00600183	0.00210001	0.0042632	-0.00588404	0.00210001	0.00508015	-0.00600462	0.00210001	0.00424539	-0.00582553	0.00210001	0.00553635	-0.00589992	0.00210001	0.00496228
rs11762817	7	130337128	A	0.767	-0.0056	0.002	0.00511026	-0.0058135	0.00200001	0.00365218	-0.00541461	0.00200001	0.0067834	-0.00569952	0.00200001	0.00437539	-0.005684	0.00200001	0.00448331	-0.00581607	0.00200001	0.00363726	-0.00551664	0.00200001	0.00581012	-0.00569811	0.00200001	0.00438513
rs3804619	7	130352066	A	0.7668	-0.0056	0.002	0.00511026	-0.00580409	0.00200001	0.00370749	-0.00539947	0.00200001	0.00693976	-0.00568891	0.00200001	0.00444895	-0.0056696	0.00200001	0.0045856	-0.00580432	0.00200001	0.00370617	-0.00550131	0.00200001	0.00594782	-0.00568366	0.00200001	0.00448574
rs1465370	7	130013638	G	0.6763	-0.0053	0.0019	0.00527938	-0.0056432	0.00190001	0.00297713	-0.0051981	0.00190001	0.00622238	-0.0052934	0.00190001	0.00533654	-0.00552499	0.00190001	0.00363892	-0.00558778	0.00190001	0.00327239	-0.00522632	0.00190001	0.00594717	-0.0055238	0.00190001	0.00364621
rs10263075	7	130302676	T	0.93078	0.0094	0.0034	0.00569741	0.0114808	0.00340002	0.000733651	0.0111737	0.00340002	0.0010149	0.0110216	0.00340002	0.00118845	0.0118613	0.00340002	0.000485572	0.0117387	0.00340002	0.000555346	0.0113672	0.00340002	0.00082794	0.0118845	0.00340002	0.000473331
rs6945822	7	130362074	T	0.93019	0.0094	0.0034	0.00569741	0.011473	0.00340002	0.000739796	0.0111717	0.00340002	0.00101705	0.0110492	0.00340002	0.00115508	0.0118542	0.00340002	0.000489385	0.0117419	0.00340002	0.000553378	0.0113783	0.00340002	0.000818236	0.01188	0.00340002	0.000475679
rs13238028	7	130408959	G	0.5002	0.0047	0.0017	0.00569741	0.00484836	0.00170001	0.00434499	0.00475608	0.00170001	0.00514711	0.00471544	0.00170001	0.00554099	0.0048432	0.00170001	0.00438668	0.00483094	0.00170001	0.00448712	0.00474591	0.00170001	0.00524319	0.0048395	0.00170001	0.00441682
rs1814	7	130330493	G	0.7665	-0.0055	0.002	0.00595953	-0.00570367	0.00200001	0.00434695	-0.00530257	0.00200001	0.00801891	-0.00559109	0.00200001	0.00518141	-0.00557069	0.00200001	0.00534729	-0.00570474	0.00200001	0.00433965	-0.00540446	0.00200001	0.00688788	-0.00558479	0.00200001	0.00523213
rs10954275	7	130351276	T	0.765	-0.0055	0.002	0.00595953	-0.00570355	0.00200001	0.00434776	-0.0053	0.00200001	0.00804943	-0.00558915	0.00200001	0.00519704	-0.00556942	0.00200001	0.00535778	-0.00570394	0.00200001	0.00434509	-0.00540179	0.00200001	0.00691554	-0.00558348	0.00200001	0.00524278
rs2288080	7	130357518	C	0.767	-0.0055	0.002	0.00595953	-0.00569371	0.00200001	0.0044155	-0.00529669	0.00200001	0.00808903	-0.00558463	0.00200001	0.00523348	-0.00556011	0.00200001	0.00543519	-0.00569401	0.00200001	0.00441344	-0.00539744	0.00200001	0.00696094	-0.00557409	0.00200001	0.00531933
rs6467309	7	130299750	G	0.93072	0.0093	0.0034	0.00623246	0.0113901	0.00340002	0.000808087	0.0110776	0.00340002	0.00112163	0.0109271	0.00340002	0.00130968	0.0117704	0.00340002	0.000536434	0.0116485	0.00340002	0.000612501	0.0112724	0.00340002	0.000915123	0.0117938	0.00340002	0.000522917
rs10248834	7	130327559	G	0.93072	0.0093	0.0034	0.00623246	0.0113799	0.00340002	0.000816829	0.011073	0.00340002	0.00112698	0.0109223	0.00340002	0.00131623	0.0117603	0.00340002	0.000542405	0.0116382	0.00340002	0.000619376	0.011267	0.00340002	0.000920334	0.0117836	0.00340002	0.000528772
rs2129902	7	130296580	A	0.93089	0.0092	0.0034	0.00681232	0.0112823	0.00340002	0.00090563	0.010975	0.00340002	0.00124691	0.0108204	0.00340002	0.00146028	0.0116631	0.00340002	0.000602908	0.0115395	0.00340002	0.000688878	0.0111676	0.00340002	0.0010214	0.0116861	0.00340002	0.000588051
rs10279517	7	130342443	T	0.93048	0.0092	0.0034	0.00681232	0.0112393	0.00340002	0.000947496	0.0109806	0.00340002	0.00123973	0.0108507	0.00340002	0.00141602	0.0116316	0.00340002	0.000623799	0.011514	0.00340002	0.000708002	0.0111852	0.00340002	0.00100274	0.0116577	0.00340002	0.000606455
rs6967801	7	130304531	C	0.7671	-0.0054	0.002	0.00693395	-0.00561826	0.00200001	0.00496773	-0.00522383	0.00200001	0.009004	-0.00550307	0.00200001	0.00593185	-0.005492	0.00200001	0.00603293	-0.00562136	0.00200001	0.0049439	-0.00532465	0.00200001	0.00776058	-0.00550589	0.00200001	0.00590636
rs7788814	7	130488534	T	0.6577	0.0051	0.0019	0.00727013	0.00463552	0.00190001	0.014698	0.00540061	0.00190001	0.00447739	0.0053756	0.00190001	0.00466574	0.00487013	0.00190001	0.0103708	0.00480584	0.00190001	0.0114265	0.00543375	0.00190001	0.00423835	0.00488718	0.00190001	0.0101058
rs10281580	7	130311182	C	0.93078	0.0091	0.0034	0.00744021	0.0111706	0.00340002	0.00101814	0.0108691	0.00340002	0.00138971	0.0107167	0.00340002	0.00162173	0.0115511	0.00340002	0.000680357	0.0114284	0.00340002	0.000775864	0.0110618	0.00340002	0.00114009	0.0115743	0.00340002	0.000663625
rs10272075	7	130314100	G	0.93078	0.0091	0.0034	0.00744021	0.0111706	0.00340002	0.00101814	0.0108691	0.00340002	0.00138971	0.0107167	0.00340002	0.00162173	0.0115511	0.00340002	0.000680357	0.0114284	0.00340002	0.000775864	0.0110618	0.00340002	0.00114009	0.0115743	0.00340002	0.000663625
rs10272206	7	130314194	G	0.93078	0.0091	0.0034	0.00744021	0.0111706	0.00340002	0.00101814	0.0108691	0.00340002	0.00138971	0.0107167	0.00340002	0.00162173	0.0115511	0.00340002	0.000680357	0.0114284	0.00340002	0.000775864	0.0110618	0.00340002	0.00114009	0.0115743	0.00340002	0.000663625
rs6969737	7	130360067	A	0.93037	0.0091	0.0034	0.00744021	0.0111856	0.00340002	0.00100237	0.0108784	0.00340002	0.00137666	0.0107521	0.00340002	0.00156492	0.0115672	0.00340002	0.000668694	0.0114536	0.00340002	0.000755246	0.0110843	0.00340002	0.00111384	0.0115927	0.00340002	0.000650547
rs12154966	7	130391504	T	0.4255	0.0045	0.0017	0.00811952	0.00364969	0.00170001	0.0318038	0.00340917	0.00170001	0.0449219	0.00373014	0.00170001	0.0282216	0.00332629	0.00170001	0.0503906	0.00350599	0.00170001	0.0391754	0.00339352	0.00170001	0.0459143	0.00332496	0.00170001	0.0504824
rs13221321	7	130893842	A	0.5394	0.0045	0.0017	0.00811952	0.00441771	0.00170001	0.0093594	0.0043256	0.00170001	0.0109448	0.00431305	0.00170001	0.0111782	0.00435483	0.00170001	0.0104175	0.00436361	0.00170001	0.0102636	0.00429407	0.00170001	0.0115398	0.0043482	0.00170001	0.010535
rs1035596	7	130310568	C	0.93083	0.0089	0.0034	0.00885383	0.0109713	0.00340001	0.00125162	0.0106697	0.00340001	0.00170029	0.0105162	0.00340001	0.00198152	0.0113519	0.00340001	0.000841431	0.0112287	0.00340001	0.000958074	0.010862	0.00340001	0.00139984	0.011375	0.00340001	0.000821121
rs10248294	7	130333238	C	0.93078	0.0089	0.0034	0.00885383	0.010992	0.00340001	0.00122529	0.010674	0.00340001	0.00169289	0.0105292	0.00340001	0.00195616	0.0113703	0.00340001	0.000825223	0.0112509	0.00340001	0.000936089	0.0108709	0.00340001	0.00138717	0.011394	0.00340001	0.000804769
rs10257888	7	130300192	G	0.93078	0.0094	0.0036	0.00902486	0.0114913	0.00360002	0.00141288	0.0111737	0.00360002	0.0019106	0.0111552	0.00360002	0.00194409	0.0118696	0.00360002	0.00097692	0.0117953	0.00360002	0.0010512	0.0114279	0.00360002	0.00150145	0.0119042	0.00360002	0.000943974
rs1122619	7	130491313	A	0.8357	0.006	0.0023	0.0090888	0.00661521	0.00230001	0.00402536	0.00720118	0.00230001	0.0017425	0.00700466	0.00230001	0.002323	0.00703819	0.00230001	0.00221287	0.00687918	0.00230001	0.00278123	0.00728973	0.00230001	0.00152736	0.00705843	0.00230001	0.0021487
rs11763341	7	130492122	T	0.8347	0.006	0.0023	0.0090888	0.00663408	0.00230001	0.00392197	0.00720258	0.00230001	0.00173891	0.00701365	0.00230001	0.002293	0.00705376	0.00230001	0.00216334	0.00689835	0.00230001	0.00270629	0.00729478	0.00230001	0.00151586	0.00707442	0.00230001	0.00209922
rs7797598	7	130930736	G	0.8891	-0.007	0.0027	0.00952555	-0.0065435	0.00270001	0.0153713	-0.00653789	0.00270001	0.0154595	-0.00660947	0.00270001	0.0143675	-0.00642655	0.00270001	0.0173036	-0.0064745	0.00270001	0.016487	-0.00650199	0.00270001	0.0160342	-0.00642192	0.00270001	0.0173842
rs10954308	7	130898544	A	0.5408	0.0044	0.0017	0.00964691	0.00432329	0.00170001	0.0109874	0.00423067	0.00170001	0.012824	0.00421791	0.00170001	0.0130973	0.00426158	0.00170001	0.012183	0.00427007	0.00170001	0.0120119	0.0041998	0.00170001	0.0134939	0.00425504	0.00170001	0.0123161
rs7806692	7	130489227	C	0.8358	0.0059	0.0023	0.0103111	0.00650575	0.00230001	0.00467556	0.00710729	0.00230001	0.0020008	0.00690019	0.00230001	0.00269918	0.0069335	0.00230001	0.00257359	0.00676958	0.00230001	0.00324748	0.00719193	0.00230001	0.00176651	0.00695321	0.00230001	0.0025018
rs7811176	7	130489971	A	0.8354	0.0059	0.0023	0.0103111	0.00652577	0.00230001	0.00454998	0.00710383	0.00230001	0.00201096	0.00690218	0.00230001	0.00269152	0.00694776	0.00230001	0.00252147	0.00678722	0.00230001	0.00316795	0.00719044	0.00230001	0.00177043	0.00696749	0.00230001	0.00245095
rs12538480	7	130835745	T	0.4282	-0.0043	0.0017	0.0114254	-0.00411305	0.00170001	0.0155448	-0.00428727	0.00170001	0.0116719	-0.00421278	0.00170001	0.0132085	-0.00414613	0.00170001	0.0147324	-0.00411078	0.00170001	0.0156019	-0.00425153	0.00170001	0.0123881	-0.00414213	0.00170001	0.0148285
rs7806539	7	130489160	C	0.8359	0.0058	0.0023	0.0116776	0.00642126	0.00230001	0.0052409	0.00700988	0.00230001	0.00230552	0.00680366	0.00230001	0.00309542	0.00684697	0.00230001	0.0029115	0.00668394	0.00230001	0.00366024	0.00709531	0.00230001	0.00203618	0.00686661	0.00230001	0.00283141
rs715810	7	130922209	A	0.8907	0.0068	0.0027	0.011785	0.00632946	0.00270001	0.0190661	0.00664944	0.00270001	0.0137877	0.00668678	0.00270001	0.013265	0.00635836	0.00270001	0.0185258	0.00636174	0.00270001	0.0184633	0.00664412	0.00270001	0.0138637	0.00636321	0.00270001	0.0184364
rs10278967	7	130922632	G	0.8951	0.0067	0.0027	0.0130838	0.00621417	0.00270001	0.0213613	0.00654061	0.00270001	0.0154166	0.00659389	0.00270001	0.0145992	0.0062422	0.00270001	0.0207822	0.00625136	0.00270001	0.020596	0.00654122	0.00270001	0.015407	0.00624834	0.00270001	0.0206572
rs6970841	7	130925111	C	0.8958	0.0067	0.0027	0.0130838	0.00624023	0.00270001	0.0208225	0.00657149	0.00270001	0.0149381	0.00660948	0.00270001	0.0143673	0.00627699	0.00270001	0.0200824	0.00627896	0.00270001	0.0200436	0.00656972	0.00270001	0.0149651	0.0062826	0.00270001	0.0199716
rs7811523	7	130489915	G	0.8359	0.0057	0.0023	0.0132025	0.00632638	0.00230001	0.00594884	0.00691226	0.00230001	0.00265301	0.00670609	0.00230001	0.00354912	0.00675211	0.00230001	0.00332808	0.00658913	0.00230001	0.00417233	0.00699806	0.00230001	0.00234524	0.00677177	0.00230001	0.00323752
rs7783327	7	130502233	G	0.8354	0.0057	0.0023	0.0132025	0.00631379	0.00230001	0.00604898	0.00690055	0.00230001	0.00269777	0.00670956	0.00230001	0.00353203	0.00673677	0.00230001	0.00340034	0.00657973	0.00230001	0.00422653	0.00699152	0.00230001	0.00236752	0.00675749	0.00230001	0.00330306
rs12539648	7	130828632	A	0.4222	-0.0044	0.0018	0.0145075	-0.00420278	0.00180001	0.0195502	-0.00437501	0.00180001	0.0150757	-0.00428223	0.00180001	0.0173593	-0.00423238	0.00180001	0.0187072	-0.00419118	0.00180001	0.0198895	-0.00432915	0.00180001	0.0161692	-0.00422648	0.00180001	0.0188728
rs10229131	7	130886175	T	0.8939	0.0066	0.0027	0.0145075	0.00592659	0.00270001	0.0281617	0.00606467	0.00270001	0.0246933	0.00616966	0.00270001	0.0223098	0.00582121	0.00270001	0.0310841	0.00587689	0.00270001	0.0295089	0.00603312	0.00270001	0.0254515	0.00582007	0.00270001	0.0311168
rs10250721	7	130887794	A	0.8931	0.0066	0.0027	0.0145075	0.00592153	0.00270001	0.0282963	0.00606289	0.00270001	0.0247356	0.00616479	0.00270001	0.0224157	0.00581638	0.00270001	0.0312238	0.00587088	0.00270001	0.0296757	0.00602967	0.00270001	0.0255355	0.005815	0.00270001	0.0312641
rs1863011	7	130890470	C	0.6163	-0.0044	0.0018	0.0145075	-0.00437663	0.00180001	0.0150384	-0.00438465	0.00180001	0.0148544	-0.00433699	0.00180001	0.0159774	-0.00437446	0.00180001	0.0150886	-0.00435773	0.00180001	0.01548	-0.00436072	0.00180001	0.0154093	-0.00437008	0.00180001	0.0151902
rs4731759	7	130839735	T	0.4316	-0.0041	0.0017	0.0158755	-0.00391575	0.00170001	0.0212577	-0.00407891	0.00170001	0.016424	-0.00400697	0.00170001	0.0184215	-0.00394444	0.00170001	0.0203273	-0.00391099	0.00170001	0.0214157	-0.0040431	0.00170001	0.0173934	-0.00394029	0.00170001	0.0204595
rs6467358	7	130841296	G	0.4303	-0.0041	0.0017	0.0158755	-0.00391574	0.00170001	0.0212582	-0.00407778	0.00170001	0.0164539	-0.00400618	0.00170001	0.0184446	-0.00394391	0.00170001	0.0203442	-0.00391069	0.00170001	0.0214256	-0.00404195	0.00170001	0.0174251	-0.00393975	0.00170001	0.020477
rs10250609	7	130887699	A	0.8937	0.0065	0.0027	0.0160662	0.00581985	0.00270001	0.0311232	0.00596155	0.00270001	0.0272459	0.00606587	0.00270001	0.0246649	0.00571444	0.00270001	0.0343064	0.00576984	0.00270001	0.0326003	0.00592923	0.00270001	0.0280915	0.00571324	0.00270001	0.0343443
rs6966501	7	130924477	G	0.8956	0.0065	0.0027	0.0160662	0.00601546	0.00270001	0.0258845	0.00634254	0.00270001	0.0188197	0.00638686	0.00270001	0.0180058	0.00604411	0.00270001	0.0251852	0.00604994	0.00270001	0.0250448	0.00633937	0.00270001	0.0188792	0.00604952	0.00270001	0.0250549
rs2402997	7	130045683	G	0.4504	-0.0043	0.0018	0.0168994	-0.00417416	0.00180001	0.0203968	-0.00372119	0.00180001	0.0387039	-0.00380915	0.00180001	0.0343287	-0.00393482	0.00180001	0.0288153	-0.00401817	0.00180001	0.0255944	-0.00367546	0.00180001	0.0411597	-0.00392175	0.00180001	0.0293507
rs6960071	7	130891006	T	0.6173	-0.0043	0.0018	0.0168994	-0.00427625	0.00180001	0.0175163	-0.00428041	0.00180001	0.017407	-0.00423487	0.00180001	0.0186379	-0.00427221	0.00180001	0.0176232	-0.00425664	0.00180001	0.0180401	-0.00425681	0.00180001	0.0180356	-0.00426785	0.00180001	0.017739
rs6467367	7	130891923	G	0.6168	-0.0043	0.0018	0.0168994	-0.00427832	0.00180001	0.0174619	-0.00427957	0.00180001	0.0174289	-0.00423767	0.00180001	0.0185601	-0.00427346	0.00180001	0.01759	-0.00425939	0.00180001	0.0179659	-0.0042575	0.00180001	0.0180169	-0.00426936	0.00180001	0.0176989
rs7793668	7	130930402	G	0.8888	-0.0071	0.003	0.0179491	-0.00660572	0.00300001	0.0276724	-0.00661237	0.00300001	0.0275163	-0.00663441	0.00300001	0.0270039	-0.00648493	0.00300001	0.0306465	-0.00651573	0.00300001	0.029863	-0.00655018	0.00300001	0.0290074	-0.00647559	0.00300001	0.0308874
rs207204	7	130523468	G	0.4846	0.004	0.0017	0.0186256	0.0041906	0.00170001	0.0136994	0.00405961	0.00170001	0.0169405	0.00421152	0.00170001	0.013236	0.00417826	0.00170001	0.0139794	0.00423673	0.00170001	0.0126959	0.00413747	0.00170001	0.0149413	0.00419078	0.00170001	0.0136954
rs2164203	7	130853246	C	0.7656	0.0047	0.002	0.0187734	0.00456166	0.00200001	0.022559	0.00462213	0.00200001	0.0208297	0.00458478	0.00200001	0.0218837	0.00455473	0.00200001	0.0227647	0.00454186	0.00200001	0.0231516	0.00459362	0.00200001	0.02163	0.00455064	0.00200001	0.0228873
rs4731757	7	130839278	A	0.4308	-0.0042	0.0018	0.0196307	-0.00401556	0.00180001	0.0256906	-0.00417752	0.00180001	0.0202958	-0.00409417	0.00180001	0.0229342	-0.00404364	0.00180001	0.0246745	-0.00400625	0.00180001	0.0260353	-0.00413631	0.00180001	0.0215652	-0.00403845	0.00180001	0.0248596
rs2398748	7	130922478	G	0.8953	0.0063	0.0027	0.0196307	0.00581376	0.00270001	0.0312999	0.00614048	0.00270001	0.0229513	0.00619398	0.00270001	0.0217871	0.00584181	0.00270001	0.0304929	0.00585104	0.00270001	0.0302312	0.00614117	0.00270001	0.0229359	0.00584797	0.00270001	0.0303181
rs6971279	7	130925218	G	0.8929	0.0065	0.0028	0.0202637	0.00605412	0.00280001	0.0306045	0.00637124	0.00280001	0.0228798	0.00640666	0.00280001	0.0221325	0.00608788	0.00280001	0.0296874	0.0060897	0.00280001	0.0296388	0.00636827	0.00280001	0.0229434	0.00609303	0.00280001	0.0295496
rs6969957	7	130496549	T	0.8354	0.0053	0.0023	0.0212031	0.00590982	0.00230001	0.0101852	0.0065003	0.00230001	0.00471025	0.00630938	0.00230001	0.00608437	0.00633351	0.00230001	0.00589273	0.00617631	0.00230001	0.00724554	0.00659126	0.00230001	0.00416013	0.00635429	0.00230001	0.00573205
rs10279524	7	130923081	G	0.8947	0.0062	0.0027	0.0216589	0.00571392	0.00270001	0.0343227	0.00603397	0.00270001	0.0254305	0.00608712	0.00270001	0.0241658	0.00573896	0.00270001	0.0335422	0.00574873	0.00270001	0.0332416	0.00603354	0.00270001	0.025441	0.00574483	0.00270001	0.0333614
rs12534322	7	130833874	G	0.3646	-0.0039	0.0017	0.0217837	-0.00352321	0.0017	0.0382215	-0.00381801	0.0017	0.0247114	-0.00378148	0.0017	0.0261221	-0.00356405	0.0017	0.0360385	-0.00353911	0.0017	0.0373588	-0.00378927	0.0017	0.0258155	-0.00356367	0.0017	0.0360584
rs207203	7	130523400	C	0.4826	0.0041	0.0018	0.0227398	0.00429062	0.00180001	0.0171409	0.00415962	0.00180001	0.0208389	0.00433626	0.00180001	0.0159952	0.00427828	0.00180001	0.0174628	0.00434559	0.00180001	0.0157693	0.00424872	0.00180001	0.0182556	0.00429295	0.00180001	0.0170807
rs7798131	7	130923831	G	0.2775	-0.0043	0.0019	0.023626	-0.0036189	0.00190001	0.0568222	-0.00397248	0.00190001	0.0365482	-0.00401149	0.00190001	0.0347463	-0.00361045	0.00190001	0.0574028	-0.00362108	0.00190001	0.0566727	-0.00394171	0.00190001	0.0380254	-0.00361186	0.00190001	0.0573054
rs969827	7	130640611	C	0.5458	-0.0038	0.0017	0.025398	-0.00384205	0.0017	0.0238199	-0.00383179	0.0017	0.0241969	-0.00372273	0.0017	0.0285361	-0.00384788	0.0017	0.0236079	-0.00380793	0.0017	0.0250941	-0.00378694	0.0017	0.025907	-0.00383896	0.0017	0.0239327
rs17165295	7	130622564	A	0.8079	-0.0051	0.0023	0.0265964	-0.0047675	0.00230001	0.038189	-0.00505815	0.00230001	0.0278644	-0.00503613	0.00230001	0.0285521	-0.00481753	0.00230001	0.036209	-0.00479608	0.00230001	0.0370469	-0.00504195	0.00230001	0.028369	-0.00481928	0.00230001	0.0361413
rs12533596	7	130627014	G	0.7793	-0.0046	0.0021	0.0284897	-0.00417731	0.00210001	0.0466802	-0.0043666	0.00210001	0.0375871	-0.00442086	0.00210001	0.035277	-0.00415824	0.00210001	0.0476912	-0.00417863	0.00210001	0.0466107	-0.0043567	0.00210001	0.0380223	-0.00416055	0.00210001	0.0475679
rs12665998	7	130408380	T	0.3951	0.0039	0.0018	0.0302603	0.00384859	0.0018	0.0325088	0.00377532	0.0018	0.0359585	0.0038355	0.0018	0.0331034	0.00380209	0.0018	0.0346634	0.00383348	0.0018	0.0331959	0.00378421	0.0018	0.035524	0.00380326	0.0018	0.0346081
rs6968337	7	130635875	C	0.4874	-0.0036	0.0017	0.034205	-0.00364324	0.0017	0.0321067	-0.00360092	0.0017	0.0341597	-0.00354043	0.0017	0.0372879	-0.00363466	0.0017	0.0325143	-0.00361526	0.0017	0.0334516	-0.00357356	0.0017	0.0355454	-0.00362874	0.0017	0.0327979
rs205711	7	130612085	T	0.1659	-0.0048	0.0023	0.0368921	-0.00503794	0.00230001	0.0284949	-0.00504256	0.00230001	0.0283497	-0.00489832	0.00230001	0.0331964	-0.00509968	0.00230001	0.0266062	-0.00503629	0.00230001	0.0285469	-0.00501293	0.00230001	0.0292925	-0.00509285	0.00230001	0.0268096
rs16873924	7	130854036	A	0.8207	0.0048	0.0023	0.0368921	0.00459934	0.00230001	0.0455316	0.00470442	0.00230001	0.0408158	0.00468465	0.00230001	0.0416701	0.00459727	0.00230001	0.045629	0.00458914	0.00230001	0.0460131	0.00468129	0.00230001	0.041817	0.004595	0.00230001	0.0457359
rs6959008	7	130634476	G	0.4884	-0.0033	0.0016	0.0391602	-0.00335948	0.0016	0.0357579	-0.00330403	0.0016	0.0389218	-0.00324643	0.0016	0.0424568	-0.00334894	0.0016	0.0363416	-0.00333113	0.0016	0.0373466	-0.00327845	0.0016	0.0404596	-0.00334314	0.0016	0.0366666
rs10227122	7	130693683	G	0.1689	-0.0048	0.0024	0.0455003	-0.00465439	0.00240001	0.0524618	-0.00478118	0.00240001	0.0463543	-0.0048321	0.00240001	0.0440759	-0.00467607	0.00240001	0.051372	-0.00468838	0.00240001	0.0507621	-0.00480153	0.00240001	0.0454319	-0.00468209	0.00240001	0.0510729
rs1025106	7	130911382	T	0.92072	0.0062	0.0031	0.0455003	0.00563177	0.00310001	0.0692637	0.00604937	0.00310001	0.0510089	0.00606978	0.00310001	0.0502311	0.00568097	0.00310001	0.0668669	0.00567308	0.00310001	0.0672465	0.00603634	0.00310001	0.0515104	0.00568591	0.00310001	0.0666302
rs765965	7	130704375	A	0.8517	0.0051	0.0026	0.0498162	0.00528398	0.00260001	0.042124	0.00538441	0.00260001	0.0383661	0.00534017	0.00260001	0.0399846	0.00537615	0.00260001	0.0386641	0.00534137	0.00260001	0.0399399	0.00540642	0.00260001	0.0375818	0.00538053	0.00260001	0.0385058
rs2293748	7	130629493	T	0.4675	-0.0033	0.0017	0.0522369	-0.00331967	0.0017	0.0508499	-0.00328367	0.0017	0.0534132	-0.0032676	0.0017	0.0545917	-0.00330808	0.0017	0.0516635	-0.00330505	0.0017	0.0518783	-0.00327394	0.0017	0.0541236	-0.00330573	0.0017	0.0518301
rs10249099	7	130929680	C	0.92312	0.0062	0.0032	0.0526843	0.00573479	0.00320001	0.0731138	0.00605891	0.00320001	0.0583041	0.00612137	0.00320001	0.0557576	0.00576692	0.00320001	0.0715203	0.00577862	0.00320001	0.0709473	0.0060664	0.00320001	0.0579935	0.00577425	0.00320001	0.0711609
rs10280181	7	130917808	C	0.92201	0.006	0.0031	0.0529309	0.0053321	0.00310001	0.0854269	0.00585367	0.00310001	0.0589888	0.00587298	0.00310001	0.0581576	0.00540403	0.00310001	0.0812931	0.00538997	0.00310001	0.0820881	0.00584078	0.00310001	0.0595489	0.00541063	0.00310001	0.0809219
rs205717	7	130616949	T	0.1655	-0.0044	0.0023	0.0557425	-0.00462741	0.0023	0.0442292	-0.00463057	0.0023	0.0440842	-0.00448963	0.0023	0.050937	-0.00468584	0.0023	0.0416182	-0.00462428	0.0023	0.0443726	-0.00460066	0.0023	0.0454696	-0.004679	0.0023	0.0419171
rs12530892	7	130854175	C	0.5758	-0.0034	0.0018	0.0589067	-0.00322771	0.0018	0.0729461	-0.00325614	0.0018	0.0704566	-0.00324198	0.0018	0.0716874	-0.00319758	0.0018	0.0756619	-0.00319787	0.0018	0.0756358	-0.00322841	0.0018	0.0728841	-0.00319345	0.0018	0.0760405
rs157899	7	130616878	T	0.8345	0.0043	0.0023	0.0615442	0.00455123	0.0023	0.0478395	0.00453868	0.0023	0.0484572	0.00439151	0.0023	0.0562171	0.00460842	0.0023	0.0451067	0.00454509	0.0023	0.0481407	0.00450714	0.0023	0.0500399	0.00460097	0.0023	0.0454549
rs10276927	7	130917360	G	0.91973	0.0057	0.0031	0.0659579	0.00505743	0.00310001	0.1028	0.00556324	0.00310001	0.0727191	0.00557792	0.00310001	0.0719669	0.00512848	0.00310001	0.0980576	0.00511315	0.00310001	0.0990656	0.00554966	0.00310001	0.0734201	0.00513465	0.00310001	0.097654
rs4311610	7	130944233	T	0.8271	0.0042	0.0023	0.0678372	0.00387894	0.0023	0.0917007	0.00401199	0.0023	0.0811001	0.00402649	0.0023	0.0800072	0.00385953	0.0023	0.0933364	0.00386656	0.0023	0.0927411	0.00399074	0.0023	0.082723	0.00385854	0.0023	0.0934207
rs7790081	7	130822137	G	0.28	-0.0036	0.002	0.0718606	-0.00326703	0.002	0.102362	-0.00356049	0.002	0.0750366	-0.00349132	0.002	0.0808704	-0.00331822	0.002	0.0970937	-0.00327966	0.002	0.101041	-0.0035232	0.002	0.0781371	-0.00331597	0.002	0.0973208
rs157900	7	130617829	A	0.8345	0.0041	0.0023	0.07465	0.00433739	0.0023	0.0593194	0.00433746	0.0023	0.0593152	0.0041961	0.0023	0.0680933	0.0043969	0.0023	0.0559154	0.00433504	0.0023	0.0594575	0.00430838	0.0023	0.06104	0.00439014	0.0023	0.0562941
rs157901	7	130618123	C	0.8345	0.0041	0.0023	0.07465	0.00433191	0.0023	0.0596414	0.00433901	0.0023	0.0592245	0.00419649	0.0023	0.0680679	0.00439327	0.0023	0.0561182	0.00433054	0.0023	0.059722	0.00430963	0.0023	0.0609651	0.00438655	0.0023	0.0564955
rs7798603	7	130653527	C	0.7809	-0.0037	0.0021	0.0780854	-0.00338566	0.0021	0.106914	-0.00351749	0.0021	0.093936	-0.00346312	0.0021	0.0991263	-0.00336738	0.0021	0.108822	-0.0033496	0.0021	0.110702	-0.00346576	0.0021	0.0988698	-0.0033605	0.0021	0.109546
rs6467355	7	130838154	T	0.2791	-0.0033	0.0019	0.082415	-0.00301139	0.0019	0.11298	-0.00329622	0.0019	0.0827669	-0.00324157	0.0019	0.0879919	-0.00306975	0.0019	0.106169	-0.00303513	0.0019	0.110169	-0.00327083	0.0019	0.0851628	-0.00306945	0.0019	0.106202
rs6467359	7	130879325	T	0.5738	-0.0029	0.0017	0.08803	-0.00292298	0.0017	0.0855419	-0.00297338	0.0017	0.0802834	-0.00292448	0.0017	0.0853819	-0.00295186	0.0017	0.0824956	-0.00292818	0.0017	0.0849873	-0.00296202	0.0017	0.0814451	-0.00295012	0.0017	0.0826768
rs12671159	7	130471080	G	0.7441	0.0034	0.002	0.0891309	0.00262787	0.002	0.188869	0.0028804	0.002	0.149811	0.00270714	0.002	0.175875	0.00255025	0.002	0.202265	0.0024996	0.002	0.211373	0.00272472	0.002	0.173084	0.0025271	0.002	0.206392
rs205726	7	130623889	C	0.1618	-0.0039	0.0023	0.0899518	-0.00414692	0.0023	0.0713874	-0.00410447	0.0023	0.0743342	-0.00400368	0.0023	0.0817314	-0.00418931	0.0023	0.0685402	-0.0041458	0.0023	0.0714638	-0.00408894	0.0023	0.075437	-0.00418463	0.0023	0.0688503
rs10254984	7	130941588	G	0.90429	-0.0049	0.0029	0.0910939	-0.0049627	0.0029	0.0870309	-0.00491513	0.0029	0.0901	-0.00487815	0.0029	0.0925459	-0.00495658	0.0029	0.0874205	-0.00494519	0.0029	0.0881503	-0.00490057	0.0029	0.0910571	-0.00495296	0.0029	0.0876522
rs17165131	7	130471615	C	0.7244	0.0032	0.0019	0.092141	0.00215479	0.0019	0.256753	0.00293648	0.0019	0.122222	0.0021819	0.0019	0.250817	0.00225151	0.0019	0.236016	0.0019525	0.0019	0.304124	0.00255453	0.0019	0.17879	0.00219219	0.0019	0.24859
rs205712	7	130612808	G	0.1659	-0.004	0.0024	0.0955807	-0.00424263	0.0024	0.0771007	-0.00424456	0.0024	0.0769669	-0.00410432	0.0024	0.0872416	-0.00430431	0.0024	0.0728993	-0.00424241	0.0024	0.0771166	-0.00421704	0.0024	0.0789015	-0.00429784	0.0024	0.0733314
rs205713	7	130613162	A	0.1659	-0.004	0.0024	0.0955807	-0.00425183	0.0024	0.0764621	-0.00424167	0.0024	0.0771681	-0.00410043	0.0024	0.087542	-0.00431027	0.0024	0.0725037	-0.00424879	0.0024	0.0766729	-0.00421326	0.0024	0.0791698	-0.00430344	0.0024	0.0729571
rs326234	7	130875552	G	0.8455	-0.004	0.0024	0.0955807	-0.00351277	0.0024	0.143289	-0.00398861	0.0024	0.0965294	-0.0039452	0.0024	0.100211	-0.00360899	0.0024	0.132648	-0.00356852	0.0024	0.137047	-0.00396719	0.0024	0.098332	-0.00361254	0.0024	0.132266
rs716128	7	130475799	C	0.7436	0.0033	0.002	0.0989429	0.00246575	0.002	0.217623	0.0027218	0.002	0.173547	0.00255932	0.002	0.200665	0.00237418	0.002	0.235193	0.00233	0.002	0.24402	0.00256234	0.002	0.200134	0.00235066	0.002	0.239864
rs12673358	7	130480244	C	0.7433	0.0033	0.002	0.0989429	0.00245399	0.002	0.219825	0.0027175	0.002	0.174226	0.0025596	0.002	0.200616	0.0023629	0.002	0.237424	0.00232016	0.002	0.246017	0.00255949	0.002	0.200635	0.0023398	0.002	0.242042
rs2895224	7	130886083	T	0.575	-0.0028	0.0017	0.099546	-0.00285904	0.0017	0.0926104	-0.00289018	0.0017	0.0891109	-0.00283598	0.0017	0.0952719	-0.00288812	0.0017	0.0893395	-0.00286277	0.0017	0.0921854	-0.0028789	0.0017	0.0903659	-0.002886	0.0017	0.0895746
rs6467364	7	130887551	T	0.5738	-0.0028	0.0017	0.099546	-0.00286184	0.0017	0.0922909	-0.00289151	0.0017	0.0889645	-0.00283734	0.0017	0.0951133	-0.00289095	0.0017	0.0890265	-0.00286563	0.0017	0.0918612	-0.00288044	0.0017	0.0901941	-0.00288884	0.0017	0.0892598
rs4731707	7	130472445	A	0.7234	0.0031	0.0019	0.102768	0.00198945	0.0019	0.295064	0.00274865	0.0019	0.147993	0.00200417	0.0019	0.291506	0.00205948	0.0019	0.278393	0.00176948	0.0019	0.351697	0.00235829	0.0019	0.214531	0.00199863	0.0019	0.292841
rs17165134	7	130477408	A	0.7428	0.0032	0.002	0.109599	0.00235972	0.002	0.238057	0.00261458	0.002	0.191114	0.00245748	0.002	0.21917	0.0022661	0.002	0.257195	0.00222424	0.002	0.266087	0.0024565	0.002	0.219353	0.00224285	0.002	0.262107
rs1059698	7	130629094	A	0.7593	-0.0032	0.002	0.109599	-0.00298371	0.002	0.135738	-0.00310655	0.002	0.120358	-0.00320868	0.002	0.108639	-0.00298587	0.002	0.135455	-0.00302025	0.002	0.131011	-0.00313913	0.002	0.116517	-0.00299454	0.002	0.134323
rs17165508	7	130937760	T	0.8117	0.0035	0.0022	0.11163	0.00309735	0.0022	0.159166	0.00329871	0.0022	0.133767	0.00330376	0.0022	0.133173	0.00308883	0.0022	0.160315	0.00308946	0.0022	0.16023	0.0032712	0.0022	0.137039	0.0030878	0.0022	0.160455
rs3807139	7	130371325	G	0.1618	-0.0038	0.0024	0.113346	-0.00446606	0.0024	0.0627642	-0.00440255	0.0024	0.0665957	-0.00450956	0.0024	0.060247	-0.00460382	0.0024	0.0550787	-0.0046167	0.0024	0.054402	-0.0045404	0.0024	0.0585135	-0.00462616	0.0024	0.0539096
rs12671934	7	130473747	T	0.7218	0.003	0.0019	0.114348	0.00187527	0.0019	0.32365	0.0026601	0.0019	0.161498	0.0019314	0.0019	0.309378	0.00195351	0.0019	0.303873	0.00166723	0.0019	0.380222	0.00227861	0.0019	0.230424	0.00189471	0.0019	0.31866
rs11761136	7	130479470	T	0.7186	0.003	0.0019	0.114348	0.00187986	0.0019	0.322469	0.0026658	0.0019	0.160602	0.00193183	0.0019	0.309272	0.00195975	0.0019	0.302331	0.00167125	0.0019	0.379072	0.00228275	0.0019	0.229577	0.00190064	0.0019	0.317147
rs10954287	7	130480857	G	0.7187	0.003	0.0019	0.114348	0.00188511	0.0019	0.321119	0.00266572	0.0019	0.160614	0.00193413	0.0019	0.308697	0.00196387	0.0019	0.301315	0.00167651	0.0019	0.377574	0.00228374	0.0019	0.229376	0.00190488	0.0019	0.316068
rs125124	7	130584684	C	0.7046	-0.003	0.0019	0.114348	-0.00227806	0.0019	0.230537	-0.00191696	0.0019	0.313011	-0.00202645	0.0019	0.286174	-0.00193151	0.0019	0.309353	-0.00204171	0.0019	0.282562	-0.00180635	0.0019	0.341751	-0.00191003	0.0019	0.314763
rs205721	7	130617651	C	0.1667	-0.0036	0.0023	0.117532	-0.00382675	0.0023	0.096152	-0.00383434	0.0023	0.0954943	-0.00369386	0.0023	0.108268	-0.00388705	0.0023	0.0910245	-0.00382524	0.0023	0.0962833	-0.00380519	0.0023	0.0980401	-0.0038804	0.0023	0.0915785
rs205724	7	130623257	A	0.1619	-0.0036	0.0023	0.117532	-0.00383106	0.0023	0.0957779	-0.00380804	0.0023	0.0977894	-0.00370555	0.0023	0.107156	-0.00387839	0.0023	0.0917465	-0.00383306	0.0023	0.0956046	-0.00379226	0.0023	0.0991867	-0.00387395	0.0023	0.0921188
rs10254193	7	130931284	G	0.92335	0.005	0.0032	0.11817	0.00452597	0.0032	0.157255	0.00486673	0.0032	0.128297	0.00491624	0.0032	0.124459	0.00456353	0.0032	0.153839	0.00456933	0.0032	0.153317	0.0048695	0.0032	0.12808	0.00457017	0.0032	0.153241
rs205723	7	130621451	G	0.5947	0.0028	0.0018	0.119814	0.00279837	0.0018	0.12003	0.00283071	0.0018	0.115808	0.00281455	0.0018	0.117902	0.0028128	0.0018	0.118132	0.00280382	0.0018	0.11931	0.00282792	0.0018	0.116168	0.00281262	0.0018	0.118154
rs13233443	7	130867206	C	0.6459	-0.0028	0.0018	0.119814	-0.00247516	0.0018	0.169104	-0.00259517	0.0018	0.14937	-0.00255606	0.0018	0.155598	-0.00244883	0.0018	0.173685	-0.0024382	0.0018	0.17556	-0.00254707	0.0018	0.157057	-0.00244257	0.0018	0.174788
rs17165135	7	130477553	A	0.7443	0.0031	0.002	0.121142	0.00225474	0.002	0.259587	0.00251523	0.002	0.208531	0.00236079	0.002	0.237844	0.00216245	0.002	0.279598	0.00212121	0.002	0.28887	0.00235846	0.002	0.238308	0.00213954	0.002	0.284722
rs17687785	7	130641742	G	0.7547	-0.0031	0.002	0.121142	-0.00354255	0.002	0.0765156	-0.00327056	0.002	0.101991	-0.00316777	0.002	0.11322	-0.00352865	0.002	0.0776772	-0.00349835	0.002	0.0802613	-0.0032491	0.002	0.104259	-0.00351934	0.002	0.0784642
rs1487255	7	130943096	G	0.7947	-0.0034	0.0022	0.122236	-0.00340157	0.0022	0.122064	-0.00339304	0.0022	0.123003	-0.00326804	0.0022	0.137419	-0.00339805	0.0022	0.122451	-0.00335416	0.0022	0.127354	-0.00333521	0.0022	0.129519	-0.00338688	0.0022	0.123685
rs10270974	7	130898325	A	0.93604	0.0052	0.0034	0.126162	0.00445546	0.0034	0.190051	0.00481743	0.0034	0.156515	0.00489401	0.0034	0.150034	0.00443496	0.0034	0.192097	0.00446121	0.0034	0.18948	0.00479559	0.0034	0.158402	0.0044385	0.0034	0.191743
rs17165133	7	130476341	A	0.7392	0.003	0.002	0.133614	0.00214495	0.002	0.283506	0.00242501	0.002	0.225319	0.00225203	0.002	0.260161	0.00205919	0.002	0.3032	0.00200981	0.002	0.314943	0.00226126	0.002	0.258211	0.00203521	0.002	0.308865
rs11768266	7	130476429	G	0.7439	0.003	0.002	0.133614	0.00215626	0.002	0.280977	0.00241942	0.002	0.226391	0.00225802	0.002	0.258893	0.00206558	0.002	0.301704	0.00202151	0.002	0.312134	0.0022601	0.002	0.258455	0.0020422	0.002	0.307206
rs10954285	7	130476833	T	0.7423	0.003	0.002	0.133614	0.00216055	0.002	0.280019	0.00241211	0.002	0.227797	0.00225186	0.002	0.260196	0.00206562	0.002	0.301692	0.00202294	0.002	0.311792	0.00225224	0.002	0.260116	0.002042	0.002	0.307255
rs17165458	7	130831509	C	0.7547	0.003	0.002	0.133614	0.00271585	0.002	0.174488	0.00296854	0.002	0.137737	0.00294844	0.002	0.140423	0.00276058	0.002	0.167498	0.00274135	0.002	0.170476	0.00295475	0.002	0.139576	0.00276213	0.002	0.167259
rs892707	7	130842318	T	0.2758	-0.003	0.002	0.133614	-0.00269935	0.002	0.177121	-0.00300336	0.002	0.13318	-0.0029461	0.002	0.140737	-0.00276349	0.002	0.16705	-0.00272657	0.002	0.172793	-0.00297784	0.002	0.136509	-0.00276344	0.002	0.167058
rs17813243	7	130864159	A	0.6477	-0.0027	0.0018	0.133614	-0.00238059	0.0018	0.185985	-0.00249883	0.0018	0.165064	-0.00245966	0.0018	0.17179	-0.00235481	0.0018	0.190797	-0.00234407	0.0018	0.192827	-0.00245124	0.0018	0.173261	-0.0023486	0.0018	0.191969
rs6943595	7	130957256	A	0.6482	0.0027	0.0018	0.133614	0.00248024	0.0018	0.16823	0.00266007	0.0018	0.139457	0.00276996	0.0018	0.123837	0.00250768	0.0018	0.163573	0.00253923	0.0018	0.158339	0.0027041	0.0018	0.133026	0.00251919	0.0018	0.161649
rs11973198	7	130620130	G	0.9306	0.0052	0.0035	0.137355	0.00537495	0.0035	0.124612	0.00561085	0.0035	0.108913	0.00520221	0.0035	0.137188	0.00552701	0.0035	0.114303	0.00534869	0.0035	0.126464	0.00548597	0.0035	0.117017	0.00550479	0.0035	0.115766
rs1586431	7	130939220	T	0.8857	0.0041	0.0028	0.143116	0.00351749	0.0028	0.209028	0.00386306	0.0028	0.167691	0.00381126	0.0028	0.173462	0.00353006	0.0028	0.207404	0.00350435	0.0028	0.210733	0.00380443	0.0028	0.174234	0.00352556	0.0028	0.207985
rs6974804	7	130783121	C	0.139	0.0038	0.0026	0.143868	0.00421253	0.0026	0.105188	0.00395371	0.0026	0.128346	0.00399764	0.0026	0.124158	0.00419716	0.0026	0.106464	0.00421939	0.0026	0.104623	0.00399643	0.0026	0.124272	0.00420043	0.0026	0.106192
rs10246495	7	130828889	C	0.8675	0.0038	0.0026	0.143868	0.00393975	0.0026	0.1297	0.00381029	0.0026	0.142786	0.0037347	0.0026	0.150882	0.00391538	0.0026	0.13209	0.00389481	0.0026	0.134133	0.00377747	0.0026	0.14626	0.00390697	0.0026	0.132922
rs157902	7	130619198	T	0.8433	0.0035	0.0024	0.144749	0.0037546	0.0024	0.11772	0.00375427	0.0024	0.117752	0.00367053	0.0024	0.126169	0.00381825	0.0024	0.111624	0.00377619	0.0024	0.115624	0.00375386	0.0024	0.117792	0.00381688	0.0024	0.111753
rs11972315	7	130335560	A	0.8953	-0.0042	0.0029	0.14754	-0.00449052	0.0029	0.121513	-0.00391513	0.0029	0.177001	-0.003705	0.0029	0.201396	-0.00429934	0.0029	0.138199	-0.00426867	0.0029	0.141033	-0.00377746	0.0029	0.192722	-0.00426523	0.0029	0.141354
rs1588770	7	130693823	A	0.90271	0.0043	0.003	0.151763	0.0047831	0.003	0.110854	0.00469642	0.003	0.117472	0.00480348	0.003	0.109341	0.00486438	0.003	0.104919	0.00488836	0.003	0.103217	0.00480377	0.003	0.10932	0.00488155	0.003	0.103698
rs10128	7	130151694	T	0.8959	-0.0041	0.0029	0.157423	-0.00453718	0.0029	0.11769	-0.00369089	0.0029	0.203117	-0.00348941	0.0029	0.228882	-0.00425847	0.0029	0.141985	-0.00425135	0.0029	0.142654	-0.00353875	0.0029	0.222367	-0.00421789	0.0029	0.145824
rs17164851	7	130003487	G	0.8171	0.0032	0.0023	0.164133	0.00331583	0.0023	0.149397	0.00335117	0.0023	0.145108	0.00290692	0.0023	0.206275	0.00336107	0.0023	0.143924	0.00319316	0.0023	0.165036	0.00317166	0.0023	0.1679	0.00332649	0.0023	0.148094
rs205725	7	130623437	C	0.1	-0.004	0.0029	0.167799	-0.00429139	0.0029	0.13893	-0.00398574	0.0029	0.16932	-0.0040794	0.0029	0.15952	-0.00422418	0.0029	0.145223	-0.00427472	0.0029	0.140471	-0.00402619	0.0029	0.165033	-0.00422711	0.0029	0.144944
rs2048672	7	130653851	C	0.7083	-0.0026	0.0019	0.17118	-0.00229446	0.0019	0.227196	-0.00233204	0.0019	0.219676	-0.00236959	0.0019	0.212341	-0.00223515	0.0019	0.239438	-0.00225935	0.0019	0.234388	-0.00230943	0.0019	0.224179	-0.00223277	0.0019	0.239937
rs290794	7	130416394	G	0.7975	-0.003	0.0022	0.172682	-0.00445795	0.0022	0.0427301	-0.00344551	0.0022	0.117316	-0.00380117	0.0022	0.0840232	-0.00435879	0.0022	0.0475616	-0.00451889	0.0022	0.0399719	-0.00367311	0.0022	0.0949994	-0.00438395	0.0022	0.0462941
rs6979302	7	130489853	C	0.8388	0.0034	0.0025	0.17383	0.00166672	0.0025	0.504972	0.00251185	0.0025	0.315023	0.00254891	0.0025	0.307936	0.00162014	0.0025	0.516949	0.00163051	0.0025	0.514271	0.00239718	0.0025	0.337623	0.00161617	0.0025	0.517977
rs17814135	7	130908112	C	0.8096	-0.0031	0.0023	0.177714	-0.00291719	0.0023	0.204675	-0.00287934	0.0023	0.210612	-0.0028261	0.0023	0.21917	-0.00285402	0.0023	0.214651	-0.00284756	0.0023	0.215691	-0.00282247	0.0023	0.219762	-0.00284364	0.0023	0.216323
rs12112661	7	130834574	C	0.9358	-0.0048	0.0036	0.182422	-0.00415053	0.0036	0.248942	-0.00455704	0.0036	0.205569	-0.00467856	0.0036	0.193738	-0.00417429	0.0036	0.246243	-0.00420754	0.0036	0.2425	-0.0045763	0.0036	0.20366	-0.0041857	0.0036	0.244954
rs3857856	7	130384708	G	0.1066	0.0037	0.0028	0.186359	0.00432105	0.0028	0.122774	0.0042475	0.0028	0.129276	0.00394955	0.0028	0.158377	0.00444293	0.0028	0.112567	0.00431423	0.0028	0.123367	0.00419316	0.0028	0.134248	0.00442858	0.0028	0.113733
rs7800081	7	130919350	A	0.2009	-0.0029	0.0022	0.187443	-0.00237091	0.0022	0.281174	-0.0025518	0.0022	0.246087	-0.00256828	0.0022	0.243049	-0.00232132	0.0022	0.291358	-0.00233415	0.0022	0.288701	-0.00250773	0.0022	0.254337	-0.00231753	0.0022	0.292147
rs7792497	7	130834716	C	0.7581	0.0026	0.002	0.193601	0.0023228	0.002	0.245479	0.00256317	0.002	0.199989	0.00254254	0.002	0.203633	0.00236362	0.002	0.237282	0.00234512	0.002	0.240972	0.00254834	0.002	0.202604	0.0023648	0.002	0.237047
rs11979508	7	130330758	C	0.8953	-0.0036	0.0028	0.198543	-0.00391638	0.0028	0.161901	-0.00333568	0.0028	0.23353	-0.00315399	0.0028	0.259986	-0.00372925	0.0028	0.182901	-0.00370805	0.0028	0.185403	-0.00321397	0.0028	0.251032	-0.003698	0.0028	0.186596
rs3847102	7	130384612	A	0.1066	0.0036	0.0028	0.198543	0.00420856	0.0028	0.132825	0.00413948	0.0028	0.139304	0.00384349	0.0028	0.169854	0.00432935	0.0028	0.122057	0.0042015	0.0028	0.133476	0.00408485	0.0028	0.1446	0.00431506	0.0028	0.123294
rs12112721	7	130835547	G	0.93288	-0.0046	0.0036	0.201328	-0.00395296	0.0036	0.272185	-0.00435675	0.0036	0.226199	-0.00447085	0.0036	0.214273	-0.00397608	0.0036	0.269391	-0.00400684	0.0036	0.265704	-0.00437258	0.0036	0.224516	-0.00398679	0.0036	0.268103
rs6467368	7	130919758	G	0.2011	-0.0028	0.0022	0.203115	-0.00227545	0.0022	0.300999	-0.00245403	0.0022	0.264651	-0.00247044	0.0022	0.261469	-0.00222594	0.0022	0.311639	-0.00223876	0.0022	0.30886	-0.00241026	0.0022	0.273267	-0.00222216	0.0022	0.312461
rs10954302	7	130788445	T	0.1378	0.0033	0.0026	0.204359	0.00372028	0.0026	0.152465	0.00345495	0.0026	0.183905	0.00350558	0.0026	0.177562	0.00370387	0.0026	0.154284	0.00372878	0.0026	0.15153	0.0035009	0.0026	0.178141	0.00370764	0.0026	0.153864
rs10265693	7	130720805	A	0.90055	0.0038	0.003	0.205275	0.00315661	0.003	0.292706	0.00337979	0.003	0.259913	0.00316769	0.003	0.291015	0.00309779	0.003	0.301793	0.00303009	0.003	0.312482	0.00322118	0.003	0.282945	0.0030731	0.003	0.305662
rs157931	7	130582724	C	0.6973	-0.0024	0.0019	0.206532	-0.00163844	0.0019	0.388504	-0.00132519	0.0019	0.485511	-0.00141855	0.0019	0.455301	-0.00130391	0.0019	0.492545	-0.00140539	0.0019	0.459495	-0.00120847	0.0019	0.524752	-0.00128198	0.0019	0.499848
rs157936	7	130585623	T	0.6989	-0.0024	0.0019	0.206532	-0.00171982	0.0019	0.365376	-0.00135127	0.0019	0.476962	-0.00145862	0.0019	0.442668	-0.00138031	0.0019	0.467544	-0.00148851	0.0019	0.433376	-0.00124478	0.0019	0.512374	-0.00135933	0.0019	0.474338
rs11761863	7	130393780	C	0.109	0.0035	0.0028	0.2113	0.00399467	0.0028	0.153676	0.00396277	0.0028	0.156988	0.00365474	0.0028	0.191802	0.00410398	0.0028	0.142728	0.0039735	0.0028	0.155868	0.00389131	0.0028	0.164604	0.00408745	0.0028	0.144344
rs12234702	7	130709113	C	0.90938	0.004	0.0032	0.2113	0.0044356	0.0032	0.165709	0.00442179	0.0032	0.167031	0.00449371	0.0032	0.160234	0.00453841	0.0032	0.156117	0.00454472	0.0032	0.155543	0.00451693	0.0032	0.158086	0.00455428	0.0032	0.154675
rs10954311	7	130943873	T	0.8545	0.003	0.0024	0.2113	0.00281259	0.0024	0.241233	0.0028465	0.0024	0.235606	0.00285659	0.0024	0.23395	0.00278119	0.0024	0.246526	0.00279031	0.0024	0.244981	0.00282836	0.0024	0.238604	0.00277903	0.0024	0.246893
rs6948232	7	130006327	A	0.787	0.0026	0.0021	0.215681	0.00287895	0.0021	0.170398	0.0026399	0.0021	0.208719	0.00235205	0.0021	0.262704	0.00283918	0.0021	0.176379	0.00274719	0.0021	0.19081	0.00251499	0.0021	0.231067	0.00281124	0.0021	0.180674
rs290805	7	130419958	C	0.7986	-0.0027	0.0022	0.21972	-0.0041646	0.0022	0.0583582	-0.00316416	0.0022	0.150362	-0.00350781	0.0022	0.110834	-0.0040726	0.0022	0.0641433	-0.00422688	0.0022	0.0546928	-0.00338906	0.0022	0.123443	-0.00409734	0.0022	0.0625427
rs4731714	7	130550812	T	0.6358	-0.0022	0.0018	0.221624	-0.00270862	0.0018	0.132379	-0.00214177	0.0018	0.234096	-0.00235655	0.0018	0.190468	-0.00257601	0.0018	0.152397	-0.00268594	0.0018	0.13565	-0.00223076	0.0018	0.215231	-0.00258429	0.0018	0.151083
rs11973477	7	130908819	A	0.8834	-0.0034	0.0028	0.224639	-0.00347921	0.0028	0.214025	-0.00343005	0.0028	0.220569	-0.0034921	0.0028	0.212333	-0.0034765	0.0028	0.214382	-0.00349988	0.0028	0.211316	-0.0034627	0.0028	0.216207	-0.00348181	0.0028	0.213682
rs350650	7	130717723	C	0.93095	0.0043	0.0036	0.232304	0.00442068	0.0036	0.21946	0.00472723	0.0036	0.189143	0.00475777	0.0036	0.186301	0.00459155	0.0036	0.202157	0.00456564	0.0036	0.204715	0.00480437	0.0036	0.182025	0.00460906	0.0036	0.200442
rs1541959	7	130821973	G	0.8756	0.0031	0.0026	0.233141	0.00287023	0.0026	0.269622	0.00278946	0.0026	0.28333	0.00294339	0.0026	0.257604	0.0027756	0.0026	0.285728	0.00284978	0.0026	0.273049	0.00281343	0.0026	0.279213	0.00278047	0.0026	0.284884
rs4537231	7	130007459	G	0.7875	0.0025	0.0021	0.233859	0.00277582	0.0021	0.186228	0.00252607	0.0021	0.229018	0.00224419	0.0021	0.285222	0.00273036	0.0021	0.193543	0.00264174	0.0021	0.208402	0.00240183	0.0021	0.252736	0.00270244	0.0021	0.198137
rs157930	7	130582285	C	0.6981	-0.0022	0.0019	0.246907	-0.0014377	0.0019	0.449239	-0.00112561	0.0019	0.553564	-0.00122022	0.0019	0.520729	-0.00110352	0.0019	0.561376	-0.00120536	0.0019	0.525819	-0.00100953	0.0019	0.595191	-0.00108173	0.0019	0.56913
rs6949315	7	130006808	G	0.7838	0.0024	0.0021	0.253098	0.00267446	0.0021	0.202822	0.00248019	0.0021	0.237586	0.00221661	0.0021	0.291183	0.0026541	0.0021	0.206281	0.00256648	0.0021	0.221658	0.00237228	0.0021	0.258622	0.00262993	0.0021	0.210443
rs12154262	7	130460252	A	0.91324	0.0034	0.003	0.257074	-0.0016756	0.003	0.576481	0.00618875	0.003	0.0391206	0.00630823	0.003	0.0354882	0.000660543	0.003	0.82573	0.000148632	0.003	0.960486	0.00665598	0.003	0.02651	0.000861544	0.003	0.773973
rs6967528	7	130910244	T	0.91195	-0.0035	0.0031	0.258884	-0.00344528	0.0031	0.266405	-0.00350442	0.0031	0.258283	-0.00354863	0.0031	0.252325	-0.0034587	0.0031	0.264546	-0.00347112	0.0031	0.262835	-0.00352517	0.0031	0.255475	-0.0034636	0.0031	0.263871
rs205770	7	130635455	C	0.1082	-0.0031	0.0028	0.268232	-0.00340762	0.0028	0.223601	-0.00311139	0.0028	0.266478	-0.00321057	0.0028	0.251533	-0.0033488	0.0028	0.231697	-0.00339958	0.0028	0.224696	-0.00315815	0.0028	0.259358	-0.00335296	0.0028	0.231117
rs17688449	7	130668586	C	0.7301	0.0022	0.002	0.271332	0.0019794	0.002	0.32232	0.00195519	0.002	0.328274	0.00193578	0.002	0.333098	0.00191302	0.002	0.338814	0.00191907	0.002	0.337289	0.00191012	0.002	0.339547	0.00190524	0.002	0.340782
rs17164847	7	130003458	A	0.7883	0.0023	0.0021	0.273412	0.00257524	0.0021	0.220084	0.00233794	0.0021	0.265578	0.00204401	0.0021	0.330386	0.00253534	0.0021	0.227315	0.00244119	0.0021	0.245045	0.00220998	0.0021	0.29263	0.00250685	0.0021	0.23258
rs13239658	7	130047666	C	0.8098	-0.0024	0.0022	0.275313	-0.00228074	0.0022	0.299876	-0.00190925	0.0022	0.385481	-0.00170229	0.0022	0.439067	-0.00208043	0.0022	0.344327	-0.0020498	0.0022	0.351477	-0.00174253	0.0022	0.428326	-0.00204505	0.0022	0.352594
rs11973495	7	130052404	C	0.8093	-0.0024	0.0022	0.275313	-0.00227254	0.0022	0.301617	-0.00190224	0.0022	0.387229	-0.00169171	0.0022	0.441917	-0.00207072	0.0022	0.346584	-0.00203909	0.0022	0.354	-0.00173286	0.0022	0.430894	-0.00203489	0.0022	0.354993
rs9690297	7	130819754	C	0.8579	0.0027	0.0025	0.280142	0.00260485	0.0025	0.297439	0.0025717	0.0025	0.30363	0.00265064	0.0025	0.289027	0.0025658	0.0025	0.30474	0.00260192	0.0025	0.297983	0.00258858	0.0025	0.300467	0.00256915	0.0025	0.304109
rs205769	7	130634912	T	0.1075	-0.003	0.0028	0.283977	-0.00333541	0.0028	0.233567	-0.00300286	0.0028	0.283519	-0.00311148	0.0028	0.266464	-0.00326689	0.0028	0.243313	-0.0033234	0.0028	0.235256	-0.00305264	0.0028	0.275612	-0.0032711	0.0028	0.242706
rs17790362	7	130556667	A	0.6361	-0.0019	0.0018	0.291171	-0.00241207	0.0018	0.180232	-0.00184202	0.0018	0.306144	-0.00206203	0.0018	0.251972	-0.00227886	0.0018	0.205501	-0.00239082	0.0018	0.184102	-0.00193342	0.0018	0.282767	-0.00228755	0.0018	0.203778
rs11772922	7	130008065	G	0.7834	0.0022	0.0021	0.294814	0.00247377	0.0021	0.238802	0.00225607	0.0021	0.28268	0.00200359	0.0021	0.340039	0.00244249	0.0021	0.244792	0.00236124	0.0021	0.260843	0.00214963	0.0021	0.306009	0.00241835	0.0021	0.249487
rs1439794	7	130834659	G	0.7897	0.0023	0.0022	0.295813	0.00208304	0.0022	0.343722	0.00224527	0.0022	0.307454	0.00217043	0.0022	0.32386	0.0021031	0.0022	0.339094	0.00207027	0.0022	0.346688	0.00220315	0.0022	0.316617	0.00209791	0.0022	0.340289
rs968404	7	130022041	C	0.8461	0.0025	0.0024	0.297566	0.00293428	0.0024	0.221474	0.00321046	0.0024	0.180997	0.00277035	0.0024	0.248372	0.0031698	0.0024	0.186585	0.00296377	0.0024	0.216867	0.00311564	0.0024	0.194224	0.00315246	0.0024	0.189006
rs290796	7	130415672	T	0.1016	0.0031	0.003	0.301448	0.00341332	0.003	0.255215	0.00381038	0.003	0.204039	0.00358543	0.003	0.23203	0.00367399	0.003	0.220702	0.00353839	0.003	0.238214	0.00381334	0.003	0.203689	0.00367731	0.003	0.220286
rs6964569	7	130009204	G	0.789	0.0021	0.0021	0.317311	0.00230908	0.0021	0.271523	0.00208816	0.0021	0.320047	0.00181497	0.0021	0.387438	0.00226012	0.0021	0.281817	0.00217488	0.0021	0.300363	0.00196225	0.0021	0.350094	0.00223254	0.0021	0.287731
rs17186278	7	130538782	C	0.7335	-0.002	0.002	0.317311	-0.00184885	0.002	0.355265	-0.00163753	0.002	0.412921	-0.00182949	0.002	0.360327	-0.00171403	0.002	0.391437	-0.00181127	0.002	0.365128	-0.00167109	0.002	0.40341	-0.00171891	0.002	0.390089
rs157907	7	130563437	G	0.2893	0.0019	0.0019	0.317311	0.00190864	0.0019	0.315115	0.0017944	0.0019	0.344954	0.0016782	0.0019	0.377095	0.0018584	0.0019	0.328023	0.00182802	0.0019	0.33599	0.00172596	0.0019	0.363668	0.001844	0.0019	0.331785
rs6979517	7	130938942	C	0.92312	0.0031	0.0031	0.317311	0.00266062	0.0031	0.390746	0.00302277	0.0031	0.329516	0.00303766	0.0031	0.327141	0.00271667	0.0031	0.380842	0.00270627	0.0031	0.382668	0.0030181	0.0031	0.330264	0.00272195	0.0031	0.379917
rs157896	7	130612372	C	0.90254	0.0028	0.0029	0.334286	0.00308333	0.0029	0.287683	0.00282762	0.0029	0.32954	0.00293964	0.0029	0.310741	0.00303701	0.0029	0.294986	0.00308944	0.0029	0.28673	0.00288262	0.0029	0.32022	0.00304332	0.0029	0.293984
rs7804963	7	130406287	C	0.8707	-0.0025	0.0026	0.336281	-0.00248207	0.0026	0.339758	-0.00257442	0.0026	0.322094	-0.00242656	0.0026	0.350669	-0.00251995	0.0026	0.33244	-0.0024586	0.0026	0.344346	-0.00251825	0.0026	0.332767	-0.00251029	0.0026	0.334296
rs12112550	7	130119936	C	0.8404	-0.0023	0.0024	0.337895	-0.00281048	0.0024	0.241586	-0.0017183	0.0024	0.474016	-0.00227053	0.0024	0.344121	-0.00243733	0.0024	0.309841	-0.00272102	0.0024	0.256896	-0.00188314	0.0024	0.432665	-0.00245439	0.0024	0.306467
rs7782452	7	130779890	C	0.8382	-0.0023	0.0024	0.337895	-0.00210935	0.0024	0.379458	-0.00214523	0.0024	0.371404	-0.00205552	0.0024	0.391739	-0.00207804	0.0024	0.386572	-0.00205144	0.0024	0.392679	-0.00208155	0.0024	0.385772	-0.0020672	0.0024	0.389054
rs326226	7	130867682	G	0.7226	0.0018	0.0019	0.343451	0.00128995	0.0019	0.497189	0.00146519	0.0019	0.440616	0.00149289	0.0019	0.432023	0.00124254	0.0019	0.513132	0.00125904	0.0019	0.507553	0.00142821	0.0019	0.452239	0.00123995	0.0019	0.514011
rs326227	7	130867954	A	0.7228	0.0018	0.0019	0.343451	0.00128667	0.0019	0.498284	0.00146377	0.0019	0.441058	0.00149199	0.0019	0.432301	0.00123929	0.0019	0.514233	0.00125594	0.0019	0.508597	0.00142681	0.0019	0.45268	0.00123675	0.0019	0.515099
rs2287371	7	130080812	T	0.5999	0.0017	0.0018	0.344943	0.00205247	0.0018	0.254177	0.00137885	0.0018	0.44366	0.00195538	0.0018	0.277337	0.00183175	0.0018	0.308849	0.00208925	0.0018	0.245765	0.00159331	0.0018	0.376065	0.00186368	0.0018	0.300491
rs17186418	7	130555883	G	0.642	-0.0017	0.0018	0.344943	-0.00218437	0.0018	0.224924	-0.00165378	0.0018	0.358217	-0.00182903	0.0018	0.309567	-0.00206232	0.0018	0.251905	-0.0021556	0.0018	0.23109	-0.00172658	0.0018	0.337451	-0.00206802	0.0018	0.250597
rs205740	7	130662724	G	0.3852	0.0017	0.0018	0.344943	0.00138086	0.0018	0.442996	0.00162277	0.0018	0.367302	0.00160452	0.0018	0.372714	0.00141187	0.0018	0.432821	0.00139608	0.0018	0.437987	0.00160304	0.0018	0.373155	0.00141235	0.0018	0.432665
rs12532963	7	130552497	T	0.5845	-0.0016	0.0017	0.346614	-0.00241809	0.0017	0.154909	-0.00203786	0.0017	0.230628	-0.00215334	0.0017	0.205273	-0.00244864	0.0017	0.149761	-0.00248938	0.0017	0.143101	-0.00215518	0.0017	0.204887	-0.00246282	0.0017	0.147417
rs157897	7	130614253	C	0.90254	0.0027	0.0029	0.351836	0.00299103	0.0029	0.302358	0.00273077	0.0029	0.346374	0.00284209	0.0029	0.32707	0.00294456	0.0029	0.309932	0.00299682	0.0029	0.301423	0.00278592	0.0029	0.336722	0.0029508	0.0029	0.308907
rs205722	7	130620481	A	0.09664	-0.0027	0.0029	0.351836	-0.00294961	0.0029	0.309103	-0.00267991	0.0029	0.35543	-0.00279592	0.0029	0.334991	-0.00288842	0.0029	0.319247	-0.0029453	0.0029	0.309811	-0.00272966	0.0029	0.346571	-0.00289374	0.0029	0.318356
rs7801167	7	130764475	G	0.7867	-0.0019	0.0021	0.365592	-0.00183643	0.0021	0.381851	-0.00191502	0.0021	0.361813	-0.00183661	0.0021	0.381804	-0.00185656	0.0021	0.376656	-0.0018236	0.0021	0.385185	-0.00188161	0.0021	0.370249	-0.00185134	0.0021	0.377999
rs205720	7	130617193	A	0.8989	0.0026	0.0029	0.369958	0.0028787	0.0029	0.320877	0.00263028	0.0029	0.364411	0.00274443	0.0029	0.343967	0.00283457	0.0029	0.328353	0.00288724	0.0029	0.319445	0.00268664	0.0029	0.354224	0.00284124	0.0029	0.327216
rs17165346	7	130674154	T	0.7108	-0.0017	0.0019	0.370928	-0.00143118	0.0019	0.451297	-0.00155474	0.0019	0.413196	-0.00148266	0.0019	0.435188	-0.00142051	0.0019	0.454679	-0.00139506	0.0019	0.462801	-0.00150047	0.0019	0.42969	-0.00141282	0.0019	0.457123
rs17164973	7	130079834	C	0.6103	0.0016	0.0018	0.374063	0.0018579	0.0018	0.301993	0.00119857	0.0018	0.505491	0.00177524	0.0018	0.324013	0.00162005	0.0018	0.368107	0.00188066	0.0018	0.29611	0.00140121	0.0018	0.436305	0.00165035	0.0018	0.359216
rs10258793	7	130405722	C	0.8685	-0.0023	0.0026	0.376364	-0.00237322	0.0026	0.36136	-0.00233041	0.0026	0.370086	-0.00217689	0.0026	0.402443	-0.00237193	0.0026	0.361621	-0.0023179	0.0026	0.372661	-0.00226514	0.0026	0.38364	-0.00235859	0.0026	0.364327
rs9690314	7	130819783	G	0.8576	0.0022	0.0025	0.378859	0.00215117	0.0025	0.389531	0.00209844	0.0025	0.401258	0.00217634	0.0025	0.384008	0.00211475	0.0025	0.397609	0.00215026	0.0025	0.389731	0.00211881	0.0025	0.396704	0.00211832	0.0025	0.396813
rs10260568	7	130937777	G	0.92207	0.0027	0.0031	0.383772	0.00227292	0.0031	0.463437	0.00262772	0.0031	0.396631	0.00264157	0.0031	0.394147	0.00232868	0.0031	0.45254	0.00231806	0.0031	0.454603	0.00262332	0.0031	0.397424	0.00233387	0.0031	0.451534
rs10226063	7	130940227	T	0.92312	0.0027	0.0031	0.383772	0.00226062	0.0031	0.465859	0.00262277	0.0031	0.397521	0.00263766	0.0031	0.394849	0.00231667	0.0031	0.454874	0.00230627	0.0031	0.456901	0.0026181	0.0031	0.398362	0.00232195	0.0031	0.453847
rs1900517	7	130550071	A	0.8051	-0.0019	0.0022	0.387788	-0.000791473	0.0022	0.719026	-0.00145347	0.0022	0.508826	-0.00124232	0.0022	0.572285	-0.000817417	0.0022	0.710226	-0.000727793	0.0022	0.740784	-0.00129139	0.0022	0.557207	-0.00079921	0.0022	0.716398
rs4728203	7	130748468	C	0.2108	0.0018	0.0021	0.391366	0.00171699	0.0021	0.413578	0.00180948	0.0021	0.388876	0.00173021	0.0021	0.40999	0.00173862	0.0021	0.407719	0.00170488	0.0021	0.416879	0.00177486	0.0021	0.398015	0.00173342	0.0021	0.409123
rs10954301	7	130762771	C	0.2127	0.0018	0.0021	0.391366	0.00173307	0.0021	0.409218	0.00180467	0.0021	0.390137	0.00173254	0.0021	0.409361	0.00174915	0.0021	0.404886	0.0017193	0.0021	0.412948	0.00177258	0.0021	0.398621	0.00174412	0.0021	0.406237
rs7783273	7	130567374	C	0.8926	0.0023	0.0027	0.394296	0.00244783	0.0027	0.364616	0.00168261	0.0027	0.533161	0.00191983	0.0027	0.477055	0.00213381	0.0027	0.429352	0.00228909	0.0027	0.396543	0.001699	0.0027	0.52918	0.00212785	0.0027	0.430643
rs350628	7	130724359	A	0.05642	-0.0033	0.0039	0.397467	-0.00374401	0.0039	0.337054	-0.00397261	0.0039	0.308384	-0.00411155	0.0039	0.291771	-0.00396014	0.0039	0.309906	-0.00396543	0.0039	0.30926	-0.00413535	0.0039	0.288987	-0.00399155	0.0039	0.306083
rs17133198	7	130817756	T	0.4409	0.0015	0.0018	0.404657	0.00170036	0.0018	0.344842	0.00156068	0.0018	0.385916	0.00157093	0.0018	0.382807	0.00168648	0.0018	0.348793	0.00169473	0.0018	0.34644	0.00157432	0.0018	0.381778	0.00168655	0.0018	0.348771
rs6949271	7	130553262	T	0.5861	-0.0014	0.0017	0.410207	-0.00223592	0.0017	0.188426	-0.00184679	0.0017	0.277326	-0.00196263	0.0017	0.2483	-0.00226685	0.0017	0.182387	-0.00230778	0.0017	0.174618	-0.00196559	0.0017	0.247588	-0.00228113	0.0017	0.179648
rs10267775	7	130935899	T	0.92592	0.0025	0.0031	0.419982	0.0020498	0.0031	0.508467	0.00242262	0.0031	0.434514	0.00245187	0.0031	0.428987	0.00210804	0.0031	0.496497	0.00210221	0.0031	0.497689	0.00242445	0.0031	0.434166	0.00211473	0.0031	0.49513
rs4731700	7	130396542	G	0.06127	-0.0029	0.0036	0.420499	-0.00310757	0.0036	0.388019	-0.00311161	0.0036	0.387403	-0.00313724	0.0036	0.383505	-0.00316144	0.0036	0.379848	-0.00316027	0.0036	0.380023	-0.00315459	0.0036	0.38088	-0.00316866	0.0036	0.37876
rs11972183	7	130406015	A	0.93914	0.0029	0.0036	0.420499	0.0030831	0.0036	0.391767	0.00309925	0.0036	0.389291	0.00308284	0.0036	0.391807	0.00313639	0.0036	0.383634	0.00312015	0.0036	0.386102	0.0031213	0.0036	0.385927	0.00313986	0.0036	0.383108
rs10251370	7	130675225	C	0.7188	-0.0016	0.002	0.423711	-0.00132694	0.002	0.507028	-0.00142024	0.002	0.477631	-0.00125207	0.002	0.531292	-0.00130132	0.002	0.515265	-0.0012448	0.002	0.533678	-0.00131719	0.002	0.510155	-0.00128399	0.002	0.520876
rs157905	7	130620191	C	0.90189	0.0023	0.0029	0.427718	0.00255908	0.0029	0.377538	0.00232366	0.0029	0.422981	0.0024424	0.0029	0.399672	0.00251599	0.0029	0.385623	0.00256992	0.0029	0.375521	0.00238112	0.0029	0.411602	0.00252311	0.0029	0.384279
rs6467328	7	130673153	T	0.7027	-0.0015	0.0019	0.429835	-0.00128897	0.0019	0.497515	-0.00136764	0.0019	0.471641	-0.00128268	0.0019	0.499616	-0.00127218	0.0019	0.503132	-0.00124392	0.0019	0.512664	-0.00130943	0.0019	0.490714	-0.00126296	0.0019	0.506231
rs12534255	7	129954274	G	0.91768	0.0026	0.0033	0.430768	0.00342186	0.0033	0.299769	0.00255611	0.0033	0.438589	0.00277335	0.0033	0.400679	0.00323061	0.0033	0.327593	0.00335675	0.0033	0.30906	0.00264833	0.0033	0.422249	0.00323466	0.0033	0.326987
rs731729	7	130566795	T	0.8892	0.0021	0.0027	0.4367	0.00225329	0.0027	0.40397	0.00149821	0.0027	0.578967	0.00172175	0.0027	0.523679	0.0019453	0.0027	0.47123	0.00209439	0.0027	0.437925	0.0015107	0.0027	0.575809	0.00193867	0.0027	0.472742
rs16873935	7	130887624	G	0.8799	-0.0021	0.0027	0.4367	-0.0023292	0.0027	0.38832	-0.00217036	0.0027	0.42149	-0.00211169	0.0027	0.434151	-0.00231376	0.0027	0.391473	-0.00229794	0.0027	0.394719	-0.00215412	0.0027	0.424974	-0.00230776	0.0027	0.392703
rs17165483	7	130888388	A	0.8792	-0.0021	0.0027	0.4367	-0.00232863	0.0027	0.388437	-0.00217019	0.0027	0.421528	-0.00211172	0.0027	0.434145	-0.00231323	0.0027	0.391583	-0.00229747	0.0027	0.394817	-0.00215401	0.0027	0.424997	-0.00230724	0.0027	0.392809
rs6979264	7	130938585	G	0.92312	0.0024	0.0031	0.438816	0.00196062	0.0031	0.527087	0.00232277	0.0031	0.453687	0.00233766	0.0031	0.4508	0.00201667	0.0031	0.515343	0.00200627	0.0031	0.517512	0.0023181	0.0031	0.454596	0.00202195	0.0031	0.514244
rs157917	7	130572600	T	0.1941	-0.0017	0.0022	0.439684	-0.000975224	0.0022	0.65756	-0.00102683	0.0022	0.640685	-0.00114008	0.0022	0.604307	-0.000817297	0.0022	0.710266	-0.000887153	0.0022	0.686763	-0.000978622	0.0022	0.656444	-0.000812292	0.0022	0.711961
rs17737947	7	130579578	G	0.7654	-0.0015	0.002	0.453255	-0.00121684	0.002	0.542908	-0.00127782	0.002	0.52288	-0.000764556	0.002	0.702255	-0.00117387	0.002	0.557247	-0.000997757	0.002	0.617865	-0.00101167	0.002	0.612973	-0.001125	0.002	0.573776
rs3735055	7	130059376	T	0.8409	-0.0017	0.0023	0.459828	-0.00168083	0.0023	0.464903	-0.000952696	0.0023	0.678716	-0.000885669	0.0023	0.700183	-0.00134199	0.0023	0.559575	-0.00139273	0.0023	0.544822	-0.000811583	0.0023	0.724192	-0.00130711	0.0023	0.569826
rs17738934	7	130641610	T	0.7192	-0.0014	0.0019	0.461218	-0.001688	0.0019	0.374315	-0.00151063	0.0019	0.426575	-0.00136801	0.0019	0.47152	-0.00167879	0.0019	0.376927	-0.00163204	0.0019	0.390359	-0.00146219	0.0019	0.441551	-0.00166612	0.0019	0.380538
rs12155446	7	130622295	C	0.93779	0.0026	0.0036	0.470158	0.00273879	0.0036	0.446792	0.00311391	0.0036	0.387052	0.0027461	0.0036	0.44558	0.00294566	0.0036	0.413221	0.00276955	0.0036	0.441704	0.00302285	0.0036	0.401087	0.00293161	0.0036	0.415452
rs205739	7	130662226	G	0.4687	0.0013	0.0018	0.470158	0.000984665	0.0018	0.584354	0.00110808	0.0018	0.53816	0.00112481	0.0018	0.532041	0.000962271	0.0018	0.59293	0.000970802	0.0018	0.589656	0.00108726	0.0018	0.54582	0.000961226	0.0018	0.593331
rs205742	7	130664738	C	0.4687	0.0013	0.0018	0.470158	0.000984288	0.0018	0.584498	0.00111376	0.0018	0.536078	0.00112741	0.0018	0.531091	0.000964579	0.0018	0.592043	0.000971415	0.0018	0.589421	0.00109239	0.0018	0.543929	0.000963496	0.0018	0.592459
rs205751	7	130666458	T	0.464	0.0013	0.0018	0.470158	0.000985026	0.0018	0.584216	0.0010991	0.0018	0.541459	0.00110674	0.0018	0.538649	0.000958436	0.0018	0.594404	0.00096465	0.0018	0.592016	0.00107282	0.0018	0.551167	0.000956243	0.0018	0.595248
rs326228	7	130868044	T	0.3681	-0.0013	0.0018	0.470158	-0.00143472	0.0018	0.425412	-0.00139597	0.0018	0.438021	-0.00133799	0.0018	0.457284	-0.0014507	0.0018	0.420275	-0.00142747	0.0018	0.427755	-0.00138383	0.0018	0.442016	-0.00144727	0.0018	0.421374
rs17389898	7	130033556	T	0.93908	-0.0028	0.0039	0.472789	-0.00343886	0.0039	0.377907	-0.00352808	0.0039	0.365658	-0.00368243	0.0039	0.34506	-0.00363987	0.0039	0.350665	-0.00365549	0.0039	0.348602	-0.00370603	0.0039	0.341978	-0.00367169	0.0039	0.34647
rs4510791	7	130751957	G	0.2107	0.0015	0.0021	0.475051	0.00141711	0.0021	0.499792	0.00150788	0.0021	0.472733	0.00142902	0.0021	0.496197	0.00143799	0.0021	0.493498	0.00140456	0.0021	0.503599	0.00147321	0.0021	0.482973	0.00143276	0.0021	0.495071
rs6959116	7	130752498	G	0.2107	0.0015	0.0021	0.475051	0.00141697	0.0021	0.499835	0.00150948	0.0021	0.472263	0.00143022	0.0021	0.495834	0.00143861	0.0021	0.493311	0.00140487	0.0021	0.503504	0.00147487	0.0021	0.482481	0.00143341	0.0021	0.494874
rs11971522	7	130764515	G	0.2128	0.0015	0.0021	0.475051	0.00143619	0.0021	0.494038	0.00150189	0.0021	0.474494	0.0014352	0.0021	0.494334	0.00145034	0.0021	0.489792	0.0014229	0.0021	0.498044	0.00147186	0.0021	0.483373	0.00144563	0.0021	0.491203
rs7793998	7	130900553	G	0.2256	-0.0015	0.0021	0.475051	-0.00107883	0.0021	0.607441	-0.00146562	0.0021	0.48523	-0.00141567	0.0021	0.50023	-0.00115075	0.0021	0.583708	-0.00111381	0.0021	0.595845	-0.00143783	0.0021	0.493545	-0.00115178	0.0021	0.583372
rs7798625	7	130901516	A	0.2285	-0.0015	0.0021	0.475051	-0.00105892	0.0021	0.614086	-0.00147164	0.0021	0.483438	-0.00142648	0.0021	0.496962	-0.00113775	0.0021	0.587966	-0.00110084	0.0021	0.600131	-0.00144692	0.0021	0.490817	-0.00113975	0.0021	0.58731
rs2287369	7	130056373	A	0.8409	-0.0017	0.0024	0.478738	-0.00168083	0.0024	0.48371	-0.000952696	0.0024	0.691399	-0.000813318	0.0024	0.734698	-0.00134199	0.0024	0.576052	-0.00136687	0.0024	0.568996	-0.000778702	0.0024	0.74559	-0.00130081	0.0024	0.587815
rs11980951	7	130556284	A	0.5848	-0.0012	0.0017	0.480261	-0.00200914	0.0017	0.237266	-0.00162986	0.0017	0.337688	-0.00175496	0.0017	0.301917	-0.00203788	0.0017	0.230623	-0.0020824	0.0017	0.220598	-0.00175037	0.0017	0.303185	-0.00205273	0.0017	0.227245
rs10266864	7	130407589	C	0.8696	-0.0018	0.0026	0.488744	-0.0019562	0.0026	0.451819	-0.00185978	0.0026	0.474425	-0.00171021	0.0026	0.510685	-0.0019511	0.0026	0.452999	-0.00189996	0.0026	0.46493	-0.00180065	0.0026	0.488586	-0.00193794	0.0026	0.456053
rs1047456	7	130148817	G	0.7252	-0.0013	0.0019	0.493842	-0.00104712	0.0019	0.581555	-0.00075196	0.0019	0.692276	-0.00103174	0.0019	0.587115	-0.000848347	0.0019	0.655237	-0.000990335	0.0019	0.602207	-0.000797962	0.0019	0.6745	-0.000855211	0.0019	0.65263
rs13228092	7	130542353	C	0.6836	-0.0013	0.0019	0.493842	-0.00158891	0.0019	0.403003	-0.00113106	0.0019	0.551645	-0.00144913	0.0019	0.445643	-0.00145126	0.0019	0.444974	-0.00159754	0.0019	0.400453	-0.0012506	0.0019	0.510404	-0.00146769	0.0019	0.439837
rs6968681	7	130636150	C	0.7192	-0.0013	0.0019	0.493842	-0.00155065	0.0019	0.414424	-0.00141496	0.0019	0.456444	-0.00126217	0.0019	0.506499	-0.0015512	0.0019	0.414258	-0.00149837	0.0019	0.430335	-0.00136254	0.0019	0.473296	-0.00153842	0.0019	0.418116
rs11760691	7	130639140	T	0.7174	-0.0013	0.0019	0.493842	-0.00158372	0.0019	0.404541	-0.00140819	0.0019	0.458602	-0.00126973	0.0019	0.503955	-0.00157428	0.0019	0.407347	-0.00152904	0.0019	0.42096	-0.00136128	0.0019	0.473704	-0.00156195	0.0019	0.411031
rs1125198	7	130929550	C	0.1004	0.0021	0.0031	0.49814	0.00259115	0.0031	0.403235	0.0021059	0.0031	0.496932	0.00206708	0.0031	0.5049	0.0024916	0.0031	0.421545	0.00250345	0.0031	0.419341	0.00208913	0.0031	0.500366	0.00248061	0.0031	0.423596
rs2178804	7	130542828	G	0.94913	0.0026	0.0039	0.504985	0.000911929	0.0039	0.815118	9.2309e-05	0.0039	0.981117	0.000397467	0.0039	0.918824	0.000112944	0.0039	0.976896	0.000385686	0.0039	0.921222	-0.000140319	0.0039	0.971299	6.79796e-05	0.0039	0.986093
rs205744	7	130665254	T	0.4687	0.0012	0.0018	0.504985	0.000884801	0.0018	0.623033	0.00101316	0.0018	0.573524	0.00102781	0.0018	0.567998	0.000864712	0.0018	0.630946	0.000871988	0.0018	0.628075	0.000992153	0.0018	0.581499	0.000863684	0.0018	0.631352
rs6957511	7	130668618	C	0.4024	0.0012	0.0018	0.504985	0.00102847	0.0018	0.567747	0.00104475	0.0018	0.561635	0.00105719	0.0018	0.556983	0.000992957	0.0018	0.581193	0.00100395	0.0018	0.577016	0.00102741	0.0018	0.568145	0.000990683	0.0018	0.582059
rs1036646	7	130759798	T	0.2125	0.0014	0.0021	0.504985	0.00133169	0.0021	0.525992	0.0013995	0.0021	0.505136	0.00132585	0.0021	0.527806	0.00134568	0.0021	0.521652	0.00131575	0.0021	0.530957	0.00136596	0.0021	0.515397	0.00134034	0.0021	0.523305
rs6467349	7	130808020	C	0.4344	0.0012	0.0018	0.504985	0.00139037	0.0018	0.439862	0.00122262	0.0018	0.496991	0.0012371	0.0018	0.491909	0.00136111	0.0018	0.449547	0.00137419	0.0018	0.4452	0.00123255	0.0018	0.493503	0.00136022	0.0018	0.449844
rs6467350	7	130808100	T	0.5668	-0.0012	0.0018	0.504985	-0.00139104	0.0018	0.439642	-0.00122455	0.0018	0.496312	-0.00123993	0.0018	0.490919	-0.00136252	0.0018	0.449075	-0.00137577	0.0018	0.444678	-0.00123517	0.0018	0.492583	-0.00136177	0.0018	0.449325
rs6467351	7	130809453	T	0.5638	-0.0012	0.0018	0.504985	-0.00139017	0.0018	0.439926	-0.00122754	0.0018	0.49526	-0.0012419	0.0018	0.490228	-0.00136321	0.0018	0.448846	-0.00137575	0.0018	0.444686	-0.00123815	0.0018	0.491542	-0.00136251	0.0018	0.449081
rs10251585	7	130902063	T	0.2247	-0.0014	0.0021	0.504985	-0.000953534	0.0021	0.649783	-0.00136917	0.0021	0.514411	-0.00131986	0.0021	0.529673	-0.00103235	0.0021	0.623007	-0.000993919	0.0021	0.636003	-0.00134219	0.0021	0.522731	-0.00103397	0.0021	0.622458
rs2129557	7	130905076	T	0.0787	-0.0022	0.0033	0.504985	-0.00183439	0.0033	0.578295	-0.0022948	0.0033	0.486808	-0.00221679	0.0033	0.50174	-0.001954	0.0033	0.553768	-0.00189692	0.0033	0.56541	-0.00227339	0.0033	0.490883	-0.00195678	0.0033	0.553206
rs12672166	7	130070609	G	0.8407	-0.0015	0.0023	0.514289	-0.00149047	0.0023	0.516966	-0.000762224	0.0023	0.740341	-0.00069264	0.0023	0.763302	-0.00115399	0.0023	0.615855	-0.00120337	0.0023	0.600832	-0.00062136	0.0023	0.78704	-0.00111911	0.0023	0.626564
rs6948655	7	130522773	T	0.8364	-0.0015	0.0023	0.514289	-0.00283278	0.0023	0.218081	-0.0024988	0.0023	0.277286	-0.00236517	0.0023	0.303791	-0.00301351	0.0023	0.19012	-0.00293595	0.0023	0.201778	-0.00258596	0.0023	0.260872	-0.00301982	0.0023	0.189195
rs205743	7	130664881	C	0.4641	0.0011	0.0017	0.517594	0.000784971	0.0017	0.644262	0.000894762	0.0017	0.598658	0.000939111	0.0017	0.580662	0.000756404	0.0017	0.65636	0.000776173	0.0017	0.647978	0.000884527	0.0017	0.602847	0.000757236	0.0017	0.656007
rs6944165	7	130744352	G	0.8041	-0.0014	0.0022	0.524539	-0.00124507	0.0022	0.571434	-0.0014143	0.0022	0.520312	-0.00130646	0.0022	0.552615	-0.00128389	0.0022	0.559499	-0.00123559	0.0022	0.574366	-0.00136741	0.0022	0.534238	-0.00127754	0.0022	0.561443
rs2293746	7	130566594	C	0.7784	-0.0013	0.0021	0.535885	-0.000727377	0.0021	0.729064	-0.000978991	0.0021	0.641082	-0.00075565	0.0021	0.718972	-0.000699331	0.0021	0.739123	-0.000621348	0.0021	0.767322	-0.00082996	0.0021	0.692681	-0.000676433	0.0021	0.747368
rs6957613	7	130573542	C	0.771	-0.0013	0.0021	0.535885	-0.00100814	0.0021	0.631179	-0.00101916	0.0021	0.627452	-0.000468425	0.0021	0.823489	-0.00094007	0.0021	0.654404	-0.000756042	0.0021	0.718832	-0.000727293	0.0021	0.729095	-0.000885772	0.0021	0.673173
rs207210	7	130535477	T	0.5892	-0.0011	0.0018	0.541126	-0.000750456	0.0018	0.676737	-0.00153602	0.0018	0.393467	-0.0014417	0.0018	0.423164	-0.00102326	0.0018	0.569709	-0.000926631	0.0018	0.606696	-0.00155772	0.0018	0.38682	-0.00103776	0.0018	0.564253
rs205781	7	130651215	G	0.4148	0.0011	0.0018	0.541126	0.000786892	0.0018	0.661994	0.000917571	0.0018	0.610218	0.000935796	0.0018	0.603142	0.00076839	0.0018	0.669464	0.000776612	0.0018	0.66614	0.000898841	0.0018	0.617528	0.000767812	0.0018	0.669698
rs205749	7	130666085	A	0.4685	0.0011	0.0018	0.541126	0.000773587	0.0018	0.667363	0.000907166	0.0018	0.614274	0.000908806	0.0018	0.613634	0.000753081	0.0018	0.67567	0.000755717	0.0018	0.6746	0.000879359	0.0018	0.625172	0.000750865	0.0018	0.676571
rs205750	7	130666105	T	0.469	0.0011	0.0018	0.541126	0.000781829	0.0018	0.664035	0.000913434	0.0018	0.61183	0.000917565	0.0018	0.61022	0.000762482	0.0018	0.671856	0.000765815	0.0018	0.670506	0.000887687	0.0018	0.6219	0.000760597	0.0018	0.672621
rs6974649	7	130813097	C	0.4364	0.0011	0.0018	0.541126	0.00128764	0.0018	0.474389	0.0011215	0.0018	0.533248	0.00113624	0.0018	0.527882	0.00125844	0.0018	0.48447	0.00127158	0.0018	0.479918	0.00113138	0.0018	0.529647	0.00125757	0.0018	0.484772
rs4731680	7	129987060	C	0.8527	-0.0015	0.0025	0.548506	-0.00134429	0.0025	0.590772	-0.00140499	0.0025	0.574119	-0.00188607	0.0025	0.450592	-0.00133312	0.0025	0.593861	-0.00150636	0.0025	0.546812	-0.00160955	0.0025	0.519691	-0.00137375	0.0025	0.582663
rs4731681	7	129987100	A	0.8525	-0.0015	0.0025	0.548506	-0.00133935	0.0025	0.592137	-0.00140767	0.0025	0.573387	-0.00188923	0.0025	0.449834	-0.00133045	0.0025	0.594603	-0.00150331	0.0025	0.547623	-0.00161285	0.0025	0.518836	-0.00137129	0.0025	0.583336
rs287618	7	130432573	T	0.7963	0.0012	0.002	0.548506	-0.00439014	0.002	0.0281585	0.00444037	0.002	0.026406	0.00248832	0.002	0.213441	-0.00173968	0.002	0.384387	-0.00306536	0.002	0.125355	0.00403304	0.002	0.0437455	-0.00169301	0.002	0.397271
rs11972262	7	130047408	T	0.8392	-0.0013	0.0022	0.554581	-0.00126781	0.0022	0.564427	-0.000544015	0.0022	0.804692	-0.000542056	0.0022	0.805381	-0.000927693	0.0022	0.673259	-0.00100188	0.0022	0.648821	-0.000431187	0.0022	0.844615	-0.000898346	0.0022	0.683025
rs2580813	7	130850903	A	0.6369	0.001	0.0018	0.578515	0.00112109	0.0018	0.533396	0.00106104	0.0018	0.555548	0.00101469	0.0018	0.572947	0.00112388	0.0018	0.532378	0.00110762	0.0018	0.538326	0.00104901	0.0018	0.560038	0.00112031	0.0018	0.533681
rs287624	7	130438005	G	0.796	0.0011	0.002	0.582319	-0.0046049	0.002	0.0213097	0.00431738	0.002	0.030874	0.00247533	0.002	0.21584	-0.0019411	0.002	0.331773	-0.00323127	0.002	0.106173	0.00395664	0.002	0.0478926	-0.00188392	0.002	0.346213
rs287627	7	130439896	C	0.8055	0.0011	0.002	0.582319	-0.00449821	0.002	0.0245057	0.00422168	0.002	0.034786	0.00240158	0.002	0.229832	-0.00190053	0.002	0.341979	-0.00316744	0.002	0.113258	0.00385674	0.002	0.053809	-0.0018469	0.002	0.355772
rs16873842	7	130570490	G	0.8115	0.0012	0.0022	0.585441	0.000332264	0.0022	0.879953	0.000445915	0.0022	0.839378	0.000561575	0.0022	0.798521	0.00016698	0.0022	0.939499	0.000238239	0.0022	0.913765	0.000386821	0.0022	0.860429	0.000161291	0.0022	0.941556
rs6963481	7	130517137	C	0.84	-0.0013	0.0024	0.588048	-0.00255272	0.0024	0.287495	-0.00219976	0.0024	0.35937	-0.00211738	0.0024	0.377645	-0.00270468	0.0024	0.259763	-0.00265119	0.0024	0.269306	-0.00229555	0.0024	0.33883	-0.00271284	0.0024	0.258329
rs12533930	7	129958944	C	0.9247	0.0017	0.0032	0.595246	0.00253572	0.0032	0.42812	0.00162218	0.0032	0.612202	0.00186531	0.0032	0.559955	0.00232602	0.0032	0.467299	0.00246559	0.0032	0.441005	0.00172115	0.0032	0.590674	0.00233077	0.0032	0.466389
rs6955764	7	129965117	C	0.92306	0.0017	0.0032	0.595246	0.002442	0.0032	0.445388	0.00166492	0.0032	0.602863	0.00185456	0.0032	0.562218	0.00227142	0.0032	0.477816	0.00238252	0.0032	0.45655	0.00174591	0.0032	0.585343	0.0022747	0.0032	0.477181
rs12540130	7	129977909	G	0.92288	0.0017	0.0032	0.595246	0.00242278	0.0032	0.448978	0.00164291	0.0032	0.607665	0.00183474	0.0032	0.566404	0.00224611	0.0032	0.482736	0.00235919	0.0032	0.460972	0.00172163	0.0032	0.59057	0.00224901	0.0032	0.48217
rs205774	7	130641577	G	0.4713	-0.0009	0.0017	0.59652	-0.000782285	0.0017	0.645396	-0.000865652	0.0017	0.610607	-0.0009451	0.0017	0.578251	-0.000791036	0.0017	0.641706	-0.000816605	0.0017	0.630974	-0.000896672	0.0017	0.597878	-0.000798482	0.0017	0.638573
rs157908	7	130565362	T	0.2229	0.0011	0.0021	0.600411	0.00057097	0.0021	0.785706	0.000834956	0.0021	0.690926	0.000597442	0.0021	0.77603	0.000559522	0.0021	0.789901	0.000473138	0.0021	0.821743	0.000687771	0.0021	0.743282	0.000536893	0.0021	0.798211
rs11981709	7	130509390	G	0.8116	-0.0012	0.0023	0.601852	-0.00275638	0.0023	0.23075	-0.00184878	0.0023	0.421503	-0.00243892	0.0023	0.288962	-0.00272998	0.0023	0.235248	-0.00295857	0.0023	0.198326	-0.00221304	0.0023	0.335954	-0.00278196	0.0023	0.226453
rs12533406	7	129958612	G	0.92236	0.0016	0.0032	0.617075	0.00242407	0.0032	0.448737	0.00152327	0.0032	0.634059	0.00176764	0.0032	0.580682	0.00221729	0.0032	0.488369	0.00235658	0.0032	0.461468	0.00162297	0.0032	0.612031	0.00222239	0.0032	0.487371
rs6966727	7	130374814	C	0.06063	-0.0018	0.0036	0.617075	-0.00200311	0.0036	0.577924	-0.00188183	0.0036	0.601161	-0.00190929	0.0036	0.595864	-0.00199836	0.0036	0.578825	-0.00201077	0.0036	0.576471	-0.00190643	0.0036	0.596415	-0.00200072	0.0036	0.578377
rs741684	7	130554126	G	0.6383	-0.0009	0.0018	0.617075	-0.00147318	0.0018	0.41311	-0.00143105	0.0018	0.426598	-0.0012092	0.0018	0.501727	-0.00159747	0.0018	0.374819	-0.00149507	0.0018	0.406202	-0.00140886	0.0018	0.433805	-0.00158986	0.0018	0.377098
rs7798605	7	130871361	C	0.665	0.0009	0.0018	0.617075	0.00107956	0.0018	0.548668	0.00098415	0.0018	0.58455	0.000939721	0.0018	0.601623	0.00108078	0.0018	0.548216	0.001066	0.0018	0.553702	0.000976419	0.0018	0.587505	0.00107735	0.0018	0.549486
rs17740733	7	130885465	A	0.8424	-0.0012	0.0024	0.617075	-0.00107561	0.0024	0.654029	-0.000918323	0.0024	0.70199	-0.000940077	0.0024	0.695281	-0.000972287	0.0024	0.685389	-0.00100194	0.0024	0.67633	-0.000886502	0.0024	0.711847	-0.000965104	0.0024	0.687591
rs17133172	7	130028860	C	0.8487	0.0012	0.0025	0.631227	0.00149733	0.0025	0.549219	0.00175915	0.0025	0.481643	0.00126998	0.0025	0.611458	0.00169194	0.0025	0.498547	0.00147637	0.0025	0.554823	0.00161964	0.0025	0.517078	0.00166658	0.0025	0.505006
rs157921	7	130576263	G	0.2318	-0.001	0.0021	0.633939	-0.000700297	0.0021	0.738776	-0.000525941	0.0021	0.802241	-0.000548075	0.0021	0.794101	-0.000545213	0.0021	0.795153	-0.000585106	0.0021	0.780535	-0.000465807	0.0021	0.82446	-0.000533309	0.0021	0.799529
rs157906	7	130563243	A	0.2693	0.0009	0.0019	0.635725	0.00084403	0.0019	0.656879	0.000873099	0.0019	0.645857	0.000747995	0.0019	0.693816	0.000843342	0.0019	0.657141	0.000798354	0.0019	0.674349	0.000812261	0.0019	0.669011	0.000832292	0.0019	0.661351
rs12530686	7	129974110	C	0.92294	0.0015	0.0032	0.639248	0.00222234	0.0032	0.487381	0.00145155	0.0032	0.65011	0.00164221	0.0032	0.607819	0.00204972	0.0032	0.521824	0.00216148	0.0032	0.499381	0.00153102	0.0032	0.632334	0.00205287	0.0032	0.521184
rs13225834	7	130641630	A	0.91938	0.0015	0.0032	0.639248	0.00163555	0.0032	0.609274	0.00175601	0.0032	0.583176	0.00146573	0.0032	0.646923	0.00172478	0.0032	0.589892	0.00160235	0.0032	0.616559	0.00166199	0.0032	0.6035	0.0017074	0.0032	0.593643
rs11972393	7	130509546	T	0.8117	-0.001	0.0022	0.649436	-0.00255303	0.0022	0.245859	-0.00164524	0.0022	0.45456	-0.00213407	0.0022	0.332031	-0.00252569	0.0022	0.250951	-0.00271825	0.0022	0.216619	-0.00196293	0.0022	0.372264	-0.00256877	0.0022	0.242959
rs13242887	7	130751832	A	0.8079	-0.001	0.0022	0.649436	-0.000861251	0.0022	0.695444	-0.00100799	0.0022	0.646826	-0.000904798	0.0022	0.680873	-0.000893802	0.0022	0.684541	-0.000848676	0.0022	0.699673	-0.000962273	0.0022	0.661823	-0.000887352	0.0022	0.686697
rs17164992	7	130117211	G	0.8825	-0.0012	0.0027	0.656721	-0.00010351	0.0027	0.969419	-0.000981275	0.0027	0.71628	-0.000680949	0.0027	0.800884	-0.000231459	0.0027	0.931685	-8.75204e-05	0.0027	0.974141	-0.000812403	0.0027	0.763498	-0.000214247	0.0027	0.936754
rs6467327	7	130671815	G	0.6614	-0.0008	0.0018	0.656721	-0.000851335	0.0018	0.636239	-0.00077842	0.0018	0.66541	-0.000728649	0.0018	0.685621	-0.000830747	0.0018	0.644421	-0.000817895	0.0018	0.649551	-0.000752606	0.0018	0.675863	-0.000824748	0.0018	0.646813
rs2580812	7	130858689	G	0.6624	0.0008	0.0018	0.656721	0.000969941	0.0018	0.589986	0.00088096	0.0018	0.624543	0.000834326	0.0018	0.642996	0.0009717	0.0018	0.589312	0.000955935	0.0018	0.595367	0.000871754	0.0018	0.628167	0.000968107	0.0018	0.590689
rs7781163	7	130562824	T	0.8537	0.0011	0.0025	0.659937	0.000773017	0.0025	0.757164	0.000546874	0.0025	0.826845	0.00081266	0.0025	0.745132	0.00058734	0.0025	0.814258	0.00072087	0.0025	0.77308	0.000585763	0.0025	0.814748	0.000593971	0.0025	0.8122
rs10245094	7	130928828	C	0.1568	-0.0011	0.0025	0.659937	-0.000713981	0.0025	0.77519	-0.000886404	0.0025	0.722918	-0.000920353	0.0025	0.712768	-0.00069636	0.0025	0.780595	-0.000709454	0.0025	0.776578	-0.000870205	0.0025	0.727778	-0.000697092	0.0025	0.78037
rs1574704	7	129959257	T	0.1024	-0.0012	0.0028	0.668235	-0.00219366	0.0028	0.433363	-0.00111386	0.0028	0.690771	-0.00141075	0.0028	0.614375	-0.00194726	0.0028	0.486773	-0.00211535	0.0028	0.449959	-0.00123603	0.0028	0.658894	-0.00195384	0.0028	0.485301
rs207222	7	130575897	T	0.225	-0.0009	0.0021	0.668235	-0.000633681	0.0021	0.76284	-0.000401349	0.0021	0.848433	-0.000493806	0.0021	0.814095	-0.000460364	0.0021	0.826478	-0.000529673	0.0021	0.800867	-0.000369532	0.0021	0.860319	-0.000453081	0.0021	0.82918
rs10954305	7	130886874	T	0.1572	0.001	0.0024	0.676922	0.000890078	0.0024	0.710737	0.000726467	0.0024	0.762122	0.000751137	0.0024	0.7543	0.000787476	0.0024	0.742825	0.000818123	0.0024	0.73319	0.000697177	0.0024	0.771441	0.000780636	0.0024	0.74498
rs13233454	7	130647510	T	0.91733	0.0013	0.0032	0.684559	0.00144173	0.0032	0.65232	0.0015516	0.0032	0.627765	0.00127675	0.0032	0.689904	0.00152765	0.0032	0.633084	0.00141151	0.0032	0.659143	0.00146394	0.0032	0.647324	0.00151135	0.0032	0.636715
rs11978062	7	130560265	G	0.7394	-0.0008	0.002	0.689157	-0.000794613	0.002	0.691141	-0.000712416	0.002	0.721685	-0.000533755	0.002	0.789563	-0.000755554	0.002	0.705596	-0.000700283	0.002	0.726232	-0.000618253	0.002	0.757225	-0.000736652	0.002	0.71263
rs7781295	7	130579162	G	0.8754	0.001	0.0026	0.700522	0.00158711	0.0026	0.541578	0.000571653	0.0026	0.825975	0.000799792	0.0026	0.758377	0.00126836	0.0026	0.625669	0.00142478	0.0026	0.583698	0.000611908	0.0026	0.813937	0.00126202	0.0026	0.627399
rs3823581	7	130017787	A	0.8839	-0.001	0.0027	0.711107	-0.00127812	0.0027	0.635943	-0.000690572	0.0027	0.79813	-0.000477168	0.0027	0.859721	-0.00107826	0.0027	0.68963	-0.00104825	0.0027	0.697838	-0.000547772	0.0027	0.83923	-0.00104309	0.0027	0.699251
rs17164989	7	130116946	C	0.884	-0.001	0.0027	0.711107	0.000102619	0.0027	0.969682	-0.000780053	0.0027	0.772651	-0.000483835	0.0027	0.857782	-2.60443e-05	0.0027	0.992304	0.00011663	0.0027	0.965545	-0.000612866	0.0027	0.820433	-9.23955e-06	0.0027	0.99727
rs7349991	7	130558179	G	0.7047	-0.0007	0.0019	0.712559	-0.000905371	0.0019	0.63371	-0.00055954	0.0019	0.76838	-0.000768122	0.0019	0.68601	-0.000798174	0.0019	0.674418	-0.000897966	0.0019	0.636489	-0.000633535	0.0019	0.738802	-0.000807529	0.0019	0.670825
rs6953558	7	130668477	C	0.6719	-0.0007	0.0019	0.712559	-0.000719306	0.0019	0.704998	-0.00068704	0.0019	0.717651	-0.000647993	0.0019	0.733066	-0.00070934	0.0019	0.708897	-0.000697732	0.0019	0.713449	-0.000667375	0.0019	0.7254	-0.000705125	0.0019	0.710549
rs1155219	7	130372808	G	0.93966	0.0013	0.0036	0.718016	0.00152469	0.0036	0.671912	0.00138462	0.0036	0.700521	0.0014077	0.0036	0.695776	0.00151673	0.0036	0.673525	0.00152845	0.0036	0.671151	0.00140764	0.0036	0.695789	0.00151848	0.0036	0.673172
rs11770023	7	130769690	T	0.92861	-0.0013	0.0036	0.718016	-0.00105651	0.0036	0.769159	-0.00101514	0.0036	0.777955	-0.000980275	0.0036	0.785392	-0.000976521	0.0036	0.786194	-0.000979877	0.0036	0.785477	-0.000957118	0.0036	0.790342	-0.000966188	0.0036	0.788402
rs207218	7	130560779	G	0.4762	0.0006	0.0017	0.724133	0.00103064	0.0017	0.544341	0.000772336	0.0017	0.649602	0.000888622	0.0017	0.60117	0.00102005	0.0017	0.548488	0.00106722	0.0017	0.530149	0.000850701	0.0017	0.616785	0.00103006	0.0017	0.544571
rs17165310	7	130651614	A	0.91856	0.0011	0.0032	0.731034	0.00124436	0.0032	0.697377	0.00135913	0.0032	0.671034	0.00107058	0.0032	0.737959	0.00133319	0.0032	0.676956	0.00121153	0.0032	0.704983	0.00126637	0.0032	0.692297	0.00131595	0.0032	0.680902
rs11764240	7	129983735	C	0.8931	0.0009	0.0027	0.738883	0.00125064	0.0027	0.64322	0.00207168	0.0027	0.44291	0.00210352	0.0027	0.435932	0.00171516	0.0027	0.525268	0.00162659	0.0027	0.546879	0.00225964	0.0027	0.402647	0.00175835	0.0027	0.514891
rs4731685	7	129994154	T	0.8343	-0.0008	0.0024	0.738883	-0.000905443	0.0024	0.705974	-0.00114772	0.0024	0.632495	-0.00153489	0.0024	0.522473	-0.00104301	0.0024	0.663861	-0.00115181	0.0024	0.631284	-0.00137516	0.0024	0.566656	-0.00108868	0.0024	0.650105
rs12666320	7	130015376	C	0.8846	-0.0009	0.0027	0.738883	-0.00119067	0.0027	0.659221	-0.000609979	0.0027	0.821265	-0.000394872	0.0027	0.883725	-0.0009971	0.0027	0.711907	-0.000965184	0.0027	0.720736	-0.000469278	0.0027	0.862017	-0.000962346	0.0027	0.721522
rs10954269	7	130018863	C	0.8809	-0.0009	0.0027	0.738883	-0.0011687	0.0027	0.665122	-0.000597296	0.0027	0.82492	-0.000369177	0.0027	0.891242	-0.000973886	0.0027	0.718325	-0.000937427	0.0027	0.728445	-0.000448804	0.0027	0.867981	-0.000937852	0.0027	0.728326
rs290803	7	130424544	G	0.1987	-0.0007	0.0021	0.738883	0.00490903	0.0021	0.0194063	-0.00398401	0.0021	0.0578084	-0.00208629	0.0021	0.320481	0.00223462	0.0021	0.287281	0.00354631	0.0021	0.0912735	-0.00360783	0.0021	0.0857939	0.0021812	0.0021	0.298959
rs205777	7	130643855	C	0.3899	-0.0006	0.0018	0.738883	-0.000459994	0.0018	0.798297	-0.000490732	0.0018	0.785139	-0.000651104	0.0018	0.717558	-0.000439015	0.0018	0.80731	-0.000499906	0.0018	0.781223	-0.000547435	0.0018	0.761028	-0.000450917	0.0018	0.802193
rs1488009	7	129958098	G	0.1038	-0.0009	0.0028	0.747886	-0.00188044	0.0028	0.501848	-0.000807784	0.0028	0.772968	-0.00110615	0.0028	0.692803	-0.001634	0.0028	0.559508	-0.00180253	0.0028	0.51973	-0.000929725	0.0028	0.739855	-0.00164069	0.0028	0.557903
rs17165157	7	130515505	T	0.8124	-0.0007	0.0022	0.750347	-0.00229519	0.0022	0.296825	-0.00136021	0.0022	0.536391	-0.00184658	0.0022	0.401269	-0.00226595	0.0022	0.303021	-0.00245837	0.0022	0.263806	-0.00167901	0.0022	0.445353	-0.00230872	0.0022	0.293984
rs6946506	7	129988375	A	0.1365	0.0008	0.0026	0.758316	0.00124426	0.0026	0.63225	0.00124974	0.0026	0.63075	0.00177691	0.0026	0.494337	0.00135809	0.0026	0.601431	0.00152474	0.0026	0.55758	0.00155591	0.0026	0.549554	0.00141454	0.0026	0.586405
rs6955723	7	130002467	C	0.8293	-0.0007	0.0023	0.760863	-0.00080757	0.0023	0.7255	-0.00102721	0.0023	0.655155	-0.00136608	0.0023	0.552547	-0.000935285	0.0023	0.684268	-0.00102901	0.0023	0.654589	-0.00122966	0.0023	0.592903	-0.000975909	0.0023	0.671341
rs11979751	7	130655496	A	0.91902	0.001	0.0033	0.761867	0.00113288	0.0033	0.731374	0.00125345	0.0033	0.704069	0.000962684	0.0033	0.770499	0.00122149	0.0033	0.711271	0.001099	0.0033	0.739111	0.00115884	0.0033	0.725466	0.00120402	0.0033	0.71522
rs10488386	7	130900826	T	0.7523	-0.0006	0.002	0.764177	-0.000445555	0.002	0.823709	-0.000696531	0.002	0.727641	-0.000656731	0.002	0.742635	-0.000521996	0.002	0.794094	-0.000489711	0.002	0.806568	-0.000692736	0.002	0.729066	-0.000524791	0.002	0.793017
rs157924	7	130580058	C	0.4909	0.0005	0.0017	0.768668	0.000708889	0.0017	0.676683	0.000786815	0.0017	0.643485	0.000315566	0.0017	0.852737	0.000796979	0.0017	0.639205	0.00061067	0.0017	0.719432	0.000615119	0.0017	0.717475	0.000763894	0.0017	0.65318
rs547311	7	130598454	G	0.7839	-0.0006	0.0021	0.775097	-0.000311545	0.0021	0.882063	-0.000699376	0.0021	0.739107	-0.000672761	0.0021	0.748694	-0.000417192	0.0021	0.842526	-0.00038215	0.0021	0.855601	-0.000701995	0.0021	0.738166	-0.000423387	0.0021	0.840219
rs13223370	7	130517827	A	0.8115	-0.0007	0.0025	0.779478	-0.00232992	0.0025	0.351352	-0.00141801	0.0025	0.570577	-0.00200017	0.0025	0.423672	-0.00231997	0.0025	0.353414	-0.00254263	0.0025	0.309129	-0.00178889	0.0025	0.474266	-0.00237279	0.0025	0.34256
rs892706	7	130810098	T	0.6073	-0.0005	0.0018	0.781183	-0.000639868	0.0018	0.722228	-0.000498071	0.0018	0.782006	-0.000523113	0.0018	0.771343	-0.000609862	0.0018	0.734751	-0.000626503	0.0018	0.727797	-0.000509166	0.0018	0.777276	-0.000609731	0.0018	0.734806
rs6953516	7	130816477	C	0.6075	-0.0005	0.0018	0.781183	-0.000637349	0.0018	0.723277	-0.000503421	0.0018	0.779724	-0.000521375	0.0018	0.772082	-0.000610322	0.0018	0.734558	-0.000623753	0.0018	0.728944	-0.000512087	0.0018	0.776033	-0.000609825	0.0018	0.734766
rs2290027	7	130515801	T	0.8122	-0.0006	0.0022	0.785063	-0.00219396	0.0022	0.31864	-0.0012634	0.0022	0.565783	-0.0017531	0.0022	0.42553	-0.00216644	0.0022	0.324748	-0.00235966	0.0022	0.283462	-0.00158418	0.0022	0.471475	-0.00220965	0.0022	0.315192
rs2284682	7	130025368	G	0.8728	-0.0007	0.0026	0.787752	-0.0011513	0.0026	0.657904	-0.000313457	0.0026	0.904039	-3.05214e-05	0.0026	0.990634	-0.000880008	0.0026	0.735013	-0.000842238	0.0026	0.745985	-0.000127639	0.0026	0.960846	-0.000832994	0.0026	0.748678
rs350652	7	130715911	A	0.90301	0.0008	0.003	0.789726	0.000845874	0.003	0.777976	0.00107316	0.003	0.720552	0.000955379	0.003	0.750136	0.00096164	0.003	0.748554	0.000894317	0.003	0.765622	0.00106008	0.003	0.723818	0.000961385	0.003	0.748618
rs7788240	7	130540408	G	0.94446	0.001	0.0038	0.792429	0.00278087	0.0038	0.464286	0.00216701	0.0038	0.568498	0.00230743	0.0038	0.543705	0.00294547	0.0038	0.438266	0.00297283	0.0038	0.434024	0.00240362	0.0038	0.527039	0.00297508	0.0038	0.433676
rs1544705	7	130002317	T	0.1722	0.0006	0.0023	0.794193	0.000716708	0.0023	0.755335	0.000926231	0.0023	0.687162	0.00126477	0.0023	0.582388	0.000842073	0.0023	0.714276	0.000936269	0.0023	0.683954	0.00112839	0.0023	0.623707	0.000882484	0.0023	0.701209
rs11765940	7	129978082	A	0.8464	0.0006	0.0024	0.802587	0.000964947	0.0024	0.687639	0.00146465	0.0024	0.541683	0.00161031	0.0024	0.502245	0.00128563	0.0024	0.592179	0.00126963	0.0024	0.596797	0.00165887	0.0024	0.489442	0.00132644	0.0024	0.58048
rs10488383	7	130688225	G	0.93727	-0.0009	0.0036	0.802587	-0.000140859	0.0036	0.968789	-0.000695957	0.0036	0.846707	-0.000405331	0.0036	0.910354	-0.000205306	0.0036	0.954522	-8.14246e-05	0.0036	0.981955	-0.000533666	0.0036	0.882153	-0.000184126	0.0036	0.959209
rs205763	7	130595047	A	0.214	0.0005	0.0021	0.811807	0.000168178	0.0021	0.93617	0.000561162	0.0021	0.7893	0.000533537	0.0021	0.799445	0.000265323	0.0021	0.899459	0.000231468	0.0021	0.912232	0.000557663	0.0021	0.790583	0.000270621	0.0021	0.897463
rs157916	7	130569393	G	0.4885	0.0004	0.0017	0.81398	0.000905914	0.0017	0.594109	0.000756934	0.0017	0.656135	0.000579213	0.0017	0.733319	0.00096433	0.0017	0.570542	0.000891748	0.0017	0.59989	0.000729018	0.0017	0.668044	0.0009548	0.0017	0.574356
rs6967119	7	130919119	C	0.173	-0.0005	0.0022	0.820212	9.73064e-05	0.0022	0.964721	-0.000159069	0.0022	0.94236	-0.000198176	0.0022	0.928224	0.000129353	0.0022	0.953114	0.000112835	0.0022	0.959096	-0.00012636	0.0022	0.954197	0.000129798	0.0022	0.952953
rs10954290	7	130577791	G	0.6435	-0.0004	0.0018	0.824141	0.000217367	0.0018	0.903881	-0.00018404	0.0018	0.918563	-3.07423e-05	0.0018	0.986374	0.000187905	0.0018	0.916858	0.000253896	0.0018	0.887828	-8.23951e-05	0.0018	0.96349	0.000199866	0.0018	0.911587
rs205773	7	130641203	A	0.3872	-0.0004	0.0018	0.824141	-0.000238085	0.0018	0.894771	-0.00027953	0.0018	0.876589	-0.000450495	0.0018	0.802375	-0.000216528	0.0018	0.904251	-0.000281167	0.0018	0.875872	-0.000339389	0.0018	0.850446	-0.000229262	0.0018	0.898649
rs11772664	7	130934696	A	0.3984	-0.0004	0.0018	0.824141	-0.000145219	0.0018	0.935699	-0.000300258	0.0018	0.86752	-0.000377487	0.0018	0.83389	-0.000152506	0.0018	0.932479	-0.000176564	0.0018	0.92186	-0.000320586	0.0018	0.858642	-0.00015938	0.0018	0.929444
rs990800	7	130942177	A	0.3742	-0.0004	0.0018	0.824141	-0.000193792	0.0018	0.914264	-0.000263672	0.0018	0.883539	-0.00036787	0.0018	0.838062	-0.000174183	0.0018	0.922911	-0.000214191	0.0018	0.905279	-0.00029084	0.0018	0.871638	-0.000181191	0.0018	0.919819
rs7784084	7	130767582	G	0.07571	0.0007	0.0032	0.826845	0.000604827	0.0032	0.850086	0.000683421	0.0032	0.830883	0.000483362	0.0032	0.879936	0.000617036	0.0032	0.847097	0.00054211	0.0032	0.865474	0.000590047	0.0032	0.853708	0.000600495	0.0032	0.851147
rs4731688	7	129997061	A	0.8293	-0.0005	0.0023	0.827903	-0.000612205	0.0023	0.790103	-0.000831189	0.0023	0.71781	-0.00117329	0.0023	0.609963	-0.000740782	0.0023	0.747393	-0.000835507	0.0023	0.716407	-0.0010357	0.0023	0.652491	-0.00078177	0.0023	0.733932
rs12539755	7	129963481	T	0.894	0.0006	0.0028	0.830324	0.00152065	0.0028	0.587067	0.00053954	0.0028	0.847199	0.000790988	0.0028	0.777563	0.00130123	0.0028	0.642127	0.00144657	0.0028	0.605412	0.000644861	0.0028	0.817853	0.00130604	0.0028	0.640899
rs7791880	7	130787448	A	0.8999	0.0006	0.0029	0.836091	0.000227157	0.0029	0.937565	0.000516669	0.0029	0.858596	0.000454373	0.0029	0.875497	0.000266554	0.0029	0.926765	0.000232753	0.0029	0.936031	0.000476019	0.0029	0.869617	0.000263816	0.0029	0.927516
rs3735029	7	130789543	T	0.8996	0.0006	0.0029	0.836091	0.000227652	0.0029	0.93743	0.00051678	0.0029	0.858566	0.00045418	0.0029	0.875549	0.000266997	0.0029	0.926644	0.000233102	0.0029	0.935935	0.000476008	0.0029	0.86962	0.000264229	0.0029	0.927402
rs11974964	7	130898353	C	0.754	-0.0004	0.002	0.841481	-0.000241525	0.002	0.903879	-0.000493423	0.002	0.805132	-0.000450567	0.002	0.821759	-0.000317379	0.002	0.873913	-0.000284101	0.002	0.88704	-0.000487779	0.002	0.807316	-0.00031985	0.002	0.87294
rs17813961	7	130900618	G	0.7519	-0.0004	0.002	0.841481	-0.000244896	0.002	0.902544	-0.000490539	0.002	0.806248	-0.000456188	0.002	0.819573	-0.000318726	0.002	0.873383	-0.00028896	0.002	0.885121	-0.000488334	0.002	0.807102	-0.000321769	0.002	0.872184
rs4731683	7	129989493	A	0.8633	-0.0005	0.0026	0.847501	-0.000934256	0.0026	0.719349	-0.000938393	0.0026	0.718159	-0.00147406	0.0026	0.570751	-0.00104496	0.0026	0.687751	-0.00121527	0.0026	0.640206	-0.00124674	0.0026	0.631571	-0.00110186	0.0026	0.671716
rs11982418	7	130515429	G	0.8124	-0.0004	0.0022	0.855725	-0.00199604	0.0022	0.364253	-0.001059	0.0022	0.630258	-0.00155003	0.0022	0.481084	-0.00196607	0.0022	0.3715	-0.00216032	0.0022	0.326117	-0.00137973	0.0022	0.53056	-0.00200919	0.0022	0.361102
rs17165207	7	130565697	G	0.91838	-0.0005	0.0029	0.863112	-0.00248596	0.0029	0.391319	-0.00123089	0.0029	0.671241	-0.00117741	0.0029	0.68474	-0.00240778	0.0029	0.406386	-0.00242102	0.0029	0.40381	-0.00131481	0.0029	0.650273	-0.00240011	0.0029	0.407883
rs10251389	7	130735438	C	0.8963	-0.0005	0.0029	0.863112	-0.00072109	0.0029	0.80363	-0.000660089	0.0029	0.819944	-0.000669829	0.0029	0.817334	-0.000748502	0.0029	0.796326	-0.000747608	0.0029	0.796564	-0.00068822	0.0029	0.812411	-0.000752105	0.0029	0.795368
rs9656395	7	130575884	A	0.90651	0.0005	0.003	0.867632	-0.00094992	0.003	0.751517	-1.14118e-05	0.003	0.996965	-8.26055e-05	0.003	0.978033	-0.000882661	0.003	0.768589	-0.000933981	0.003	0.755552	-0.000119491	0.003	0.968228	-0.000885782	0.003	0.767795
rs765966	7	130704059	G	0.06858	0.0006	0.0036	0.867632	4.08139e-06	0.0036	0.999095	-7.9999e-05	0.0036	0.982271	-7.9626e-05	0.0036	0.982354	-0.000183808	0.0036	0.95928	-0.000146697	0.0036	0.967496	-0.000180516	0.0036	0.960008	-0.000200963	0.0036	0.955483
rs7791813	7	130935409	A	0.8884	-0.0005	0.003	0.867632	-0.000380619	0.003	0.899041	-0.000450744	0.003	0.880569	-0.000276113	0.003	0.926668	-0.000382877	0.003	0.898445	-0.000319054	0.003	0.915304	-0.000364087	0.003	0.903404	-0.000367651	0.003	0.902463
rs13226219	7	130019491	T	0.8749	-0.0004	0.0026	0.877731	-0.000816362	0.0026	0.753532	4.11568e-05	0.0026	0.98737	0.000272679	0.0026	0.916474	-0.000527286	0.0026	0.839289	-0.000511555	0.0026	0.844022	0.000211696	0.0026	0.935107	-0.00048316	0.0026	0.852577
rs12533652	7	130897993	G	0.754	-0.0003	0.002	0.880765	-0.000141365	0.002	0.943651	-0.000394904	0.002	0.843474	-0.000348647	0.002	0.861611	-0.000217932	0.002	0.91323	-0.000183279	0.002	0.926984	-0.000387934	0.002	0.846202	-0.000220167	0.002	0.912343
rs13247947	7	130592555	A	0.2146	0.0003	0.0021	0.886403	7.35357e-06	0.0021	0.997206	0.000394468	0.0021	0.851001	0.000359921	0.0021	0.863916	0.000111622	0.0021	0.95761	7.40176e-05	0.0021	0.971883	0.000392755	0.0021	0.85164	0.000117	0.0021	0.955569
rs11974458	7	130513816	A	0.8096	-0.0003	0.0022	0.891534	-0.00185361	0.0022	0.399481	-0.000951309	0.0022	0.665441	-0.0014457	0.0022	0.511092	-0.00182894	0.0022	0.405783	-0.0020229	0.0022	0.357833	-0.00127243	0.0022	0.563009	-0.00187273	0.0022	0.394635
rs17165161	7	130515565	A	0.8118	-0.0003	0.0022	0.891534	-0.00186054	0.0022	0.397719	-0.000954216	0.0022	0.664481	-0.00144061	0.0022	0.512581	-0.00183577	0.0022	0.404033	-0.00202694	0.0022	0.356873	-0.00127213	0.0022	0.5631	-0.00187886	0.0022	0.393089
rs4425699	7	130518565	A	0.8108	-0.0003	0.0022	0.891534	-0.00193067	0.0022	0.380173	-0.00101222	0.0022	0.645443	-0.00149059	0.0022	0.498064	-0.0019179	0.0022	0.383332	-0.00210409	0.0022	0.338868	-0.00133508	0.0022	0.543948	-0.00196146	0.0022	0.372622
rs157914	7	130568456	T	0.08285	-0.0004	0.0031	0.897332	0.00160195	0.0031	0.605324	0.000357191	0.0031	0.908268	0.000371682	0.0031	0.904564	0.00153251	0.0031	0.621052	0.00156824	0.0031	0.612937	0.000475893	0.0031	0.877993	0.00153153	0.0031	0.621275
rs157923	7	130578993	G	0.07454	-0.0004	0.0033	0.903523	0.0013758	0.0033	0.676746	0.00011012	0.0033	0.97338	0.000110459	0.0033	0.973298	0.0012401	0.0033	0.707075	0.00128369	0.0033	0.697279	0.000185806	0.0033	0.955099	0.00123179	0.0033	0.708947
rs888397	7	129991322	C	0.8645	-0.0003	0.0026	0.90814	-0.000694658	0.0026	0.789333	-0.000669968	0.0026	0.796654	-0.00121386	0.0026	0.640594	-0.000782218	0.0026	0.763526	-0.000960274	0.0026	0.711877	-0.000971925	0.0026	0.70854	-0.000837778	0.0026	0.747284
rs17164837	7	130000319	C	0.8596	0.0003	0.0026	0.90814	-4.66356e-05	0.0026	0.985689	-3.06943e-05	0.0026	0.990581	-0.000632954	0.0026	0.807661	-0.000126177	0.0026	0.961294	-0.000326502	0.0026	0.900066	-0.000353363	0.0026	0.891893	-0.000186042	0.0026	0.942956
rs207217	7	130560323	C	0.3962	0.0002	0.0018	0.911528	0.000468277	0.0018	0.794745	0.000404601	0.0018	0.822152	0.00040163	0.0018	0.823436	0.000506285	0.0018	0.778504	0.000498865	0.0018	0.781667	0.000433545	0.0018	0.809665	0.000509776	0.0018	0.777016
rs157915	7	130568695	C	0.3464	-0.0002	0.0018	0.911528	-0.000588969	0.0018	0.743513	-2.87296e-06	0.0018	0.998727	-0.000563978	0.0018	0.754037	-0.000417549	0.0018	0.81656	-0.000658924	0.0018	0.714314	-0.000228684	0.0018	0.898903	-0.000452426	0.0018	0.801545
rs1347384	7	130704983	A	0.06922	0.0004	0.0036	0.911528	-0.000193361	0.0036	0.957165	-0.000277081	0.0036	0.93865	-0.000276709	0.0036	0.938732	-0.000380444	0.0036	0.915837	-0.000343493	0.0036	0.923985	-0.000377166	0.0036	0.916559	-0.000397525	0.0036	0.912073
rs11973084	7	130943749	A	0.3744	-0.0002	0.0018	0.911528	-2.94258e-06	0.0018	0.998696	-8.45345e-05	0.0018	0.962542	-0.000181263	0.0018	0.919787	9.00129e-06	0.0018	0.99601	-2.6713e-05	0.0018	0.988159	-0.000111397	0.0018	0.950653	1.97014e-06	0.0018	0.999127
rs11982376	7	130536392	T	0.8889	0.0003	0.0028	0.914676	-0.00205877	0.0028	0.462171	-0.000131864	0.0028	0.962438	-0.00113649	0.0028	0.684824	-0.00176579	0.0028	0.528275	-0.00220751	0.0028	0.430464	-0.000652372	0.0028	0.815769	-0.00183251	0.0028	0.512811
rs7811716	7	130783739	G	0.9	0.0003	0.0029	0.917607	-8.2693e-05	0.0029	0.977252	0.00021112	0.0029	0.941965	0.000154846	0.0029	0.957417	-4.37904e-05	0.0029	0.987952	-7.54054e-05	0.0029	0.979256	0.000172386	0.0029	0.952599	-4.60655e-05	0.0029	0.987326
rs7780763	7	130784767	C	0.8992	0.0003	0.0029	0.917607	-8.55582e-05	0.0029	0.976464	0.000220173	0.0029	0.939481	0.000165514	0.0029	0.954486	-4.1906e-05	0.0029	0.988471	-7.40145e-05	0.0029	0.979638	0.000183513	0.0029	0.949543	-4.36392e-05	0.0029	0.987994
rs10954306	7	130897018	C	0.7491	-0.0002	0.002	0.920344	-4.24084e-05	0.002	0.983083	-0.000294279	0.002	0.883022	-0.00024897	0.002	0.900931	-0.000118472	0.002	0.952764	-8.4277e-05	0.002	0.966388	-0.000287648	0.002	0.88564	-0.000120748	0.002	0.951858
rs10954307	7	130897040	C	0.754	-0.0002	0.002	0.920344	-4.13646e-05	0.002	0.983499	-0.000294904	0.002	0.882775	-0.000248647	0.002	0.901059	-0.000117932	0.002	0.952979	-8.32794e-05	0.002	0.966786	-0.000287934	0.002	0.885526	-0.000120167	0.002	0.952089
rs287620	7	130435052	C	0.829	0.0002	0.0022	0.927565	-0.00518577	0.0022	0.0184149	0.00340376	0.0022	0.121824	0.00241455	0.0022	0.272412	-0.00259466	0.0022	0.238242	-0.00356152	0.0022	0.105474	0.00342858	0.0022	0.119128	-0.00246889	0.0022	0.261767
rs10259462	7	130706995	G	0.06846	0.0003	0.0036	0.933586	-0.000285712	0.0036	0.936743	-0.000375587	0.0036	0.916908	-0.000359191	0.0036	0.920523	-0.000473702	0.0036	0.895313	-0.000430764	0.0036	0.904755	-0.000468169	0.0036	0.896529	-0.000489452	0.0036	0.891854
rs17165297	7	130632529	T	0.92797	-0.0003	0.0037	0.935377	-0.000129417	0.0037	0.972098	7.36717e-05	0.0037	0.984114	-0.000178462	0.0037	0.961531	6.49543e-06	0.0037	0.998599	-0.000112351	0.0037	0.975776	1.4416e-05	0.0037	0.996891	-3.49683e-06	0.0037	0.999246
rs10233850	7	130707996	A	0.06764	0.0003	0.0037	0.935377	-0.000299196	0.0037	0.93555	-0.000388519	0.0037	0.916372	-0.000384308	0.0037	0.917275	-0.000490311	0.0037	0.894576	-0.000451141	0.0037	0.902954	-0.000488553	0.0037	0.894951	-0.000507414	0.0037	0.890921
rs4728200	7	130536491	C	0.6464	0.0001	0.0017	0.953093	0.000550781	0.0017	0.745946	0.00109963	0.0017	0.517735	0.000773207	0.0017	0.649233	0.000915524	0.0017	0.590202	0.000721705	0.0017	0.671177	0.0010993	0.0017	0.517861	0.000919174	0.0017	0.58872
rs157910	7	130567675	T	0.4134	0.0001	0.0018	0.955696	0.000277105	0.0018	0.877651	0.000344487	0.0018	0.848227	0.000117125	0.0018	0.948119	0.000352393	0.0018	0.844787	0.000255843	0.0018	0.886973	0.000277361	0.0018	0.877539	0.000339379	0.0018	0.85045
rs157911	7	130567807	T	0.4141	0.0001	0.0018	0.955696	0.000276955	0.0018	0.877717	0.000343059	0.0018	0.848848	0.000118004	0.0018	0.94773	0.00035162	0.0018	0.845123	0.00025603	0.0018	0.886891	0.00027677	0.0018	0.877798	0.000338753	0.0018	0.850723
rs157913	7	130568334	A	0.4111	0.0001	0.0018	0.955696	0.000281446	0.0018	0.87575	0.000358189	0.0018	0.842268	0.000134531	0.0018	0.940422	0.000362117	0.0018	0.840561	0.000265735	0.0018	0.882634	0.000294775	0.0018	0.869917	0.000349894	0.0018	0.845874
rs7796129	7	130905778	C	0.5974	0.0001	0.0018	0.955696	6.55482e-06	0.0018	0.997094	-3.06508e-05	0.0018	0.986414	-1.56193e-05	0.0018	0.993077	-3.39279e-05	0.0018	0.984962	-2.03226e-05	0.0018	0.990992	-4.31649e-05	0.0018	0.980868	-3.62582e-05	0.0018	0.983929
rs1072157	7	130914348	C	0.4693	0.0001	0.0018	0.955696	0.000293158	0.0018	0.870624	0.000148095	0.0018	0.934428	0.000127167	0.0018	0.943678	0.000275006	0.0018	0.878571	0.000273003	0.0018	0.879448	0.000145705	0.0018	0.935484	0.000271988	0.0018	0.879893
rs17164838	7	130000679	G	0.8609	-0.0001	0.0026	0.96932	-0.000447698	0.0026	0.863287	-0.000434201	0.0026	0.86737	-0.00103829	0.0026	0.68964	-0.000528626	0.0026	0.838887	-0.000729308	0.0026	0.779091	-0.000758221	0.0026	0.770574	-0.000588771	0.0026	0.820851
rs13240039	7	130014482	A	0.8773	-0.0001	0.0026	0.96932	-0.000566538	0.0026	0.827507	0.000317445	0.0026	0.902824	0.000525433	0.0026	0.839847	-0.000277894	0.0026	0.914882	-0.00027086	0.0026	0.917029	0.000473778	0.0026	0.855408	-0.000235945	0.0026	0.927693
rs7781989	7	130779678	A	0.90359	0.0001	0.0029	0.972492	-0.00036474	0.0029	0.899912	-3.63442e-05	0.0029	0.990001	-7.66019e-05	0.0029	0.978927	-0.00033053	0.0029	0.909257	-0.000356007	0.0029	0.902296	-7.4828e-05	0.0029	0.979415	-0.000331965	0.0029	0.908865
rs17165389	7	130732552	T	0.90809	0.0001	0.0031	0.974266	2.90581e-05	0.0031	0.992521	-2.29551e-05	0.0031	0.994092	-3.72399e-05	0.0031	0.990415	-1.25793e-05	0.0031	0.996762	-9.02629e-06	0.0031	0.997677	-4.76527e-05	0.0031	0.987736	-1.75182e-05	0.0031	0.995491
rs290800	7	130427024	A	0.1742	0	0.0022	1	0.00545478	0.0022	0.0131586	-0.00319434	0.0022	0.14651	-0.0022341	0.0022	0.309868	0.00285362	0.0022	0.194596	0.00381288	0.0022	0.083073	-0.00323093	0.0022	0.14194	0.0027246	0.0022	0.215547
rs24168	7	130561285	A	0.418	0	0.0018	1	0.000173753	0.0018	0.9231	0.000263059	0.0018	0.883808	3.80991e-05	0.0018	0.983113	0.00025826	0.0018	0.885913	0.000160506	0.0018	0.928947	0.000199774	0.0018	0.911628	0.000246238	0.0018	0.89119
rs157912	7	130568023	G	0.08174	0	0.0031	1	0.0020133	0.0031	0.516046	0.00075722	0.0031	0.807026	0.000762285	0.0031	0.805761	0.00194151	0.0031	0.531121	0.00197448	0.0031	0.524171	0.000871642	0.0031	0.778576	0.00193953	0.0031	0.53154
rs11982958	7	130907924	T	0.3254	0	0.0019	1	0.000169216	0.0019	0.929034	-8.34879e-05	0.0019	0.964951	-0.000124433	0.0019	0.947783	9.56829e-05	0.0019	0.959836	9.8577e-05	0.0019	0.958622	-0.000114458	0.0019	0.951964	8.61375e-05	0.0019	0.96384
