# Supplementary material for: Inferred expression regulator activities suggest genes mediating cardiometabolic genetic signals
Source: PLoS Comput Biol. 2021 Nov 18;17(11):e1009563. doi: 10.1371/journal.pcbi.1009563 (PMC8639061; doi:10.1371/journal.pcbi.1009563)
Supplement: S19 Table — (XLSX) [file pcbi.1009563.s029.xlsx]

## Sheet: ST19
S19 Table: COJO conditional analyses of the 7q32.2 T2D (BMI-adjusted) GWAS signal
					GWAS summary statistics			Conditioned on rs972283			Conditioned on rs287621			Conditioned on rs738134			Conditioned on rs972283+rs287621			Conditioned on rs972283+rs738134			Conditioned on rs287621+rs738134			Conditioned on rs972283+rs287621+rs738134
SNP	Chr	Position	refA	freq	Beta	SE	P	Beta	SE	P	Beta	SE	P	Beta	SE	P	Beta	SE	P	Beta	SE	P	Beta	SE	P	Beta	SE	P
rs738134	7	130467575	C	0.68	-0.067	0.0081	1.32168e-16	-0.0283856	0.00810169	0.000458905	-0.0158678	0.00810169	0.0501622	NA	NA	NA	-0.00906772	0.00810169	0.263039	NA	NA	NA	NA	NA	NA	NA	NA	NA
rs287621	7	130435181	T	0.28	0.066	0.0083	1.8381e-15	0.0311253	0.00830156	0.000177305	NA	NA	NA	0.0115004	0.00830156	0.16595	NA	NA	NA	0.00978816	0.00830156	0.238368	NA	NA	NA	NA	NA	NA
rs972283	7	130466854	A	0.48	-0.056	0.0075	8.22518e-14	NA	NA	NA	-0.0224406	0.00750125	0.00277541	-0.0163948	0.00750125	0.0288441	NA	NA	NA	NA	NA	NA	-0.0148239	0.00750125	0.0481336	NA	NA	NA
rs6961342	7	130433944	C	0.72	-0.067	0.0083	6.89922e-16	-0.0321257	0.0083016	0.000108919	NA	NA	NA	-0.0125772	0.0083016	0.129765	NA	NA	NA	-0.0108432	0.0083016	0.191499	NA	NA	NA	NA	NA	NA
rs1364422	7	130445981	C	0.72	-0.067	0.0083	6.89922e-16	-0.0314274	0.0083016	0.000153274	NA	NA	NA	-0.011173	0.0083016	0.17834	NA	NA	NA	-0.00949391	0.0083016	0.25278	NA	NA	NA	NA	NA	NA
rs1447059	7	130465654	A	0.6	-0.062	0.0077	8.14865e-16	-0.0177796	0.00770152	0.020967	-0.0210223	0.00770152	0.00634051	-0.00903544	0.00770152	0.240714	-0.00778818	0.00770152	0.311895	-0.00226724	0.00770152	0.768461	-0.00877305	0.00770152	0.254648	-0.00260064	0.00770152	0.735605
rs1447060	7	130466091	A	0.6	-0.062	0.0077	8.14865e-16	-0.0177863	0.00770152	0.0209186	-0.0210224	0.00770152	0.00634016	-0.00903165	0.00770152	0.240912	-0.00779222	0.00770152	0.311644	-0.00226785	0.00770152	0.7684	-0.00877069	0.00770152	0.254776	-0.00260212	0.00770152	0.73546
rs6971365	7	130432481	T	0.71	-0.066	0.0082	8.36231e-16	-0.0307485	0.00820157	0.000177467	NA	NA	NA	-0.0107282	0.00820157	0.190851	NA	NA	NA	-0.00904967	0.00820157	0.269851	NA	NA	NA	NA	NA	NA
rs7810507	7	130437476	G	0.72	-0.066	0.0083	1.8381e-15	-0.0304277	0.00830156	0.000247051	NA	NA	NA	-0.0101828	0.00830156	0.219967	NA	NA	NA	-0.00850106	0.00830156	0.30582	NA	NA	NA	NA	NA	NA
rs7783857	7	130439058	C	0.72	-0.066	0.0083	1.8381e-15	-0.0304278	0.00830156	0.000247033	NA	NA	NA	-0.0101736	0.00830156	0.220383	NA	NA	NA	-0.00849457	0.00830156	0.306189	NA	NA	NA	NA	NA	NA
rs1596972	7	130453382	A	0.58	-0.06	0.0076	2.90928e-15	-0.0141342	0.00760142	0.0629688	-0.0184731	0.00760142	0.01509	-0.0116155	0.00760142	0.126496	-0.00444426	0.00760142	0.558776	-0.00272961	0.00760142	0.719526	-0.00944738	0.00760142	0.213926	-0.00159276	0.00760142	0.834031
rs1562398	7	130457931	C	0.58	-0.06	0.0076	2.90928e-15	-0.0141612	0.00760142	0.0624672	-0.0186439	0.00760142	0.0141794	-0.0117177	0.00760142	0.123193	-0.004578	0.00760142	0.547004	-0.00281603	0.00760142	0.711039	-0.0095933	0.00760142	0.206934	-0.00171826	0.00760142	0.821167
rs9641894	7	130465054	T	0.58	-0.06	0.0076	2.90928e-15	-0.0134994	0.00760142	0.0757488	-0.0188479	0.00760142	0.0131556	-0.0111583	0.00760142	0.142124	-0.00433071	0.00760142	0.568865	-0.00208896	0.00760142	0.783461	-0.00933124	0.00760142	0.21961	-0.00126173	0.00760142	0.868168
rs13234269	7	130429186	T	0.51	0.059	0.0075	3.64215e-15	0.00607523	0.00750139	0.418009	0.0237969	0.00750139	0.0015122	0.0215368	0.00750139	0.00409119	0.00366903	0.00750139	0.624761	0.0060517	0.00750139	0.419814	0.0184212	0.00750139	0.014061	NA	NA	NA
rs13241165	7	130432538	A	0.51	0.059	0.0075	3.64215e-15	0.00609198	0.00750139	0.416727	0.0237915	0.00750139	0.00151596	0.0215397	0.00750139	0.00408624	0.00367512	0.00750139	0.624187	0.00606203	0.00750139	0.419021	0.0184205	0.00750139	0.0140647	NA	NA	NA
rs4731702	7	130433384	C	0.51	0.059	0.0075	3.64215e-15	NA	NA	NA	0.0243575	0.00750139	0.00116603	0.0207979	0.00750139	0.00556213	NA	NA	NA	NA	NA	NA	0.0182121	0.00750139	0.0151896	NA	NA	NA
rs11979110	7	130436459	C	0.51	0.058	0.0075	1.04767e-14	NA	NA	NA	0.0233676	0.00750134	0.00183869	0.0196359	0.00750134	0.00885373	NA	NA	NA	NA	NA	NA	0.0171131	0.00750134	0.0225283	NA	NA	NA
rs13230111	7	130437124	A	0.51	0.058	0.0075	1.04767e-14	NA	NA	NA	0.0233715	0.00750134	0.00183543	0.0196486	0.00750134	0.00881007	NA	NA	NA	NA	NA	NA	0.0171231	0.00750134	0.02245	NA	NA	NA
rs13233731	7	130437689	G	0.51	0.058	0.0075	1.04767e-14	NA	NA	NA	0.0233715	0.00750134	0.00183543	0.0196486	0.00750134	0.00881007	NA	NA	NA	NA	NA	NA	0.0171231	0.00750134	0.02245	NA	NA	NA
rs13234407	7	130438214	G	0.51	0.058	0.0075	1.04767e-14	NA	NA	NA	0.0233937	0.00750134	0.00181713	0.0196502	0.00750134	0.00880428	NA	NA	NA	NA	NA	NA	0.0171346	0.00750134	0.0223596	NA	NA	NA
rs13241538	7	130439862	G	0.51	0.058	0.0075	1.04767e-14	NA	NA	NA	0.0233715	0.00750134	0.00183543	0.0196486	0.00750134	0.00881007	NA	NA	NA	NA	NA	NA	0.0171231	0.00750134	0.02245	NA	NA	NA
rs3996352	7	130444934	A	0.51	0.058	0.0075	1.04767e-14	NA	NA	NA	0.0234456	0.00750134	0.00177492	0.0196595	0.00750134	0.00877259	NA	NA	NA	NA	NA	NA	0.017165	0.00750134	0.0221229	NA	NA	NA
rs17789506	7	130445574	G	0.51	0.058	0.0075	1.04767e-14	NA	NA	NA	0.0234456	0.00750134	0.00177492	0.0196595	0.00750134	0.00877259	NA	NA	NA	NA	NA	NA	0.017165	0.00750134	0.0221229	NA	NA	NA
rs11765979	7	130445877	A	0.51	0.058	0.0075	1.04767e-14	NA	NA	NA	0.0234456	0.00750134	0.00177492	0.0196595	0.00750134	0.00877259	NA	NA	NA	NA	NA	NA	0.017165	0.00750134	0.0221229	NA	NA	NA
rs11976955	7	130433594	C	0.69	-0.062	0.0081	1.94336e-14	-0.024912	0.00810142	0.00210494	-0.00344419	0.00810142	0.670739	-0.00374014	0.00810142	0.644322	0.000160468	0.00810142	0.984197	-0.00200505	0.00810142	0.804526	0.00290058	0.00810142	0.720318	0.0035852	0.00810142	0.658099
rs6467314	7	130442141	C	0.68	-0.061	0.0081	5.04056e-14	-0.0234747	0.0081014	0.00376013	-0.00374632	0.0081014	0.643774	-0.000682619	0.0081014	0.93285	0.00051823	0.0081014	0.948996	0.000682522	0.0081014	0.93286	0.0046047	0.0081014	0.569775	0.00513481	0.0081014	0.5262
rs10954284	7	130463758	T	0.52	0.056	0.0075	8.22518e-14	NA	NA	NA	0.0221194	0.00750125	0.00319049	0.0167489	0.00750125	0.0255611	NA	NA	NA	NA	NA	NA	0.0148993	0.00750125	0.0470062	NA	NA	NA
rs10263705	7	130027633	A	0.65	-0.027	0.0078	0.000537097	-0.0254571	0.00780026	0.00109995	-0.029589	0.00780026	0.00014864	-0.0289178	0.00780026	0.000209486	-0.027882	0.00780026	0.000350907	-0.0276091	0.00780026	0.000400867	-0.0294481	0.00780026	0.000159835	-0.0281752	0.00780026	0.000303744
rs1558917	7	130028723	C	0.65	-0.027	0.0078	0.000537097	-0.0254632	0.00780026	0.00109692	-0.0295466	0.00780026	0.000151929	-0.0288745	0.00780026	0.000214131	-0.0278563	0.00780026	0.00035535	-0.0275811	0.00780026	0.000406354	-0.0294003	0.00780026	0.000163806	-0.0281421	0.00780026	0.000308748
rs1465370	7	130013638	G	0.67	-0.027	0.008	0.000738157	-0.0250086	0.00800026	0.00177217	-0.0277567	0.00800026	0.000521482	-0.0270511	0.00800026	0.000721504	-0.0263544	0.00800026	0.000987042	-0.0260524	0.00800026	0.00112819	-0.0273892	0.00800026	0.000618103	-0.026427	0.00800026	0.000955661
rs11767377	7	130004758	A	0.69	-0.027	0.0081	0.000858121	-0.0280358	0.00810025	0.000537956	-0.0304844	0.00810025	0.000167627	-0.0314082	0.00810025	0.000105563	-0.0300121	0.00810025	0.000211319	-0.0306645	0.00810025	0.00015332	-0.0314648	0.00810025	0.000102571	-0.030775	0.00810025	0.000145128
rs10253113	7	130009311	A	0.69	-0.027	0.0081	0.000858121	-0.0277623	0.00810025	0.000609514	-0.0304114	0.00810025	0.000173772	-0.0312179	0.00810025	0.000116229	-0.0298014	0.00810025	0.000234087	-0.0303933	0.00810025	0.000175328	-0.0313086	0.00810025	0.000111026	-0.0305398	0.00810025	0.000163096
rs10239342	7	130009312	T	0.69	-0.027	0.0081	0.000858121	-0.0277623	0.00810025	0.000609514	-0.0304114	0.00810025	0.000173772	-0.0312179	0.00810025	0.000116229	-0.0298014	0.00810025	0.000234087	-0.0303933	0.00810025	0.000175328	-0.0313086	0.00810025	0.000111026	-0.0305398	0.00810025	0.000163096
rs4731689	7	130009839	C	0.69	-0.027	0.0081	0.000858121	-0.0278175	0.00810025	0.000594399	-0.0304446	0.00810025	0.000170951	-0.0312926	0.00810025	0.000111927	-0.0298566	0.00810025	0.000227903	-0.030474	0.00810025	0.000168489	-0.0313721	0.00810025	0.000107515	-0.0306103	0.00810025	0.000157501
rs741486	7	130024010	A	0.67	-0.026	0.0079	0.000997825	-0.0255456	0.00790023	0.00122273	-0.0291548	0.00790023	0.000223927	-0.0289919	0.00790023	0.000242782	-0.0279108	0.00790023	0.000411024	-0.0279152	0.00790023	0.000410154	-0.0294025	0.00790023	0.000197862	-0.0283588	0.00790023	0.000331167
rs10246191	7	130029811	G	0.67	-0.026	0.0079	0.000997825	-0.0255333	0.00790023	0.00122939	-0.0291781	0.00790023	0.000221346	-0.0290047	0.00790023	0.000241254	-0.0279196	0.00790023	0.000409279	-0.0279182	0.00790023	0.000409554	-0.0294217	0.00790023	0.000195972	-0.0283682	0.00790023	0.000329662
rs10259022	7	130033318	C	0.68	-0.026	0.008	0.00115405	-0.02591	0.00800023	0.00120095	-0.0293226	0.00800023	0.000247129	-0.0293231	0.00800023	0.000247062	-0.0282402	0.00800023	0.000415673	-0.0283321	0.00800023	0.000397988	-0.0296937	0.00800023	0.000205948	-0.0287341	0.00800023	0.000328582
rs2402996	7	130017003	C	0.67	-0.025	0.0079	0.00155319	-0.024745	0.00790021	0.00173502	-0.0280669	0.00790021	0.00038134	-0.0279077	0.00790021	0.000411616	-0.026967	0.00790021	0.000641445	-0.0269535	0.00790021	0.000645492	-0.0283072	0.00790021	0.000339557	-0.0273774	0.00790021	0.000529455
rs2239604	7	130021331	C	0.67	-0.025	0.0079	0.00155319	-0.024817	0.00790021	0.00168199	-0.0283688	0.00790021	0.000329548	-0.0282144	0.00790021	0.00035515	-0.0272176	0.00790021	0.000570698	-0.0272084	0.00790021	0.000573161	-0.0286459	0.00790021	0.00028789	-0.0276642	0.00790021	0.000462305
rs157896	7	130612372	C	0.902	-0.039	0.013	0.0026998	-0.0406481	0.0130003	0.00176781	-0.0392056	0.0130003	0.00256356	-0.0401674	0.0130003	0.00200345	-0.0401084	0.0130003	0.00203429	-0.0406494	0.0130003	0.00176722	-0.0398445	0.0130003	0.00217756	-0.0403307	0.0130003	0.00192034
rs157897	7	130614253	C	0.902	-0.039	0.013	0.0026998	-0.0406929	0.0130003	0.0017472	-0.0392291	0.0130003	0.00254833	-0.0401879	0.0130003	0.00199283	-0.0401509	0.0130003	0.00201205	-0.0406862	0.0130003	0.00175028	-0.0398687	0.0130003	0.00216405	-0.0403694	0.0130003	0.00190115
rs205720	7	130617193	A	0.9	-0.039	0.013	0.0026998	-0.0406331	0.0130003	0.00177477	-0.039227	0.0130003	0.00254967	-0.0401773	0.0130003	0.00199834	-0.0401144	0.0130003	0.00203115	-0.0406491	0.0130003	0.00176739	-0.0398609	0.0130003	0.00216839	-0.0403369	0.0130003	0.00191729
rs17165389	7	130732552	T	0.9	-0.039	0.013	0.0026998	-0.0386016	0.0130003	0.00298501	-0.0381164	0.0130003	0.00336835	-0.0379784	0.0130003	0.00348527	-0.0381566	0.0130003	0.00333498	-0.0380725	0.0130003	0.00340515	-0.0379295	0.0130003	0.00352766	-0.0380225	0.0130003	0.00344758
rs5011386	7	130017309	T	0.53	-0.022	0.0075	0.00335344	-0.0200108	0.00750017	0.00762928	-0.0250342	0.00750017	0.000844395	-0.0252436	0.00750017	0.000763389	-0.0229275	0.00750017	0.00223615	-0.0233367	0.00750017	0.00186147	-0.0255069	0.00750017	0.000671785	-0.0237218	0.00750017	0.00156242
rs3823580	7	130017436	C	0.53	-0.022	0.0075	0.00335344	-0.0200597	0.00750017	0.00748262	-0.0250716	0.00750017	0.000829368	-0.0252656	0.00750017	0.00075532	-0.022982	0.00750017	0.00218258	-0.0233766	0.00750017	0.00182823	-0.0255386	0.00750017	0.000661474	-0.0237686	0.00750017	0.00152928
rs7789785	7	130019916	C	0.54	-0.022	0.0075	0.00335344	-0.0206627	0.00750017	0.00586998	-0.0262431	0.00750017	0.000466996	-0.0270956	0.00750017	0.000303076	-0.0241441	0.00750017	0.00128577	-0.0249833	0.00750017	0.000865261	-0.0272625	0.00750017	0.000278066	-0.0253022	0.00750017	0.000742054
rs7790688	7	130020569	A	0.54	-0.022	0.0075	0.00335344	-0.0208273	0.00750017	0.0054879	-0.026375	0.00750017	0.00043714	-0.0272139	0.00750017	0.000285145	-0.0243316	0.00750017	0.00117806	-0.0251493	0.00750017	0.00079895	-0.0274004	0.00750017	0.000258884	-0.0254811	0.00750017	0.000680274
rs12533596	7	130627014	G	0.78	0.026	0.009	0.00386606	0.0235577	0.0090002	0.00885848	0.0242564	0.0090002	0.00703693	0.0245733	0.0090002	0.0063275	0.0233645	0.0090002	0.00943177	0.0237727	0.0090002	0.00825757	0.0242648	0.0090002	0.00701721	0.0235725	0.0090002	0.0088159
rs10251389	7	130735438	C	0.89	-0.034	0.012	0.00460653	-0.0327438	0.0120003	0.00636056	-0.032836	0.0120003	0.00621392	-0.0327045	0.0120003	0.00642397	-0.03246	0.0120003	0.0068316	-0.0324527	0.0120003	0.00684419	-0.0326219	0.0120003	0.00655919	-0.0324022	0.0120003	0.00693136
rs741487	7	130024117	C	0.54	-0.021	0.0075	0.00511026	-0.0194705	0.00750016	0.00943115	-0.0250868	0.00750016	0.000823308	-0.0260126	0.00750016	0.000523805	-0.0229235	0.00750016	0.00224007	-0.023829	0.00750016	0.00148737	-0.0261358	0.00750016	0.000492697	-0.024116	0.00750016	0.00130263
rs2239606	7	130025895	A	0.54	-0.021	0.0075	0.00511026	-0.0194851	0.00750016	0.00937789	-0.0251022	0.00750016	0.000817253	-0.0260247	0.00750016	0.000520674	-0.0229427	0.00750016	0.00222107	-0.0238449	0.00750016	0.00147657	-0.0261507	0.00750016	0.000489035	-0.024134	0.00750016	0.00129176
rs157905	7	130620191	C	0.903	-0.036	0.013	0.00561888	-0.0375185	0.0130003	0.00390206	-0.0361774	0.0130003	0.00538888	-0.0371924	0.0130003	0.00422449	-0.0370129	0.0130003	0.00441216	-0.0376032	0.0130003	0.00382199	-0.0368472	0.0130003	0.00459202	-0.0372712	0.0130003	0.00414445
rs1586431	7	130939220	T	0.89	0.033	0.012	0.00595953	0.0364542	0.0120002	0.0023832	0.034798	0.0120002	0.00373431	0.0352639	0.0120002	0.00329701	0.0362665	0.0120002	0.0025099	0.0363262	0.0120002	0.00246897	0.035297	0.0120002	0.00326778	0.0362669	0.0120002	0.00250963
rs12671934	7	130473747	T	0.72	-0.023	0.0084	0.00617962	-0.0164543	0.00840017	0.0501354	-0.0204686	0.00840017	0.0148224	-0.0139155	0.00840017	0.0976052	-0.0174145	0.00840017	0.038162	-0.0132681	0.00840017	0.11422	-0.0159895	0.00840017	0.0569794	-0.0151124	0.00840017	0.0720098
rs11761136	7	130479470	T	0.72	-0.022	0.0083	0.00803484	-0.0155308	0.00830015	0.061325	-0.0195032	0.00830015	0.0187867	-0.013165	0.00830015	0.112712	-0.0164832	0.00830015	0.0470457	-0.0124844	0.00830015	0.132553	-0.0151655	0.00830015	0.0676789	-0.014268	0.00830015	0.0856144
rs205722	7	130620481	A	0.096	0.034	0.013	0.0089127	0.0354599	0.0130002	0.0063791	0.0338496	0.0130002	0.00922044	0.0348123	0.0130002	0.00741024	0.0347523	0.0130002	0.007513	0.0353024	0.0130002	0.00661715	0.0344494	0.0130002	0.00805146	0.0349485	0.0130002	0.00718176
rs716128	7	130475799	C	0.74	-0.022	0.0085	0.00964691	-0.0172067	0.00850015	0.0429413	-0.0177049	0.00850015	0.0372612	-0.0161661	0.00850015	0.0571888	-0.0162249	0.00850015	0.0562907	-0.0154589	0.00850015	0.0689629	-0.0162401	0.00850015	0.0560595	-0.0155813	0.00850015	0.066793
rs17165133	7	130476341	A	0.74	-0.022	0.0085	0.00964691	-0.0170599	0.00850015	0.0447482	-0.017705	0.00850015	0.0372594	-0.0161412	0.00850015	0.0575731	-0.0161389	0.00850015	0.0576084	-0.0153685	0.00850015	0.0706014	-0.0162243	0.00850015	0.0563001	-0.0155042	0.00850015	0.0681535
rs11768266	7	130476429	G	0.74	-0.022	0.0085	0.00964691	-0.017154	0.00850015	0.0435825	-0.0176889	0.00850015	0.0374334	-0.0161537	0.00850015	0.0573808	-0.016183	0.00850015	0.0569305	-0.015424	0.00850015	0.0695929	-0.0162246	0.00850015	0.0562949	-0.0155456	0.00850015	0.0674204
rs10954285	7	130476833	T	0.74	-0.022	0.0085	0.00964691	-0.0171689	0.00850015	0.043401	-0.0176257	0.00850015	0.0381187	-0.0161171	0.00850015	0.0579471	-0.0161481	0.00850015	0.0574672	-0.0154051	0.00850015	0.069934	-0.0161714	0.00850015	0.057107	-0.015511	0.00850015	0.0680331
rs17165134	7	130477408	A	0.74	-0.022	0.0085	0.00964691	-0.0171671	0.00850015	0.0434223	-0.0176468	0.00850015	0.037888	-0.0161576	0.00850015	0.0573203	-0.0161616	0.00850015	0.0572579	-0.0154332	0.00850015	0.0694251	-0.0162073	0.00850015	0.0565577	-0.0155361	0.00850015	0.0675876
rs17165135	7	130477553	A	0.74	-0.022	0.0085	0.00964691	-0.0171478	0.00850015	0.0436591	-0.01766	0.00850015	0.0377452	-0.0161725	0.00850015	0.0570915	-0.0161594	0.00850015	0.0572929	-0.0154343	0.00850015	0.0694058	-0.0162231	0.00850015	0.0563186	-0.0155391	0.00850015	0.0675355
rs12671159	7	130471080	G	0.74	-0.022	0.0086	0.0105234	-0.0175207	0.00860015	0.0416241	-0.0181427	0.00860015	0.0348946	-0.01641	0.00860015	0.0563772	-0.0167112	0.00860015	0.0520003	-0.0157885	0.00860015	0.0663809	-0.0166026	0.00860015	0.0535443	-0.0160062	0.00860015	0.0627217
rs10954287	7	130480857	G	0.72	-0.021	0.0083	0.0114023	-0.0145618	0.00830014	0.0793605	-0.0185028	0.00830014	0.0257991	-0.0121831	0.00830014	0.142153	-0.0155012	0.00830014	0.0618208	-0.0115126	0.00830014	0.165429	-0.014177	0.00830014	0.087629	-0.0132896	0.00830014	0.109347
rs1059698	7	130629094	A	0.76	0.022	0.0087	0.0114474	0.0207589	0.00870014	0.0170307	0.0213063	0.00870014	0.0143267	0.0220712	0.00870014	0.0111844	0.0207935	0.00870014	0.0168476	0.0214376	0.00870014	0.0137376	0.0217188	0.00870014	0.0125471	0.0211857	0.00870014	0.0148877
rs1488009	7	129958098	G	0.1	-0.03	0.012	0.0124193	-0.0246362	0.0120002	0.040074	-0.0306526	0.0120002	0.0106387	-0.0283833	0.0120002	0.0180183	-0.0273049	0.0120002	0.0228832	-0.026193	0.0120002	0.0290567	-0.0292722	0.0120002	0.0147153	-0.0271416	0.0120002	0.0237116
rs1574704	7	129959257	T	0.1	-0.03	0.012	0.0124193	-0.0245964	0.0120002	0.0403964	-0.0306059	0.0120002	0.0107582	-0.0283373	0.0120002	0.0182057	-0.0272494	0.0120002	0.023162	-0.0261404	0.0120002	0.0293811	-0.0292207	0.0120002	0.0148909	-0.0270849	0.0120002	0.0240054
rs17165131	7	130471615	C	0.72	-0.021	0.0084	0.0124193	-0.0149347	0.00840014	0.0754189	-0.0190431	0.00840014	0.0233901	-0.0123197	0.00840014	0.142482	-0.0160927	0.00840014	0.0553953	-0.0117946	0.00840014	0.16029	-0.014519	0.00840014	0.0839115	-0.013737	0.00840014	0.10198
rs4731707	7	130472445	A	0.72	-0.021	0.0084	0.0124193	-0.0145483	0.00840014	0.0832895	-0.018388	0.00840014	0.0285963	-0.0116675	0.00840014	0.164844	-0.0154139	0.00840014	0.0665114	-0.0111372	0.00840014	0.184896	-0.0137926	0.00840014	0.1006	-0.0130159	0.00840014	0.121264
rs12673358	7	130480244	C	0.74	-0.021	0.0085	0.0134891	-0.0161373	0.00850013	0.0576335	-0.0166713	0.00850013	0.049844	-0.0151706	0.00850013	0.074302	-0.015161	0.00850013	0.0744848	-0.0144278	0.00850013	0.0896282	-0.0152272	0.00850013	0.0732279	-0.0145381	0.00850013	0.0872029
rs4731695	7	130130170	A	0.057	0.039	0.016	0.0147892	0.0426782	0.0160002	0.00764529	0.0470986	0.0160002	0.00324401	0.0454506	0.0160002	0.00450257	0.046746	0.0160002	0.00348256	0.0454311	0.0160002	0.00451985	0.0469469	0.0160002	0.00334473	0.0467247	0.0160002	0.00349753
rs17165295	7	130622564	A	0.81	0.023	0.0097	0.0177336	0.0210529	0.00970014	0.0299785	0.0226864	0.00970014	0.0193473	0.0225068	0.00970014	0.0203273	0.0216418	0.00970014	0.0256759	0.021685	0.00970014	0.0253823	0.0225364	0.00970014	0.0201629	0.0217786	0.00970014	0.0247567
rs6944165	7	130744352	G	0.8	-0.022	0.0093	0.0180013	-0.0228833	0.00930013	0.013873	-0.0218945	0.00930013	0.0185618	-0.0227313	0.00930013	0.0145178	-0.0224452	0.00930013	0.0158033	-0.0229595	0.00930013	0.0135594	-0.0224186	0.00930013	0.0159276	-0.0226707	0.00930013	0.0147822
rs13242887	7	130751832	A	0.8	-0.022	0.0094	0.0192618	-0.0227969	0.00940013	0.0153015	-0.0219413	0.00940013	0.0195879	-0.022766	0.00940013	0.0154402	-0.0224268	0.00940013	0.0170422	-0.0229417	0.00940013	0.0146642	-0.0224629	0.00940013	0.0168649	-0.0226654	0.00940013	0.015901
rs12539755	7	129963481	T	0.9	0.028	0.012	0.0196307	0.0229164	0.0120001	0.0561745	0.0284319	0.0120001	0.0178222	0.026516	0.0120001	0.02713	0.0253169	0.0120001	0.0348826	0.0244264	0.0120001	0.0417999	0.0272531	0.0120001	0.023143	0.0252357	0.0120001	0.0354702
rs3857856	7	130384708	G	0.11	0.028	0.012	0.0196307	0.024428	0.0120002	0.0417863	0.0239704	0.0120002	0.0457705	0.0259827	0.0120002	0.0303725	0.0231243	0.0120002	0.0539793	0.024792	0.0120002	0.038831	0.0248094	0.0120002	0.0386942	0.0238775	0.0120002	0.0466171
rs11982376	7	130536392	T	0.89	-0.028	0.012	0.0196307	-0.0141852	0.0120002	0.237173	-0.0247633	0.0120002	0.0390579	-0.0165967	0.0120002	0.166652	-0.0176649	0.0120002	0.141005	-0.0130173	0.0120002	0.278026	-0.0191721	0.0120002	0.11012	-0.0155372	0.0120002	0.195408
rs4728200	7	130536491	C	0.64	0.018	0.0079	0.0226979	0.0153818	0.0079001	0.0515298	0.0105703	0.0079001	0.180899	0.0117068	0.0079001	0.13838	0.0113371	0.0079001	0.151269	0.0122053	0.0079001	0.122356	0.010469	0.0079001	0.185114	0.0110954	0.0079001	0.160183
rs10266864	7	130407589	C	0.87	-0.025	0.011	0.0230426	-0.0241113	0.0110001	0.0283862	-0.02456	0.0110001	0.0255685	-0.0256968	0.0110001	0.0194891	-0.0241752	0.0110001	0.0279691	-0.0250591	0.0110001	0.0227223	-0.0252389	0.0110001	0.0217664	-0.0247165	0.0110001	0.0246445
rs6467308	7	130074230	G	0.49	-0.017	0.0075	0.0234106	-0.0163807	0.00750009	0.0289571	-0.0187821	0.00750009	0.0122711	-0.0179726	0.00750009	0.0165607	-0.0178667	0.00750009	0.0172094	-0.0173895	0.00750009	0.020418	-0.0184626	0.00750009	0.0138301	-0.0178608	0.00750009	0.0172463
rs2293748	7	130629493	T	0.46	0.017	0.0075	0.0234106	0.0171142	0.00750009	0.0224969	0.016878	0.00750009	0.0244255	0.0167265	0.00750009	0.0257358	0.0169828	0.00750009	0.023553	0.0168609	0.00750009	0.0245705	0.0167674	0.00750009	0.0253766	0.016885	0.00750009	0.0243659
rs6968337	7	130635875	C	0.48	0.017	0.0075	0.0234106	0.0172522	0.00750009	0.0214331	0.0170068	0.00750009	0.0233566	0.0164969	0.00750009	0.0278381	0.0171526	0.00750009	0.0221965	0.0167648	0.00750009	0.0253987	0.016681	0.00750009	0.026141	0.0169017	0.00750009	0.024226
rs3847102	7	130384612	A	0.11	0.027	0.012	0.0244489	0.0234999	0.0120001	0.0501947	0.0230294	0.0120001	0.0549727	0.0250318	0.0120001	0.0369828	0.0222072	0.0120001	0.0642302	0.0238626	0.0120001	0.0467536	0.0238686	0.0120001	0.0466981	0.0229551	0.0120001	0.0557611
rs10954274	7	130334377	A	0.049	0.038	0.017	0.025398	0.0451068	0.0170002	0.00797064	0.0505739	0.0170002	0.00293084	0.0490369	0.0170002	0.00392051	0.0508452	0.0170002	0.00278192	0.0494055	0.0170002	0.00365881	0.0509927	0.0170002	0.00270392	0.0510637	0.0170002	0.00266707
rs290796	7	130415672	T	0.1	0.029	0.013	0.0256964	0.02716	0.0130002	0.0366895	0.0236615	0.0130002	0.0687453	0.0252403	0.0130002	0.0521932	0.0242367	0.0130002	0.0622745	0.0254018	0.0130002	0.0507058	0.0240768	0.0130002	0.06402	0.0243839	0.0130002	0.060702
rs205725	7	130623437	C	0.1	0.029	0.013	0.0256964	0.0306992	0.0130002	0.0182039	0.0288936	0.0130002	0.026246	0.0296503	0.0130002	0.0225623	0.029923	0.0130002	0.02135	0.0303049	0.0130002	0.0197474	0.0293663	0.0130002	0.0238884	0.0300055	0.0130002	0.0209945
rs4728203	7	130748468	C	0.21	0.02	0.0091	0.0279632	0.0204742	0.0091001	0.0244563	0.0199299	0.0091001	0.0285186	0.0205681	0.0091001	0.0238088	0.0202297	0.0091001	0.0262144	0.0206406	0.0091001	0.0233187	0.0203308	0.0091001	0.0254748	0.0204297	0.0091001	0.0247682
rs4510791	7	130751957	G	0.21	0.02	0.0091	0.0279632	0.0204734	0.0091001	0.0244619	0.0199418	0.0091001	0.0284244	0.0205779	0.0091001	0.023742	0.0202374	0.0091001	0.0261575	0.0206472	0.0091001	0.0232745	0.0203426	0.0091001	0.0253892	0.0204384	0.0091001	0.0247072
rs6959116	7	130752498	G	0.21	0.02	0.0091	0.0279632	0.0204742	0.0091001	0.0244563	0.0199299	0.0091001	0.0285186	0.0205681	0.0091001	0.0238088	0.0202297	0.0091001	0.0262144	0.0206406	0.0091001	0.0233187	0.0203308	0.0091001	0.0254748	0.0204297	0.0091001	0.0247682
rs10954268	7	130013024	C	0.63	-0.017	0.0078	0.0292955	-0.0194311	0.00780009	0.0127334	-0.0227789	0.00780009	0.00349657	-0.022731	0.00780009	0.00356609	-0.0224138	0.00780009	0.00405906	-0.0223001	0.00780009	0.0042504	-0.0233931	0.00780009	0.002708	-0.0229074	0.00780009	0.00331603
rs6467366	7	130887687	C	0.8	-0.02	0.0093	0.0315127	-0.0227043	0.0093001	0.0146346	-0.0217358	0.0093001	0.0194308	-0.0218675	0.0093001	0.0187069	-0.0227838	0.0093001	0.0142917	-0.0226721	0.0093001	0.0147757	-0.0220139	0.0093001	0.0179302	-0.0227319	0.0093001	0.0145149
rs12706940	7	130128793	C	0.46	0.016	0.0075	0.0328974	0.0186549	0.00750008	0.0128721	0.0230198	0.00750008	0.00214584	0.0221522	0.00750008	0.00314094	0.0224014	0.00750008	0.0028189	0.0217119	0.00750008	0.00379285	0.0232475	0.00750008	0.00193759	0.0226941	0.00750008	0.00247939
rs6959008	7	130634476	G	0.48	0.016	0.0075	0.0328974	0.0163469	0.00750008	0.0292898	0.016031	0.00750008	0.0325618	0.0154893	0.00750008	0.0389021	0.0162248	0.00750008	0.030519	0.0158062	0.00750008	0.0350765	0.0156876	0.00750008	0.0364695	0.0159512	0.00750008	0.0334366
rs7802753	7	130290958	C	0.85	-0.021	0.01	0.0357288	-0.0221968	0.0100001	0.0264422	-0.0266272	0.0100001	0.00775186	-0.0272484	0.0100001	0.00643378	-0.0255853	0.0100001	0.0105123	-0.0260601	0.0100001	0.00916096	-0.0276529	0.0100001	0.0056876	-0.0265077	0.0100001	0.00803135
rs2288081	7	130357296	T	0.15	0.021	0.01	0.0357288	0.0220681	0.0100001	0.027329	0.0264751	0.0100001	0.00810918	0.0270916	0.0100001	0.0067458	0.0254049	0.0100001	0.0110704	0.0258844	0.0100001	0.00964178	0.0274809	0.0100001	0.00599476	0.0263204	0.0100001	0.00848794
rs1036646	7	130759798	T	0.22	0.019	0.0091	0.0368058	0.0193934	0.00910009	0.0330793	0.0190037	0.00910009	0.0367715	0.019612	0.00910009	0.0311504	0.0192332	0.00910009	0.0345564	0.0196321	0.00910009	0.0309781	0.0193937	0.00910009	0.0330767	0.0194419	0.00910009	0.0326425
rs10954301	7	130762771	C	0.22	0.019	0.0091	0.0368058	0.0193856	0.00910009	0.0331502	0.0189656	0.00910009	0.0371506	0.0195566	0.00910009	0.0316298	0.0192023	0.00910009	0.0348477	0.0195886	0.00910009	0.0313521	0.0193402	0.00910009	0.0335633	0.0193992	0.00910009	0.0330272
rs7801167	7	130764475	G	0.79	-0.019	0.0091	0.0368058	-0.0193647	0.00910009	0.0333398	-0.0188885	0.00910009	0.0379273	-0.0195137	0.00910009	0.0320052	-0.0191369	0.00910009	0.0354713	-0.0195476	0.00910009	0.0317081	-0.0192765	0.00910009	0.034152	-0.01934	0.00910009	0.0335657
rs11971522	7	130764515	G	0.22	0.019	0.0091	0.0368058	0.0193676	0.00910009	0.033313	0.0189861	0.00910009	0.036946	0.0195345	0.00910009	0.0318226	0.019206	0.00910009	0.0348131	0.019564	0.00910009	0.0315658	0.0193358	0.00910009	0.0336043	0.0193899	0.00910009	0.0331107
rs11761863	7	130393780	C	0.11	0.025	0.012	0.0372209	0.0221269	0.0120001	0.0651988	0.0215605	0.0120001	0.0723849	0.0237613	0.0120001	0.0476937	0.0209415	0.0120001	0.0809668	0.0226942	0.0120001	0.0586022	0.0225861	0.0120001	0.059815	0.0217678	0.0120001	0.0696831
rs9656395	7	130575884	A	0.91	-0.027	0.013	0.0378087	-0.0185237	0.0130001	0.15419	-0.0231324	0.0130001	0.075174	-0.0223317	0.0130001	0.0858325	-0.0193602	0.0130001	0.136426	-0.0194723	0.0130001	0.134171	-0.022188	0.0130001	0.0878676	-0.0195849	0.0130001	0.131935
rs10265693	7	130720805	A	0.91	0.027	0.013	0.0378087	0.0308665	0.0130001	0.0175811	0.0302668	0.0130001	0.019902	0.0319286	0.0130001	0.0140484	0.0315219	0.0130001	0.0153194	0.0324357	0.0130001	0.0125947	0.0316956	0.0130001	0.0147648	0.0321925	0.0130001	0.0132744
rs12534255	7	129954274	G	0.925	0.029	0.014	0.0383188	0.0241581	0.0140001	0.0844266	0.0293345	0.0140001	0.0361441	0.0276756	0.0140001	0.0480635	0.0263915	0.0140001	0.0594182	0.0256599	0.0140001	0.0668276	0.0283094	0.0140001	0.0431678	0.026374	0.0140001	0.0595871
rs17165297	7	130632529	T	0.926	0.029	0.014	0.0383188	0.0280605	0.0140001	0.0450378	0.0263377	0.0140001	0.0599385	0.0281319	0.0140001	0.0444945	0.0266117	0.0140001	0.0573259	0.0279148	0.0140001	0.0461632	0.0271896	0.0140001	0.0521253	0.0271192	0.0140001	0.0527369
rs2029223	7	130889128	A	0.8	-0.019	0.0093	0.0410514	-0.0216762	0.00930009	0.0197662	-0.0206317	0.00930009	0.0265246	-0.0207859	0.00930009	0.0254161	-0.0216955	0.00930009	0.0196572	-0.0215998	0.00930009	0.0202039	-0.0209125	0.00930009	0.0245356	-0.0216418	0.00930009	0.0199622
rs12533406	7	129958612	G	0.924	0.028	0.014	0.0455003	0.0232442	0.0140001	0.0968564	0.0285728	0.0140001	0.0412609	0.0266207	0.0140001	0.0572416	0.0256065	0.0140001	0.0673971	0.0246633	0.0140001	0.0781293	0.0273866	0.0140001	0.0504454	0.0254865	0.0140001	0.0686909
rs12533930	7	129958944	C	0.924	0.028	0.014	0.0455003	0.0232442	0.0140001	0.0968564	0.0285728	0.0140001	0.0412609	0.0266207	0.0140001	0.0572416	0.0256065	0.0140001	0.0673971	0.0246633	0.0140001	0.0781293	0.0273866	0.0140001	0.0504454	0.0254865	0.0140001	0.0686909
rs12672246	7	130118292	A	0.26	0.017	0.0085	0.0455003	0.0176707	0.00850008	0.0376275	0.0256435	0.00850008	0.00255415	0.0225413	0.00850008	0.00800423	0.0233585	0.00850008	0.00599545	0.0212944	0.00850008	0.012238	0.0246213	0.00850008	0.0037723	0.0231936	0.00850008	0.00635977
rs12706936	7	130118545	T	0.26	0.017	0.0085	0.0455003	0.0176716	0.00850008	0.0376179	0.0256331	0.00850008	0.0025644	0.0225561	0.00850008	0.0079631	0.0233519	0.00850008	0.00600967	0.0213055	0.00850008	0.0121932	0.0246259	0.00850008	0.00376579	0.0231961	0.00850008	0.00635403
rs992859	7	130120122	C	0.45	0.015	0.0075	0.0455003	0.0176218	0.00750007	0.0187959	0.0224442	0.00750007	0.00276677	0.0214002	0.00750007	0.00432639	0.0216749	0.00750007	0.00385282	0.0208729	0.00750007	0.00538534	0.0226063	0.00750007	0.00257707	0.0219579	0.00750007	0.0034148
rs2301335	7	130132826	G	0.45	0.015	0.0075	0.0455003	0.0179149	0.00750007	0.0169109	0.0227188	0.00750007	0.00245247	0.0214555	0.00750007	0.00422701	0.0220364	0.00750007	0.00330169	0.0210574	0.00750007	0.00499086	0.0227711	0.00750007	0.00239645	0.0222263	0.00750007	0.00304189
rs10863	7	130145589	A	0.15	0.02	0.01	0.0455003	0.0205973	0.0100001	0.0394257	0.0264266	0.0100001	0.00822626	0.026976	0.0100001	0.00698456	0.0247855	0.0100001	0.0131925	0.0252843	0.0100001	0.0114582	0.0274956	0.0100001	0.00596793	0.0258729	0.0100001	0.00967413
rs933752	7	130326837	G	0.15	0.02	0.01	0.0455003	0.02112	0.0100001	0.0346878	0.0254849	0.0100001	0.0108197	0.0261256	0.0100001	0.00898729	0.0244421	0.0100001	0.0145177	0.0249344	0.0100001	0.012652	0.0265073	0.0100001	0.00803239	0.0253625	0.0100001	0.0112054
rs10954273	7	130334218	C	0.15	0.02	0.01	0.0455003	0.02112	0.0100001	0.0346878	0.0254849	0.0100001	0.0108197	0.0261256	0.0100001	0.00898729	0.0244421	0.0100001	0.0145177	0.0249344	0.0100001	0.012652	0.0265073	0.0100001	0.00803239	0.0253625	0.0100001	0.0112054
rs10233089	7	130339506	T	0.15	0.02	0.01	0.0455003	0.0211469	0.0100001	0.0344583	0.0255329	0.0100001	0.0106717	0.0261704	0.0100001	0.00887026	0.024491	0.0100001	0.0143223	0.0249797	0.0100001	0.0124916	0.0265586	0.0100001	0.00791126	0.0254133	0.0100001	0.0110437
rs3857855	7	130342033	C	0.15	0.02	0.01	0.0455003	0.0211469	0.0100001	0.0344583	0.0255329	0.0100001	0.0106717	0.0261704	0.0100001	0.00887026	0.024491	0.0100001	0.0143223	0.0249797	0.0100001	0.0124916	0.0265586	0.0100001	0.00791126	0.0254133	0.0100001	0.0110437
rs3847101	7	130344936	G	0.15	0.02	0.01	0.0455003	0.021148	0.0100001	0.0344488	0.0255177	0.0100001	0.0107183	0.0261579	0.0100001	0.0089026	0.0244811	0.0100001	0.0143614	0.0249713	0.0100001	0.012521	0.0265434	0.0100001	0.00794678	0.0254024	0.0100001	0.0110785
rs6467312	7	130348044	C	0.15	0.02	0.01	0.0455003	0.0211464	0.0100001	0.0344625	0.0255511	0.0100001	0.0106161	0.0261861	0.0100001	0.00882933	0.0245032	0.0100001	0.0142736	0.0249907	0.0100001	0.0124527	0.0265772	0.0100001	0.00786755	0.0254273	0.0100001	0.0109997
rs13233454	7	130647510	T	0.92	0.028	0.014	0.0455003	0.027161	0.0140001	0.0523728	0.0260942	0.0140001	0.062342	0.0281884	0.0140001	0.0440685	0.0261928	0.0140001	0.0613596	0.0277201	0.0140001	0.0477046	0.0272227	0.0140001	0.05184	0.026925	0.0140001	0.054455
rs17165310	7	130651614	A	0.92	0.028	0.014	0.0455003	0.0271513	0.0140001	0.0524575	0.0260505	0.0140001	0.0627819	0.02824	0.0140001	0.0436824	0.0261569	0.0140001	0.0617158	0.0277522	0.0140001	0.0474475	0.0272351	0.0140001	0.0517329	0.0269249	0.0140001	0.0544559
rs2048672	7	130653851	C	0.7	0.016	0.0082	0.0510309	0.0142328	0.00820007	0.0826191	0.0140166	0.00820007	0.0873893	0.0141219	0.00820007	0.0850387	0.0135949	0.00820007	0.0973381	0.0137835	0.00820007	0.0927831	0.0138627	0.00820007	0.0909202	0.0135877	0.00820007	0.0975153
rs157912	7	130568023	G	0.08	0.027	0.014	0.0537841	0.015144	0.0140001	0.279383	0.0212937	0.0140001	0.128268	0.0203835	0.0140001	0.145405	0.0161093	0.0140001	0.249873	0.0164088	0.0140001	0.241178	0.0200741	0.0140001	0.151615	0.0164704	0.0140001	0.239415
rs157914	7	130568456	T	0.083	0.027	0.014	0.0537841	0.0153356	0.0140001	0.273347	0.0213543	0.0140001	0.127186	0.0204537	0.0140001	0.144025	0.0162635	0.0140001	0.245371	0.0165536	0.0140001	0.23705	0.0201475	0.0140001	0.150123	0.016612	0.0140001	0.235402
rs13225834	7	130641630	A	0.92	0.027	0.014	0.0537841	0.0262068	0.0140001	0.0612211	0.0250829	0.0140001	0.0731939	0.0272809	0.0140001	0.0513408	0.0252118	0.0140001	0.0717304	0.0268089	0.0140001	0.0555048	0.0262766	0.0140001	0.0605341	0.0259808	0.0140001	0.0634887
rs7804963	7	130406287	C	0.87	-0.021	0.011	0.0562504	-0.0211016	0.0110001	0.0550711	-0.0204542	0.0110001	0.0629623	-0.0215719	0.0110001	0.049871	-0.0206829	0.0110001	0.0600739	-0.0214593	0.0110001	0.0510778	-0.0211091	0.0110001	0.0549851	-0.021069	0.0110001	0.0554486
rs6974804	7	130783121	C	0.14	0.021	0.011	0.0562504	0.0186016	0.0110001	0.0908293	0.0198564	0.0110001	0.0710568	0.0194846	0.0110001	0.0765086	0.0188043	0.0110001	0.0873643	0.0187309	0.0110001	0.088606	0.0194907	0.0110001	0.0764167	0.0187985	0.0110001	0.0874614
rs10954302	7	130788445	T	0.14	0.021	0.011	0.0562504	0.0185654	0.0110001	0.0914592	0.0198514	0.0110001	0.0711285	0.0194236	0.0110001	0.0774347	0.0187796	0.0110001	0.0877806	0.0186694	0.0110001	0.0896576	0.0194493	0.0110001	0.0770442	0.018754	0.0110001	0.0882146
rs17165508	7	130937760	T	0.81	0.018	0.0095	0.0581273	0.0203141	0.00950007	0.0324915	0.0194965	0.00950007	0.0401458	0.0195939	0.00950007	0.0391605	0.0203898	0.00950007	0.0318507	0.0202835	0.00950007	0.0327535	0.0197258	0.00950007	0.037858	0.0203404	0.00950007	0.0322675
rs13238028	7	130408959	G	0.5	0.014	0.0074	0.0585054	0.0131567	0.00740006	0.0754175	0.0135877	0.00740006	0.0663346	0.013873	0.00740006	0.0608318	0.0132209	0.00740006	0.0740033	0.0134924	0.00740006	0.0682603	0.0137244	0.00740006	0.0636488	0.0133956	0.00740006	0.070265
rs2072573	7	130136902	G	0.45	0.014	0.0075	0.0619482	0.0168648	0.00750006	0.0245361	0.0216896	0.00750006	0.00382897	0.0204124	0.00750006	0.00649613	0.0209868	0.00750006	0.0051385	0.0200018	0.00750006	0.00765585	0.0217297	0.00750006	0.00376422	0.0211732	0.00750006	0.00475664
rs765205	7	130140766	C	0.45	0.014	0.0075	0.0619482	0.0166565	0.00750006	0.0263611	0.0217154	0.00750006	0.00378711	0.0205282	0.00750006	0.0061989	0.0208825	0.00750006	0.00536411	0.0199816	0.00750006	0.00771721	0.0218161	0.00750006	0.00362832	0.0211389	0.00750006	0.00482495
rs1005171	7	130144402	C	0.45	0.014	0.0075	0.0619482	0.0166555	0.00750006	0.0263699	0.0217227	0.00750006	0.00377549	0.020534	0.00750006	0.00618431	0.0208869	0.00750006	0.00535437	0.0199853	0.00750006	0.00770598	0.0218232	0.00750006	0.0036173	0.0211439	0.00750006	0.00481496
rs2072575	7	130148507	G	0.45	0.014	0.0075	0.0619482	0.0165729	0.00750006	0.0271261	0.0217352	0.00750006	0.0037555	0.0205374	0.00750006	0.00617569	0.0208471	0.00750006	0.00544277	0.0199469	0.00750006	0.00782407	0.0218313	0.00750006	0.00360483	0.0211129	0.00750006	0.00487716
rs12706941	7	130148903	A	0.43	0.014	0.0075	0.0619482	0.0152486	0.00750006	0.0420393	0.0206598	0.00750006	0.00587611	0.0195186	0.00750006	0.00925557	0.0193283	0.00750006	0.00996355	0.0185639	0.00750006	0.0133176	0.0206722	0.00750006	0.00584653	0.0196388	0.00750006	0.008832
rs12706942	7	130149061	G	0.43	0.014	0.0075	0.0619482	0.0153702	0.00750006	0.0404282	0.0208195	0.00750006	0.00550478	0.0196407	0.00750006	0.00882567	0.0195099	0.00750006	0.00928724	0.0187112	0.00750006	0.0126025	0.0208255	0.00750006	0.0054911	0.0198112	0.00750006	0.00825473
rs12706945	7	130151083	A	0.45	0.014	0.0075	0.0619482	0.01676	0.00750006	0.0254401	0.0216304	0.00750006	0.00392613	0.0203466	0.00750006	0.00667061	0.0208846	0.00750006	0.00535961	0.0199029	0.00750006	0.00796141	0.0216597	0.00750006	0.00387772	0.0210734	0.00750006	0.00495769
rs12670178	7	130304343	C	0.45	0.014	0.0075	0.0619482	0.016576	0.00750006	0.0270969	0.0215326	0.00750006	0.00409193	0.0203528	0.00750006	0.00665398	0.0207091	0.00750006	0.00575908	0.0198164	0.00750006	0.0082377	0.0216176	0.00750006	0.00394756	0.0209529	0.00750006	0.00521099
rs2129905	7	130305479	A	0.45	0.014	0.0075	0.0619482	0.0165738	0.00750006	0.0271175	0.0215381	0.00750006	0.00408232	0.020336	0.00750006	0.006699	0.0207116	0.00750006	0.00575311	0.0198033	0.00750006	0.00828025	0.0216095	0.00750006	0.00396112	0.0209469	0.00750006	0.00522372
rs12706947	7	130307434	C	0.45	0.014	0.0075	0.0619482	0.0165741	0.00750006	0.027115	0.021547	0.00750006	0.00406703	0.0203464	0.00750006	0.00667096	0.0207179	0.00750006	0.00573832	0.0198109	0.00750006	0.00825554	0.0216203	0.00750006	0.00394295	0.0209551	0.00750006	0.00520607
rs13241924	7	130315289	A	0.45	0.014	0.0075	0.0619482	0.0165741	0.00750006	0.027115	0.021547	0.00750006	0.00406703	0.0203464	0.00750006	0.00667096	0.0207179	0.00750006	0.00573832	0.0198109	0.00750006	0.00825554	0.0216203	0.00750006	0.00394295	0.0209551	0.00750006	0.00520607
rs2312789	7	130327546	C	0.45	0.014	0.0075	0.0619482	0.0165893	0.00750006	0.0269742	0.0215563	0.00750006	0.00405112	0.0203719	0.00750006	0.00660281	0.0207333	0.00750006	0.00570245	0.0198367	0.00750006	0.00817216	0.0216411	0.00750006	0.00390852	0.0209768	0.00750006	0.00515987
rs9641881	7	130336026	T	0.45	0.014	0.0075	0.0619482	0.0166039	0.00750006	0.0268404	0.0215817	0.00750006	0.00400786	0.0203957	0.00750006	0.00653985	0.0207594	0.00750006	0.00564199	0.0198609	0.00750006	0.0080946	0.0216683	0.00750006	0.00386372	0.0210039	0.00750006	0.00510242
rs6955764	7	129965117	C	0.923	0.026	0.014	0.0632908	0.02171	0.0140001	0.120974	0.0262617	0.0140001	0.06068	0.0247154	0.0140001	0.0775012	0.0236648	0.0140001	0.0909645	0.0229611	0.0140001	0.100991	0.0253006	0.0140001	0.0707352	0.0236116	0.0140001	0.0916942
rs17165207	7	130565697	G	0.917	-0.026	0.014	0.0632908	-0.0143424	0.0140001	0.305625	-0.0203347	0.0140001	0.146373	-0.0193886	0.0140001	0.166086	-0.0152539	0.0140001	0.27591	-0.0155105	0.0140001	0.267913	-0.0190966	0.0140001	0.172558	-0.0155792	0.0140001	0.265799
rs11979751	7	130655496	A	0.92	0.026	0.014	0.0632908	0.0252208	0.0140001	0.0716286	0.0240982	0.0140001	0.0851993	0.0262886	0.0140001	0.0604165	0.0242305	0.0140001	0.0834982	0.0258213	0.0140001	0.06513	0.0252887	0.0140001	0.070868	0.0249966	0.0140001	0.0741867
rs13245645	7	130121675	C	0.39	0.014	0.0076	0.0654598	0.0165123	0.00760005	0.0298062	0.0196912	0.00760005	0.00957181	0.0186966	0.00760005	0.0138914	0.0194009	0.00760005	0.010688	0.0186005	0.00760005	0.0143886	0.0196893	0.00760005	0.00957863	0.0194656	0.00760005	0.0104299
rs12706935	7	130118511	C	0.37	0.014	0.0077	0.0690363	0.017167	0.00770005	0.0257828	0.0217358	0.00770005	0.00476049	0.0202646	0.00770005	0.0084946	0.0211959	0.00770005	0.00591063	0.0200454	0.00770005	0.00923347	0.0216569	0.00770005	0.00491484	0.0212657	0.00770005	0.00574908
rs17391475	7	130121361	T	0.37	0.014	0.0077	0.0690363	0.0171979	0.00770005	0.0255178	0.021753	0.00770005	0.00472734	0.0202751	0.00770005	0.00846074	0.0212259	0.00770005	0.00584071	0.0200682	0.00770005	0.00915433	0.0216717	0.00770005	0.00488552	0.0212912	0.00770005	0.00569111
rs1421140	7	130123625	C	0.37	0.014	0.0077	0.0690363	0.0171661	0.00770005	0.0257911	0.0217438	0.00770005	0.00474508	0.0202521	0.00770005	0.0085354	0.0212009	0.00770005	0.00589901	0.020036	0.00770005	0.00926654	0.0216526	0.00770005	0.00492331	0.0212631	0.00770005	0.00575491
rs10258793	7	130405722	C	0.87	-0.02	0.011	0.0690363	-0.0195819	0.0110001	0.0750494	-0.0197754	0.0110001	0.0722167	-0.0209519	0.0110001	0.0568187	-0.0195998	0.0110001	0.0747837	-0.0204741	0.0110001	0.0627057	-0.0205038	0.0110001	0.0623266	-0.0201267	0.0110001	0.0672961
rs205713	7	130613162	A	0.17	0.018	0.01	0.0718606	0.0194543	0.0100001	0.0517253	0.0197859	0.0100001	0.0478637	0.0187642	0.0100001	0.0605991	0.0200853	0.0100001	0.0445883	0.0192653	0.0100001	0.0540405	0.0193309	0.0100001	0.0532268	0.0197131	0.0100001	0.0486902
rs157921	7	130576263	G	0.23	0.016	0.0089	0.0722162	0.0142496	0.00890006	0.109362	0.0124528	0.00890006	0.161759	0.0124861	0.00890006	0.16064	0.0125255	0.00890006	0.159324	0.0126219	0.00890006	0.156138	0.0120783	0.00890006	0.174749	0.0122585	0.00890006	0.168402
rs7785403	7	130396888	A	0.66	-0.014	0.0078	0.0726741	-0.0117674	0.00780005	0.131392	-0.0122969	0.00780005	0.114906	-0.0115759	0.00780005	0.137789	-0.0115154	0.00780005	0.139855	-0.011163	0.00780005	0.15239	-0.0116451	0.00780005	0.13545	-0.0112569	0.00780005	0.148968
rs207222	7	130575897	T	0.23	0.016	0.009	0.0754404	0.014459	0.00900006	0.108154	0.0123077	0.00900006	0.171465	0.0127505	0.00900006	0.156567	0.0125481	0.00900006	0.163249	0.0129145	0.00900006	0.151306	0.0121792	0.00900006	0.175979	0.0124077	0.00900006	0.168012
rs205769	7	130634912	T	0.11	0.021	0.012	0.0801183	0.0229363	0.0120001	0.0559604	0.0210211	0.0120001	0.0798174	0.0218978	0.0120001	0.0680304	0.02215	0.0120001	0.0649178	0.022599	0.0120001	0.0596681	0.0215849	0.0120001	0.0720613	0.0222708	0.0120001	0.0634693
rs205770	7	130635455	C	0.11	0.021	0.012	0.0801183	0.0227809	0.0120001	0.0576439	0.0210843	0.0120001	0.0789148	0.021888	0.0120001	0.0681539	0.0221026	0.0120001	0.0654944	0.0225152	0.0120001	0.0606203	0.0216084	0.0120001	0.0717517	0.0222219	0.0120001	0.0640525
rs6956529	7	129995569	G	0.49	-0.013	0.0075	0.0830364	-0.0145704	0.00750005	0.0520509	-0.0199684	0.00750005	0.00775783	-0.0203992	0.00750005	0.00653064	-0.01873	0.00750005	0.0125135	-0.0190678	0.00750005	0.0110107	-0.0210219	0.00750005	0.00506454	-0.0197156	0.00750005	0.00857039
rs12540130	7	129977909	G	0.923	0.024	0.014	0.0864763	0.0198166	0.0140001	0.156932	0.0244263	0.0140001	0.0810321	0.0228813	0.0140001	0.102181	0.021841	0.0140001	0.118745	0.0211325	0.0140001	0.131182	0.0234845	0.0140001	0.093454	0.021798	0.0140001	0.119473
rs6948655	7	130522773	T	0.84	-0.017	0.01	0.0891309	-0.00949556	0.0100001	0.34234	-0.00972486	0.0100001	0.330811	-0.00996418	0.0100001	0.31905	-0.00757843	0.0100001	0.448547	-0.00825945	0.0100001	0.408838	-0.00906628	0.0100001	0.364606	-0.00762521	0.0100001	0.445751
rs205711	7	130612085	T	0.17	0.017	0.01	0.0891309	0.0183741	0.0100001	0.0661515	0.0187925	0.0100001	0.0602118	0.0178147	0.0100001	0.0748378	0.0190428	0.0100001	0.0568746	0.0182617	0.0100001	0.0678263	0.0183663	0.0100001	0.0662659	0.018701	0.0100001	0.0614711
rs205712	7	130612808	G	0.17	0.017	0.01	0.0891309	0.0184012	0.0100001	0.0657527	0.0188072	0.0100001	0.0600109	0.0177939	0.0100001	0.0751783	0.0190689	0.0100001	0.0565362	0.0182602	0.0100001	0.0678488	0.0183599	0.0100001	0.0663603	0.0187104	0.0100001	0.0613412
rs157899	7	130616878	T	0.83	-0.017	0.01	0.0891309	-0.0184494	0.0100001	0.0650479	-0.0187621	0.0100001	0.0606276	-0.017759	0.0100001	0.0757515	-0.0190661	0.0100001	0.0565731	-0.0182591	0.0100001	0.0678655	-0.0183163	0.0100001	0.0670076	-0.018699	0.0100001	0.0614998
rs205717	7	130616949	T	0.17	0.017	0.01	0.0891309	0.0183119	0.0100001	0.067073	0.0187023	0.0100001	0.0614538	0.0177434	0.0100001	0.0760087	0.0189441	0.0100001	0.0581715	0.01818	0.0100001	0.0690653	0.0182782	0.0100001	0.0675789	0.0186056	0.0100001	0.0628075
rs13225903	7	130114227	T	0.37	0.013	0.0077	0.0913514	0.0162489	0.00770004	0.0348387	0.0209208	0.00770004	0.00658824	0.0192978	0.00770004	0.0122037	0.0203716	0.00770004	0.0081535	0.0191096	0.00770004	0.0130736	0.0207653	0.00770004	0.00700134	0.0203923	0.00770004	0.00808896
rs13234660	7	130113070	C	0.27	0.014	0.0084	0.0955807	0.0160784	0.00840005	0.055609	0.0235602	0.00840005	0.00503516	0.0204842	0.00840005	0.0147451	0.0218167	0.00840005	0.0093985	0.0196645	0.00840005	0.0192323	0.0226571	0.00840005	0.00699118	0.0216085	0.00840005	0.0100989
rs7781989	7	130779678	A	0.9	-0.02	0.012	0.0955807	-0.0175396	0.0120001	0.143843	-0.0190663	0.0120001	0.112095	-0.0186659	0.0120001	0.119832	-0.0179128	0.0120001	0.135509	-0.0178299	0.0120001	0.137327	-0.0187056	0.0120001	0.119045	-0.0179334	0.0120001	0.135059
rs7777467	7	130896696	G	0.78	0.015	0.0091	0.0992805	0.0165565	0.00910005	0.0688528	0.016028	0.00910005	0.0781855	0.0167598	0.00910005	0.0655155	0.0166222	0.00910005	0.0677585	0.0170278	0.00910005	0.0613211	0.0166114	0.00910005	0.0679384	0.0168775	0.00910005	0.0636454
rs17164872	7	130009353	G	0.66	0.013	0.0079	0.0998524	0.0126673	0.00790004	0.108837	0.0181635	0.00790004	0.0214954	0.0169518	0.00790004	0.03189	0.0163684	0.00790004	0.0382712	0.0156618	0.00790004	0.047424	0.0179637	0.00790004	0.0229733	0.0166422	0.00790004	0.0351521
rs12530686	7	129974110	C	0.923	0.023	0.014	0.100412	0.0188207	0.0140001	0.178842	0.0233617	0.0140001	0.0951803	0.0218189	0.0140001	0.119118	0.0207988	0.0140001	0.13738	0.0200899	0.0140001	0.151292	0.022414	0.0140001	0.109378	0.0207468	0.0140001	0.138365
rs157923	7	130578993	G	0.08	0.023	0.014	0.100412	0.0129748	0.0140001	0.354049	0.0193147	0.0140001	0.167706	0.0189216	0.0140001	0.176524	0.0145776	0.0140001	0.297758	0.0151287	0.0140001	0.279868	0.0186517	0.0140001	0.182776	0.0152095	0.0140001	0.277309
rs12533527	7	130626948	C	0.85	0.018	0.011	0.101764	0.0152359	0.0110001	0.166029	0.0171467	0.0110001	0.119048	0.0165765	0.0110001	0.131826	0.0157902	0.0110001	0.151155	0.0156159	0.0110001	0.155719	0.0166863	0.0110001	0.129285	0.0157902	0.0110001	0.151155
rs4311610	7	130944233	T	0.82	0.016	0.0099	0.106059	0.0178428	0.00990005	0.0714988	0.017381	0.00990005	0.0791486	0.0173997	0.00990005	0.0788271	0.0180337	0.00990005	0.0685186	0.0179117	0.00990005	0.0704112	0.0175471	0.00990005	0.0763247	0.0179966	0.00990005	0.0690898
rs125124	7	130584684	C	0.69	-0.013	0.0081	0.108507	-0.0171497	0.00810004	0.0342401	-0.0209723	0.00810004	0.00962094	-0.020786	0.00810004	0.0102832	-0.0209354	0.00810004	0.00974902	-0.0206191	0.00810004	0.0109103	-0.0217426	0.00810004	0.00726899	-0.0214589	0.00810004	0.00806739
rs13223150	7	130369609	A	0.45	0.012	0.0075	0.109599	0.0153964	0.00750004	0.0400872	0.0194162	0.00750004	0.00963085	0.0182323	0.00750004	0.0150587	0.0191099	0.00750004	0.0108351	0.0181357	0.00750004	0.0156024	0.0194856	0.00750004	0.00937503	0.0192258	0.00750004	0.0103643
rs205721	7	130617651	C	0.17	0.016	0.01	0.109599	0.0173119	0.01	0.0834185	0.0177351	0.01	0.0761463	0.0167762	0.01	0.0934223	0.0179668	0.01	0.0723882	0.0172035	0.01	0.0853702	0.0173146	0.01	0.0833707	0.017633	0.01	0.0778508
rs157900	7	130617829	A	0.83	-0.016	0.01	0.109599	-0.0173696	0.01	0.0823965	-0.0177531	0.01	0.075848	-0.0167971	0.01	0.0930162	-0.018013	0.01	0.0716568	-0.0172469	0.01	0.0845854	-0.0173365	0.01	0.0829822	-0.0176754	0.01	0.0771392
rs2164203	7	130853246	C	0.77	0.014	0.0088	0.11163	0.014793	0.00880004	0.09276	0.0145774	0.00880004	0.0976167	0.0149619	0.00880004	0.0890914	0.0148635	0.00880004	0.0912135	0.0150798	0.00880004	0.0866003	0.0148881	0.00880004	0.09068	0.0150063	0.00880004	0.0881461
rs4731699	7	130369644	C	0.7	-0.013	0.0082	0.112883	-0.014536	0.00820004	0.0762835	-0.0188616	0.00820004	0.0214378	-0.0168421	0.00820004	0.0399849	-0.017946	0.00820004	0.0286313	-0.0165068	0.00820004	0.0441125	-0.0182224	0.00820004	0.0262676	-0.0177264	0.00820004	0.0306381
rs4371949	7	130371683	A	0.7	-0.013	0.0082	0.112883	-0.014536	0.00820004	0.0762835	-0.0188616	0.00820004	0.0214378	-0.0168421	0.00820004	0.0399849	-0.017946	0.00820004	0.0286313	-0.0165068	0.00820004	0.0441125	-0.0182224	0.00820004	0.0262676	-0.0177264	0.00820004	0.0306381
rs12537495	7	130376891	G	0.7	-0.013	0.0082	0.112883	-0.0145534	0.00820004	0.075932	-0.0188824	0.00820004	0.0212942	-0.0168589	0.00820004	0.0397867	-0.0179706	0.00820004	0.0284137	-0.0165275	0.00820004	0.0438484	-0.018243	0.00820004	0.0260984	-0.0177499	0.00820004	0.030417
rs12539726	7	130379944	C	0.7	-0.013	0.0082	0.112883	-0.0145177	0.00820004	0.0766538	-0.0188502	0.00820004	0.0215164	-0.0168114	0.00820004	0.0403491	-0.0179274	0.00820004	0.0287964	-0.0164758	0.00820004	0.0445119	-0.0181974	0.00820004	0.0264745	-0.0177003	0.00820004	0.0308841
rs12532123	7	130379969	T	0.7	-0.013	0.0082	0.112883	-0.0145177	0.00820004	0.0766538	-0.0188502	0.00820004	0.0215164	-0.0168114	0.00820004	0.0403491	-0.0179274	0.00820004	0.0287964	-0.0164758	0.00820004	0.0445119	-0.0181974	0.00820004	0.0264745	-0.0177003	0.00820004	0.0308841
rs11772452	7	130380357	C	0.7	-0.013	0.0082	0.112883	-0.0145177	0.00820004	0.0766538	-0.0188502	0.00820004	0.0215164	-0.0168114	0.00820004	0.0403491	-0.0179274	0.00820004	0.0287964	-0.0164758	0.00820004	0.0445119	-0.0181974	0.00820004	0.0264745	-0.0177003	0.00820004	0.0308841
rs1879970	7	130389169	A	0.7	-0.013	0.0082	0.112883	-0.0144652	0.00820004	0.0777248	-0.0188557	0.00820004	0.0214785	-0.0168671	0.00820004	0.0396911	-0.0179005	0.00820004	0.0290379	-0.0164897	0.00820004	0.0443325	-0.0182356	0.00820004	0.026159	-0.0177026	0.00820004	0.0308624
rs10954277	7	130392777	G	0.7	-0.013	0.0082	0.112883	-0.0145381	0.00820004	0.0762409	-0.0188746	0.00820004	0.021348	-0.0168826	0.00820004	0.0395091	-0.0179562	0.00820004	0.0285407	-0.0165369	0.00820004	0.0437289	-0.0182545	0.00820004	0.0260045	-0.01775	0.00820004	0.0304168
rs7811716	7	130783739	G	0.9	-0.019	0.012	0.113346	-0.0169407	0.0120001	0.158032	-0.0183813	0.0120001	0.125579	-0.0179212	0.0120001	0.135327	-0.0173654	0.0120001	0.147865	-0.0172107	0.0120001	0.151509	-0.0180176	0.0120001	0.133237	-0.0173528	0.0120001	0.148161
rs7791880	7	130787448	A	0.9	-0.019	0.012	0.113346	-0.0169928	0.0120001	0.156757	-0.0184197	0.0120001	0.124792	-0.0179181	0.0120001	0.135393	-0.0174225	0.0120001	0.146539	-0.0172343	0.0120001	0.150949	-0.0180337	0.0120001	0.13289	-0.0173907	0.0120001	0.147276
rs3735029	7	130789543	T	0.9	-0.019	0.012	0.113346	-0.0169928	0.0120001	0.156757	-0.0184197	0.0120001	0.124792	-0.0179181	0.0120001	0.135393	-0.0174225	0.0120001	0.146539	-0.0172343	0.0120001	0.150949	-0.0180337	0.0120001	0.13289	-0.0173907	0.0120001	0.147276
rs11973477	7	130908819	A	0.88	-0.019	0.012	0.113346	-0.0185438	0.0120001	0.122271	-0.0187786	0.0120001	0.117613	-0.0183005	0.0120001	0.127251	-0.0185797	0.0120001	0.121551	-0.0182743	0.0120001	0.127796	-0.0184477	0.0120001	0.12422	-0.0184035	0.0120001	0.125123
rs17164981	7	130101373	G	0.77	-0.014	0.0089	0.115711	-0.0135243	0.00890004	0.128618	-0.0153148	0.00890004	0.0852957	-0.0132155	0.00890004	0.137574	-0.0146284	0.00890004	0.100252	-0.0132039	0.00890004	0.137922	-0.0141171	0.00890004	0.112697	-0.0139833	0.00890004	0.116148
rs4425699	7	130518565	A	0.81	-0.015	0.0096	0.11817	-0.0055064	0.00960004	0.566251	-0.00969382	0.00960004	0.312606	-0.00514345	0.00960004	0.592115	-0.00577079	0.00960004	0.547759	-0.00325909	0.00960004	0.734243	-0.00618759	0.00960004	0.519227	-0.00431653	0.00960004	0.652973
rs3778858	7	129963356	G	0.63	-0.012	0.0078	0.123936	-0.00836105	0.00780003	0.283754	-0.0134042	0.00780003	0.0857099	-0.0107289	0.00780003	0.168976	-0.0108351	0.00780003	0.164799	-0.00929259	0.00780003	0.233515	-0.0118476	0.00780003	0.128783	-0.0103773	0.00780003	0.18338
rs10247483	7	129990192	C	0.35	-0.012	0.0078	0.123936	-0.0121636	0.00780003	0.118894	-0.0172579	0.00780003	0.0269294	-0.0156953	0.00780003	0.0441984	-0.0157246	0.00780003	0.0438038	-0.0147236	0.00780003	0.059075	-0.0168439	0.00780003	0.0308142	-0.0157958	0.00780003	0.0428582
rs10263039	7	129990228	T	0.35	-0.012	0.0078	0.123936	-0.0121636	0.00780003	0.118894	-0.0172579	0.00780003	0.0269294	-0.0156953	0.00780003	0.0441984	-0.0157246	0.00780003	0.0438038	-0.0147236	0.00780003	0.059075	-0.0168439	0.00780003	0.0308142	-0.0157958	0.00780003	0.0428582
rs4731714	7	130550812	T	0.64	-0.012	0.0078	0.123936	-0.00903235	0.00780003	0.246869	-0.0124356	0.00780003	0.110869	-0.0107271	0.00780003	0.169048	-0.0105603	0.00780003	0.175774	-0.00962306	0.00780003	0.217307	-0.0113901	0.00780003	0.144218	-0.0102868	0.00780003	0.18723
rs17790362	7	130556667	A	0.64	-0.012	0.0078	0.123936	-0.00901272	0.00780003	0.247897	-0.0124336	0.00780003	0.110925	-0.0106824	0.00780003	0.170834	-0.0105475	0.00780003	0.176301	-0.00958133	0.00780003	0.219308	-0.0113605	0.00780003	0.145263	-0.0102579	0.00780003	0.188471
rs10954309	7	130898786	T	0.78	0.014	0.0091	0.123936	0.0156158	0.00910004	0.0861598	0.015027	0.00910004	0.0986757	0.015755	0.00910004	0.0833968	0.0156563	0.00910004	0.0853485	0.0160536	0.00910004	0.0777104	0.0156078	0.00910004	0.0863206	0.0159018	0.00910004	0.0805597
rs290800	7	130427024	A	0.18	0.015	0.0098	0.125865	-0.0164024	0.00980004	0.0941883	0.0385325	0.00980004	8.42882e-05	0.0344919	0.00980004	0.000432245	0.0128255	0.00980004	0.190628	0.0134209	0.00980004	0.170851	0.0385709	0.00980004	8.29241e-05	0.0186861	0.00980004	0.056555
rs287620	7	130435052	C	0.82	-0.015	0.0098	0.125865	0.0157785	0.00980004	0.107389	-0.0384294	0.00980004	8.80555e-05	-0.0344637	0.00980004	0.000436961	-0.0131203	0.00980004	0.180637	-0.0137091	0.00980004	0.161849	-0.0385042	0.00980004	8.53047e-05	-0.0189149	0.00980004	0.0535968
rs12531020	7	130006050	T	0.66	0.012	0.0079	0.128766	0.0119655	0.00790003	0.12987	0.0172844	0.00790003	0.0286776	0.0160356	0.00790003	0.042375	0.0156267	0.00790003	0.0479222	0.0148691	0.00790003	0.0598141	0.0170744	0.00790003	0.0306719	0.0158625	0.00790003	0.0446534
rs16873924	7	130854036	A	0.83	0.015	0.0099	0.129734	0.0161766	0.00990004	0.10226	0.015725	0.00990004	0.112201	0.0159084	0.00990004	0.108076	0.0161903	0.00990004	0.10197	0.0162311	0.00990004	0.101109	0.0159233	0.00990004	0.107745	0.0162173	0.00990004	0.101399
rs968404	7	130022041	C	0.85	0.015	0.01	0.133614	0.0126766	0.01	0.204919	0.0100832	0.01	0.313304	0.012984	0.01	0.194152	0.0102443	0.01	0.305635	0.01241	0.01	0.214608	0.0113922	0.01	0.254613	0.0110831	0.01	0.26773
rs157901	7	130618123	C	0.83	-0.015	0.01	0.133614	-0.0163379	0.01	0.102304	-0.0167645	0.01	0.0936505	-0.0158003	0.01	0.114102	-0.0170024	0.01	0.0890878	-0.0162335	0.01	0.104515	-0.0163439	0.01	0.102178	-0.0166671	0.01	0.0955735
rs157902	7	130619198	T	0.84	-0.015	0.01	0.133614	-0.0164088	0.01	0.100824	-0.01682	0.01	0.0925693	-0.016296	0.01	0.103187	-0.0170822	0.01	0.0875964	-0.0166231	0.01	0.0964516	-0.0166875	0.01	0.0951672	-0.0169341	0.01	0.0903784
rs7780763	7	130784767	C	0.9	-0.018	0.012	0.133614	-0.015918	0.012	0.184677	-0.0174424	0.012	0.146078	-0.017004	0.012	0.156485	-0.0163942	0.012	0.171883	-0.0162587	0.012	0.175453	-0.0170994	0.012	0.154173	-0.0164028	0.012	0.171659
rs6467365	7	130887581	T	0.69	-0.012	0.008	0.133614	-0.0133375	0.00800003	0.0954795	-0.0130134	0.00800003	0.103808	-0.0133169	0.00800003	0.095992	-0.0134837	0.00800003	0.0919009	-0.0136028	0.00800003	0.0890671	-0.0133208	0.00800003	0.0958933	-0.0135825	0.00800003	0.0895436
rs1814	7	130330493	G	0.77	-0.013	0.0088	0.139603	-0.0118341	0.00880003	0.178696	-0.014462	0.00880003	0.100299	-0.0122385	0.00880003	0.164305	-0.0133253	0.00880003	0.129967	-0.0118792	0.00880003	0.177046	-0.0132012	0.00880003	0.13358	-0.0127402	0.00880003	0.14769
rs10954275	7	130351276	T	0.77	-0.013	0.0088	0.139603	-0.0118322	0.00880003	0.178766	-0.0144843	0.00880003	0.0997763	-0.0122565	0.00880003	0.163688	-0.0133396	0.00880003	0.129557	-0.0118911	0.00880003	0.176613	-0.0132232	0.00880003	0.132934	-0.0127561	0.00880003	0.147185
rs3804619	7	130352066	A	0.77	-0.013	0.0088	0.139603	-0.0118322	0.00880003	0.178766	-0.0144843	0.00880003	0.0997763	-0.0122565	0.00880003	0.163688	-0.0133396	0.00880003	0.129557	-0.0118911	0.00880003	0.176613	-0.0132232	0.00880003	0.132934	-0.0127561	0.00880003	0.147185
rs2288080	7	130357518	C	0.77	-0.013	0.0088	0.139603	-0.0118919	0.00880003	0.176583	-0.0145045	0.00880003	0.0993059	-0.0122921	0.00880003	0.162468	-0.0133885	0.00880003	0.128156	-0.0119461	0.00880003	0.174621	-0.0132555	0.00880003	0.13199	-0.0128066	0.00880003	0.14559
rs16873842	7	130570490	G	0.81	-0.014	0.0095	0.140567	-0.00901101	0.00950003	0.342863	-0.00839147	0.00950003	0.377069	-0.00881683	0.00950003	0.353364	-0.00720373	0.00950003	0.448281	-0.00782756	0.00950003	0.409967	-0.00803802	0.00950003	0.397495	-0.00723695	0.00950003	0.44619
rs207204	7	130523468	G	0.48	0.011	0.0075	0.142467	0.00988857	0.00750003	0.187346	0.010555	0.00750003	0.159328	0.00921355	0.00750003	0.219271	0.0100412	0.00750003	0.180631	0.0091731	0.00750003	0.221301	0.00964628	0.00750003	0.198385	0.00955009	0.00750003	0.202897
rs157916	7	130569393	G	0.49	0.011	0.0075	0.142467	0.00805004	0.00750003	0.283121	0.00833665	0.00750003	0.266332	0.00948579	0.00750003	0.205955	0.00743202	0.00750003	0.321718	0.00845919	0.00750003	0.259367	0.00877536	0.00750003	0.241983	0.00793073	0.00750003	0.290317
rs13221321	7	130893842	A	0.54	0.011	0.0075	0.142467	0.0114775	0.00750003	0.125937	0.0123016	0.00750003	0.100963	0.0125793	0.00750003	0.0934966	0.0121783	0.00750003	0.104427	0.0123654	0.00750003	0.099205	0.0126247	0.00750003	0.0923201	0.0124223	0.00750003	0.0976606
rs11767461	7	130092670	G	0.77	-0.013	0.0089	0.144105	-0.0124692	0.00890003	0.161205	-0.0143271	0.00890003	0.107445	-0.012125	0.00890003	0.173087	-0.0136046	0.00890003	0.126362	-0.0121119	0.00890003	0.173551	-0.0130649	0.00890003	0.142114	-0.0129246	0.00890003	0.146448
rs11981709	7	130509390	G	0.81	-0.014	0.0096	0.144749	-0.0049536	0.00960003	0.605856	-0.00917435	0.00960003	0.339245	-0.00456872	0.00960003	0.634141	-0.00536467	0.00960003	0.576286	-0.00278423	0.00960003	0.771799	-0.00568636	0.00960003	0.553632	-0.00389687	0.00960003	0.6848
rs11972393	7	130509546	T	0.81	-0.014	0.0096	0.144749	-0.00497495	0.00960003	0.604303	-0.00920167	0.00960003	0.337809	-0.00459419	0.00960003	0.632252	-0.00539604	0.00960003	0.574057	-0.002813	0.00960003	0.769507	-0.00571554	0.00960003	0.551598	-0.00392857	0.00960003	0.682375
rs11974458	7	130513816	A	0.81	-0.014	0.0096	0.144749	-0.00493313	0.00960003	0.607346	-0.00913587	0.00960003	0.341274	-0.00453797	0.00960003	0.636425	-0.00532611	0.00960003	0.579031	-0.00275212	0.00960003	0.774358	-0.00564853	0.00960003	0.556273	-0.00385877	0.00960003	0.687718
rs13223370	7	130517827	A	0.81	-0.014	0.0096	0.144749	-0.00452422	0.00960003	0.637447	-0.00865833	0.00960003	0.367107	-0.00410048	0.00960003	0.669283	-0.00475675	0.00960003	0.620252	-0.00223716	0.00960003	0.815733	-0.00514335	0.00960003	0.592122	-0.00329176	0.00960003	0.731681
rs10246495	7	130828889	C	0.87	-0.016	0.011	0.145795	-0.0168005	0.011	0.126683	-0.0160763	0.011	0.143885	-0.0154968	0.011	0.158897	-0.0165221	0.011	0.133096	-0.0160357	0.011	0.144899	-0.0157137	0.011	0.153145	-0.0161784	0.011	0.141356
rs10245094	7	130928828	C	0.16	-0.016	0.011	0.145795	-0.0182326	0.011	0.0974176	-0.0175809	0.011	0.109986	-0.0173703	0.011	0.11431	-0.0184003	0.011	0.0943774	-0.0180834	0.011	0.100189	-0.0176224	0.011	0.109148	-0.0182421	0.011	0.0972438
rs6943386	7	129973547	T	0.6	-0.011	0.0076	0.147794	-0.00831804	0.00760003	0.273747	-0.0120929	0.00760003	0.111571	-0.00933425	0.00760003	0.219377	-0.0101815	0.00760003	0.180353	-0.00848327	0.00760003	0.26433	-0.0104482	0.00760003	0.169206	-0.00951549	0.00760003	0.210557
rs13234351	7	130112884	A	0.41	0.011	0.0076	0.147794	0.0141786	0.00760003	0.0620973	0.0203	0.00760003	0.00756154	0.0189196	0.00760003	0.0127956	0.0192822	0.00760003	0.0111766	0.0182347	0.00760003	0.0164265	0.0204538	0.00760003	0.00711797	0.0196161	0.00760003	0.00984997
rs12532963	7	130552497	T	0.59	-0.011	0.0076	0.147794	-0.00624467	0.00760003	0.411268	-0.00772608	0.00760003	0.309351	-0.006209	0.00760003	0.413945	-0.00595193	0.00760003	0.433541	-0.0052235	0.00760003	0.491894	-0.00638918	0.00760003	0.400528	-0.00546061	0.00760003	0.47245
rs6949271	7	130553262	T	0.59	-0.011	0.0076	0.147794	-0.00614373	0.00760003	0.41887	-0.00766125	0.00760003	0.313428	-0.00612583	0.00760003	0.420227	-0.005848	0.00760003	0.441613	-0.00511414	0.00760003	0.501004	-0.00630538	0.00760003	0.406736	-0.00535286	0.00760003	0.481232
rs11980951	7	130556284	A	0.59	-0.011	0.0076	0.147794	-0.00629716	0.00760003	0.407347	-0.00778624	0.00760003	0.305598	-0.00619445	0.00760003	0.41504	-0.00602424	0.00760003	0.427975	-0.00523904	0.00760003	0.490606	-0.00640821	0.00760003	0.399126	-0.00550265	0.00760003	0.469047
rs6949315	7	130006808	G	0.79	0.013	0.0091	0.153127	0.0114178	0.00910003	0.20959	0.012402	0.00910003	0.172929	0.014479	0.00910003	0.111588	0.0116594	0.00910003	0.200105	0.0132758	0.00910003	0.1446	0.0136654	0.00910003	0.133178	0.0126729	0.00910003	0.163736
rs11772922	7	130008065	G	0.79	0.013	0.0091	0.153127	0.0114207	0.00910003	0.209474	0.0125816	0.00910003	0.166791	0.014583	0.00910003	0.10904	0.0117851	0.00910003	0.195299	0.0133516	0.00910003	0.14232	0.0138166	0.00910003	0.128937	0.0127918	0.00910003	0.159818
rs17164847	7	130003458	A	0.79	0.013	0.0092	0.157643	0.0113906	0.00920003	0.215679	0.0127161	0.00920003	0.166918	0.0151264	0.00920003	0.100141	0.0118602	0.00920003	0.197345	0.0137254	0.00920003	0.13573	0.014228	0.00920003	0.12198	0.0130655	0.00920003	0.15556
rs6948232	7	130006327	A	0.79	0.013	0.0092	0.157643	0.0113652	0.00920003	0.216701	0.0127007	0.00920003	0.167431	0.015055	0.00920003	0.101754	0.0118348	0.00920003	0.198309	0.0136618	0.00920003	0.137551	0.014175	0.00920003	0.123376	0.0130172	0.00920003	0.157094
rs4537231	7	130007459	G	0.79	0.013	0.0092	0.157643	0.0113849	0.00920003	0.215905	0.0128046	0.00920003	0.163983	0.015122	0.00920003	0.100241	0.011918	0.00920003	0.19517	0.0137194	0.00920003	0.1359	0.0142668	0.00920003	0.120964	0.0130971	0.00920003	0.154564
rs17688449	7	130668586	C	0.73	-0.012	0.0085	0.158019	-0.0107138	0.00850003	0.207511	-0.0101734	0.00850003	0.231358	-0.00992819	0.00850003	0.242799	-0.00998513	0.00850003	0.240108	-0.00988264	0.00850003	0.244968	-0.00981253	0.00850003	0.248331	-0.00978654	0.00850003	0.249586
rs13232782	7	130411020	T	0.35	0.011	0.0078	0.158464	0.00886915	0.00780002	0.25551	0.00998701	0.00780002	0.200411	0.00939	0.00780002	0.22865	0.00905133	0.00780002	0.245876	0.0087955	0.00780002	0.259478	0.00949164	0.00780002	0.223652	0.00893244	0.00780002	0.252134
rs3909552	7	130413311	T	0.35	0.011	0.0078	0.158464	0.00892675	0.00780002	0.252436	0.0100267	0.00780002	0.198627	0.0094239	0.00780002	0.226975	0.00911251	0.00780002	0.242699	0.00884821	0.00780002	0.256634	0.00953206	0.00780002	0.221687	0.00898922	0.00780002	0.249132
rs3857860	7	130413884	T	0.35	0.011	0.0078	0.158464	0.00933087	0.00780002	0.231594	0.00984447	0.00780002	0.20691	0.00918095	0.00780002	0.239179	0.00922372	0.00780002	0.236997	0.00887418	0.00780002	0.255241	0.0092906	0.00780002	0.233615	0.00899423	0.00780002	0.248868
rs17186418	7	130555883	G	0.64	-0.011	0.0078	0.158464	-0.00818437	0.00780002	0.294052	-0.0113445	0.00780002	0.145832	-0.00994696	0.00780002	0.202222	-0.00958658	0.00780002	0.219055	-0.0088554	0.00780002	0.256248	-0.0104879	0.00780002	0.178754	-0.00941279	0.00780002	0.227523
rs290805	7	130419958	C	0.8	-0.013	0.0094	0.166671	-0.00443713	0.00940003	0.636903	-0.00952729	0.00940003	0.310803	-0.00661521	0.00940003	0.481592	-0.00558193	0.00940003	0.552632	-0.00420196	0.00940003	0.654863	-0.00727484	0.00940003	0.43898	-0.00497116	0.00940003	0.596912
rs6978069	7	130883958	A	0.69	-0.011	0.008	0.169131	-0.0123554	0.00800002	0.122486	-0.0120137	0.00800002	0.133172	-0.0123376	0.00800002	0.123026	-0.0124944	0.00800002	0.118335	-0.0126265	0.00800002	0.114496	-0.0123343	0.00800002	0.123128	-0.0125997	0.00800002	0.115267
rs6978508	7	130884163	A	0.69	-0.011	0.008	0.169131	-0.0123554	0.00800002	0.122486	-0.0120137	0.00800002	0.133172	-0.0123376	0.00800002	0.123026	-0.0124944	0.00800002	0.118335	-0.0126265	0.00800002	0.114496	-0.0123343	0.00800002	0.123128	-0.0125997	0.00800002	0.115267
rs17165484	7	130888500	A	0.69	-0.011	0.008	0.169131	-0.0123375	0.00800002	0.123031	-0.0120134	0.00800002	0.133182	-0.0123169	0.00800002	0.123657	-0.0124837	0.00800002	0.118652	-0.0126028	0.00800002	0.115178	-0.0123208	0.00800002	0.123536	-0.0125825	0.00800002	0.115762
rs1487255	7	130943096	G	0.81	-0.013	0.0095	0.17118	-0.0129907	0.00950002	0.171489	-0.0130534	0.00950002	0.169429	-0.0140374	0.00950002	0.139512	-0.0130314	0.00950002	0.17015	-0.0137373	0.00950002	0.14817	-0.0136895	0.00950002	0.149586	-0.0134618	0.00950002	0.156476
rs6967801	7	130304531	C	0.77	-0.012	0.0088	0.172682	-0.0107517	0.00880002	0.221791	-0.0133034	0.00880002	0.130598	-0.0111376	0.00880002	0.205645	-0.0121675	0.00880002	0.166767	-0.0107663	0.00880002	0.221163	-0.0120619	0.00880002	0.170481	-0.0115951	0.00880002	0.187632
rs11762817	7	130337128	A	0.77	-0.012	0.0088	0.172682	-0.0107787	0.00880002	0.220631	-0.0133718	0.00880002	0.128632	-0.0111674	0.00880002	0.204433	-0.0122305	0.00880002	0.164581	-0.010801	0.00880002	0.219678	-0.0121132	0.00880002	0.168669	-0.0116479	0.00880002	0.185629
rs901800	7	129950879	G	0.69	-0.011	0.0081	0.174456	-0.00811022	0.00810002	0.316701	-0.00314618	0.00810002	0.697708	-0.00481208	0.00810002	0.552457	-0.0038852	0.00810002	0.631474	-0.00514643	0.00810002	0.525194	-0.00333663	0.00810002	0.680392	-0.00384481	0.00810002	0.635024
rs157936	7	130585623	T	0.69	-0.011	0.0081	0.174456	-0.0149312	0.00810002	0.0652783	-0.0187623	0.00810002	0.0205407	-0.0184874	0.00810002	0.0224663	-0.0186623	0.00810002	0.0212237	-0.0182976	0.00810002	0.0238862	-0.0194524	0.00810002	0.0163267	-0.0191465	0.00810002	0.0180904
rs11982418	7	130515429	G	0.81	-0.013	0.0096	0.175683	-0.00373825	0.00960002	0.69698	-0.00810631	0.00960002	0.398443	-0.00344814	0.00960002	0.71946	-0.00419143	0.00960002	0.662397	-0.00159157	0.00960002	0.868324	-0.00457708	0.00960002	0.63352	-0.00271993	0.00960002	0.776927
rs17165157	7	130515505	T	0.81	-0.013	0.0096	0.175683	-0.00374321	0.00960002	0.696598	-0.00809729	0.00960002	0.398968	-0.00347677	0.00960002	0.71723	-0.00418811	0.00960002	0.662648	-0.0016145	0.00960002	0.866444	-0.00459116	0.00960002	0.632476	-0.00273077	0.00960002	0.776062
rs17165161	7	130515565	A	0.81	-0.013	0.0096	0.175683	-0.00393313	0.00960002	0.682026	-0.00813587	0.00960002	0.396725	-0.00353799	0.00960002	0.712471	-0.00432611	0.00960002	0.652253	-0.00175214	0.00960002	0.85518	-0.00464855	0.00960002	0.628228	-0.00285877	0.00960002	0.765865
rs2290027	7	130515801	T	0.81	-0.013	0.0096	0.175683	-0.00374651	0.00960002	0.696344	-0.00807161	0.00960002	0.400465	-0.00342658	0.00960002	0.721141	-0.00417233	0.00960002	0.663841	-0.00158023	0.00960002	0.869253	-0.00454692	0.00960002	0.635759	-0.00270032	0.00960002	0.778493
rs7349991	7	130558179	G	0.7	-0.011	0.0082	0.17977	-0.00980785	0.00820002	0.231667	-0.0120434	0.00820002	0.141914	-0.0104467	0.00820002	0.202668	-0.011021	0.00820002	0.178943	-0.0100151	0.00820002	0.221951	-0.0111373	0.00820002	0.174399	-0.0106471	0.00820002	0.194141
rs7808823	7	129989878	T	0.49	-0.01	0.0075	0.182422	-0.0113167	0.00750002	0.131327	-0.0162347	0.00750002	0.0304163	-0.016872	0.00750002	0.0244751	-0.0150749	0.00750002	0.0444326	-0.0155654	0.00750002	0.0379517	-0.0173386	0.00750002	0.0207886	-0.0160763	0.00750002	0.0320725
rs10247835	7	129990274	G	0.49	-0.01	0.0075	0.182422	-0.0113555	0.00750002	0.130008	-0.0163076	0.00750002	0.0296791	-0.0169079	0.00750002	0.0241726	-0.015148	0.00750002	0.0434112	-0.0156102	0.00750002	0.0374011	-0.0173959	0.00750002	0.0203708	-0.016139	0.00750002	0.0314085
rs17165066	7	130370267	T	0.93	0.02	0.015	0.182422	0.00890825	0.015	0.552591	0.00661218	0.015	0.65935	0.00605787	0.015	0.686318	0.0042562	0.015	0.776605	0.00454738	0.015	0.76177	0.00476324	0.015	0.750828	0.00355452	0.015	0.812682
rs207203	7	130523400	C	0.48	0.01	0.0075	0.182422	0.00888857	0.00750002	0.235962	0.00955505	0.00750002	0.202662	0.00821355	0.00750002	0.273456	0.00904116	0.00750002	0.228016	0.00817311	0.00750002	0.275826	0.00864629	0.00750002	0.248978	0.00855009	0.00750002	0.254283
rs207218	7	130560779	G	0.47	0.01	0.0075	0.182422	0.00749295	0.00750002	0.317767	0.00871313	0.00750002	0.245338	0.00756316	0.00750002	0.313253	0.0076417	0.00750002	0.308255	0.00701824	0.00750002	0.349395	0.00783307	0.00750002	0.296297	0.00729638	0.00750002	0.330629
rs12112661	7	130834574	C	0.932	-0.02	0.015	0.182422	-0.0236874	0.015	0.1143	-0.0217652	0.015	0.146777	-0.0209399	0.015	0.162717	-0.0233806	0.015	0.119067	-0.0224945	0.015	0.13371	-0.0214337	0.015	0.153031	-0.0227922	0.015	0.128642
rs12112721	7	130835547	G	0.932	-0.02	0.015	0.182422	-0.0237504	0.015	0.113341	-0.0218043	0.015	0.146053	-0.0209857	0.015	0.161801	-0.0234445	0.015	0.118062	-0.0225584	0.015	0.13261	-0.0214814	0.015	0.152119	-0.0228563	0.015	0.127572
rs10954308	7	130898544	A	0.54	0.01	0.0075	0.182422	0.010445	0.00750002	0.163723	0.0112634	0.00750002	0.133153	0.0115386	0.00750002	0.123932	0.0111329	0.00750002	0.137708	0.0113203	0.00750002	0.131205	0.0115806	0.00750002	0.122569	0.0113746	0.00750002	0.129364
rs6966501	7	130924477	G	0.88	-0.016	0.012	0.182422	-0.0133413	0.012	0.266237	-0.0148944	0.012	0.214534	-0.0150317	0.012	0.210337	-0.0136778	0.012	0.254362	-0.0139936	0.012	0.243563	-0.014859	0.012	0.215626	-0.0139303	0.012	0.245701
rs6970841	7	130925111	C	0.89	-0.016	0.012	0.182422	-0.0133821	0.012	0.264778	-0.0150636	0.012	0.209371	-0.0152051	0.012	0.205124	-0.0138185	0.012	0.249509	-0.0141377	0.012	0.238741	-0.0150497	0.012	0.209791	-0.0140919	0.012	0.240267
rs6964569	7	130009204	G	0.79	0.012	0.0092	0.192115	0.0107789	0.00920002	0.24135	0.0120885	0.00920002	0.188858	0.0143704	0.00920002	0.118288	0.011345	0.00920002	0.21752	0.0130918	0.00920002	0.154731	0.0135597	0.00920002	0.140513	0.0124976	0.00920002	0.174326
rs2402997	7	130045683	G	0.45	-0.0097	0.0075	0.195896	-0.0104275	0.00750002	0.16443	-0.0140195	0.00750002	0.0615855	-0.0133987	0.00750002	0.0740205	-0.0131077	0.00750002	0.0805186	-0.0127047	0.00750002	0.0902732	-0.014104	0.00750002	0.0600368	-0.0133711	0.00750002	0.0746176
rs290794	7	130416394	G	0.8	-0.012	0.0094	0.201745	-0.00345864	0.00940002	0.712918	-0.00866	0.00940002	0.356907	-0.00568053	0.00940002	0.545637	-0.00468613	0.00940002	0.618115	-0.00325931	0.00940002	0.728791	-0.0063792	0.00940002	0.497368	-0.00406288	0.00940002	0.665582
rs13247947	7	130592555	A	0.22	-0.012	0.0094	0.201745	-0.0103087	0.00940002	0.272785	-0.0126986	0.00940002	0.176722	-0.0124953	0.00940002	0.183753	-0.0114904	0.00940002	0.221565	-0.0115184	0.00940002	0.220439	-0.0126464	0.00940002	0.178509	-0.0117297	0.00940002	0.212091
rs2129902	7	130296580	A	0.93	0.019	0.015	0.205275	0.00692901	0.015	0.644129	0.00583272	0.015	0.697389	0.00557147	0.015	0.710317	0.00283416	0.015	0.850137	0.00343075	0.015	0.81909	0.00419607	0.015	0.779679	0.00242029	0.015	0.871816
rs6467309	7	130299750	G	0.931	0.019	0.015	0.205275	0.00678916	0.015	0.65083	0.00571046	0.015	0.703428	0.00544118	0.015	0.716796	0.00266777	0.015	0.85884	0.00326844	0.015	0.82751	0.00405502	0.015	0.786903	0.00225135	0.015	0.880694
rs10257888	7	130300192	G	0.932	0.019	0.015	0.205275	0.00670421	0.015	0.654914	0.00565483	0.015	0.706183	0.00541201	0.015	0.718249	0.00257956	0.015	0.863461	0.00320561	0.015	0.830776	0.00401013	0.015	0.789206	0.00217772	0.015	0.884568
rs10263075	7	130302676	T	0.93	0.019	0.015	0.205275	0.00692901	0.015	0.644129	0.00583272	0.015	0.697389	0.00557147	0.015	0.710317	0.00283416	0.015	0.850137	0.00343075	0.015	0.81909	0.00419607	0.015	0.779679	0.00242029	0.015	0.871816
rs1035596	7	130310568	C	0.931	0.019	0.015	0.205275	0.00690766	0.015	0.64515	0.00577911	0.015	0.700035	0.00552241	0.015	0.712754	0.00278464	0.015	0.852725	0.00338511	0.015	0.821455	0.00413939	0.015	0.78258	0.00236779	0.015	0.874573
rs10281580	7	130311182	C	0.93	0.019	0.015	0.205275	0.00698789	0.015	0.641317	0.00586683	0.015	0.695708	0.00561184	0.015	0.708314	0.00289223	0.015	0.847104	0.00348871	0.015	0.816087	0.00423799	0.015	0.777536	0.00247814	0.015	0.868779
rs10272075	7	130314100	G	0.931	0.019	0.015	0.205275	0.00690766	0.015	0.64515	0.00577911	0.015	0.700035	0.00552241	0.015	0.712754	0.00278464	0.015	0.852725	0.00338511	0.015	0.821455	0.00413939	0.015	0.78258	0.00236779	0.015	0.874573
rs10272206	7	130314194	G	0.931	0.019	0.015	0.205275	0.00690766	0.015	0.64515	0.00577911	0.015	0.700035	0.00552241	0.015	0.712754	0.00278464	0.015	0.852725	0.00338511	0.015	0.821455	0.00413939	0.015	0.78258	0.00236779	0.015	0.874573
rs10279517	7	130342443	T	0.93	0.019	0.015	0.205275	0.00714579	0.015	0.6338	0.00575487	0.015	0.701232	0.00535806	0.015	0.72094	0.00290755	0.015	0.846304	0.00338525	0.015	0.821448	0.00402271	0.015	0.788561	0.00239549	0.015	0.873118
rs6969737	7	130360067	A	0.93	0.019	0.015	0.205275	0.00686811	0.015	0.647044	0.005762	0.015	0.70088	0.00535642	0.015	0.721022	0.00274964	0.015	0.854556	0.00324685	0.015	0.828632	0.00402502	0.015	0.788442	0.00227181	0.015	0.879618
rs6945822	7	130362074	T	0.93	0.019	0.015	0.205275	0.00692697	0.015	0.644227	0.00579608	0.015	0.699197	0.0053967	0.015	0.719012	0.00280767	0.015	0.851521	0.00330474	0.015	0.825625	0.00406687	0.015	0.786295	0.00232961	0.015	0.87658
rs17165068	7	130370756	G	0.937	0.019	0.015	0.205275	0.00537156	0.015	0.720266	0.00617219	0.015	0.680722	0.00638907	0.015	0.670154	0.00215511	0.015	0.885758	0.00324577	0.015	0.828688	0.00487961	0.015	0.744949	0.00220252	0.015	0.883263
rs17165072	7	130388801	T	0.94	0.019	0.015	0.205275	0.00663049	0.015	0.658466	0.00819061	0.015	0.585039	0.00807223	0.015	0.590475	0.00428635	0.015	0.775065	0.00507169	0.015	0.735279	0.00690857	0.015	0.645107	0.00431519	0.015	0.773593
rs6943190	7	130389891	G	0.936	0.019	0.015	0.205275	0.00630679	0.015	0.674155	0.00782118	0.015	0.60208	0.00771701	0.015	0.606926	0.00384158	0.015	0.79787	0.00465767	0.015	0.756173	0.00650702	0.015	0.664433	0.00386603	0.015	0.796611
rs1979566	7	130903105	A	0.89	-0.015	0.012	0.2113	-0.0199919	0.012	0.0957156	-0.0169704	0.012	0.157304	-0.0177237	0.012	0.139682	-0.0192872	0.012	0.107997	-0.019415	0.012	0.105682	-0.0176727	0.012	0.140826	-0.019231	0.012	0.109028
rs6971279	7	130925218	G	0.89	-0.015	0.012	0.2113	-0.0124302	0.012	0.300271	-0.0140504	0.012	0.241654	-0.0142471	0.012	0.235128	-0.0128377	0.012	0.284707	-0.0131915	0.012	0.27164	-0.0140704	0.012	0.240985	-0.0131263	0.012	0.274018
rs729167	7	129951108	C	0.7	-0.01	0.0081	0.216991	-0.00685262	0.00810001	0.397552	-0.00199643	0.00810001	0.805317	-0.00369416	0.00810001	0.648341	-0.00263078	0.00810001	0.745342	-0.00393478	0.00810001	0.627127	-0.00219055	0.00810001	0.786824	-0.00261661	0.00810001	0.746667
rs2117496	7	130868175	T	0.91	-0.016	0.013	0.218409	-0.0200585	0.013	0.12284	-0.0181295	0.013	0.163144	-0.0181902	0.013	0.16174	-0.0198496	0.013	0.126788	-0.0195721	0.013	0.132184	-0.018406	0.013	0.156821	-0.0196441	0.013	0.130767
rs10254984	7	130941588	G	0.907	-0.016	0.013	0.218409	-0.0156297	0.013	0.229255	-0.0158856	0.013	0.221719	-0.0161882	0.013	0.213043	-0.0157039	0.013	0.227051	-0.0159515	0.013	0.219808	-0.0160666	0.013	0.216499	-0.0158662	0.013	0.222286
rs10248834	7	130327559	G	0.932	0.018	0.015	0.230139	0.00576593	0.015	0.700686	0.00465483	0.015	0.756316	0.00441203	0.015	0.768655	0.00161576	0.015	0.91422	0.00223612	0.015	0.881495	0.00301014	0.015	0.840952	0.00120571	0.015	0.935935
rs10248294	7	130333238	C	0.931	0.018	0.015	0.230139	0.00578291	0.015	0.699847	0.00474222	0.015	0.75189	0.00441863	0.015	0.768319	0.00168602	0.015	0.910505	0.00224923	0.015	0.880805	0.00305554	0.015	0.838586	0.00125178	0.015	0.933492
rs13228092	7	130542353	C	0.68	-0.0095	0.008	0.23503	-0.00783448	0.00800001	0.327428	-0.0107568	0.00800001	0.178754	-0.00834893	0.00800001	0.296663	-0.00939069	0.00800001	0.240461	-0.00785368	0.00800001	0.326243	-0.00935504	0.00800001	0.242251	-0.00876336	0.00800001	0.273333
rs287627	7	130439896	C	0.8	-0.011	0.0093	0.23689	0.0214774	0.00930001	0.0209214	-0.0351744	0.00930001	0.000155455	-0.0233454	0.00930001	0.0120642	-0.00863812	0.00930001	0.352977	-0.00377864	0.00930001	0.684518	-0.0302967	0.00930001	0.00112319	-0.0113994	0.00930001	0.220298
rs205763	7	130595047	A	0.22	-0.011	0.0093	0.23689	-0.00908428	0.00930001	0.328667	-0.0114519	0.00930001	0.21818	-0.0112775	0.00930001	0.22527	-0.0101884	0.00930001	0.273285	-0.0102517	0.00930001	0.270317	-0.0113906	0.00930001	0.220652	-0.0104342	0.00930001	0.261879
rs207210	7	130535477	T	0.59	-0.0091	0.0077	0.237278	-0.0111389	0.00770001	0.148006	-0.00584533	0.00770001	0.447773	-0.00639788	0.00770001	0.406034	-0.0080495	0.00770001	0.295843	-0.00817516	0.00770001	0.288369	-0.005836	0.00770001	0.448498	-0.00754297	0.00770001	0.327281
rs547311	7	130598454	G	0.78	0.011	0.0094	0.241915	0.00932874	0.00940001	0.320994	0.0117368	0.00940001	0.211814	0.0115999	0.00940001	0.21719	0.0105284	0.00940001	0.262695	0.0106031	0.00940001	0.259324	0.0117314	0.00940001	0.212025	0.0107991	0.00940001	0.250624
rs715810	7	130922209	A	0.88	-0.014	0.012	0.243345	-0.0113654	0.012	0.343578	-0.0129213	0.012	0.281582	-0.0130504	0.012	0.276803	-0.0117106	0.012	0.329124	-0.0120188	0.012	0.316552	-0.0128836	0.012	0.282989	-0.0119602	0.012	0.31892
rs2398748	7	130922478	G	0.88	-0.014	0.012	0.243345	-0.0113286	0.012	0.345146	-0.0128785	0.012	0.283179	-0.0130937	0.012	0.275209	-0.0116594	0.012	0.331241	-0.0120316	0.012	0.316037	-0.0128912	0.012	0.282704	-0.0119446	0.012	0.31955
rs10278967	7	130922632	G	0.88	-0.014	0.012	0.243345	-0.0113286	0.012	0.345146	-0.0128785	0.012	0.283179	-0.0130937	0.012	0.275209	-0.0116594	0.012	0.331241	-0.0120316	0.012	0.316037	-0.0128912	0.012	0.282704	-0.0119446	0.012	0.31955
rs10279524	7	130923081	G	0.88	-0.014	0.012	0.243345	-0.0113227	0.012	0.345396	-0.0128298	0.012	0.285003	-0.0130376	0.012	0.277274	-0.0116224	0.012	0.33278	-0.0119886	0.012	0.317772	-0.0128323	0.012	0.28491	-0.0118981	0.012	0.321438
rs1863011	7	130890470	C	0.62	-0.0088	0.0076	0.246907	-0.00893227	0.00760001	0.239876	-0.00891239	0.00760001	0.240923	-0.00928666	0.00760001	0.221735	-0.00895513	0.00760001	0.238675	-0.00921342	0.00760001	0.225401	-0.00916462	0.00760001	0.227868	-0.0091141	0.00760001	0.230441
rs6960071	7	130891006	T	0.62	-0.0088	0.0076	0.246907	-0.00893437	0.00760001	0.239765	-0.00894339	0.00760001	0.239291	-0.00930332	0.00760001	0.220907	-0.00897775	0.00760001	0.237491	-0.00922637	0.00760001	0.22475	-0.0091899	0.00760001	0.226588	-0.0091348	0.00760001	0.229384
rs6467367	7	130891923	G	0.62	-0.0087	0.0076	0.252318	-0.0088227	0.00760001	0.24569	-0.00884954	0.00760001	0.244257	-0.00918159	0.00760001	0.227008	-0.00887516	0.00760001	0.242894	-0.00910506	0.00760001	0.230904	-0.00907887	0.00760001	0.232248	-0.0090227	0.00760001	0.23515
rs157906	7	130563243	A	0.28	0.0096	0.0084	0.253098	0.00992245	0.00840001	0.237506	0.00979833	0.00840001	0.243426	0.0109054	0.00840001	0.1942	0.00992596	0.00840001	0.23734	0.0106929	0.00840001	0.203031	0.0105294	0.00840001	0.210024	0.0103859	0.00840001	0.216305
rs7788814	7	130488534	T	0.67	0.0092	0.0081	0.256039	0.0119331	0.00810001	0.140691	0.00693646	0.00810001	0.391803	0.00706125	0.00810001	0.38334	0.00924061	0.00810001	0.253947	0.00902114	0.00810001	0.2654	0.00676378	0.00810001	0.403698	0.00860215	0.00810001	0.288239
rs157931	7	130582724	C	0.69	-0.0093	0.0082	0.256733	-0.0137115	0.00820001	0.0944986	-0.0172673	0.00820001	0.0352243	-0.0172325	0.00820001	0.0355955	-0.0173855	0.00820001	0.0339908	-0.0171533	0.00820001	0.0364512	-0.0181341	0.00820001	0.0270032	-0.0179383	0.00820001	0.0286991
rs17164851	7	130003487	G	0.82	0.011	0.0097	0.256786	0.010328	0.00970001	0.286995	0.00986534	0.00970001	0.309132	0.0132487	0.00970001	0.171987	0.00982283	0.00970001	0.311222	0.0122761	0.00970001	0.205665	0.0119055	0.00970001	0.219684	0.0111968	0.00970001	0.248375
rs157930	7	130582285	C	0.69	-0.0092	0.0082	0.261883	-0.0136124	0.00820001	0.096904	-0.0171582	0.00820001	0.0363973	-0.0171249	0.00820001	0.0367613	-0.0172798	0.00820001	0.0350929	-0.0170483	0.00820001	0.0376114	-0.018025	0.00820001	0.0279375	-0.0178318	0.00820001	0.0296596
rs969827	7	130640611	C	0.54	0.0084	0.0075	0.262714	0.00864368	0.00750001	0.24912	0.008637	0.00750001	0.249486	0.00774655	0.00750001	0.301664	0.00870646	0.00750001	0.245699	0.0080531	0.00750001	0.282937	0.00809319	0.00750001	0.280547	0.00832704	0.00750001	0.266882
rs12533242	7	129987991	G	0.67	0.0089	0.008	0.265923	0.00974748	0.00800001	0.223059	0.0142136	0.00800001	0.0756172	0.0130195	0.00800001	0.103645	0.0130641	0.00800001	0.102467	0.012265	0.00800001	0.125246	0.0140418	0.00800001	0.0792203	0.0132101	0.00800001	0.0986847
rs10232532	7	129981480	G	0.52	-0.0083	0.0075	0.268438	-0.00803655	0.00750001	0.283927	-0.0115782	0.00750001	0.122646	-0.00910094	0.00750001	0.224955	-0.0104079	0.00750001	0.165222	-0.00874261	0.00750001	0.243743	-0.0103576	0.00750001	0.167277	-0.00985726	0.00750001	0.188745
rs6963481	7	130517137	C	0.84	-0.011	0.01	0.271332	-0.00400949	0.01	0.688458	-0.00450491	0.01	0.652357	-0.00484022	0.01	0.628371	-0.00241815	0.01	0.808924	-0.00313995	0.01	0.753525	-0.00399485	0.01	0.689536	-0.0025507	0.01	0.798669
rs205726	7	130623889	C	0.16	0.011	0.01	0.271332	0.0123841	0.01	0.215564	0.0124827	0.01	0.211932	0.0118469	0.01	0.236141	0.0128349	0.01	0.199319	0.0122897	0.01	0.219083	0.012241	0.01	0.220915	0.0125933	0.01	0.20791
rs12706926	7	129981980	C	0.52	-0.0082	0.0075	0.274247	-0.00795228	0.0075	0.289007	-0.0114955	0.0075	0.125342	-0.00903696	0.0075	0.228231	-0.0103291	0.0075	0.168448	-0.00867614	0.0075	0.247347	-0.0102888	0.0075	0.170115	-0.00978685	0.0075	0.191923
rs10226437	7	129984990	C	0.52	-0.0082	0.0075	0.274247	-0.00793516	0.0075	0.290046	-0.0114945	0.0075	0.125375	-0.00903227	0.0075	0.228473	-0.0103183	0.0075	0.168891	-0.00866433	0.0075	0.247991	-0.0102853	0.0075	0.170259	-0.00977666	0.0075	0.192386
rs7795942	7	130389858	T	0.42	0.0082	0.0075	0.274247	0.0130449	0.0075	0.0819789	0.0162495	0.0075	0.0302652	0.0146988	0.0075	0.0500147	0.0165964	0.0075	0.026908	0.0152421	0.0075	0.042125	0.0161547	0.0075	0.0312437	0.0164542	0.0075	0.0282429
rs205743	7	130664881	C	0.46	-0.0082	0.0075	0.274247	-0.00637126	0.0075	0.395603	-0.00666751	0.0075	0.374003	-0.00684156	0.0075	0.36166	-0.00606996	0.0075	0.418326	-0.00632471	0.0075	0.399064	-0.00660796	0.0075	0.378285	-0.00616577	0.0075	0.411019
rs205723	7	130621451	G	0.59	-0.0084	0.0077	0.275313	-0.0083905	0.0077	0.275856	-0.00862878	0.0077	0.26245	-0.00851532	0.0077	0.268776	-0.00855232	0.0077	0.266702	-0.00847778	0.0077	0.270892	-0.00858165	0.0077	0.265065	-0.00853816	0.0077	0.267494
rs6957511	7	130668618	C	0.4	-0.0084	0.0077	0.275313	-0.00739876	0.0077	0.336614	-0.00724032	0.0077	0.347063	-0.00726675	0.0077	0.345306	-0.00701252	0.0077	0.362445	-0.00709472	0.0077	0.356846	-0.00712784	0.0077	0.354606	-0.00698901	0.0077	0.364056
rs12154966	7	130391504	T	0.42	0.0081	0.0075	0.280142	0.0129461	0.0075	0.0843221	0.0161422	0.0075	0.0313747	0.0145929	0.0075	0.051689	0.016492	0.0075	0.0278828	0.0151385	0.0075	0.0435432	0.0160474	0.0075	0.0323827	0.0163492	0.0075	0.0292652
rs205773	7	130641203	A	0.39	0.0083	0.0077	0.281069	0.00735706	0.0077	0.339344	0.0074022	0.0077	0.336389	0.00870162	0.0077	0.258442	0.00712744	0.0077	0.354633	0.00812122	0.0077	0.291561	0.00813418	0.0077	0.290792	0.00767929	0.0077	0.318614
rs1125198	7	130929550	C	0.1	-0.014	0.013	0.281515	-0.0168692	0.013	0.194415	-0.0140441	0.013	0.280001	-0.0137463	0.013	0.290324	-0.015713	0.013	0.226781	-0.0152365	0.013	0.24118	-0.0138584	0.013	0.286412	-0.01521	0.013	0.242002
rs12155446	7	130622295	C	0.936	0.016	0.015	0.286122	0.0152335	0.015	0.309835	0.0123285	0.015	0.411134	0.0148843	0.015	0.321056	0.0130167	0.015	0.385515	0.0148233	0.015	0.323044	0.0135556	0.015	0.366151	0.0136811	0.015	0.361731
rs290803	7	130424544	G	0.2	0.01	0.0094	0.287406	-0.0226281	0.0094	0.0160736	0.0344461	0.0094	0.000247845	0.0220864	0.0094	0.018793	0.0077373	0.0094	0.410441	0.00251891	0.0094	0.788723	0.0292587	0.0094	0.00185427	0.0103306	0.0094	0.271766
rs157917	7	130572600	T	0.2	0.01	0.0094	0.287406	0.00582108	0.0094	0.535743	0.0050331	0.0094	0.592349	0.00551247	0.0094	0.557584	0.00412157	0.0094	0.661049	0.0047254	0.0094	0.615174	0.00478583	0.0094	0.61066	0.00416312	0.0094	0.657849
rs287624	7	130438005	G	0.79	-0.0097	0.0092	0.291724	0.0232059	0.0092	0.0116562	-0.0338296	0.0092	0.000235871	-0.0224684	0.0092	0.0145974	-0.00705595	0.0092	0.443111	-0.00256935	0.0092	0.780032	-0.0292464	0.0092	0.00147806	-0.010068	0.0092	0.273802
rs741684	7	130554126	G	0.64	-0.0082	0.0078	0.293129	-0.00486065	0.0078	0.533179	-0.00423314	0.0078	0.587329	-0.00568236	0.0078	0.466303	-0.00350408	0.0078	0.653258	-0.00474913	0.0078	0.542615	-0.00471857	0.0078	0.545215	-0.00399418	0.0078	0.608599
rs287618	7	130432573	T	0.79	-0.0096	0.0092	0.296727	0.0226263	0.0092	0.0139176	-0.0339154	0.0092	0.000227403	-0.0215671	0.0092	0.0190654	-0.00748266	0.0092	0.416028	-0.00223216	0.0092	0.808295	-0.0287208	0.0092	0.00179735	-0.0100085	0.0092	0.276648
rs7797170	7	129979126	C	0.52	-0.0078	0.0075	0.29834	-0.00754943	0.0075	0.314132	-0.0111107	0.0075	0.138491	-0.00864547	0.0075	0.249021	-0.00993791	0.0075	0.185153	-0.00828083	0.0075	0.269546	-0.00990141	0.0075	0.186772	-0.00939541	0.0075	0.210307
rs7811386	7	130901642	C	0.69	-0.0084	0.0081	0.299719	-0.0110586	0.0081	0.17217	-0.010056	0.0081	0.214427	-0.0106912	0.0081	0.186868	-0.011102	0.0081	0.170496	-0.0113525	0.0081	0.161051	-0.0106476	0.0081	0.188672	-0.0112602	0.0081	0.164486
rs4731675	7	129973093	C	0.52	-0.0077	0.0075	0.304577	-0.00754708	0.0075	0.314282	-0.0107507	0.0075	0.151735	-0.00815643	0.0075	0.276806	-0.00971574	0.0075	0.195171	-0.00795085	0.0075	0.289093	-0.00942975	0.0075	0.208645	-0.00906728	0.0075	0.226674
rs205750	7	130666105	T	0.46	-0.0077	0.0075	0.304577	-0.0058518	0.0075	0.43525	-0.00630601	0.0075	0.400459	-0.00632567	0.0075	0.398992	-0.00565414	0.0075	0.450918	-0.00580373	0.0075	0.439031	-0.00616305	0.0075	0.411225	-0.0057065	0.0075	0.446737
rs1979567	7	130903178	T	0.69	-0.0083	0.0081	0.305509	-0.0109586	0.0081	0.176082	-0.00995602	0.0081	0.21902	-0.0105912	0.0081	0.191024	-0.011002	0.0081	0.174379	-0.0112525	0.0081	0.164772	-0.0105476	0.0081	0.192858	-0.0111602	0.0081	0.168266
rs326226	7	130867682	G	0.72	-0.0085	0.0083	0.30579	-0.00556725	0.0083	0.502378	-0.00600965	0.0083	0.469033	-0.00594882	0.0083	0.473544	-0.0050615	0.0083	0.541982	-0.00522609	0.0083	0.528924	-0.00569279	0.0083	0.49279	-0.00506482	0.0083	0.541717
rs11978062	7	130560265	G	0.74	-0.0088	0.0086	0.306187	-0.00883144	0.0086	0.304462	-0.00945406	0.0086	0.271633	-0.0109353	0.0086	0.203535	-0.00926982	0.0086	0.281085	-0.0103426	0.0086	0.229119	-0.0104756	0.0086	0.223187	-0.00999479	0.0086	0.24516
rs4731679	7	129978749	C	0.52	-0.0076	0.0075	0.310901	-0.00733384	0.0075	0.328151	-0.0108917	0.0075	0.14644	-0.008409	0.0075	0.262203	-0.0097156	0.0075	0.195178	-0.00804704	0.0075	0.283299	-0.00966906	0.0075	0.197326	-0.00916496	0.0075	0.22171
rs205739	7	130662226	G	0.46	-0.0076	0.0075	0.310901	-0.00576835	0.0075	0.441826	-0.00616604	0.0075	0.410998	-0.00628028	0.0075	0.402384	-0.00553626	0.0075	0.460413	-0.00575096	0.0075	0.443204	-0.00607918	0.0075	0.41762	-0.00562112	0.0075	0.453566
rs205742	7	130664738	C	0.47	-0.0076	0.0075	0.310901	-0.00576358	0.0075	0.442204	-0.00621045	0.0075	0.407636	-0.00629808	0.0075	0.401052	-0.00556411	0.0075	0.458159	-0.00576134	0.0075	0.442381	-0.00611151	0.0075	0.415148	-0.00564465	0.0075	0.451678
rs205749	7	130666085	A	0.46	-0.0076	0.0075	0.310901	-0.00570405	0.0075	0.446932	-0.00615927	0.0075	0.411512	-0.00615978	0.0075	0.411473	-0.00549388	0.0075	0.463853	-0.005633	0.0075	0.452612	-0.00599882	0.0075	0.423802	-0.00553761	0.0075	0.460303
rs326227	7	130867954	A	0.72	-0.0084	0.0083	0.311515	-0.00544904	0.0083	0.511495	-0.00589968	0.0083	0.477206	-0.00584077	0.0083	0.481615	-0.00494394	0.0083	0.551405	-0.00511133	0.0083	0.538011	-0.00558294	0.0083	0.501175	-0.00494906	0.0083	0.550993
rs6967119	7	130919119	C	0.18	-0.01	0.0099	0.312447	-0.0134292	0.0099	0.174944	-0.0125048	0.0099	0.20655	-0.0126605	0.0099	0.200954	-0.0137396	0.0099	0.165186	-0.0135975	0.0099	0.169603	-0.012884	0.0099	0.193117	-0.0137129	0.0099	0.166009
rs17133172	7	130028860	C	0.85	0.011	0.011	0.317311	0.00926002	0.011	0.399889	0.00681263	0.011	0.535699	0.0104575	0.011	0.341768	0.0070898	0.011	0.519234	0.00975209	0.011	0.375319	0.00867955	0.011	0.430083	0.00827534	0.011	0.451869
rs11972183	7	130406015	A	0.94	-0.015	0.015	0.317311	-0.0159712	0.015	0.286991	-0.0163672	0.015	0.275209	-0.0163687	0.015	0.275163	-0.0165131	0.015	0.270953	-0.0164589	0.015	0.272529	-0.0165207	0.015	0.27073	-0.0165826	0.015	0.268939
rs205724	7	130623257	A	0.16	0.01	0.01	0.317311	0.0112955	0.01	0.258664	0.0115089	0.01	0.249776	0.010862	0.01	0.277392	0.0118011	0.01	0.237957	0.0112567	0.01	0.260304	0.011263	0.01	0.260039	0.0115703	0.01	0.247259
rs205744	7	130665254	T	0.46	-0.0075	0.0075	0.317311	-0.00566914	0.0075	0.449718	-0.00610405	0.0075	0.415718	-0.00620286	0.0075	0.40821	-0.00546295	0.0075	0.466373	-0.0056675	0.0075	0.449849	-0.00601155	0.0075	0.422819	-0.00554661	0.0075	0.459574
rs10259462	7	130706995	G	0.07	-0.015	0.015	0.317311	-0.0116195	0.015	0.438556	-0.0100103	0.015	0.504549	-0.00998235	0.015	0.505737	-0.00957402	0.015	0.523299	-0.00974085	0.015	0.516086	-0.00943557	0.015	0.529324	-0.00928873	0.015	0.535753
rs10954311	7	130943873	T	0.85	0.011	0.011	0.317311	0.0120792	0.011	0.272157	0.0121311	0.011	0.270102	0.012226	0.011	0.266373	0.0124135	0.011	0.25911	0.0124101	0.011	0.259238	0.0123181	0.011	0.262788	0.0124744	0.011	0.256779
rs10227122	7	130693683	G	0.16	0.0099	0.01	0.322174	0.00906961	0.01	0.364428	0.00976115	0.01	0.329007	0.0101374	0.01	0.310708	0.00931722	0.01	0.35148	0.00965938	0.01	0.334075	0.00998659	0.01	0.31796	0.00956874	0.01	0.338631
rs205751	7	130666458	T	0.46	-0.0074	0.0075	0.323806	-0.00557161	0.0075	0.457554	-0.00589988	0.0075	0.431486	-0.0059445	0.0075	0.428011	-0.00529251	0.0075	0.480394	-0.00545547	0.0075	0.466984	-0.00576106	0.0075	0.442403	-0.00533754	0.0075	0.476668
rs205777	7	130643855	C	0.39	0.0075	0.0077	0.330044	0.00668361	0.0077	0.385393	0.00668465	0.0077	0.385319	0.00790595	0.0077	0.30454	0.00645856	0.0077	0.401596	0.00738687	0.0077	0.337391	0.0073758	0.0077	0.338115	0.00697206	0.0077	0.36522
rs2895224	7	130886083	T	0.57	-0.0071	0.0075	0.343809	-0.00676255	0.0075	0.367231	-0.00643317	0.0075	0.391027	-0.00679558	0.0075	0.364895	-0.00644191	0.0075	0.390384	-0.00671551	0.0075	0.370572	-0.00659085	0.0075	0.37952	-0.00654537	0.0075	0.382818
rs6467364	7	130887551	T	0.57	-0.0071	0.0075	0.343809	-0.00674639	0.0075	0.368376	-0.00642314	0.0075	0.391766	-0.00678419	0.0075	0.365699	-0.00642551	0.0075	0.391591	-0.00669939	0.0075	0.371722	-0.00657883	0.0075	0.38039	-0.00652908	0.0075	0.384003
rs1809627	7	129971188	G	0.69	-0.0076	0.0081	0.348105	-0.00473647	0.0081	0.558716	-0.000236126	0.0081	0.976744	-0.0014238	0.0081	0.860469	-0.000838715	0.0081	0.91753	-0.00176777	0.0081	0.827239	-0.00017498	0.0081	0.982765	-0.000661052	0.0081	0.934956
rs1155219	7	130372808	G	0.936	-0.014	0.015	0.350648	-0.0152233	0.015	0.310159	-0.014596	0.015	0.33052	-0.0148343	0.015	0.322687	-0.0151287	0.015	0.313176	-0.0152012	0.015	0.310862	-0.0148151	0.015	0.323313	-0.0151543	0.015	0.312358
rs11973198	7	130620130	G	0.929	0.014	0.015	0.350648	0.0129905	0.015	0.386472	0.0109663	0.015	0.464727	0.0139828	0.015	0.351239	0.0113143	0.015	0.450675	0.0134888	0.015	0.368517	0.0125596	0.015	0.402421	0.0123008	0.015	0.412185
rs765966	7	130704059	G	0.07	-0.014	0.015	0.350648	-0.0105578	0.015	0.481524	-0.00897359	0.015	0.54968	-0.0088226	0.015	0.556416	-0.00851254	0.015	0.570373	-0.00859611	0.015	0.566594	-0.00831599	0.015	0.579305	-0.00817743	0.015	0.585642
rs1347384	7	130704983	A	0.071	-0.014	0.015	0.350648	-0.0105803	0.015	0.48059	-0.00900643	0.015	0.548221	-0.00885642	0.015	0.554904	-0.00854839	0.015	0.56875	-0.00863142	0.015	0.565002	-0.00835312	0.015	0.577613	-0.00821547	0.015	0.583899
rs6967528	7	130910244	T	0.91	-0.012	0.013	0.355967	-0.0123114	0.013	0.343624	-0.0119674	0.013	0.357274	-0.0116251	0.013	0.371195	-0.0121601	0.013	0.349585	-0.0118857	0.013	0.360565	-0.0117445	0.013	0.366299	-0.0119673	0.013	0.357278
rs11972315	7	130335560	A	0.9	-0.011	0.012	0.359317	-0.0094046	0.012	0.433206	-0.0130237	0.012	0.277786	-0.0146049	0.012	0.223575	-0.011461	0.012	0.339534	-0.0127897	0.012	0.28651	-0.0142621	0.012	0.234632	-0.0126439	0.012	0.292039
rs7793804	7	129973050	G	0.69	-0.0074	0.0081	0.360937	-0.00455642	0.0081	0.573761	-5.00324e-05	0.0081	0.995072	-0.00123904	0.0081	0.878423	-0.000660015	0.0081	0.935058	-0.00158854	0.0081	0.844519	8.70276e-06	0.0081	0.999143	-0.000482286	0.0081	0.952521
rs1009905	7	129988689	A	0.46	-0.0068	0.0075	0.364583	-0.00882047	0.0075	0.23957	-0.0130767	0.0075	0.0812353	-0.0139536	0.0075	0.0628171	-0.0123166	0.0075	0.100545	-0.0129146	0.0075	0.085079	-0.0143387	0.0075	0.055898	-0.0133331	0.0075	0.075446
rs157924	7	130580058	C	0.49	0.0067	0.0075	0.371679	0.00548186	0.0075	0.464831	0.00455965	0.0075	0.543218	0.00825816	0.0075	0.270858	0.00450853	0.0075	0.547748	0.00721235	0.0075	0.336227	0.00668937	0.0075	0.372437	0.00594433	0.0075	0.428024
rs1565051	7	130897144	G	0.69	-0.0071	0.0081	0.380735	-0.00966261	0.00809999	0.232903	-0.0087888	0.00809999	0.277905	-0.00947491	0.00809999	0.242105	-0.00976826	0.00809999	0.227833	-0.0100649	0.00809999	0.214021	-0.00941665	0.00809999	0.245012	-0.0099658	0.00809999	0.218567
rs205740	7	130662724	G	0.38	-0.0068	0.0078	0.38332	-0.00493416	0.00779999	0.527004	-0.00622219	0.00779999	0.425035	-0.00602656	0.00779999	0.439738	-0.00530707	0.00779999	0.496255	-0.00532475	0.00779999	0.494821	-0.00603242	0.00779999	0.439293	-0.00538788	0.00779999	0.48972
rs205781	7	130651215	G	0.42	-0.0066	0.0076	0.385164	-0.00477739	0.00759999	0.529608	-0.00524107	0.00759999	0.490436	-0.0053271	0.00759999	0.483344	-0.00459334	0.00759999	0.545586	-0.00478891	0.00759999	0.528616	-0.00514452	0.00759999	0.498462	-0.0046758	0.00759999	0.538398
rs6966727	7	130374814	C	0.06	0.013	0.015	0.386125	0.0140754	0.015	0.348059	0.0135605	0.015	0.365978	0.0138196	0.015	0.356891	0.0140175	0.015	0.350047	0.0141176	0.015	0.346615	0.013789	0.015	0.357957	0.0140665	0.015	0.348363
rs10233850	7	130707996	A	0.071	-0.013	0.015	0.386125	-0.00958341	0.015	0.522891	-0.0079761	0.015	0.594906	-0.00785401	0.015	0.600556	-0.00752928	0.015	0.615701	-0.00763123	0.015	0.610928	-0.00733729	0.015	0.624733	-0.00720351	0.015	0.631061
rs6467359	7	130879325	T	0.57	-0.0065	0.0075	0.386125	-0.0063686	0.00749999	0.395799	-0.00595724	0.00749999	0.427022	-0.00629298	0.00749999	0.401433	-0.00604836	0.00749999	0.419984	-0.006287	0.00749999	0.40188	-0.00611168	0.00749999	0.415135	-0.00613096	0.00749999	0.413664
rs12234702	7	130709113	C	0.913	-0.012	0.014	0.391366	-0.0145873	0.014	0.297434	-0.0152059	0.014	0.277418	-0.0158674	0.014	0.257051	-0.0157298	0.014	0.261202	-0.0160445	0.014	0.251779	-0.0159873	0.014	0.253474	-0.0161334	0.014	0.249163
rs7798603	7	130653527	C	0.78	0.0077	0.009	0.392244	0.00588861	0.00899999	0.512924	0.00634005	0.00899999	0.481152	0.00580868	0.00899999	0.518662	0.00569922	0.00899999	0.526572	0.00545218	0.00899999	0.544649	0.00584799	0.00899999	0.515836	0.00551562	0.00899999	0.539977
rs11979508	7	130330758	C	0.9	-0.01	0.012	0.404657	-0.00826257	0.012	0.491108	-0.0118777	0.012	0.322268	-0.0134843	0.012	0.261143	-0.010277	0.012	0.391768	-0.0116332	0.012	0.332327	-0.0131161	0.012	0.274389	-0.0114685	0.012	0.33922
rs12112550	7	130119936	C	0.84	-0.0083	0.01	0.406539	-0.00545429	0.00999999	0.585458	-0.0124948	0.00999999	0.211488	-0.00852233	0.00999999	0.394085	-0.0095262	0.00999999	0.340782	-0.00705264	0.00999999	0.480646	-0.0104189	0.00999999	0.297462	-0.00881179	0.00999999	0.378221
rs10128	7	130151694	T	0.89	-0.0099	0.012	0.409372	-0.00741177	0.012	0.536807	-0.0128797	0.012	0.283134	-0.0145496	0.012	0.225335	-0.0104972	0.012	0.3817	-0.0119955	0.012	0.31749	-0.0142816	0.012	0.233994	-0.0119755	0.012	0.3183
rs10234851	7	129986961	G	0.34	-0.0065	0.0079	0.41063	-0.00793736	0.00789999	0.315027	-0.0140674	0.00789999	0.0749637	-0.0125964	0.00789999	0.110827	-0.0125654	0.00789999	0.111709	-0.0115704	0.00789999	0.143029	-0.0139698	0.00789999	0.0770048	-0.0128411	0.00789999	0.104066
rs24168	7	130561285	A	0.42	0.0062	0.0076	0.414621	0.00518746	0.00759999	0.494884	0.0042383	0.00759999	0.577069	0.00590498	0.00759999	0.437175	0.00425239	0.00759999	0.575803	0.00548861	0.00759999	0.47018	0.00508675	0.00759999	0.503298	0.00481658	0.00759999	0.526237
rs326234	7	130875552	G	0.84	-0.008	0.01	0.423711	-0.0106804	0.00999999	0.2855	-0.00808109	0.00999999	0.419027	-0.00841889	0.00999999	0.39985	-0.00962783	0.00999999	0.335656	-0.00962427	0.00999999	0.335835	-0.00830647	0.00999999	0.406173	-0.00942748	0.00999999	0.34581
rs7791813	7	130935409	A	0.89	-0.0096	0.012	0.423711	-0.0103006	0.012	0.390682	-0.00996989	0.012	0.406072	-0.0113103	0.012	0.345924	-0.0102661	0.012	0.392269	-0.0111694	0.012	0.351966	-0.0108696	0.012	0.365042	-0.0108005	0.012	0.368097
rs2580812	7	130858689	G	0.67	0.0063	0.0079	0.425179	0.00532082	0.00789999	0.500615	0.00569656	0.00789999	0.470858	0.00601462	0.00789999	0.446451	0.00530933	0.00789999	0.50154	0.00561199	0.00789999	0.477469	0.00583291	0.00789999	0.460306	0.00548841	0.00789999	0.487221
rs2872137	7	130379311	T	0.64	-0.0061	0.0078	0.434184	-0.0108492	0.00779999	0.164248	-0.0143981	0.00779999	0.0649043	-0.0125955	0.00779999	0.106353	-0.0146118	0.00779999	0.0610247	-0.0130925	0.00779999	0.0932451	-0.0141697	0.00779999	0.0692741	-0.0144106	0.00779999	0.0646731
rs1532045	7	129984630	A	0.31	0.0062	0.0081	0.444014	0.00329905	0.00809999	0.683794	-0.0012004	0.00809999	0.882186	1.51178e-05	0.00809999	0.998511	-0.000608437	0.00809999	0.940123	0.000343077	0.00809999	0.966215	-0.00124779	0.00809999	0.877572	-0.000774487	0.00809999	0.923826
rs1025106	7	130911382	T	0.91	-0.0099	0.013	0.446336	-0.00681715	0.013	0.600003	-0.00884281	0.013	0.496367	-0.00884712	0.013	0.496157	-0.00736255	0.013	0.571155	-0.00762345	0.013	0.557593	-0.0087276	0.013	0.501995	-0.00762149	0.013	0.557695
rs7798625	7	130901516	A	0.23	0.0066	0.0088	0.453255	0.00409417	0.00879999	0.641755	0.00639161	0.00879999	0.467643	0.00603833	0.00879999	0.492603	0.00498671	0.00879999	0.570937	0.00495992	0.00879999	0.573008	0.00614211	0.00879999	0.485197	0.00513874	0.00879999	0.559255
rs207217	7	130560323	C	0.41	-0.0058	0.0078	0.457125	-0.00735574	0.00779999	0.345658	-0.00731831	0.00779999	0.348118	-0.00740383	0.00779999	0.342513	-0.00776015	0.00779999	0.319788	-0.00771587	0.00779999	0.322558	-0.00754251	0.00779999	0.333549	-0.00780979	0.00779999	0.316703
rs10251585	7	130902063	T	0.23	0.0065	0.0088	0.460128	0.00397853	0.00879999	0.651192	0.00627475	0.00879999	0.47582	0.0058841	0.00879999	0.503719	0.00486591	0.00879999	0.580301	0.00481341	0.00879999	0.584393	0.00599944	0.00879999	0.495394	0.00500157	0.00879999	0.56979
rs4731700	7	130396542	G	0.06	0.011	0.015	0.463355	0.0121044	0.015	0.419688	0.0124565	0.015	0.406292	0.0127704	0.015	0.394569	0.0126529	0.015	0.398935	0.012812	0.015	0.393032	0.0128201	0.015	0.392732	0.0128514	0.015	0.391577
rs892706	7	130810098	T	0.61	-0.0056	0.0077	0.467059	-0.00478338	0.00769999	0.534455	-0.00561441	0.00769999	0.465913	-0.00541663	0.00769999	0.481769	-0.00513107	0.00769999	0.505173	-0.00506529	0.00769999	0.510647	-0.00548936	0.00769999	0.475904	-0.00515715	0.00769999	0.50301
rs10265216	7	130900121	T	0.69	-0.0058	0.0081	0.473961	-0.0083626	0.00809999	0.301875	-0.0074888	0.00809999	0.355203	-0.0081749	0.00809999	0.312855	-0.00846826	0.00809999	0.295808	-0.00876492	0.00809999	0.279212	-0.00811664	0.00809999	0.316316	-0.0086658	0.00809999	0.284685
rs10280724	7	129960862	A	0.41	-0.0054	0.0076	0.477378	-0.0058281	0.00759999	0.443167	-0.0123591	0.00759999	0.103906	-0.0104823	0.00759999	0.167817	-0.0104538	0.00759999	0.168977	-0.0092463	0.00759999	0.223749	-0.0119338	0.00759999	0.116361	-0.0106018	0.00759999	0.163024
rs10279448	7	130900432	A	0.44	-0.0053	0.0075	0.479774	-0.00814399	0.00749999	0.277538	-0.00624564	0.00749999	0.404984	-0.00697952	0.00749999	0.352058	-0.00762039	0.00749999	0.309604	-0.00790666	0.00749999	0.291781	-0.00682115	0.00749999	0.363093	-0.00769321	0.00749999	0.305003
rs7793998	7	130900553	G	0.23	0.0062	0.0089	0.486035	0.00376359	0.00889999	0.672385	0.00594519	0.00889999	0.504133	0.00553802	0.00889999	0.533777	0.00459539	0.00889999	0.605619	0.00452249	0.00889999	0.611351	0.005656	0.00889999	0.525098	0.00470838	0.00889999	0.596783
rs11764240	7	129983735	C	0.89	0.0083	0.012	0.489147	0.00628081	0.012	0.600695	-0.000334252	0.012	0.977778	-0.00214959	0.012	0.857834	0.00115712	0.012	0.923181	-0.000171159	0.012	0.98862	-0.00246032	0.012	0.837551	-0.000603133	0.012	0.959914
rs6953516	7	130816477	C	0.61	-0.0052	0.0077	0.49947	-0.00439816	0.00769999	0.567871	-0.00517444	0.00769999	0.501579	-0.0050304	0.00769999	0.513563	-0.00471215	0.00769999	0.540559	-0.00468244	0.00769999	0.543115	-0.00507935	0.00769999	0.509474	-0.00475348	0.00769999	0.537013
rs6467298	7	129970606	T	0.5	0.005	0.0075	0.504985	0.00539489	0.00749999	0.471944	0.00806239	0.00749999	0.28238	0.00590336	0.00749999	0.431214	0.00734503	0.00749999	0.327413	0.00584122	0.00749999	0.43608	0.00702146	0.00749999	0.349172	0.00681176	0.00749999	0.363754
rs7794088	7	129973222	G	0.5	0.005	0.0075	0.504985	0.00540628	0.00749999	0.471009	0.00805552	0.00749999	0.282791	0.00588828	0.00749999	0.432392	0.00734696	0.00749999	0.327285	0.00583606	0.00749999	0.436485	0.00700857	0.00749999	0.350058	0.00680767	0.00749999	0.364042
rs10276927	7	130917360	G	0.913	-0.0086	0.013	0.508267	-0.00514729	0.013	0.692145	-0.00764937	0.013	0.556255	-0.00763342	0.013	0.557078	-0.0059192	0.013	0.648876	-0.00620238	0.013	0.633286	-0.00753307	0.013	0.562273	-0.00623413	0.013	0.631548
rs10280181	7	130917808	C	0.913	-0.0085	0.013	0.513211	-0.00495814	0.013	0.70291	-0.00749616	0.013	0.564191	-0.00748098	0.013	0.56498	-0.00573019	0.013	0.659369	-0.00602082	0.013	0.643264	-0.00737442	0.013	0.570535	-0.00604961	0.013	0.641677
rs12538480	7	130835745	T	0.42	0.0049	0.0075	0.513541	0.00383367	0.00749999	0.609241	0.00480606	0.00749999	0.521647	0.00416502	0.00749999	0.578664	0.00420985	0.00749999	0.574583	0.00384738	0.00749999	0.607962	0.00438505	0.00749999	0.558767	0.00406364	0.00749999	0.587943
rs17133198	7	130817756	T	0.44	0.0049	0.0076	0.519098	0.00373141	0.00759999	0.623444	0.00444706	0.00759999	0.558453	0.00435128	0.00759999	0.566958	0.00390213	0.00759999	0.607645	0.00393005	0.00759999	0.605078	0.00433518	0.00759999	0.568394	0.00395099	0.00759999	0.603155
rs7798605	7	130871361	C	0.67	0.005	0.0079	0.526792	0.00396735	0.00789999	0.615529	0.00437397	0.00789999	0.579806	0.00466913	0.00789999	0.5545	0.00396239	0.00789999	0.615971	0.00425303	0.00789999	0.590329	0.00449314	0.00789999	0.569524	0.0041355	0.00789999	0.600639
rs1038628	7	129948013	G	0.61	0.0048	0.0076	0.527662	0.00411933	0.00759999	0.587806	0.00989382	0.00759999	0.192978	0.00781826	0.00759999	0.303611	0.00791625	0.00759999	0.297591	0.00662219	0.00759999	0.383567	0.00913304	0.00759999	0.229473	0.00785636	0.00759999	0.301261
rs157913	7	130568334	A	0.41	0.0048	0.0076	0.527662	0.00374697	0.00759999	0.621996	0.00287255	0.00759999	0.705454	0.0045329	0.00759999	0.550884	0.00285229	0.00759999	0.707436	0.00408856	0.00759999	0.590598	0.00372077	0.00759999	0.624434	0.00342411	0.00759999	0.65232
rs12532412	7	130826099	C	0.54	0.0047	0.0075	0.530878	0.00290725	0.00749999	0.698287	0.00343648	0.00749999	0.64681	0.00313465	0.00749999	0.675981	0.0027767	0.00749999	0.711213	0.00269452	0.00749999	0.719393	0.00310219	0.00749999	0.679148	0.0027029	0.00749999	0.718557
rs1588770	7	130693823	A	0.9	-0.0081	0.013	0.533234	-0.0108829	0.013	0.402511	-0.0110222	0.013	0.396514	-0.0120011	0.013	0.355923	-0.0117486	0.013	0.366132	-0.0122652	0.013	0.345434	-0.0119752	0.013	0.356962	-0.012221	0.013	0.347176
rs11763341	7	130492122	T	0.83	0.0062	0.01	0.535258	0.00254364	0.00999998	0.799214	-0.002674	0.00999998	0.789161	-0.00221102	0.00999998	0.825013	-0.0020684	0.00999998	0.836134	-0.00162232	0.00999998	0.871123	-0.00336776	0.00999998	0.736285	-0.00266979	0.00999998	0.789485
rs4728198	7	130399691	T	0.13	-0.0068	0.011	0.536455	0.00140406	0.011	0.898432	0.000234566	0.011	0.982987	0.000522769	0.011	0.962095	0.00286581	0.011	0.794456	0.00249153	0.011	0.82081	0.00120413	0.011	0.912833	0.00291695	0.011	0.790872
rs6467368	7	130919758	G	0.2	-0.0057	0.0093	0.53994	-0.0087201	0.00929998	0.348426	-0.0082768	0.00929998	0.373477	-0.00825107	0.00929998	0.374964	-0.00924938	0.00929998	0.319951	-0.009017	0.00929998	0.33226	-0.00854787	0.00929998	0.358029	-0.0092099	0.00929998	0.322021
rs157910	7	130567675	T	0.41	0.0046	0.0076	0.545004	0.00357131	0.00759999	0.638419	0.00277332	0.00759999	0.715178	0.00446765	0.00759999	0.556633	0.0027361	0.00759999	0.718836	0.00399696	0.00759999	0.598946	0.00365455	0.00759999	0.630614	0.00333385	0.00759999	0.660904
rs157911	7	130567807	T	0.41	0.0046	0.0076	0.545004	0.00357192	0.00759999	0.638362	0.00278354	0.00759999	0.714175	0.00446089	0.00759999	0.55723	0.00274351	0.00759999	0.718108	0.00399243	0.00759999	0.59936	0.00365503	0.00759999	0.630569	0.00333539	0.00759999	0.660758
rs10240502	7	130903368	C	0.45	-0.0045	0.0075	0.548506	-0.0075127	0.00749999	0.316491	-0.00544737	0.00749999	0.467645	-0.00619474	0.00749999	0.408823	-0.00692051	0.00749999	0.356144	-0.00720092	0.00749999	0.336993	-0.00603171	0.00749999	0.421265	-0.00697691	0.00749999	0.352238
rs3800773	7	129957769	A	0.41	-0.0045	0.0076	0.55378	-0.00496245	0.00759999	0.513785	-0.011432	0.00759999	0.132527	-0.00948563	0.00759999	0.21199	-0.00955519	0.00759999	0.208658	-0.00829413	0.00759999	0.275125	-0.0109591	0.00759999	0.149306	-0.00966492	0.00759999	0.203479
rs7800081	7	130919350	A	0.2	-0.0055	0.0093	0.554254	-0.00854509	0.00929998	0.358185	-0.00809242	0.00929998	0.384216	-0.00806872	0.00929998	0.38561	-0.00907482	0.00929998	0.329169	-0.00884198	0.00929998	0.34173	-0.00836653	0.00929998	0.368318	-0.00903514	0.00929998	0.331288
rs1122619	7	130491313	A	0.84	0.0059	0.01	0.555191	0.00243006	0.00999998	0.808	-0.00286414	0.00999998	0.77456	-0.00225596	0.00999998	0.821515	-0.00218327	0.00999998	0.827174	-0.00164778	0.00999998	0.869118	-0.00345266	0.00999998	0.729894	-0.00273136	0.00999998	0.784748
rs1072157	7	130914348	C	0.47	0.0044	0.0075	0.557428	0.00327636	0.00749999	0.66222	0.00404114	0.00749999	0.590011	0.00419505	0.00749999	0.575929	0.00349341	0.00749999	0.641366	0.00369812	0.00749999	0.621953	0.00409966	0.00749999	0.584638	0.00365687	0.00749999	0.625845
rs10260568	7	130937777	G	0.914	0.0076	0.013	0.558806	0.00985222	0.013	0.448532	0.00809305	0.013	0.533584	0.00806648	0.013	0.534929	0.00926102	0.013	0.476225	0.00904667	0.013	0.486492	0.00813106	0.013	0.531665	0.00902133	0.013	0.487714
rs6969957	7	130496549	T	0.84	0.0058	0.01	0.561915	0.00235797	0.00999998	0.81359	-0.00296414	0.00999998	0.766913	-0.00238827	0.00999998	0.81124	-0.0022669	0.00999998	0.820665	-0.00175709	0.00999998	0.860522	-0.00357335	0.00999998	0.720841	-0.00283254	0.00999998	0.776981
rs10226063	7	130940227	T	0.91	0.0075	0.013	0.563991	0.00985048	0.013	0.448612	0.00803442	0.013	0.536553	0.00801125	0.013	0.537729	0.00924719	0.013	0.476884	0.00902724	0.013	0.487428	0.00807921	0.013	0.534284	0.00900187	0.013	0.488653
rs1047456	7	130148817	G	0.73	-0.0048	0.0084	0.567709	-0.00626828	0.00839998	0.455531	-0.00891221	0.00839998	0.288699	-0.00706345	0.00839998	0.40041	-0.008499	0.00839998	0.31164	-0.00714439	0.00839998	0.395034	-0.00818713	0.00839998	0.329729	-0.00810791	0.00839998	0.33443
rs12665998	7	130408380	T	0.39	0.0043	0.0076	0.571537	0.004594	0.00759998	0.545528	0.00522227	0.00759998	0.491993	0.00479797	0.00759998	0.527836	0.0051089	0.00759998	0.501441	0.00480143	0.00759998	0.527538	0.00505346	0.00759998	0.506095	0.00502174	0.00759998	0.508768
rs12539648	7	130828632	A	0.42	0.0043	0.0076	0.571537	0.00314915	0.00759998	0.678609	0.00411342	0.00759998	0.588342	0.00338932	0.00759998	0.655623	0.00349635	0.00759998	0.645482	0.00307995	0.00759998	0.685288	0.00362888	0.00759998	0.633017	0.00331239	0.00759998	0.662952
rs3847104	7	130400698	G	0.12	-0.0061	0.011	0.579206	0.00196717	0.011	0.858068	0.000164862	0.011	0.988042	0.000153281	0.011	0.988882	0.00295434	0.011	0.788255	0.00235901	0.011	0.830192	0.000856548	0.011	0.937933	0.00278374	0.011	0.800216
rs6979264	7	130938585	G	0.914	0.0072	0.013	0.579684	0.00950269	0.013	0.464793	0.00772355	0.013	0.552431	0.00770085	0.013	0.5536	0.00891167	0.013	0.493019	0.0086962	0.013	0.503534	0.00776744	0.013	0.550176	0.00867134	0.013	0.504754
rs10250721	7	130887794	A	0.89	0.0066	0.012	0.582319	0.010507	0.012	0.381256	0.010558	0.012	0.378946	0.0103787	0.012	0.387098	0.0116227	0.012	0.332764	0.0112333	0.012	0.349218	0.0108849	0.012	0.364368	0.0115996	0.012	0.333726
rs6979517	7	130938942	C	0.914	0.0071	0.013	0.58496	0.00940269	0.013	0.469504	0.00762355	0.013	0.557588	0.00760085	0.013	0.558761	0.00881167	0.013	0.497885	0.0085962	0.013	0.508454	0.00766744	0.013	0.555322	0.00857134	0.013	0.50968
rs7796129	7	130905778	C	0.6	-0.0041	0.0076	0.58956	-0.00356159	0.00759998	0.639333	-0.0031262	0.00759998	0.680821	-0.00320627	0.00759998	0.673114	-0.00311221	0.00759998	0.682171	-0.00319474	0.00759998	0.674221	-0.00306881	0.00759998	0.686366	-0.00307701	0.00759998	0.685573
rs6467358	7	130841296	G	0.42	0.004	0.0075	0.593803	0.00294837	0.00749998	0.694233	0.00383599	0.00749998	0.609025	0.00320987	0.00749998	0.668663	0.00327011	0.00749998	0.662825	0.0029152	0.00749998	0.697502	0.00341671	0.00749998	0.648704	0.00311817	0.00749998	0.677587
rs6467328	7	130673153	T	0.69	-0.0043	0.0081	0.595513	-0.00551523	0.00809998	0.495938	-0.00527611	0.00809998	0.514806	-0.0060348	0.00809998	0.456249	-0.00568628	0.00809998	0.482672	-0.00614125	0.00809998	0.448343	-0.0058709	0.00809998	0.468572	-0.00599094	0.00809998	0.459529
rs7811176	7	130489971	A	0.84	0.0053	0.01	0.596112	0.00176793	0.00999998	0.85967	-0.0034899	0.00999998	0.727096	-0.00282983	0.00999998	0.777189	-0.00283748	0.00999998	0.776603	-0.0022598	0.00999998	0.821217	-0.00404806	0.00999998	0.68562	-0.00335881	0.00999998	0.73696
rs10229131	7	130886175	T	0.89	0.0063	0.012	0.599583	0.0101651	0.012	0.396945	0.0102319	0.012	0.393849	0.0100488	0.012	0.402366	0.0112801	0.012	0.347213	0.0108912	0.012	0.364089	0.0105534	0.012	0.379156	0.0112572	0.012	0.348193
rs10250609	7	130887699	A	0.89	0.0063	0.012	0.599583	0.010207	0.012	0.395	0.010258	0.012	0.39264	0.0100787	0.012	0.400969	0.0113227	0.012	0.345394	0.0109333	0.012	0.362239	0.0105849	0.012	0.377737	0.0112996	0.012	0.346379
rs2293746	7	130566594	C	0.78	0.0047	0.009	0.601516	0.00138677	0.00899998	0.877542	0.00229833	0.00899998	0.798437	0.000371314	0.00899998	0.967091	0.00109958	0.00899998	0.902759	-3.31736e-05	0.00899998	0.997059	0.000796245	0.00899998	0.929502	0.000367189	0.00899998	0.967456
rs7811523	7	130489915	G	0.84	0.0052	0.01	0.603064	0.00166882	0.00999998	0.867462	-0.00364066	0.00999998	0.715808	-0.00297159	0.00999998	0.766345	-0.00297199	0.00999998	0.766314	-0.00238922	0.00999998	0.811165	-0.00419872	0.00999998	0.674578	-0.00349695	0.00999998	0.726567
rs7783327	7	130502233	G	0.84	0.0052	0.01	0.603064	0.00173557	0.00999998	0.862213	-0.00356597	0.00999998	0.721393	-0.0029897	0.00999998	0.764962	-0.0028813	0.00999998	0.773247	-0.00236919	0.00999998	0.812719	-0.00417512	0.00999998	0.676303	-0.00344406	0.00999998	0.730541
rs4731757	7	130839278	A	0.42	0.0039	0.0075	0.603064	0.0028472	0.00749998	0.704222	0.00373398	0.00749998	0.618579	0.00310507	0.00749998	0.678867	0.00316804	0.00749998	0.672729	0.00281119	0.00749998	0.70779	0.00331269	0.00749998	0.658711	0.00301477	0.00749998	0.687706
rs4731759	7	130839735	T	0.42	0.0039	0.0075	0.603064	0.00284808	0.00749998	0.704135	0.00374427	0.00749998	0.617612	0.00311681	0.00749998	0.677721	0.00317566	0.00749998	0.671987	0.00282002	0.00749998	0.706914	0.00332506	0.00749998	0.657518	0.00302439	0.00749998	0.686763
rs326228	7	130868044	T	0.36	-0.004	0.0077	0.603426	-0.00323225	0.00769998	0.674651	-0.00329251	0.00769998	0.668943	-0.0036997	0.00769998	0.630885	-0.00306151	0.00769998	0.690925	-0.00340581	0.00769998	0.658262	-0.00347433	0.00769998	0.651836	-0.00323553	0.00769998	0.67434
rs17164973	7	130079834	C	0.61	0.0039	0.0076	0.607841	0.00242881	0.00759998	0.749286	0.00686226	0.00759998	0.366562	0.00254377	0.00759998	0.737846	0.00508162	0.00759998	0.503728	0.00220299	0.00759998	0.771917	0.00442722	0.00759998	0.56021	0.00385741	0.00759998	0.611766
rs6467351	7	130809453	T	0.57	-0.0039	0.0076	0.607841	-0.00278918	0.00759998	0.713621	-0.00369414	0.00759998	0.626916	-0.00357629	0.00759998	0.637951	-0.00310652	0.00759998	0.68272	-0.00311951	0.00759998	0.681466	-0.00359569	0.00759998	0.636129	-0.00317406	0.00759998	0.67621
rs350650	7	130717723	C	0.93	0.0076	0.015	0.612389	0.00690073	0.015	0.645481	0.00443202	0.015	0.767636	0.00410167	0.015	0.784511	0.00500361	0.015	0.738701	0.00475251	0.015	0.751369	0.00386694	0.015	0.796564	0.00449599	0.015	0.764381
rs6953458	7	129946939	A	0.6	0.0038	0.0076	0.617075	0.00318968	0.00759998	0.674707	0.00885464	0.00759998	0.243984	0.0067364	0.00759998	0.375418	0.00693047	0.00759998	0.361818	0.00559842	0.00759998	0.461344	0.00806215	0.00759998	0.288775	0.00683726	0.00759998	0.368311
rs6467350	7	130808100	T	0.57	-0.0038	0.0076	0.617075	-0.00268501	0.00759998	0.72387	-0.00361667	0.00759998	0.634161	-0.00349131	0.00759998	0.645958	-0.00301962	0.00759998	0.691132	-0.0030282	0.00759998	0.6903	-0.00351593	0.00759998	0.643634	-0.00308777	0.00759998	0.684532
rs10267775	7	130935899	T	0.91	0.0064	0.013	0.622502	0.00876767	0.013	0.500033	0.00692698	0.013	0.59414	0.00680147	0.013	0.600841	0.00815214	0.013	0.530601	0.00785723	0.013	0.545575	0.00690541	0.013	0.59529	0.00785963	0.013	0.545453
rs7806692	7	130489227	C	0.84	0.0049	0.01	0.624134	0.00148427	0.00999998	0.882006	-0.00390656	0.00999998	0.696051	-0.00322161	0.00999998	0.74733	-0.00318075	0.00999998	0.750427	-0.00259643	0.00999998	0.795139	-0.00445065	0.00999998	0.656272	-0.00370934	0.00999998	0.710686
rs6467349	7	130808020	C	0.43	0.0037	0.0076	0.62637	0.00258856	0.00759998	0.733404	0.00353103	0.00759998	0.64221	0.00341329	0.00759998	0.653347	0.00293162	0.00759998	0.699689	0.00294567	0.00759998	0.69832	0.00343677	0.00759998	0.651119	0.00300464	0.00759998	0.692586
rs17165483	7	130888388	A	0.88	0.0058	0.012	0.628859	0.00713703	0.012	0.552008	0.00632527	0.012	0.598119	0.00589413	0.012	0.6233	0.00694657	0.012	0.562669	0.00652808	0.012	0.586436	0.00610777	0.012	0.610765	0.0066601	0.012	0.578888
rs157907	7	130563437	G	0.29	0.004	0.0083	0.629857	0.00394966	0.00829998	0.634171	0.00478742	0.00829998	0.564075	0.0058386	0.00829998	0.481777	0.00451391	0.00829998	0.586548	0.00529004	0.00829998	0.523893	0.00554847	0.00829998	0.503819	0.00508492	0.00829998	0.540113
rs7806539	7	130489160	C	0.84	0.0048	0.01	0.631227	0.00129766	0.00999998	0.896751	-0.00402329	0.00999998	0.687441	-0.00335179	0.00999998	0.73749	-0.00334309	0.00999998	0.738146	-0.00276081	0.00999998	0.782485	-0.00457785	0.00999998	0.647106	-0.00386833	0.00999998	0.69888
rs6974649	7	130813097	C	0.43	0.0036	0.0075	0.631227	0.00252403	0.00749998	0.736465	0.00344051	0.00749998	0.646424	0.00332739	0.00749998	0.657293	0.00285896	0.00749998	0.703058	0.00287329	0.00749998	0.701641	0.00335027	0.00749998	0.655089	0.00293061	0.00749998	0.695982
rs2580813	7	130850903	A	0.64	0.0037	0.0078	0.635244	0.00299392	0.00779998	0.7011	0.00324366	0.00779998	0.677516	0.00358049	0.00779998	0.646207	0.00297101	0.00779998	0.703278	0.00326558	0.00779998	0.675461	0.00340845	0.00779998	0.662125	0.00314309	0.00779998	0.686977
rs7784084	7	130767582	G	0.08	0.0066	0.014	0.637335	0.00714115	0.014	0.609993	0.00672064	0.014	0.631194	0.00842763	0.014	0.547191	0.0070006	0.014	0.617044	0.00817451	0.014	0.559291	0.00782727	0.014	0.576099	0.00767709	0.014	0.583441
rs12154262	7	130460252	A	0.91	0.0061	0.013	0.638905	0.0347894	0.013	0.00744817	-0.0142914	0.013	0.271619	-0.0180002	0.013	0.166163	0.00885124	0.013	0.495956	0.00304256	0.013	0.814951	-0.0189421	0.013	0.145092	0.000488407	0.013	0.970031
rs4731680	7	129987060	C	0.85	0.005	0.011	0.649436	0.0040988	0.011	0.709432	0.00429631	0.011	0.696112	0.00802625	0.011	0.465597	0.00398588	0.011	0.717088	0.00671892	0.011	0.541324	0.00660648	0.011	0.548113	0.0056012	0.011	0.610611
rs4731681	7	129987100	A	0.85	0.005	0.011	0.649436	0.0040697	0.011	0.711402	0.0043158	0.011	0.694802	0.00804929	0.011	0.464318	0.00398226	0.011	0.717333	0.00672101	0.011	0.541198	0.00663042	0.011	0.546664	0.00560581	0.011	0.610317
rs765965	7	130704375	A	0.86	-0.005	0.011	0.649436	-0.00609882	0.011	0.579278	-0.00717376	0.011	0.514297	-0.00689185	0.011	0.530965	-0.00714456	0.011	0.516011	-0.00689604	0.011	0.530715	-0.00723579	0.011	0.510666	-0.00719267	0.011	0.513189
rs2129557	7	130905076	T	0.074	-0.0063	0.014	0.65271	-0.00839718	0.014	0.54864	-0.00559653	0.014	0.689338	-0.0061725	0.014	0.65929	-0.00704434	0.014	0.614846	-0.00724525	0.014	0.604794	-0.00588689	0.014	0.674125	-0.00690989	0.014	0.621614
rs11772664	7	130934696	A	0.39	-0.0034	0.0077	0.658809	-0.00489125	0.00769998	0.525279	-0.00414708	0.00769998	0.590175	-0.00357816	0.00769998	0.642148	-0.00479008	0.00769998	0.533883	-0.0042644	0.00769998	0.579702	-0.00386611	0.00769998	0.615602	-0.00445624	0.00769998	0.562768
rs17814135	7	130908112	C	0.81	-0.0042	0.0096	0.661749	-0.00526687	0.00959998	0.583257	-0.00584796	0.00959998	0.542416	-0.00629347	0.00959998	0.5121	-0.00596294	0.00959998	0.534506	-0.00622445	0.00959998	0.516738	-0.00631717	0.00959998	0.510513	-0.00625062	0.00959998	0.514977
rs6955723	7	130002467	C	0.83	0.0043	0.01	0.667196	0.0049283	0.00999998	0.622132	0.00674568	0.00999998	0.499949	0.00975657	0.00999998	0.329233	0.00635629	0.00999998	0.525017	0.0085129	0.00999998	0.394607	0.0089468	0.00999998	0.370957	0.00791661	0.00999998	0.428557
rs7797598	7	130930736	G	0.89	-0.0051	0.012	0.670837	-0.00777149	0.012	0.517227	-0.0085607	0.012	0.475602	-0.00843655	0.012	0.482026	-0.00905496	0.012	0.4505	-0.00880647	0.012	0.463025	-0.00886738	0.012	0.459937	-0.00914786	0.012	0.445867
rs17813243	7	130864159	A	0.65	0.0033	0.0078	0.672239	0.00146169	0.00779998	0.85135	0.00180225	0.00779998	0.817269	0.00134396	0.00779998	0.863199	0.00118833	0.00779998	0.87891	0.000992592	0.00779998	0.898738	0.00134162	0.00779998	0.863435	0.00101964	0.00779998	0.895994
rs13233443	7	130867206	C	0.65	0.0033	0.0078	0.672239	0.00142825	0.00779998	0.854712	0.00177325	0.00779998	0.820159	0.001317	0.00779998	0.865917	0.00114871	0.00779998	0.882918	0.00095679	0.00779998	0.902372	0.0013107	0.00779998	0.866553	0.000981144	0.00779998	0.8999
rs17740733	7	130885465	A	0.85	-0.0042	0.01	0.674485	-0.00487192	0.00999998	0.626121	-0.00616834	0.00999998	0.537343	-0.00611955	0.00999998	0.540567	-0.00595245	0.00999998	0.551679	-0.00590488	0.00999998	0.554863	-0.00635674	0.00999998	0.524988	-0.00612744	0.00999998	0.540045
rs6467355	7	130838154	T	0.27	0.0034	0.0084	0.685653	0.00171624	0.00839998	0.838108	0.00337154	0.00839998	0.688144	0.00290935	0.00839998	0.729078	0.00239296	0.00839998	0.775738	0.00221697	0.00839998	0.791837	0.00307237	0.00839998	0.714545	0.00241502	0.00839998	0.773728
rs7793668	7	130930402	G	0.89	-0.0047	0.012	0.695305	-0.007596	0.012	0.526732	-0.00835614	0.012	0.486212	-0.00825107	0.012	0.491711	-0.0089215	0.012	0.457203	-0.00867084	0.012	0.469943	-0.00869684	0.012	0.468612	-0.00902101	0.012	0.4522
rs6964185	7	130386523	A	0.13	-0.0043	0.011	0.695864	0.00316396	0.011	0.773627	0.00203292	0.011	0.853377	0.00221834	0.011	0.840176	0.00444757	0.011	0.685973	0.00405046	0.011	0.712705	0.00285836	0.011	0.794978	0.0044515	0.011	0.685711
rs7781295	7	130579162	G	0.88	-0.0043	0.011	0.695864	-0.00746558	0.011	0.497334	-0.00131233	0.011	0.905035	-0.00276945	0.011	0.80122	-0.00409447	0.011	0.709725	-0.00476983	0.011	0.664563	-0.00191209	0.011	0.862002	-0.00386406	0.011	0.725379
rs4731688	7	129997061	A	0.83	0.0039	0.01	0.696537	0.00455537	0.00999997	0.648722	0.00637545	0.00999997	0.523769	0.00941565	0.00999997	0.346414	0.00599271	0.00999997	0.548991	0.00816853	0.00999997	0.414011	0.00859866	0.00999997	0.389861	0.0075663	0.00999997	0.44927
rs3807139	7	130371325	G	0.16	0.0039	0.01	0.696537	0.00763364	0.00999998	0.445245	0.0082693	0.00999998	0.408276	0.00922307	0.00999998	0.356367	0.00910488	0.00999998	0.362564	0.00955209	0.00999998	0.339471	0.00936768	0.00999998	0.348877	0.00964973	0.00999998	0.334557
rs1544705	7	130002317	T	0.17	-0.0038	0.01	0.703945	-0.00448405	0.00999997	0.65386	-0.00624686	0.00999997	0.532176	-0.00922698	0.00999997	0.356163	-0.0058898	0.00999997	0.555874	-0.00801929	0.00999997	0.422593	-0.00842841	0.00999997	0.399316	-0.0074297	0.00999997	0.457499
rs16873935	7	130887624	G	0.88	0.0045	0.012	0.70766	0.00583703	0.012	0.626669	0.00502527	0.012	0.675382	0.00459413	0.012	0.701835	0.00564657	0.012	0.637963	0.00522808	0.012	0.663073	0.00480777	0.012	0.688679	0.0053601	0.012	0.655109
rs10954305	7	130886874	T	0.16	0.0037	0.01	0.711382	0.00430901	0.00999997	0.666539	0.00566044	0.00999997	0.571363	0.00558889	0.00999997	0.576236	0.00541011	0.00999997	0.588499	0.00535186	0.00999997	0.59252	0.00583339	0.00999997	0.559664	0.00558258	0.00999997	0.576667
rs1541959	7	130821973	G	0.87	-0.004	0.011	0.71613	-0.00271877	0.011	0.804783	-0.00175998	0.011	0.872882	-0.00276008	0.011	0.801878	-0.00170275	0.011	0.876982	-0.00248006	0.011	0.821621	-0.00215049	0.011	0.845002	-0.00197688	0.011	0.857375
rs4731685	7	129994154	T	0.83	0.0036	0.01	0.718847	0.00420862	0.00999997	0.673855	0.00616838	0.00999997	0.537341	0.00919499	0.00999997	0.357833	0.00572943	0.00999997	0.566682	0.00790217	0.00999997	0.4294	0.00839326	0.00999997	0.401285	0.00731689	0.00999997	0.464357
rs6467303	7	129976468	C	0.58	-0.0027	0.0076	0.722392	-0.000971676	0.00759998	0.898266	0.000347523	0.00759998	0.963528	-0.00140029	0.00759998	0.853818	0.00041672	0.00759998	0.956272	-0.000916334	0.00759998	0.904031	-0.000431716	0.00759998	0.954701	-0.000120082	0.00759998	0.987394
rs7792497	7	130834716	C	0.76	-0.0031	0.0088	0.724634	-0.00147921	0.00879998	0.866511	-0.00282439	0.00879998	0.748245	-0.0026184	0.00879998	0.76605	-0.00195933	0.00879998	0.823807	-0.00195457	0.00879998	0.824228	-0.00266172	0.00879998	0.762295	-0.00204689	0.00879998	0.816071
rs892707	7	130842318	T	0.27	0.0029	0.0084	0.729915	0.0011524	0.00839998	0.89088	0.00292527	0.00839998	0.727654	0.00249005	0.00839998	0.766898	0.00189262	0.00839998	0.821737	0.00174314	0.00839998	0.835606	0.00264937	0.00839998	0.752456	0.0019425	0.00839998	0.81712
rs6948984	7	129976506	G	0.58	-0.0026	0.0076	0.732272	-0.000871676	0.00759998	0.908687	0.000447523	0.00759998	0.953044	-0.00130029	0.00759998	0.864152	0.00051672	0.00759998	0.945794	-0.000816334	0.00759998	0.914462	-0.000331716	0.00759998	0.965186	-2.00815e-05	0.00759998	0.997892
rs4731683	7	129989493	A	0.87	-0.0037	0.011	0.736597	-0.00117954	0.011	0.914606	-0.000408435	0.011	0.970381	0.0037088	0.011	0.735993	4.96689e-05	0.011	0.996397	0.0028442	0.011	0.795971	0.0025956	0.011	0.813461	0.00195456	0.011	0.858968
rs6979302	7	130489853	C	0.85	0.0036	0.011	0.743462	0.0140086	0.011	0.202836	0.0104252	0.011	0.343259	0.0103405	0.011	0.347191	0.0144141	0.011	0.190069	0.0135646	0.011	0.217519	0.0111326	0.011	0.311511	0.0139818	0.011	0.203702
rs6946506	7	129988375	A	0.13	0.0035	0.011	0.750347	0.000923052	0.011	0.933125	0.000125286	0.011	0.990913	-0.00393507	0.011	0.720542	-0.000340175	0.011	0.975329	-0.0030909	0.011	0.778717	-0.0028516	0.011	0.795452	-0.00222524	0.011	0.839686
rs17165346	7	130674154	T	0.7	-0.0026	0.0082	0.751188	-0.00415092	0.00819998	0.612709	-0.00367247	0.00819998	0.654252	-0.00437608	0.00819998	0.59357	-0.00424964	0.00819998	0.604284	-0.00463668	0.00819998	0.571768	-0.00424275	0.00819998	0.60487	-0.00449999	0.00819998	0.583156
rs10954269	7	130018863	C	0.88	0.0038	0.012	0.751497	0.00536179	0.012	0.655007	0.00154849	0.012	0.897325	-0.000488866	0.012	0.967504	0.00316203	0.012	0.792163	0.00150456	0.012	0.900222	-7.50148e-06	0.012	0.999501	0.00175526	0.012	0.883706
rs11973495	7	130052404	C	0.81	0.003	0.0095	0.752162	0.00226392	0.00949997	0.811642	-0.000718569	0.00949997	0.939706	-0.00272478	0.00949997	0.774251	2.04298e-06	0.00949997	0.999828	-0.00145798	0.00949997	0.878026	-0.00241833	0.00949997	0.799062	-0.00129819	0.00949997	0.891306
rs2287371	7	130080812	T	0.6	0.0024	0.0076	0.752162	0.000371224	0.00759998	0.961042	0.00479123	0.00759998	0.528415	0.000423915	0.00759998	0.955518	0.00286055	0.00759998	0.706627	-1.58722e-05	0.00759998	0.998334	0.0022612	0.00759998	0.766065	0.00160688	0.00759998	0.832551
rs2284682	7	130025368	G	0.87	0.0033	0.011	0.764177	0.00584062	0.011	0.595442	0.000485038	0.011	0.964829	-0.00195007	0.011	0.859289	0.00284717	0.011	0.795763	0.000800879	0.011	0.941959	-0.00138855	0.011	0.899548	0.00105811	0.011	0.923368
rs157908	7	130565362	T	0.22	-0.0027	0.009	0.764177	0.000367398	0.00899998	0.967438	-0.000712894	0.00899998	0.936865	0.00128801	0.00899998	0.886201	0.000470151	0.00899998	0.958338	0.00166804	0.00899998	0.852964	0.00079025	0.00899998	0.930031	0.00120682	0.00899998	0.893331
rs990800	7	130942177	A	0.37	-0.0023	0.0078	0.768092	-0.00350523	0.00779998	0.65315	-0.00331965	0.00779998	0.670401	-0.00256128	0.00779998	0.742631	-0.00371047	0.00779998	0.634287	-0.0030825	0.00779998	0.692701	-0.00294777	0.00779998	0.70549	-0.00337308	0.00779998	0.665417
rs13239658	7	130047666	C	0.81	0.0028	0.0095	0.768195	0.00211198	0.00949997	0.82407	-0.000862491	0.00949997	0.92766	-0.00284492	0.00949997	0.764584	-0.000131078	0.00949997	0.988991	-0.00157712	0.00949997	0.868147	-0.00254076	0.00949997	0.789123	-0.00141939	0.00949997	0.88123
rs350628	7	130724359	A	0.061	-0.0047	0.016	0.768949	-0.00220387	0.016	0.890444	0.000138836	0.016	0.993077	0.00131708	0.016	0.934394	0.000103218	0.016	0.994853	0.00083685	0.016	0.958287	0.00143337	0.016	0.928616	0.000976986	0.016	0.95131
rs10488383	7	130688225	G	0.933	-0.0044	0.015	0.769267	-0.0086932	0.015	0.562219	-0.00587667	0.015	0.695222	-0.00824379	0.015	0.582602	-0.00793672	0.015	0.596725	-0.0092707	0.015	0.536544	-0.00755738	0.015	0.614383	-0.00859307	0.015	0.566731
rs10270974	7	130898325	A	0.93	0.0044	0.015	0.769267	0.00856358	0.015	0.568063	0.00713773	0.015	0.634181	0.00702864	0.015	0.639372	0.008731	0.015	0.560521	0.00833759	0.015	0.57832	0.00737337	0.015	0.623031	0.00852695	0.015	0.569719
rs3823581	7	130017787	A	0.88	0.0035	0.012	0.770541	0.00509879	0.012	0.670909	0.00122378	0.012	0.918771	-0.000771269	0.012	0.948753	0.00286667	0.012	0.811191	0.00123543	0.012	0.918	-0.000307874	0.012	0.979532	0.00146952	0.012	0.902535
rs2287369	7	130056373	A	0.84	-0.0029	0.01	0.771816	-0.00300671	0.00999997	0.763665	-0.00828221	0.00999997	0.407544	-0.00959725	0.00999997	0.337192	-0.00667702	0.00999997	0.504323	-0.00774243	0.00999997	0.438786	-0.00972498	0.00999997	0.330801	-0.00800617	0.00999997	0.423352
rs1906489	7	129961743	G	0.38	-0.0022	0.0077	0.775097	-0.00344028	0.00769998	0.655026	-0.00924662	0.00769998	0.229804	-0.00758313	0.00769998	0.32471	-0.00779043	0.00769998	0.311659	-0.00666282	0.00769998	0.386872	-0.00896764	0.00769998	0.244168	-0.00793439	0.00769998	0.302802
rs7794269	7	129973397	G	0.58	-0.0021	0.0076	0.782306	-0.000462976	0.00759998	0.951424	0.000926196	0.00759998	0.903003	-0.000843666	0.00759998	0.911609	0.000948461	0.00759998	0.900684	-0.00039248	0.00759998	0.958814	0.000130454	0.00759998	0.986305	0.000411276	0.00759998	0.956843
rs11972262	7	130047408	T	0.84	-0.0027	0.01	0.78716	-0.00287998	0.00999997	0.773348	-0.00822436	0.00999997	0.410827	-0.00948382	0.00999997	0.342934	-0.00661809	0.00999997	0.508093	-0.00764055	0.00999997	0.444833	-0.0096474	0.00999997	0.334674	-0.00793429	0.00999997	0.427527
rs350652	7	130715911	A	0.91	0.0035	0.013	0.787752	0.00322738	0.013	0.803933	0.00140003	0.013	0.914238	0.00227531	0.013	0.861061	0.00189087	0.013	0.884354	0.0024894	0.013	0.848139	0.00172623	0.013	0.894362	0.0019976	0.013	0.877876
rs12666320	7	130015376	C	0.88	0.0032	0.012	0.789726	0.00486653	0.012	0.685077	0.00107214	0.012	0.928807	-0.000937495	0.012	0.937729	0.00270878	0.012	0.821409	0.00106458	0.012	0.929308	-0.000452301	0.012	0.969933	0.00131787	0.012	0.91255
rs11765940	7	129978082	A	0.85	-0.0026	0.01	0.794864	-0.00455084	0.00999997	0.649048	-0.00857907	0.00999997	0.390943	-0.0101398	0.00999997	0.31059	-0.00787036	0.00999997	0.43126	-0.00895639	0.00999997	0.370444	-0.0102458	0.00999997	0.30556	-0.00914581	0.00999997	0.360411
rs3735055	7	130059376	T	0.84	-0.0026	0.01	0.794864	-0.00270671	0.00999997	0.786644	-0.00798221	0.00999997	0.424741	-0.00929725	0.00999997	0.352512	-0.00637702	0.00999997	0.523667	-0.00744243	0.00999997	0.456728	-0.00942498	0.00999997	0.345936	-0.00770617	0.00999997	0.440933
rs11973084	7	130943749	A	0.37	-0.002	0.0078	0.797634	-0.00315187	0.00779998	0.686148	-0.00286371	0.00779998	0.713512	-0.00215236	0.00779998	0.782591	-0.00327155	0.00779998	0.674901	-0.00267822	0.00779998	0.731325	-0.00250453	0.00779998	0.748138	-0.0029388	0.00779998	0.706345
rs157915	7	130568695	C	0.35	-0.002	0.0079	0.800141	0.000262748	0.00789998	0.973468	-0.00346747	0.00789998	0.660718	0.00105062	0.00789998	0.894201	-0.00168583	0.00789998	0.831018	0.00129998	0.00789998	0.869294	-0.000737792	0.00789998	0.925592	-0.000264817	0.00789998	0.973259
rs7797371	7	129979363	A	0.71	0.002	0.0082	0.807306	0.00438548	0.00819998	0.592777	0.00980372	0.00819998	0.231861	0.00842368	0.00819998	0.304288	0.0087845	0.00819998	0.284042	0.00777296	0.00819998	0.343168	0.00979076	0.00819998	0.232479	0.00900717	0.00819998	0.272013
rs2398758	7	130824877	C	0.44	-0.0018	0.0075	0.81033	-0.00420889	0.00749998	0.57467	-0.00284999	0.00749998	0.703945	-0.00305619	0.00749998	0.683646	-0.00393725	0.00749998	0.599605	-0.00388887	0.00749998	0.604097	-0.00309921	0.00749998	0.679439	-0.00385713	0.00749998	0.607052
rs7797072	7	129979092	C	0.73	-0.002	0.0084	0.811807	0.00150891	0.00839998	0.857441	0.00607875	0.00839998	0.469273	0.00499899	0.00839998	0.551764	0.00563311	0.00839998	0.502469	0.00473961	0.00839998	0.57259	0.00628878	0.00839998	0.454059	0.00587471	0.00839998	0.48432
rs1532044	7	129984574	C	0.42	0.0017	0.0075	0.820683	-1.65021e-05	0.00749998	0.998244	-0.00134998	0.00749998	0.857154	0.000409796	0.00749998	0.956426	-0.00141149	0.00749998	0.850721	-7.10216e-05	0.00749998	0.992444	-0.000563353	0.00749998	0.940124	-0.000871487	0.00749998	0.907495
rs1532046	7	129984686	T	0.42	0.0017	0.0075	0.820683	-1.65021e-05	0.00749998	0.998244	-0.00134998	0.00749998	0.857154	0.000409796	0.00749998	0.956426	-0.00141149	0.00749998	0.850721	-7.10216e-05	0.00749998	0.992444	-0.000563353	0.00749998	0.940124	-0.000871487	0.00749998	0.907495
rs11982958	7	130907924	T	0.33	-0.0018	0.008	0.821979	-0.00278321	0.00799998	0.727914	-0.00117923	0.00799998	0.882813	-0.000838983	0.00799998	0.916476	-0.00194816	0.00799998	0.807602	-0.00159861	0.00799998	0.841616	-0.000892061	0.00799998	0.911214	-0.00158159	0.00799998	0.84328
rs17687785	7	130641742	G	0.75	-0.0019	0.0087	0.827125	0.000664255	0.00869997	0.93914	-0.000635323	0.00869997	0.941786	-0.00133977	0.00869997	0.877612	0.000476526	0.00869997	0.956319	-0.000232075	0.00869997	0.978719	-0.000945334	0.00869997	0.913473	1.68518e-05	0.00869997	0.998454
rs6467305	7	129984274	A	0.42	0.0016	0.0075	0.831067	-0.000116502	0.00749998	0.987606	-0.00144998	0.00749998	0.846699	0.000309796	0.00749998	0.967052	-0.00151149	0.00749998	0.840283	-0.000171022	0.00749998	0.981807	-0.000663352	0.00749998	0.929521	-0.000971487	0.00749998	0.896937
rs1532047	7	129984788	G	0.42	0.0016	0.0075	0.831067	-0.000116502	0.00749998	0.987606	-0.00144998	0.00749998	0.846699	0.000309796	0.00749998	0.967052	-0.00151149	0.00749998	0.840283	-0.000171022	0.00749998	0.981807	-0.000663352	0.00749998	0.929521	-0.000971487	0.00749998	0.896937
rs12672166	7	130070609	G	0.84	-0.0021	0.01	0.833668	-0.0021531	0.00999997	0.829525	-0.00741629	0.00999997	0.458311	-0.00873653	0.00999997	0.382306	-0.00580009	0.00999997	0.561908	-0.00687251	0.00999997	0.491923	-0.00885504	0.00999997	0.375884	-0.00712905	0.00999997	0.475903
rs11770023	7	130769690	T	0.933	0.0031	0.015	0.83627	0.00163779	0.015	0.913055	0.000910966	0.015	0.951573	0.000606432	0.015	0.967751	0.000731806	0.015	0.961089	0.000594037	0.015	0.96841	0.000471662	0.015	0.974915	0.000478699	0.015	0.974541
rs17389898	7	130033556	T	0.94	-0.0033	0.016	0.836596	0.000452015	0.016	0.977462	0.00217191	0.016	0.892023	0.00353493	0.016	0.825144	0.0026766	0.016	0.867143	0.00344242	0.016	0.829649	0.00365542	0.016	0.819285	0.00355411	0.016	0.824211
rs888397	7	129991322	C	0.87	-0.0022	0.011	0.841481	8.21399e-05	0.011	0.994042	0.000567509	0.011	0.958854	0.00477678	0.011	0.664104	0.00104824	0.011	0.924081	0.00391745	0.011	0.721741	0.003572	0.011	0.745387	0.0029483	0.011	0.788678
rs7783273	7	130567374	C	0.89	-0.0024	0.012	0.841481	-0.00325305	0.012	0.786323	0.00215899	0.012	0.857218	0.000894101	0.012	0.940606	0.000246065	0.012	0.98364	-0.000465727	0.012	0.969041	0.00185768	0.012	0.876973	0.000478762	0.012	0.968175
rs7782452	7	130779890	C	0.85	-0.002	0.01	0.841481	-0.0030409	0.00999997	0.761058	-0.00309309	0.00999997	0.757086	-0.00378634	0.00999997	0.704959	-0.00336479	0.00999997	0.736509	-0.00379196	0.00999997	0.704541	-0.00365904	0.00999997	0.714436	-0.00368158	0.00999997	0.712755
rs17164837	7	130000319	C	0.86	-0.0021	0.011	0.848597	-7.62403e-05	0.011	0.99447	0.000370665	0.011	0.973119	0.00508356	0.011	0.643978	0.000791861	0.011	0.942612	0.00403764	0.011	0.713575	0.00366456	0.011	0.739027	0.00289896	0.011	0.792132
rs6467304	7	129983500	G	0.73	-0.0016	0.0084	0.848936	0.00191347	0.00839998	0.819805	0.00648632	0.00839998	0.440006	0.00539066	0.00839998	0.521037	0.00604101	0.00839998	0.472036	0.00513591	0.00839998	0.540922	0.00668701	0.00839998	0.425988	0.00627629	0.00839998	0.454955
rs6953558	7	130668477	C	0.67	0.0015	0.008	0.851269	0.00161241	0.00799998	0.840267	0.00140343	0.00799998	0.860743	0.0010992	0.00799998	0.890715	0.00149927	0.00799998	0.851339	0.00126891	0.00799998	0.873973	0.00119782	0.00799998	0.880979	0.00134002	0.00799998	0.866974
rs6973851	7	129986338	C	0.42	0.0014	0.0075	0.851922	-0.000319568	0.00749998	0.966013	-0.00161782	0.00749998	0.829214	0.000135926	0.00749998	0.98554	-0.00169109	0.00749998	0.821607	-0.000353849	0.00749998	0.96237	-0.000831465	0.00749998	0.911725	-0.0011486	0.00749998	0.878282
rs9690297	7	130819754	C	0.86	-0.002	0.011	0.855725	-0.0014417	0.011	0.895725	-0.00103664	0.011	0.924918	-0.00159589	0.011	0.884646	-0.00100775	0.011	0.927005	-0.00143508	0.011	0.896201	-0.00128729	0.011	0.906839	-0.00118192	0.011	0.914434
rs10251370	7	130675225	C	0.71	-0.0015	0.0083	0.856585	-0.00307762	0.00829998	0.710787	-0.0028291	0.00829998	0.733212	-0.00413292	0.00829998	0.618524	-0.00334241	0.00829998	0.687168	-0.00416266	0.00829998	0.616	-0.00381239	0.00829998	0.646	-0.00388345	0.00829998	0.639865
rs7790081	7	130822137	G	0.27	0.0015	0.0084	0.858274	-0.000444511	0.00839998	0.957797	0.0012018	0.00839998	0.886233	0.000676932	0.00839998	0.93577	0.000153902	0.00839998	0.985382	-4.9622e-05	0.00839998	0.995287	0.000832393	0.00839998	0.921063	0.000144718	0.00839998	0.986254
rs7786598	7	129983977	G	0.45	-0.0013	0.0075	0.862389	-0.00222913	0.00749998	0.7663	-0.00445877	0.00749998	0.552175	-0.00240928	0.00749998	0.74803	-0.00402483	0.00749998	0.591512	-0.0025525	0.00749998	0.733604	-0.00349875	0.00749998	0.640857	-0.00348133	0.00749998	0.64252
rs6955991	7	129986226	T	0.42	0.0013	0.0075	0.862389	-0.000419568	0.00749998	0.955388	-0.00171782	0.00749998	0.818835	3.5926e-05	0.00749998	0.996178	-0.00179109	0.00749998	0.811251	-0.000453849	0.00749998	0.951747	-0.000931465	0.00749998	0.90116	-0.0012486	0.00749998	0.867779
rs6978036	7	130825932	G	0.44	-0.0013	0.0075	0.862389	-0.00377506	0.00749998	0.614724	-0.00231585	0.00749998	0.757488	-0.00250118	0.00749998	0.738763	-0.0034525	0.00749998	0.645276	-0.00338223	0.00749998	0.652014	-0.0025479	0.00749998	0.734067	-0.00334968	0.00749998	0.655146
rs17165458	7	130831509	C	0.76	-0.0015	0.0087	0.863112	0.000140911	0.00869997	0.987077	-0.001265	0.00869997	0.884393	-0.00107961	0.00869997	0.901241	-0.000375552	0.00869997	0.965568	-0.000388404	0.00869997	0.964391	-0.00112005	0.00869997	0.897562	-0.000480505	0.00869997	0.955955
rs6467306	7	129986521	T	0.42	0.0013	0.0076	0.864182	-0.000462519	0.00759998	0.951472	-0.00175989	0.00759998	0.816876	1.99286e-06	0.00759998	0.999791	-0.00184531	0.00759998	0.808157	-0.000499344	0.00759998	0.947614	-0.000973018	0.00759998	0.898126	-0.00129972	0.00759998	0.864211
rs731729	7	130566795	T	0.89	-0.002	0.012	0.867632	-0.00289672	0.012	0.809249	0.00250494	0.012	0.834647	0.00123292	0.012	0.918166	0.00058315	0.012	0.961241	-0.000131067	0.012	0.991285	0.00219304	0.012	0.854991	0.000810773	0.012	0.946132
rs17164838	7	130000679	G	0.86	-0.0018	0.011	0.870017	0.000222067	0.011	0.983893	0.000687153	0.011	0.95019	0.00539658	0.011	0.62371	0.00110225	0.011	0.920182	0.00434611	0.011	0.692767	0.00398066	0.011	0.717442	0.00321048	0.011	0.770392
rs2178804	7	130542828	G	0.948	-0.0025	0.017	0.883086	0.00724195	0.0169999	0.670109	0.0160196	0.0169999	0.346024	0.0158553	0.0169999	0.350991	0.0159938	0.0169999	0.346799	0.0154417	0.0169999	0.363699	0.017981	0.0169999	0.290189	0.0173113	0.0169999	0.308528
rs205774	7	130641577	G	0.47	-0.0011	0.0075	0.883395	-0.00178493	0.00749998	0.811888	-0.00135635	0.00749998	0.856487	-0.000719024	0.00749998	0.923624	-0.00167858	0.00749998	0.822905	-0.00116603	0.00749998	0.87645	-0.000976808	0.00749998	0.896375	-0.00135163	0.00749998	0.856982
rs11760691	7	130639140	T	0.71	-0.001	0.0083	0.904101	0.000641733	0.00829997	0.938371	-0.00019891	0.00829997	0.98088	-0.00125269	0.00829997	0.880034	0.000515603	0.00829997	0.950466	-0.000369363	0.00829997	0.964505	-0.000784365	0.00829997	0.92471	-3.8081e-05	0.00829997	0.996339
rs6467327	7	130671815	G	0.65	-0.0009	0.0079	0.909298	-0.000602992	0.00789998	0.939158	-0.00105977	0.00789998	0.893285	-0.00150129	0.00789998	0.84928	-0.000836092	0.00789998	0.915713	-0.00118324	0.00789998	0.88094	-0.00136035	0.00789998	0.863282	-0.00108787	0.00789998	0.890473
rs10954290	7	130577791	G	0.65	-0.0008	0.0079	0.919339	-0.00441513	0.00789998	0.576244	-0.00241829	0.00789998	0.759518	-0.00387457	0.00789998	0.623813	-0.00403682	0.00789998	0.609357	-0.00478546	0.00789998	0.544677	-0.00353149	0.00789998	0.654857	-0.00441388	0.00789998	0.576353
rs1900517	7	130550071	A	0.8	-0.0009	0.0094	0.923723	-0.00730154	0.00939997	0.437299	-0.00419984	0.00939997	0.655024	-0.00616278	0.00939997	0.51207	-0.00693132	0.00939997	0.460893	-0.00782747	0.00939997	0.405007	-0.00582516	0.00939997	0.535455	-0.00739823	0.00939997	0.431254
rs13226219	7	130019491	T	0.88	-0.0009	0.011	0.934791	0.00134879	0.011	0.90241	-0.0039823	0.011	0.717331	-0.00603369	0.011	0.583336	-0.00170846	0.011	0.876573	-0.00346011	0.011	0.753098	-0.00563999	0.011	0.608142	-0.0033331	0.011	0.761882
rs10808243	7	129977735	G	0.45	-0.0006	0.0075	0.936237	-0.00149694	0.00749998	0.841799	-0.00374805	0.00749998	0.617257	-0.00167942	0.00749998	0.822817	-0.00329856	0.00749998	0.660075	-0.00181524	0.00749998	0.808755	-0.00277457	0.00749998	0.711424	-0.00274959	0.00749998	0.713907
rs6957613	7	130573542	C	0.77	0.0007	0.009	0.938005	-0.000999312	0.00899997	0.911589	-0.00139245	0.00899997	0.877044	-0.00591119	0.00899997	0.511309	-0.00174058	0.00899997	0.846647	-0.00486795	0.00899997	0.588587	-0.0045198	0.00899997	0.615526	-0.0037529	0.00899997	0.676686
rs17164989	7	130116946	C	0.88	-0.0009	0.012	0.940215	-0.00723601	0.012	0.546507	-0.00251738	0.012	0.833838	-0.00511838	0.012	0.66972	-0.00573177	0.012	0.6329	-0.00704815	0.012	0.55697	-0.00436357	0.012	0.716133	-0.00623677	0.012	0.60325
rs7798131	7	130923831	G	0.29	-0.0006	0.0083	0.942372	-0.00451925	0.00829997	0.586104	-0.0030117	0.00829997	0.716712	-0.00302186	0.00829997	0.715798	-0.00456272	0.00829997	0.582506	-0.00426896	0.00829997	0.607019	-0.00328733	0.00829997	0.692057	-0.004395	0.00829997	0.596445
rs17813961	7	130900618	G	0.75	0.0006	0.0087	0.945017	-0.000302157	0.00869997	0.972294	0.0012739	0.00869997	0.883585	0.00106269	0.00869997	0.902782	0.000536039	0.00869997	0.95087	0.00048505	0.00869997	0.955539	0.00121384	0.00869997	0.889038	0.00066335	0.00869997	0.939222
rs7788240	7	130540408	G	0.944	0.0011	0.016	0.945189	-0.0088678	0.016	0.579415	-0.00734976	0.016	0.645975	-0.00900036	0.016	0.573759	-0.0105768	0.016	0.50858	-0.0110496	0.016	0.489814	-0.00934974	0.016	0.558978	-0.0111818	0.016	0.484638
rs17164992	7	130117211	G	0.88	-0.0008	0.012	0.946847	-0.00713601	0.012	0.552064	-0.00241738	0.012	0.840348	-0.00501838	0.012	0.675801	-0.00563177	0.012	0.638844	-0.00694815	0.012	0.562579	-0.00426357	0.012	0.722366	-0.00613677	0.012	0.609071
rs2171492	7	129950740	G	0.62	0.0005	0.0077	0.948226	0.00163801	0.00769998	0.831538	0.00763385	0.00769998	0.321484	0.00562405	0.00769998	0.465147	0.00609066	0.00769998	0.428946	0.00472699	0.00769998	0.539284	0.00714283	0.00769998	0.353593	0.00611256	0.00769998	0.427288
rs6943595	7	130957256	A	0.63	-0.0005	0.0077	0.948226	0.000747232	0.00769998	0.922692	-0.000206859	0.00769998	0.978568	-0.00106186	0.00769998	0.890316	0.000433708	0.00769998	0.955082	-0.000285438	0.00769998	0.970429	-0.000721698	0.00769998	0.925326	-5.59696e-05	0.00769998	0.9942
rs17738934	7	130641610	T	0.71	0.0005	0.0083	0.951964	0.00216323	0.00829997	0.794377	0.00131756	0.00829997	0.873871	0.000232466	0.00829997	0.977656	0.00203958	0.00829997	0.805889	0.00113064	0.00829997	0.891646	0.000713888	0.00829997	0.931458	0.00147201	0.00829997	0.859233
rs17186278	7	130538782	C	0.74	-0.0005	0.0085	0.953093	-0.00137933	0.00849997	0.871089	-0.00322641	0.00849997	0.704258	-0.00182632	0.00849997	0.829875	-0.00289724	0.00849997	0.733214	-0.00188312	0.00849997	0.824669	-0.00263402	0.00849997	0.756648	-0.00257581	0.00849997	0.761861
rs10488386	7	130900826	T	0.75	0.0005	0.0087	0.95417	-0.00039784	0.00869997	0.963526	0.00121811	0.00869997	0.888649	0.000967409	0.00869997	0.91146	0.000469082	0.00869997	0.957001	0.000390562	0.00869997	0.964193	0.00113769	0.00869997	0.895957	0.000585316	0.00869997	0.94636
rs9690314	7	130819783	G	0.86	-0.0006	0.011	0.956501	-0.000313232	0.011	0.977283	0.000163248	0.011	0.988159	-0.000406444	0.011	0.970525	9.49092e-05	0.011	0.993116	-0.000319852	0.011	0.976803	-0.000116417	0.011	0.991556	-7.65984e-05	0.011	0.994444
rs10249099	7	130929680	C	0.914	-0.0007	0.013	0.957058	0.00173805	0.013	0.893643	0.00025656	0.013	0.984254	-0.000107212	0.013	0.99342	0.00138987	0.013	0.914858	0.000928839	0.013	0.94304	0.00013034	0.013	0.992	0.00104823	0.013	0.935733
rs1439794	7	130834659	G	0.79	-0.0005	0.0093	0.957124	0.000765834	0.00929997	0.93437	-9.1398e-05	0.00929997	0.992159	0.000499931	0.00929997	0.957129	0.0005243	0.00929997	0.955042	0.000840704	0.00929997	0.92797	0.000332892	0.00929997	0.971446	0.000668284	0.00929997	0.942714
rs12534322	7	130833874	G	0.36	0.0004	0.0078	0.959101	-0.00179893	0.00779998	0.8176	-0.000213478	0.00779998	0.978165	-0.000680092	0.00779998	0.930519	-0.00131288	0.00779998	0.866333	-0.00145917	0.00779998	0.851602	-0.000580761	0.00779998	0.940647	-0.00130895	0.00779998	0.866729
rs6968681	7	130636150	C	0.71	-0.0004	0.0083	0.961563	0.00104755	0.00829997	0.899565	0.000449569	0.00829997	0.956804	-0.000716441	0.00829997	0.931213	0.00103519	0.00829997	0.900744	8.90745e-05	0.00829997	0.991437	-0.000202352	0.00829997	0.98055	0.000466311	0.00829997	0.955197
rs10954306	7	130897018	C	0.75	0.0004	0.0087	0.963329	-0.000520068	0.00869997	0.952332	0.00110438	0.00869997	0.898988	0.000801739	0.00869997	0.926576	0.000346566	0.00869997	0.968224	0.000232611	0.00869997	0.978669	0.000989166	0.00869997	0.909478	0.000441527	0.00869997	0.959524
rs10954307	7	130897040	C	0.75	0.0004	0.0087	0.963329	-0.000520068	0.00869997	0.952332	0.00110438	0.00869997	0.898988	0.000801739	0.00869997	0.926576	0.000346566	0.00869997	0.968224	0.000232611	0.00869997	0.978669	0.000989166	0.00869997	0.909478	0.000441527	0.00869997	0.959524
rs11974964	7	130898353	C	0.75	0.0004	0.0087	0.963329	-0.000519136	0.00869997	0.952418	0.00109338	0.00869997	0.899988	0.000817593	0.00869997	0.925128	0.000339526	0.00869997	0.96887	0.00024441	0.00869997	0.977588	0.000994139	0.00869997	0.909024	0.000444267	0.00869997	0.959273
rs13240039	7	130014482	A	0.88	0.0004	0.011	0.970992	0.00289893	0.011	0.792135	-0.00249248	0.011	0.820743	-0.00441298	0.011	0.688287	-0.000130772	0.011	0.990515	-0.00180713	0.011	0.869507	-0.00404516	0.011	0.713065	-0.00170514	0.011	0.876811
rs7781163	7	130562824	T	0.86	-0.0003	0.011	0.978242	0.00164202	0.011	0.881337	0.00390392	0.011	0.722662	0.00202434	0.011	0.853989	0.0037401	0.011	0.733849	0.00232206	0.011	0.832812	0.00316933	0.011	0.773253	0.00328605	0.011	0.765144
rs12533652	7	130897993	G	0.75	0.0002	0.0087	0.981659	-0.000720068	0.00869997	0.934037	0.000904375	0.00869997	0.917208	0.000601739	0.00869997	0.944858	0.000146566	0.00869997	0.986559	3.26112e-05	0.00869997	0.997009	0.000789166	0.00869997	0.927724	0.000241527	0.00869997	0.977852
rs17737947	7	130579578	G	0.76	-0.0002	0.0089	0.982072	-0.00183829	0.00889997	0.836362	-0.00184498	0.00889997	0.835774	-0.00649854	0.00889997	0.465283	-0.00229598	0.00889997	0.796426	-0.0055142	0.00889997	0.535538	-0.00500873	0.00889997	0.573584	-0.00430929	0.00889997	0.62825
rs10254193	7	130931284	G	0.913	0.0002	0.013	0.987725	0.00269389	0.013	0.835836	0.00110702	0.013	0.932138	0.00083568	0.013	0.948745	0.00228843	0.013	0.860267	0.00188711	0.013	0.884582	0.00103447	0.013	0.936576	0.00197176	0.013	0.879444
rs12530892	7	130854175	C	0.58	-0.0001	0.0075	0.989362	-0.00108152	0.00749998	0.88534	-0.00116016	0.00749998	0.877067	-0.0012892	0.00749998	0.863521	-0.00140724	0.00749998	0.851165	-0.00143556	0.00749998	0.848206	-0.00136111	0.00749998	0.85599	-0.00148553	0.00749998	0.842989
