# Supplementary material for: Inferred expression regulator activities suggest genes mediating cardiometabolic genetic signals
Source: PLoS Comput Biol. 2021 Nov 18;17(11):e1009563. doi: 10.1371/journal.pcbi.1009563 (PMC8639061; doi:10.1371/journal.pcbi.1009563)
Supplement: S20 Table — (XLSX) [file pcbi.1009563.s030.xlsx]

## Sheet: ST20
S20 Table: COJO conditional analyses of the 7q32.2 HDL GWAS signal
					GWAS summary statistics			Conditioned on rs972283			Conditioned on rs287621			Conditioned on rs738134			Conditioned on rs972283+rs287621			Conditioned on rs972283+rs738134			Conditioned on rs287621+rs738134			Conditioned on rs972283+rs287621+rs738134
SNP	Chr	Position	refA	freq	Beta	SE	P	Beta	SE	P	Beta	SE	P	Beta	SE	P	Beta	SE	P	Beta	SE	P	Beta	SE	P	Beta	SE	P
rs972283	7	130466854	A	0.4849	0.0287	0.0034	3.14159e-17	NA	NA	NA	0.0172109	0.00340064	4.16917e-07	0.0211892	0.00340064	4.63629e-10	NA	NA	NA	NA	NA	NA	0.0158807	0.00340064	3.013e-06	NA	NA	NA
rs287621	7	130435181	T	0.2847	-0.0229	0.0038	1.67739e-09	-0.00491694	0.00380037	0.195732	NA	NA	NA	-0.0123112	0.00380037	0.00119753	NA	NA	NA	-0.00217948	0.00380037	0.566311	NA	NA	NA	NA	NA	NA
rs738134	7	130467575	C	0.6634	0.0321	0.0058	3.12148e-08	0.0125576	0.0058012	0.0304136	0.0144979	0.0058012	0.0124498	NA	NA	NA	0.00949527	0.0058012	0.101677	NA	NA	NA	NA	NA	NA	NA	NA	NA
rs3996352	7	130444934	A	0.5103	-0.0296	0.0034	3.15114e-18	NA	NA	NA	-0.0177599	0.00340068	1.76554e-07	-0.0223316	0.00340068	5.14046e-11	NA	NA	NA	NA	NA	NA	-0.0166747	0.00340068	9.42198e-07	NA	NA	NA
rs4731702	7	130433384	C	0.5085	-0.0294	0.0034	5.28437e-18	NA	NA	NA	-0.017529	0.00340067	2.54207e-07	-0.0221575	0.00340067	7.23869e-11	NA	NA	NA	NA	NA	NA	-0.0164681	0.00340067	1.28153e-06	NA	NA	NA
rs13230111	7	130437124	A	0.5101	-0.0293	0.0034	6.8344e-18	NA	NA	NA	-0.0174346	0.00340067	2.94694e-07	-0.0220296	0.00340067	9.29397e-11	NA	NA	NA	NA	NA	NA	-0.0163552	0.00340067	1.51383e-06	NA	NA	NA
rs13234407	7	130438214	G	0.5106	-0.0293	0.0034	6.8344e-18	NA	NA	NA	-0.0174424	0.00340067	2.9111e-07	-0.02203	0.00340067	9.28547e-11	NA	NA	NA	NA	NA	NA	-0.0163611	0.00340067	1.50068e-06	NA	NA	NA
rs13241165	7	130432538	A	0.5085	-0.0292	0.0034	8.83153e-18	-0.00207681	0.00340066	0.541394	-0.0171351	0.00340066	4.68549e-07	-0.0220982	0.00340066	8.12873e-11	-0.00169884	0.00340066	0.617384	-0.0020751	0.00340066	0.541726	-0.0162136	0.00340066	1.8628e-06	NA	NA	NA
rs11765979	7	130445877	A	0.5108	-0.0412	0.0048	9.21628e-18	NA	NA	NA	-0.0291496	0.00480186	1.27531e-09	-0.0267084	0.00480186	2.66551e-08	NA	NA	NA	NA	NA	NA	-0.0237527	0.00480186	7.55382e-07	NA	NA	NA
rs13241538	7	130439862	G	0.5104	-0.0291	0.0034	1.14025e-17	NA	NA	NA	-0.0172348	0.00340066	4.01864e-07	-0.0218297	0.00340066	1.36944e-10	NA	NA	NA	NA	NA	NA	-0.0161554	0.00340066	2.02744e-06	NA	NA	NA
rs11979110	7	130436459	C	0.5103	-0.0288	0.0034	2.44157e-17	NA	NA	NA	-0.0169335	0.00340064	6.37513e-07	-0.0215273	0.00340064	2.44583e-10	NA	NA	NA	NA	NA	NA	-0.015853	0.00340064	3.13496e-06	NA	NA	NA
rs13233731	7	130437689	G	0.5103	-0.0296	0.0035	2.74008e-17	NA	NA	NA	-0.017524	0.0035007	5.56133e-07	-0.0218956	0.0035007	3.98451e-10	NA	NA	NA	NA	NA	NA	-0.0162409	0.0035007	3.49518e-06	NA	NA	NA
rs13234269	7	130429186	T	0.5086	-0.041	0.0049	5.893e-17	-0.0138681	0.00490188	0.00466726	-0.0287244	0.00490188	4.63212e-09	-0.0262429	0.00490188	8.61991e-08	-0.0134253	0.00490188	0.00616643	-0.0103052	0.00490188	0.035528	-0.0232299	0.00490188	2.14808e-06	NA	NA	NA
rs10954284	7	130463758	T	0.5141	-0.0409	0.0049	7.0055e-17	NA	NA	NA	-0.0290897	0.00490187	2.94899e-09	-0.0254327	0.00490187	2.12142e-07	NA	NA	NA	NA	NA	NA	-0.0230353	0.00490187	2.61081e-06	NA	NA	NA
rs1596972	7	130453382	A	0.5736	0.0253	0.0035	4.88101e-13	0.00183297	0.0035005	0.600535	0.0108476	0.0035005	0.00194254	0.0158162	0.0035005	6.23457e-06	0.000248978	0.0035005	0.943297	0.000277582	0.0035005	0.936796	0.00915278	0.0035005	0.0089304	-0.000340297	0.0035005	0.922557
rs9641894	7	130465054	T	0.5729	0.0249	0.0035	1.12494e-12	0.00111317	0.00350048	0.750481	0.0105811	0.00350048	0.00250489	0.0153247	0.00350048	1.1984e-05	-0.000388932	0.00350048	0.91153	-0.000445861	0.00350048	0.898647	0.00879352	0.00350048	0.0120019	-0.00102128	0.00350048	0.770474
rs1562398	7	130457931	C	0.5748	0.025	0.0037	1.41115e-11	0.00153825	0.00370051	0.677641	0.0106018	0.00370051	0.00417057	0.0144277	0.00370051	9.66558e-05	-2.94295e-05	0.00370051	0.993655	-0.000524317	0.00370051	0.887327	0.0082332	0.00370051	0.0260893	-0.00107039	0.00370051	0.772386
rs1447059	7	130465654	A	0.5985	0.024	0.0036	2.61678e-11	0.00134326	0.00360045	0.709087	0.00971888	0.00360045	0.00694752	0.0133157	0.00360045	0.000217018	-0.000288678	0.00360045	0.936095	-0.000869461	0.00360045	0.809178	0.00724972	0.00360045	0.044056	-0.00142972	0.00360045	0.691298
rs1447060	7	130466091	A	0.598	0.0238	0.0036	3.81446e-11	0.00115134	0.00360044	0.749137	0.00952184	0.00360044	0.00817802	0.0131128	0.00360044	0.000270541	-0.000480687	0.00360044	0.893792	-0.00106372	0.00360044	0.767656	0.00705009	0.00360044	0.0502161	-0.00162373	0.00360044	0.652004
rs6971365	7	130432481	T	0.7024	0.0235	0.0038	6.2414e-10	0.00531131	0.0038004	0.162243	NA	NA	NA	0.0124699	0.0038004	0.00103361	NA	NA	NA	0.00239356	0.0038004	0.528813	NA	NA	NA	NA	NA	NA
rs6467314	7	130442141	C	0.6755	0.0227	0.0037	8.50868e-10	0.003532	0.00370038	0.339832	0.00280715	0.00370038	0.448084	0.0110497	0.00370038	0.00282553	-0.000294669	0.00370038	0.93653	0.000444916	0.00370038	0.904297	0.00132357	0.00370038	0.720578	-0.00113164	0.00370038	0.759743
rs1364422	7	130445981	C	0.7139	0.0231	0.0038	1.20974e-09	0.00478429	0.00380037	0.208067	NA	NA	NA	0.0122373	0.00380037	0.00128175	NA	NA	NA	0.00195992	0.00380037	0.606051	NA	NA	NA	NA	NA	NA
rs7810507	7	130437476	G	0.7139	0.0233	0.0039	2.30997e-09	0.00498421	0.00390039	0.201294	NA	NA	NA	0.0118599	0.00390039	0.00236024	NA	NA	NA	0.00189116	0.00390039	0.627772	NA	NA	NA	NA	NA	NA
rs6961342	7	130433944	C	0.7142	0.0227	0.0038	2.31955e-09	0.00473815	0.00380036	0.212484	NA	NA	NA	0.012114	0.00380036	0.00143467	NA	NA	NA	0.00199941	0.00380036	0.59881	NA	NA	NA	NA	NA	NA
rs7783857	7	130439058	C	0.7146	0.0232	0.0039	2.70251e-09	0.00487082	0.00390039	0.211736	NA	NA	NA	0.0117665	0.00390039	0.00255501	NA	NA	NA	0.00178246	0.00390039	0.647675	NA	NA	NA	NA	NA	NA
rs11976955	7	130433594	C	0.6773	0.0216	0.0037	5.28826e-09	0.00278208	0.00370034	0.452144	0.00139916	0.00370034	0.705345	0.010267	0.00370034	0.00552693	-0.00118492	0.00370034	0.748801	-0.000200005	0.00370034	0.956895	0.000193704	0.00370034	0.958252	-0.00186167	0.00370034	0.614887
rs287620	7	130435052	C	0.829	0.0218	0.005	1.30062e-05	0.0056988	0.0050003	0.254415	0.030137	0.0050003	1.66976e-09	0.0263806	0.0050003	1.32169e-07	0.0103281	0.0050003	0.0388753	0.00979117	0.0050003	0.0502162	0.0305761	0.0050003	9.66432e-10	0.0116537	0.0050003	0.0197746
rs290800	7	130427024	A	0.1742	-0.0186	0.0045	3.5754e-05	-0.00229248	0.0045002	0.610459	-0.0268337	0.0045002	2.47989e-09	-0.0223429	0.0045002	6.87436e-07	-0.0069153	0.0045002	0.124375	-0.00602016	0.0045002	0.180976	-0.0267948	0.0045002	2.61452e-09	-0.00792494	0.0045002	0.0782348
rs290803	7	130424544	G	0.1987	-0.0173	0.0044	8.43058e-05	-0.000531343	0.00440018	0.903885	-0.0258459	0.00440018	4.25859e-09	-0.019737	0.00440018	7.27475e-06	-0.00530975	0.00440018	0.227543	-0.00370746	0.00440018	0.399469	-0.0249294	0.00440018	1.46555e-08	-0.00576102	0.00440018	0.190443
rs17789506	7	130445574	G	0.5106	-0.0184	0.0048	0.000126418	NA	NA	NA	-0.00634969	0.00480035	0.185917	-0.00391741	0.00480035	0.414462	NA	NA	NA	NA	NA	NA	-0.000958184	0.00480035	0.841788	NA	NA	NA
rs287627	7	130439896	C	0.8055	0.0161	0.0044	0.000253112	-0.000977241	0.00440015	0.824242	0.0246532	0.00440015	2.10904e-08	0.0186225	0.00440015	2.31365e-05	0.00384215	0.00440015	0.382562	0.00227628	0.00440015	0.604934	0.0237865	0.00440015	6.45061e-08	0.00434118	0.00440015	0.323839
rs287618	7	130432573	T	0.7963	0.0149	0.0042	0.00038873	-0.00165624	0.00420013	0.693337	0.023243	0.00420013	3.1324e-08	0.017175	0.00420013	4.3294e-05	0.003032	0.00420013	0.470367	0.00141864	0.00420013	0.735543	0.0222853	0.00420013	1.12143e-07	0.00343862	0.00420013	0.412961
rs287624	7	130438005	G	0.796	0.0144	0.0043	0.000811515	-0.00265528	0.00430012	0.536911	0.0229052	0.00430012	1.00042e-07	0.0169457	0.00430012	8.12305e-05	0.00214633	0.00430012	0.617687	0.000606323	0.00430012	0.887869	0.0220659	0.00430012	2.87491e-07	0.00266109	0.00430012	0.536021
rs1122619	7	130491313	A	0.8357	-0.0203	0.0064	0.00151458	-0.0184608	0.0064003	0.00392211	-0.0171742	0.0064003	0.00728904	-0.017185	0.0064003	0.00725223	-0.0177125	0.0064003	0.0056498	-0.0172352	0.0064003	0.00708384	-0.016164	0.0064003	0.0115533	-0.0170047	0.0064003	0.00788719
rs157930	7	130582285	C	0.6981	-0.0178	0.0057	0.00179135	-0.015521	0.00570032	0.00647238	-0.0150042	0.00570032	0.00848436	-0.0142689	0.00570032	0.0123084	-0.0149312	0.00570032	0.00880945	-0.0141554	0.00570032	0.0130184	-0.0136498	0.00570032	0.0166398	-0.0140237	0.00570032	0.0138876
rs4311610	7	130944233	T	0.8271	-0.0215	0.0071	0.0024604	-0.0224598	0.00710039	0.00156054	-0.0219893	0.00710039	0.00195549	-0.0221621	0.00710039	0.00180083	-0.0224927	0.00710039	0.00153589	-0.022651	0.00710039	0.00142217	-0.022253	0.00710039	0.00172409	-0.022644	0.00710039	0.00142706
rs157931	7	130582724	C	0.6973	-0.017	0.0057	0.00285946	-0.0147232	0.00570029	0.00979751	-0.014203	0.00570029	0.0127156	-0.0134629	0.00570029	0.0181865	-0.0141328	0.00570029	0.0131637	-0.0133546	0.00570029	0.0191403	-0.0128454	0.00570029	0.0242297	-0.0132229	0.00570029	0.0203577
rs12154262	7	130460252	A	0.91324	0.0263	0.0089	0.00312612	0.0111261	0.0089004	0.211276	0.0335571	0.0089004	0.000163058	0.0365494	0.0089004	4.01722e-05	0.015301	0.0089004	0.0855902	0.0177434	0.0089004	0.0462006	0.0377283	0.0089004	2.24578e-05	0.019057	0.0089004	0.0322624
rs10254984	7	130941588	G	0.90429	0.0195	0.0066	0.0031313	0.0193126	0.00660018	0.00343276	0.0194606	0.00660018	0.0031932	0.0195453	0.00660018	0.00306312	0.0193237	0.00660018	0.00341414	0.0193565	0.00660018	0.00336006	0.0194991	0.00660018	0.00313355	0.0193567	0.00660018	0.00335967
rs6943190	7	130389891	G	0.93528	-0.0286	0.0097	0.00319368	-0.0218543	0.00970039	0.0242634	-0.0246025	0.00970039	0.011205	-0.0242247	0.00970039	0.0125148	-0.0214481	0.00970039	0.0270318	-0.0206398	0.00970039	0.0333597	-0.0230736	0.00970039	0.0173776	-0.0205834	0.00970039	0.0338453
rs7811523	7	130489915	G	0.8359	-0.0197	0.0067	0.00327896	-0.0178274	0.00670029	0.00779808	-0.0165454	0.00670029	0.0135359	-0.0162813	0.00670029	0.0151013	-0.0170742	0.00670029	0.0108254	-0.0164646	0.00670029	0.0139988	-0.0153594	0.00670029	0.0218853	-0.0162488	0.00670029	0.015305
rs17165072	7	130388801	T	0.93504	-0.0281	0.0096	0.00342157	-0.0213369	0.00960038	0.0262491	-0.0241232	0.00960038	0.0119799	-0.023815	0.00960038	0.0131151	-0.0209394	0.00960038	0.0291761	-0.0201665	0.00960038	0.0356766	-0.0226431	0.00960038	0.0183458	-0.020109	0.00960038	0.0362061
rs7806692	7	130489227	C	0.8358	-0.0193	0.0066	0.00345296	-0.0174891	0.00660028	0.00805521	-0.0161583	0.00660028	0.0143602	-0.0160021	0.00660028	0.0153312	-0.0167322	0.00660028	0.0112421	-0.0161749	0.00660028	0.01426	-0.0150418	0.00660028	0.0226688	-0.0159511	0.00660028	0.0156603
rs7783327	7	130502233	G	0.8354	-0.019	0.0065	0.00346591	-0.017165	0.00650026	0.00827428	-0.0158758	0.00650026	0.0145925	-0.0157713	0.00650026	0.0152554	-0.0164167	0.00650026	0.0115519	-0.0158861	0.00650026	0.0145291	-0.0147963	0.00650026	0.0228299	-0.0156622	0.00650026	0.0159756
rs11763341	7	130492122	T	0.8347	-0.0184	0.0064	0.00404027	-0.0165044	0.00640024	0.00991702	-0.0152706	0.00640024	0.0170357	-0.0152572	0.00640024	0.0171325	-0.015762	0.00640024	0.0137888	-0.0152728	0.00640024	0.0170199	-0.0142445	0.00640024	0.0260394	-0.015046	0.00640024	0.0187303
rs17165068	7	130370756	G	0.9368	-0.0281	0.0098	0.00413929	-0.0207227	0.00980037	0.0344739	-0.0234276	0.00980037	0.0168263	-0.023127	0.00980037	0.0182846	-0.0201844	0.00980037	0.0394415	-0.019307	0.00980037	0.0488355	-0.0217258	0.00980037	0.0266343	-0.0192079	0.00980037	0.0500054
rs7806539	7	130489160	C	0.8359	-0.0182	0.0065	0.00511026	-0.0163427	0.00650024	0.0119314	-0.0150516	0.00650024	0.0205834	-0.0149902	0.00650024	0.0211049	-0.0155896	0.00650024	0.0164711	-0.0150752	0.00650024	0.0203853	-0.0139903	0.00650024	0.0313758	-0.0148475	0.00650024	0.0223631
rs7811176	7	130489971	A	0.8354	-0.0182	0.0065	0.00511026	-0.0163292	0.00650024	0.0120017	-0.0150673	0.00650024	0.0204514	-0.0149949	0.00650024	0.0210643	-0.0155827	0.00650024	0.0165186	-0.0150656	0.00650024	0.0204658	-0.0140045	0.00650024	0.0312042	-0.0148408	0.00650024	0.0224239
rs17165508	7	130937760	T	0.8117	-0.0183	0.0066	0.00555887	-0.0195038	0.00660027	0.00312674	-0.0188238	0.00660027	0.00434486	-0.0190072	0.00660027	0.00397973	-0.0195169	0.00660027	0.00310665	-0.0196863	0.00660027	0.00285768	-0.0191052	0.00660027	0.00379637	-0.0196702	0.00660027	0.00288053
rs6945822	7	130362074	T	0.93019	-0.0247	0.009	0.00606134	-0.0185027	0.00900029	0.0398032	-0.0200897	0.00900029	0.0256074	-0.0200729	0.00900029	0.0257311	-0.0178358	0.00900029	0.0475136	-0.0171042	0.00900029	0.0573804	-0.0185798	0.00900029	0.0389838	-0.0169371	0.00900029	0.0598584
rs10263075	7	130302676	T	0.93078	-0.0254	0.0093	0.00631075	-0.0191793	0.00930031	0.0391864	-0.0207844	0.00930031	0.0254302	-0.0205418	0.00930031	0.0271939	-0.0185137	0.00930031	0.0465184	-0.0176762	0.00930031	0.0573545	-0.0191362	0.00930031	0.0396297	-0.0175228	0.00930031	0.0595502
rs3735055	7	130059376	T	0.8409	0.0187	0.0069	0.00672538	0.0187573	0.00690026	0.00656089	0.0206447	0.00690026	0.00277273	0.0216347	0.00690026	0.00171649	0.0193591	0.00690026	0.00502286	0.020116	0.00690026	0.00355404	0.0218763	0.00690026	0.00152249	0.0202547	0.00690026	0.00333166
rs10279517	7	130342443	T	0.93048	-0.0248	0.0092	0.0070251	-0.0187033	0.00920029	0.0420629	-0.0201664	0.00920029	0.0283849	-0.0199605	0.00920029	0.0300408	-0.0180165	0.00920029	0.0502004	-0.0171937	0.00920029	0.0616478	-0.0185345	0.00920029	0.0439507	-0.0170303	0.00920029	0.0641613
rs125124	7	130584684	C	0.7046	-0.0148	0.0055	0.00712576	-0.0126417	0.0055002	0.0215387	-0.0119816	0.0055002	0.0293763	-0.0115334	0.0055002	0.0360023	-0.0120297	0.0055002	0.0287328	-0.0113844	0.0055002	0.038469	-0.0107936	0.0055002	0.0497152	-0.0112278	0.0055002	0.041217
rs6467309	7	130299750	G	0.93072	-0.025	0.0093	0.00718444	-0.0187515	0.0093003	0.0437763	-0.0203743	0.0093003	0.0284727	-0.0201253	0.0093003	0.030469	-0.0180863	0.0093003	0.0518116	-0.017244	0.0093003	0.0637194	-0.0187189	0.0093003	0.0441438	-0.0170914	0.0093003	0.0661031
rs1035596	7	130310568	C	0.93083	-0.025	0.0093	0.00718444	-0.0188076	0.0093003	0.0431498	-0.0203948	0.0093003	0.0283134	-0.020158	0.0093003	0.0301996	-0.0181417	0.0093003	0.0510974	-0.0173085	0.0093003	0.0627337	-0.0187535	0.0093003	0.0437536	-0.0171545	0.0093003	0.0651084
rs1586431	7	130939220	T	0.8857	-0.0225	0.0084	0.0073937	-0.0242415	0.00840034	0.00390455	-0.0231166	0.00840034	0.00592574	-0.0235406	0.00840034	0.00507342	-0.0242163	0.00840034	0.00394196	-0.0245136	0.00840034	0.00352093	-0.0235737	0.00840034	0.00501174	-0.0244666	0.00840034	0.0035846
rs2129902	7	130296580	A	0.93089	-0.0249	0.0093	0.00741917	-0.0186747	0.0093003	0.0446461	-0.020281	0.0093003	0.0292071	-0.0200454	0.0093003	0.0311343	-0.0180087	0.0093003	0.0528243	-0.0171738	0.0093003	0.0648069	-0.0186359	0.0093003	0.0450916	-0.0170199	0.0093003	0.0672439
rs10281580	7	130311182	C	0.93078	-0.0249	0.0093	0.00741917	-0.0187097	0.0093003	0.0442486	-0.0202963	0.0093003	0.0290851	-0.0200564	0.0093003	0.0310418	-0.018044	0.0093003	0.0523607	-0.0172096	0.0093003	0.0642506	-0.0186537	0.0093003	0.0448877	-0.0170558	0.0093003	0.0666686
rs17165131	7	130471615	C	0.7244	-0.0149	0.0056	0.00779751	-0.0180247	0.0056002	0.00128822	-0.0155857	0.0056002	0.0053847	-0.0184415	0.0056002	0.000991243	-0.0178478	0.0056002	0.00143763	-0.0192922	0.0056002	0.000571241	-0.0175367	0.0056002	0.00173949	-0.0190429	0.0056002	0.00067288
rs12672166	7	130070609	G	0.8407	0.0177	0.0067	0.00824689	0.0177285	0.00670022	0.00814603	0.0196199	0.00670022	0.00340882	0.0204434	0.00670022	0.0022797	0.0183262	0.00670022	0.00623506	0.0190016	0.00670022	0.00456868	0.0207427	0.00670022	0.00196272	0.0191489	0.00670022	0.00426383
rs10248834	7	130327559	G	0.93072	-0.0245	0.0093	0.0084284	-0.0182818	0.00930029	0.0493302	-0.0198862	0.00930029	0.0324975	-0.0196399	0.00930029	0.0347078	-0.0176165	0.00930029	0.0581999	-0.0167775	0.00930029	0.0712356	-0.0182364	0.00930029	0.0498977	-0.0166244	0.00930029	0.0738546
rs6969737	7	130360067	A	0.93037	-0.0242	0.0092	0.00852757	-0.017965	0.00920028	0.05086	-0.0195722	0.00920028	0.0333907	-0.0193564	0.00920028	0.0353877	-0.0172974	0.00920028	0.0600948	-0.0164704	0.00920028	0.0734211	-0.0179363	0.00920028	0.0512311	-0.0163149	0.00920028	0.0761779
rs11761136	7	130479470	T	0.7186	-0.0142	0.0054	0.00854779	-0.0175488	0.00540017	0.00115541	-0.0150697	0.00540017	0.00526118	-0.0176549	0.00540017	0.00107803	-0.0174013	0.00540017	0.0012714	-0.0187487	0.00540017	0.000516856	-0.0169168	0.00540017	0.00173238	-0.018523	0.00540017	0.000603431
rs2287369	7	130056373	A	0.8409	0.0176	0.0067	0.00861753	0.0176573	0.00670022	0.00840552	0.0195447	0.00670022	0.00353391	0.020367	0.00670022	0.00236769	0.0182591	0.00670022	0.0064272	0.0189379	0.00670022	0.00470647	0.0206748	0.00670022	0.00203076	0.0190864	0.00670022	0.00439082
rs10248294	7	130333238	C	0.93078	-0.0244	0.0093	0.00869916	-0.0181458	0.00930028	0.0510448	-0.0197835	0.00930028	0.0334042	-0.0195191	0.00930028	0.0358372	-0.0174841	0.00930028	0.0601137	-0.0166362	0.00930028	0.07365	-0.0181218	0.00930028	0.051352	-0.0164856	0.00930028	0.0762959
rs17165066	7	130370267	T	0.92908	-0.0244	0.0093	0.00869916	-0.0187477	0.00930029	0.0438186	-0.0197594	0.00930029	0.0336199	-0.0192991	0.00930029	0.0379763	-0.0180031	0.00930029	0.0528979	-0.0170624	0.00930029	0.0665634	-0.0179714	0.00930029	0.0533167	-0.0168913	0.00930029	0.0693382
rs6969957	7	130496549	T	0.8354	-0.0181	0.0069	0.00871111	-0.0162769	0.00690025	0.0183298	-0.0149765	0.00690025	0.0299744	-0.0144624	0.00690025	0.036089	-0.0155273	0.00690025	0.0244329	-0.0148062	0.00690025	0.0318932	-0.0136494	0.00690025	0.0479173	-0.0146057	0.00690025	0.0342864
rs10954287	7	130480857	G	0.7187	-0.0139	0.0053	0.0087251	-0.0172331	0.00530016	0.0011483	-0.0147699	0.00530016	0.00532501	-0.017221	0.00530016	0.00115753	-0.0170876	0.00530016	0.00126421	-0.0183726	0.00530016	0.00052745	-0.0165359	0.00530016	0.00180917	-0.0181554	0.00530016	0.000613781
rs6979302	7	130489853	C	0.8388	0.0225	0.0087	0.00970387	0.0173182	0.00870047	0.0465367	0.0201888	0.00870047	0.0203179	0.0193232	0.00870047	0.0263548	0.017244	0.00870047	0.0474829	0.016471	0.00870047	0.0583428	0.0189133	0.00870047	0.0297185	0.0165389	0.00870047	0.0573124
rs10272206	7	130314194	G	0.93078	-0.0243	0.0095	0.0105308	-0.0181097	0.00950028	0.0566211	-0.0196963	0.00950028	0.0381504	-0.0192459	0.00950028	0.042783	-0.017444	0.00950028	0.0663342	-0.0165116	0.00950028	0.0822082	-0.0179263	0.00950028	0.0591713	-0.0163701	0.00950028	0.0848672
rs12671934	7	130473747	T	0.7218	-0.0143	0.0056	0.0106624	-0.0176625	0.00560018	0.00161099	-0.0151845	0.00560018	0.00669932	-0.0180171	0.00560018	0.00129434	-0.0175179	0.00560018	0.0017594	-0.0189827	0.00560018	0.000699801	-0.0171861	0.00560018	0.00214884	-0.0187434	0.00560018	0.000817109
rs10272075	7	130314100	G	0.93078	-0.0237	0.0093	0.0108222	-0.0175097	0.00930026	0.0597401	-0.0190963	0.00930026	0.0400425	-0.0188565	0.00930026	0.0426093	-0.016844	0.00930026	0.0701201	-0.0160096	0.00930026	0.0851753	-0.0174537	0.00930026	0.0605611	-0.0158558	0.00930026	0.0882166
rs157936	7	130585623	T	0.6989	-0.014	0.0055	0.0109136	-0.0119665	0.00550018	0.0295803	-0.0112709	0.00550018	0.0404431	-0.0108413	0.00550018	0.0487135	-0.0113668	0.00550018	0.038769	-0.0107443	0.00550018	0.0507662	-0.0101233	0.00550018	0.0656896	-0.0105896	0.00550018	0.0541893
rs4731707	7	130472445	A	0.7234	-0.0142	0.0056	0.0112218	-0.0175201	0.00560018	0.00175709	-0.0151143	0.00560018	0.00695692	-0.0180118	0.00560018	0.00129858	-0.0173902	0.00560018	0.00190091	-0.0188896	0.00560018	0.000743461	-0.0171649	0.00560018	0.00217622	-0.0186516	0.00560018	0.000866757
rs12671159	7	130471080	G	0.7441	-0.0142	0.0058	0.0143542	-0.0165084	0.00580017	0.00442466	-0.0155521	0.00580017	0.00733317	-0.0165332	0.00580017	0.0043654	-0.0166424	0.00580017	0.00411388	-0.017313	0.00580017	0.0028366	-0.0165856	0.00580017	0.00424307	-0.0172811	0.00580017	0.002888
rs11973198	7	130620130	G	0.9306	-0.0265	0.0109	0.0150492	-0.025977	0.0109004	0.0171663	-0.0254309	0.0109004	0.0196468	-0.0264916	0.0109004	0.0150849	-0.0257077	0.0109004	0.0183527	-0.0260367	0.0109004	0.0169123	-0.0257249	0.0109004	0.018275	-0.0258912	0.0109004	0.0175368
rs17165134	7	130477408	A	0.7428	-0.0135	0.0056	0.0159213	-0.0160121	0.00560015	0.00424676	-0.0150234	0.00560015	0.00730345	-0.015831	0.00560015	0.00470032	-0.0161742	0.00560015	0.00387478	-0.0167909	0.00560015	0.00271499	-0.0160076	0.00560015	0.00425753	-0.0167766	0.00560015	0.00273773
rs12673358	7	130480244	C	0.7433	-0.0135	0.0056	0.0159213	-0.0160292	0.00560015	0.00420601	-0.0150158	0.00560015	0.00733312	-0.0158243	0.00560015	0.00471781	-0.0161868	0.00560015	0.00384716	-0.0168028	0.00560015	0.00269606	-0.0159981	0.00560015	0.00428035	-0.0167869	0.00560015	0.00272133
rs17165135	7	130477553	A	0.7443	-0.0134	0.0056	0.0167177	-0.015927	0.00560015	0.00445467	-0.0149217	0.00560015	0.00770972	-0.0157206	0.00560015	0.0049978	-0.0160867	0.00560015	0.00407165	-0.0166991	0.00560015	0.00286458	-0.0159001	0.00560015	0.00452228	-0.0166845	0.00560015	0.00288913
rs11973495	7	130052404	C	0.8093	0.0153	0.0065	0.0185803	0.0156811	0.00650018	0.0158477	0.0165953	0.00650018	0.0106783	0.0177757	0.00650018	0.00624456	0.0160389	0.00650018	0.0136076	0.0167867	0.00650018	0.0098087	0.0177309	0.00650018	0.00637666	0.016832	0.00650018	0.00961256
rs17165133	7	130476341	A	0.7392	-0.0131	0.0056	0.0193207	-0.0156562	0.00560014	0.00517898	-0.0145963	0.00560014	0.00914963	-0.0154481	0.00560014	0.00580639	-0.0158043	0.00560014	0.00477053	-0.0164376	0.00560014	0.00333319	-0.0155984	0.00560014	0.00534685	-0.0164158	0.00560014	0.00337518
rs10260568	7	130937777	G	0.92207	-0.0206	0.0089	0.0206345	-0.0218768	0.0089002	0.0139709	-0.0207881	0.0089002	0.0195076	-0.0207928	0.0089002	0.0194798	-0.0217756	0.0089002	0.0144193	-0.0218111	0.0089002	0.0142609	-0.0208521	0.0089002	0.0191354	-0.0217674	0.0089002	0.0144564
rs10954285	7	130476833	T	0.7423	-0.0128	0.0056	0.022271	-0.0153096	0.00560013	0.00626096	-0.0143298	0.00560013	0.0105022	-0.0151486	0.00560013	0.00682952	-0.0154741	0.00560013	0.00572444	-0.0160969	0.00560013	0.00404827	-0.0153229	0.00560013	0.00621596	-0.0160828	0.00560013	0.00408069
rs6979517	7	130938942	C	0.92312	-0.0203	0.0089	0.0225544	-0.0216136	0.00890019	0.0151641	-0.020501	0.00890019	0.0212548	-0.0205058	0.00890019	0.0212244	-0.0215118	0.00890019	0.0156488	-0.0215493	0.00890019	0.0154685	-0.0205692	0.00890019	0.0208274	-0.0215052	0.00890019	0.0156808
rs716128	7	130475799	C	0.7436	-0.013	0.0057	0.0225661	-0.0154941	0.00570014	0.00656399	-0.0145046	0.00570014	0.0109399	-0.015409	0.00570014	0.00686623	-0.0156526	0.00570014	0.00603262	-0.0163113	0.00570014	0.0042155	-0.0155413	0.00570014	0.00640154	-0.0162904	0.00570014	0.00426455
rs7793668	7	130930402	G	0.8888	0.023	0.0104	0.0269986	0.0244777	0.0104004	0.018596	0.0242689	0.0104004	0.0196239	0.0247378	0.0104004	0.017381	0.0246898	0.0104004	0.0175999	0.0251064	0.0104004	0.0157791	0.0249654	0.0104004	0.0163758	0.0251366	0.0104004	0.0156539
rs4731759	7	130839735	T	0.4316	0.0106	0.0048	0.027221	0.0111508	0.0048001	0.020177	0.0106549	0.0048001	0.0264378	0.010897	0.0048001	0.0231982	0.011099	0.0048001	0.0207648	0.0112219	0.0048001	0.0193948	0.0108192	0.0048001	0.024199	0.0111864	0.0048001	0.0197819
rs13239658	7	130047666	C	0.8098	0.0141	0.0064	0.0275859	0.0144565	0.00640014	0.0238969	0.0153771	0.00640014	0.0162785	0.0164643	0.00640014	0.0100971	0.0148118	0.00640014	0.0206521	0.0155133	0.00640014	0.0153548	0.0164503	0.00640014	0.0101609	0.0155633	0.00640014	0.0150275
rs10226063	7	130940227	T	0.92312	-0.0193	0.0088	0.0282943	-0.0206136	0.00880017	0.01916	-0.019501	0.00880017	0.0266932	-0.0195012	0.00880017	0.0266916	-0.0205118	0.00880017	0.0197616	-0.0205472	0.00880017	0.0195505	-0.0195665	0.00880017	0.0261877	-0.0205033	0.00880017	0.0198126
rs12533527	7	130626948	C	0.8514	0.0195	0.0089	0.028451	0.0209226	0.00890031	0.0187348	0.0197987	0.00890031	0.026115	0.0201936	0.00890031	0.0232768	0.0208378	0.00890031	0.0192198	0.0210721	0.00890031	0.0179055	0.0201348	0.00890031	0.0236815	0.0210099	0.00890031	0.0182465
rs6467358	7	130841296	G	0.4303	0.0102	0.0048	0.0335866	0.0107509	0.00480009	0.0251089	0.0102578	0.00480009	0.0325976	0.0104995	0.00480009	0.0287168	0.0106999	0.00480009	0.0258067	0.0108231	0.00480009	0.0241471	0.0104228	0.00480009	0.029902	0.010788	0.00480009	0.0246111
rs6979264	7	130938585	G	0.92312	-0.0189	0.0089	0.033704	-0.0202136	0.00890016	0.0231382	-0.019101	0.00890016	0.0318621	-0.0191058	0.00890016	0.0318191	-0.0201118	0.00890016	0.023839	-0.0201493	0.00890016	0.0235785	-0.0191692	0.00890016	0.0312553	-0.0201052	0.00890016	0.0238853
rs10267775	7	130935899	T	0.92592	-0.0181	0.0086	0.0353217	-0.0194459	0.00860014	0.0237521	-0.0183016	0.00860014	0.0333325	-0.0182483	0.00860014	0.0338492	-0.0193403	0.00860014	0.024523	-0.019351	0.00860014	0.0244437	-0.0183349	0.00860014	0.0330124	-0.0193087	0.00860014	0.0247576
rs12539648	7	130828632	A	0.4222	0.0101	0.0048	0.0353639	0.0106896	0.00480009	0.02595	0.010165	0.00480009	0.0342026	0.0104353	0.00480009	0.029706	0.010636	0.00480009	0.026705	0.0107738	0.00480009	0.0247996	0.0103497	0.00480009	0.0310716	0.0107358	0.00480009	0.025313
rs4731757	7	130839278	A	0.4308	0.0101	0.0048	0.0353639	0.0106514	0.00480009	0.0264865	0.0101585	0.00480009	0.0343178	0.0104013	0.00480009	0.0302418	0.0106006	0.00480009	0.027215	0.0107245	0.00480009	0.0254681	0.0103245	0.00480009	0.0314846	0.0106893	0.00480009	0.0259543
rs11768266	7	130476429	G	0.7439	-0.0117	0.0056	0.036682	-0.0142224	0.0056001	0.0110956	-0.0132108	0.0056001	0.0183226	-0.0140292	0.0056001	0.0122391	-0.0143793	0.0056001	0.0102378	-0.0149991	0.0056001	0.00739816	-0.0141975	0.0056001	0.0112378	-0.0149825	0.0056001	0.00746418
rs1439794	7	130834659	G	0.7897	-0.0125	0.006	0.0372209	-0.0131486	0.00600011	0.0284231	-0.0126424	0.00600011	0.035115	-0.0128859	0.00600011	0.0317446	-0.0131119	0.00600011	0.0288685	-0.0132492	0.00600011	0.027233	-0.0128361	0.00600011	0.0324109	-0.0132178	0.00600011	0.0276
rs13221321	7	130893842	A	0.5394	-0.0099	0.0048	0.0391602	-0.010146	0.00480008	0.0345393	-0.0103538	0.00480008	0.0310046	-0.0104968	0.00480008	0.0287578	-0.0102573	0.00480008	0.0326059	-0.0103938	0.00480008	0.0303623	-0.010588	0.00480008	0.0273989	-0.0104199	0.00480008	0.0299488
rs1487255	7	130943096	G	0.7947	0.015	0.0073	0.0398989	0.0149953	0.00730019	0.0399663	0.0150181	0.00730019	0.039665	0.0155028	0.00730019	0.0337019	0.0150016	0.00730019	0.0398834	0.0152299	0.00730019	0.036958	0.0153173	0.00730019	0.0358872	0.0152037	0.00730019	0.0372833
rs12532412	7	130826099	C	0.5464	0.0099	0.0049	0.0433411	0.0108249	0.00490008	0.0271662	0.0103411	0.00490008	0.0348243	0.0105157	0.00490008	0.0318715	0.0108471	0.00490008	0.0268528	0.0109987	0.00490008	0.0247936	0.0105902	0.00490008	0.0306774	0.0109884	0.00490008	0.0249298
rs17165295	7	130622564	A	0.8079	0.0124	0.0062	0.0455003	0.013394	0.0062001	0.0307501	0.0125089	0.0062001	0.0436401	0.0125893	0.0062001	0.0423066	0.0133035	0.0062001	0.0318975	0.013361	0.0062001	0.0311641	0.0125929	0.0062001	0.0422463	0.0133187	0.0062001	0.0317019
rs17165458	7	130831509	C	0.7547	-0.0112	0.0057	0.0494244	-0.0120495	0.00570009	0.0345229	-0.0112819	0.00570009	0.0477887	-0.0113677	0.00570009	0.0461191	-0.0119686	0.00570009	0.035753	-0.0120241	0.00570009	0.0349055	-0.0113604	0.00570009	0.0462586	-0.0119858	0.00570009	0.035489
rs10954308	7	130898544	A	0.5408	-0.0094	0.0048	0.0501909	-0.00962934	0.00480007	0.0448475	-0.00984064	0.00480007	0.0403544	-0.00998126	0.00480007	0.0375807	-0.00973858	0.00480007	0.0424746	-0.00987189	0.00480007	0.0397234	-0.0100691	0.00480007	0.0359325	-0.00989759	0.00480007	0.039211
rs157902	7	130619198	T	0.8433	-0.0129	0.0067	0.0541827	-0.0121388	0.0067001	0.0700264	-0.0122383	0.0067001	0.0677617	-0.0123679	0.0067001	0.0649036	-0.012027	0.0067001	0.0726449	-0.0119839	0.0067001	0.0736767	-0.0121015	0.0067001	0.070893	-0.0119459	0.0067001	0.0745943
rs13240039	7	130014482	A	0.8773	0.0144	0.0075	0.0548579	0.0130052	0.00750011	0.0829169	0.0154863	0.00750011	0.038941	0.0164838	0.00750011	0.0279626	0.0135203	0.00750011	0.0714389	0.0141448	0.00750011	0.0593025	0.0164432	0.00750011	0.0283508	0.0142664	0.00750011	0.0571501
rs6967528	7	130910244	T	0.91195	0.0172	0.009	0.0559903	0.0173636	0.00900014	0.0536989	0.0171885	0.00900014	0.0561588	0.0170359	0.00900014	0.0583787	0.0173395	0.00900014	0.0540322	0.0172673	0.00900014	0.0550404	0.0170924	0.00900014	0.0575481	0.017267	0.00900014	0.0550449
rs10249099	7	130929680	C	0.92312	-0.0172	0.009	0.0559903	-0.0185908	0.00900013	0.0388651	-0.0175672	0.00900013	0.0509525	-0.017449	0.00900013	0.0525313	-0.0185314	0.00900013	0.0394928	-0.0185373	0.00900013	0.0394302	-0.0176151	0.00900013	0.050323	-0.0185135	0.00900013	0.0396834
rs16873924	7	130854036	A	0.8207	-0.0125	0.0066	0.0582331	-0.0130999	0.0066001	0.0471668	-0.0127487	0.0066001	0.0534096	-0.0128803	0.0066001	0.0509936	-0.0131026	0.0066001	0.0471215	-0.0132038	0.0066001	0.0454414	-0.0129092	0.0066001	0.050475	-0.0131922	0.0066001	0.0456317
rs207217	7	130560323	C	0.3962	-0.0104	0.0055	0.0586365	-0.00959796	0.00550009	0.0809754	-0.00986757	0.00550009	0.0728015	-0.00964622	0.00550009	0.0794599	-0.00953178	0.00550009	0.0830921	-0.00934487	0.00550009	0.0893119	-0.00956045	0.00550009	0.0821696	-0.00934258	0.00550009	0.0893905
rs12538480	7	130835745	T	0.4282	0.009	0.0048	0.0607927	0.00955891	0.00480006	0.0464354	0.00903313	0.00480006	0.0598526	0.00927841	0.00480006	0.0532391	0.00949922	0.00480006	0.0478185	0.0096204	0.00480006	0.045046	0.00919232	0.00480006	0.0554872	0.0095821	0.00480006	0.0459074
rs157899	7	130616878	T	0.8345	-0.0122	0.0066	0.0645322	-0.0114489	0.00660009	0.0828005	-0.0115789	0.00660009	0.0793701	-0.0118983	0.00660009	0.0714282	-0.0113486	0.00660009	0.0855309	-0.0114	0.00660009	0.0841231	-0.0115701	0.00660009	0.0795982	-0.0113546	0.00660009	0.0853639
rs3847102	7	130384612	A	0.1066	-0.0142	0.0077	0.0651604	-0.0123807	0.0077001	0.107866	-0.0127961	0.0077001	0.0965504	-0.0134627	0.0077001	0.080398	-0.0121691	0.0077001	0.114019	-0.0122591	0.0077001	0.111368	-0.0127428	0.0077001	0.0979476	-0.0121658	0.0077001	0.114117
rs2398758	7	130824877	C	0.4456	0.009	0.0049	0.0662491	0.0102498	0.00490006	0.0364589	0.00936657	0.00490006	0.0559378	0.00949526	0.00490006	0.0526497	0.0102079	0.00490006	0.0372308	0.0103281	0.00490006	0.0350531	0.00956368	0.00490006	0.0509685	0.0102968	0.00490006	0.0356092
rs6978036	7	130825932	G	0.4451	0.0088	0.0048	0.066753	0.0100843	0.00480006	0.0356525	0.00915469	0.00480006	0.0564943	0.00925439	0.00480006	0.0538584	0.0100344	0.00480006	0.0365759	0.0101393	0.00480006	0.0346577	0.00933039	0.00480006	0.0519187	0.0101068	0.00480006	0.035242
rs17740733	7	130885465	A	0.8424	0.012	0.0067	0.0732861	0.0123719	0.00670008	0.0648161	0.012733	0.00670008	0.0573774	0.0128111	0.00670008	0.0558658	0.0125548	0.00670008	0.0609543	0.012704	0.00670008	0.0579469	0.0130187	0.00670008	0.0520084	0.0127563	0.00670008	0.056923
rs3857856	7	130384708	G	0.1066	-0.0136	0.0076	0.0735386	-0.0117433	0.00760009	0.122309	-0.0121752	0.00760009	0.109158	-0.0128638	0.00760009	0.0905331	-0.0115299	0.00760009	0.129248	-0.0116269	0.00760009	0.126058	-0.0121284	0.00760009	0.110527	-0.011532	0.00760009	0.129179
rs10954311	7	130943873	T	0.8545	-0.0098	0.0055	0.0747789	-0.0103603	0.00550004	0.0596092	-0.0101994	0.00550004	0.0636776	-0.0101016	0.00550004	0.0662639	-0.0104151	0.00550004	0.058272	-0.0104324	0.00550004	0.0578567	-0.0102702	0.00550004	0.0618616	-0.0104515	0.00550004	0.0573993
rs157901	7	130618123	C	0.8345	-0.0119	0.0067	0.0757132	-0.0112067	0.00670008	0.0944022	-0.011278	0.00670008	0.0923233	-0.0115722	0.00670008	0.0841378	-0.0110988	0.00670008	0.0976163	-0.0111386	0.00670008	0.0964223	-0.0112537	0.00670008	0.0930287	-0.0110918	0.00670008	0.0978299
rs10259462	7	130706995	G	0.06846	0.0204	0.0115	0.0760775	0.018649	0.0115002	0.104884	0.0186419	0.0115002	0.105015	0.0179395	0.0115002	0.118776	0.0183179	0.0115002	0.111197	0.0177172	0.0115002	0.123413	0.0176451	0.0115002	0.124949	0.017664	0.0115002	0.124545
rs205724	7	130623257	A	0.1619	0.0117	0.0066	0.0762739	0.0110092	0.00660008	0.0953067	0.0111586	0.00660008	0.0908976	0.011352	0.00660008	0.0854365	0.0109263	0.00660008	0.0978273	0.0109314	0.00660008	0.0976703	0.0110995	0.00660008	0.0926219	0.0108986	0.00660008	0.0986806
rs10254193	7	130931284	G	0.92335	-0.0161	0.0091	0.0768554	-0.0175171	0.00910011	0.054237	-0.0164468	0.00910011	0.0707122	-0.0163712	0.00910011	0.0720164	-0.0174481	0.00910011	0.0551934	-0.0174708	0.00910011	0.0548777	-0.0165139	0.00910011	0.0695713	-0.0174412	0.00910011	0.0552902
rs6467308	7	130074230	G	0.4951	0.009	0.0051	0.0776132	0.00868256	0.00510006	0.0886727	0.00962138	0.00510006	0.0592248	0.00941491	0.00510006	0.0648867	0.00891695	0.00510006	0.080395	0.0089143	0.00510006	0.080485	0.00969858	0.00510006	0.0572159	0.00900553	0.00510006	0.0774349
rs6467355	7	130838154	T	0.2791	0.0097	0.0055	0.0777932	0.0105628	0.00550007	0.0547961	0.00970982	0.00550007	0.0774963	0.00989605	0.00550007	0.0719776	0.0104577	0.00550007	0.0572519	0.010549	0.00550007	0.0551145	0.0098257	0.00550007	0.0740233	0.0104968	0.00550007	0.0563283
rs205711	7	130612085	T	0.1659	0.0117	0.0067	0.0807643	0.0109887	0.00670008	0.100989	0.0110688	0.00670008	0.0985267	0.0113659	0.00670008	0.0898125	0.0108802	0.00670008	0.1044	0.0109198	0.00670008	0.103143	0.0110433	0.00670008	0.099306	0.0108728	0.00670008	0.104635
rs11761863	7	130393780	C	0.109	-0.0132	0.0076	0.082415	-0.0117211	0.00760008	0.123016	-0.0119957	0.00760008	0.11448	-0.0127435	0.00760008	0.0935893	-0.0115294	0.00760008	0.129264	-0.0116888	0.00760008	0.124052	-0.0120565	0.00760008	0.112658	-0.0115945	0.00760008	0.127115
rs12530892	7	130854175	C	0.5758	0.0085	0.0049	0.082795	0.00901508	0.00490005	0.0657987	0.00887436	0.00490005	0.0701294	0.00896887	0.00490005	0.0671959	0.00906774	0.00490005	0.0642358	0.00917054	0.00490005	0.0612733	0.00905332	0.00490005	0.0646609	0.0091781	0.00490005	0.0610598
rs205726	7	130623889	C	0.1618	0.0114	0.0066	0.0841187	0.0106618	0.00660007	0.106222	0.0108679	0.00660007	0.0996331	0.0110582	0.00660007	0.0938438	0.0105877	0.00660007	0.108673	0.0105926	0.00660007	0.10851	0.0108099	0.00660007	0.101453	0.0105633	0.00660007	0.109492
rs7790081	7	130822137	G	0.28	0.0093	0.0054	0.0850293	0.0102955	0.00540006	0.0565795	0.00940282	0.00540006	0.0816407	0.00961733	0.00540006	0.0749177	0.0102029	0.00540006	0.0588385	0.0103219	0.00540006	0.0559479	0.00956606	0.00540006	0.076482	0.0102711	0.00540006	0.0571666
rs205717	7	130616949	T	0.1655	0.0109	0.0064	0.0885447	0.0102202	0.00640006	0.110292	0.0103	0.00640006	0.107538	0.0106221	0.00640006	0.096977	0.0101175	0.00640006	0.113915	0.0101736	0.00640006	0.111922	0.0102997	0.00640006	0.107548	0.0101268	0.00640006	0.113582
rs11979508	7	130330758	C	0.8953	0.0131	0.0077	0.0888869	0.0121542	0.00770008	0.114463	0.0137878	0.00770008	0.0733561	0.0144506	0.00770008	0.0605623	0.0124881	0.00770008	0.104842	0.0128978	0.00770008	0.0939296	0.0144126	0.00770008	0.0612422	0.0129761	0.00770008	0.091952
rs1347384	7	130704983	A	0.06922	0.0195	0.0115	0.0899518	0.0177261	0.0115002	0.123225	0.0177381	0.0115002	0.122972	0.0169741	0.0115002	0.139946	0.0173967	0.0115002	0.130347	0.0167667	0.0115002	0.144853	0.0167027	0.0115002	0.146394	0.0167178	0.0115002	0.14603
rs892707	7	130842318	T	0.2758	0.0093	0.0055	0.0908542	0.0101988	0.00550006	0.0636947	0.00929124	0.00550006	0.091162	0.0094632	0.00550006	0.08533	0.0100834	0.00550006	0.0667541	0.0101653	0.00550006	0.0645709	0.00939244	0.00550006	0.0876922	0.0101103	0.00550006	0.0660305
rs2284682	7	130025368	G	0.8728	0.0124	0.0074	0.0938017	0.0110508	0.00740008	0.13535	0.0134059	0.00740008	0.0700498	0.0145715	0.00740008	0.0489418	0.0115349	0.00740008	0.119053	0.0122256	0.00740008	0.0985166	0.0144384	0.00740008	0.0510441	0.012327	0.00740008	0.0957557
rs12155446	7	130622295	C	0.93779	-0.0184	0.011	0.094381	-0.0179851	0.0110001	0.102051	-0.0170627	0.0110001	0.12087	-0.0178538	0.0110001	0.104577	-0.0176183	0.0110001	0.109234	-0.0177815	0.0110001	0.105991	-0.0171064	0.0110001	0.119921	-0.0176188	0.0110001	0.109224
rs7798131	7	130923831	G	0.2775	0.0091	0.0055	0.0980167	0.0111362	0.00550005	0.0428933	0.00995229	0.00550005	0.0703751	0.010068	0.00550005	0.0671707	0.0111479	0.00550005	0.0426765	0.0113387	0.00550005	0.0392494	0.0102995	0.00550005	0.06112	0.0113193	0.00550005	0.039586
rs7792497	7	130834716	C	0.7581	-0.0094	0.0057	0.0991225	-0.0102287	0.00570005	0.0727344	-0.00949585	0.00570005	0.0957287	-0.00958689	0.00570005	0.0925893	-0.0101548	0.00570005	0.0748253	-0.0102148	0.00570005	0.0731257	-0.00958212	0.00570005	0.0927518	-0.0101786	0.00570005	0.0741471
rs17814135	7	130908112	C	0.8096	0.011	0.0067	0.100633	0.0115465	0.00670007	0.0848266	0.0115742	0.00670007	0.084082	0.0119414	0.00670007	0.0747041	0.0116578	0.00670007	0.0818668	0.011918	0.00670007	0.075274	0.0119832	0.00670007	0.0736933	0.0119287	0.00670007	0.0750143
rs10128	7	130151694	T	0.8959	0.0127	0.0078	0.103481	0.011393	0.00780007	0.144117	0.0137646	0.00780007	0.077618	0.0144686	0.00780007	0.063605	0.0118903	0.00780007	0.127414	0.0123752	0.00780007	0.112614	0.0145369	0.00780007	0.0623654	0.0125074	0.00780007	0.108825
rs17813243	7	130864159	A	0.6477	0.0083	0.0051	0.103641	0.00925489	0.00510005	0.0695749	0.00882349	0.00510005	0.0836158	0.00907254	0.00510005	0.0752539	0.00929912	0.00510005	0.0682519	0.0094981	0.00510005	0.062553	0.00914447	0.00510005	0.0729702	0.00949037	0.00510005	0.0627669
rs7811386	7	130901642	C	0.6909	0.0084	0.0052	0.106227	0.00976516	0.00520004	0.0603951	0.00897796	0.00520004	0.0842546	0.00927034	0.00520004	0.0746283	0.00977501	0.00520004	0.0601362	0.0100039	0.00520004	0.054378	0.00934287	0.00520004	0.0723847	0.0099791	0.00520004	0.054979
rs10250721	7	130887794	A	0.8931	-0.012	0.0075	0.109599	-0.0140283	0.00750006	0.0614242	-0.0133977	0.00750006	0.074043	-0.0133446	0.00750006	0.0751965	-0.0142118	0.00750006	0.0581075	-0.014407	0.00750006	0.0547418	-0.0138202	0.00750006	0.0653754	-0.0144537	0.00750006	0.0539611
rs11972262	7	130047408	T	0.8392	0.0075	0.0047	0.110546	0.00759623	0.00470002	0.106049	0.00948748	0.00470002	0.0435284	0.00888511	0.00470002	0.0586991	0.00820656	0.00470002	0.0807989	0.00822906	0.00470002	0.0799707	0.00976951	0.00470002	0.0376533	0.00846294	0.00470002	0.071763
rs13223370	7	130517827	A	0.8115	-0.0405	0.0254	0.110827	-0.0453728	0.0254036	0.0740865	-0.0423684	0.0254036	0.0953527	-0.0453529	0.0254036	0.0742131	-0.045347	0.0254036	0.0742508	-0.0470377	0.0254036	0.0640811	-0.044782	0.0254036	0.0779301	-0.0468162	0.0254036	0.0653438
rs13225834	7	130641630	A	0.91938	-0.0156	0.0098	0.111421	-0.0151948	0.0098001	0.121029	-0.0149338	0.0098001	0.127548	-0.0157287	0.0098001	0.108504	-0.0150369	0.0098001	0.12494	-0.015304	0.0098001	0.118378	-0.0151981	0.0098001	0.120948	-0.0152094	0.0098001	0.120671
rs157900	7	130617829	A	0.8345	-0.0105	0.0066	0.11163	-0.0097903	0.00660006	0.137977	-0.00988206	0.00660006	0.134323	-0.0101831	0.00660006	0.122858	-0.00968576	0.00660006	0.142233	-0.00972928	0.00660006	0.140449	-0.00986323	0.00660006	0.135067	-0.0096833	0.00660006	0.142334
rs13226219	7	130019491	T	0.8749	0.0116	0.0073	0.112051	0.0103553	0.00730006	0.15604	0.012748	0.00730006	0.0807609	0.0137233	0.00730006	0.0601237	0.0108708	0.00730006	0.136451	0.0114949	0.00730006	0.115342	0.0137115	0.00730006	0.0603431	0.0116168	0.00730006	0.111536
rs7788240	7	130540408	G	0.94446	-0.0189	0.0119	0.112233	-0.0135759	0.0119001	0.253943	-0.0158631	0.0119001	0.182524	-0.0137661	0.0119001	0.247353	-0.0132924	0.0119001	0.263997	-0.0118353	0.0119001	0.319955	-0.0136064	0.0119001	0.252879	-0.0119075	0.0119001	0.317009
rs10245094	7	130928828	C	0.1568	0.013	0.0082	0.112883	0.014154	0.0082001	0.0843329	0.0135558	0.0082001	0.0983044	0.0136705	0.0082001	0.0954908	0.0141834	0.0082001	0.0836902	0.0143255	0.0082001	0.0806384	0.013806	0.0082001	0.0922506	0.0143192	0.0082001	0.0807733
rs10233850	7	130707996	A	0.06764	0.0182	0.0115	0.113511	0.0164087	0.0115001	0.153631	0.0164083	0.0115001	0.15364	0.0156458	0.0115001	0.173676	0.0160721	0.0115001	0.162245	0.0154382	0.0115001	0.179454	0.0153641	0.0115001	0.181552	0.015387	0.0115001	0.180902
rs11982958	7	130907924	T	0.3254	-0.0085	0.0055	0.122236	-0.00799412	0.00550005	0.146095	-0.00871726	0.00550005	0.112979	-0.0089175	0.00550005	0.104943	-0.00812557	0.00550005	0.139578	-0.00825	0.00550005	0.133618	-0.00890909	0.00550005	0.105271	-0.00828542	0.00550005	0.131958
rs205721	7	130617651	C	0.1667	0.01	0.0065	0.123936	0.00932212	0.00650005	0.151526	0.00939019	0.00650005	0.148561	0.00969984	0.00650005	0.135628	0.00921613	0.00650005	0.156233	0.00926499	0.00650005	0.15405	0.00937919	0.00650005	0.149037	0.00921778	0.00650005	0.156159
rs2164203	7	130853246	C	0.7656	-0.0089	0.0058	0.124911	-0.00931359	0.00580004	0.108322	-0.00910265	0.00580004	0.116552	-0.009288	0.00580004	0.109296	-0.0093252	0.00580004	0.107883	-0.00944378	0.00580004	0.103477	-0.00928072	0.00580004	0.109574	-0.00943345	0.00580004	0.103855
rs3857860	7	130413884	T	0.3533	-0.0078	0.0051	0.126162	-0.00693356	0.00510004	0.173985	-0.00739638	0.00510004	0.146986	-0.00708111	0.00510004	0.165002	-0.00691578	0.00510004	0.175091	-0.00670454	0.00510004	0.188642	-0.00707433	0.00510004	0.165407	-0.00672407	0.00510004	0.187358
rs10954305	7	130886874	T	0.1572	-0.0102	0.0067	0.127912	-0.0105286	0.00670005	0.116084	-0.0109118	0.00670005	0.103394	-0.0109766	0.00670005	0.101363	-0.0107103	0.00670005	0.109922	-0.01085	0.00670005	0.105364	-0.0111825	0.00670005	0.0951127	-0.010903	0.00670005	0.103674
rs1565051	7	130897144	G	0.6864	0.008	0.0053	0.131188	0.00931065	0.00530004	0.0789667	0.00858707	0.00530004	0.105191	0.00894089	0.00530004	0.0916134	0.00933019	0.00530004	0.07834	0.00958887	0.00530004	0.0704187	0.00899212	0.00530004	0.0897696	0.00956409	0.00530004	0.0711478
rs17133172	7	130028860	C	0.8487	-0.0104	0.0069	0.131748	-0.00951111	0.00690005	0.168076	-0.00894493	0.00690005	0.194852	-0.0101865	0.00690005	0.139863	-0.00916688	0.00690005	0.184005	-0.00952003	0.00690005	0.167678	-0.00922287	0.00690005	0.181341	-0.00934236	0.00690005	0.175751
rs741684	7	130554126	G	0.6383	0.0075	0.005	0.133614	0.00578644	0.00500003	0.247158	0.00611807	0.00500003	0.221101	0.00654473	0.00500003	0.190556	0.00556849	0.00500003	0.265412	0.00555059	0.00500003	0.266952	0.00592671	0.00500003	0.235886	0.0054683	0.00500003	0.274107
rs205713	7	130613162	A	0.1659	0.0108	0.0072	0.133614	0.0100471	0.00720006	0.162888	0.0101711	0.00720006	0.157761	0.0104381	0.00720006	0.147135	0.00994458	0.00720006	0.167224	0.00997041	0.00720006	0.166123	0.0101281	0.00720006	0.159526	0.00992741	0.00720006	0.167958
rs4728198	7	130399691	T	0.1277	0.0106	0.0071	0.135448	0.00625049	0.00710005	0.378673	0.0080905	0.00710005	0.254495	0.00780719	0.00710005	0.271508	0.00600988	0.00710005	0.397298	0.00548056	0.00710005	0.440171	0.00710277	0.00710005	0.317125	0.00545345	0.00710005	0.442436
rs10257888	7	130300192	G	0.93078	-0.0198	0.0134	0.139512	-0.0135479	0.0134002	0.312003	-0.0151844	0.0134002	0.257152	-0.0132487	0.0134002	0.32281	-0.0128863	0.0134002	0.336225	-0.0112607	0.0134002	0.400716	-0.0125118	0.0134002	0.350457	-0.0112075	0.0134002	0.402949
rs1979567	7	130903178	T	0.6901	0.0076	0.0052	0.143868	0.00896418	0.00520003	0.0847312	0.00817755	0.00520003	0.115812	0.00847096	0.00520003	0.103309	0.00897403	0.00520003	0.0843898	0.00920335	0.00520003	0.0767499	0.00854295	0.00520003	0.100411	0.00917848	0.00520003	0.07755
rs10954309	7	130898786	T	0.7858	-0.0085	0.0059	0.149676	-0.00933641	0.00590003	0.113551	-0.0088616	0.00590003	0.133108	-0.00917395	0.00590003	0.11997	-0.00934479	0.00590003	0.113227	-0.00954817	0.00590003	0.105593	-0.00916822	0.00590003	0.120202	-0.00952598	0.00590003	0.106405
rs11973477	7	130908819	A	0.8834	0.0121	0.0084	0.149733	0.0118632	0.00840006	0.157869	0.0120218	0.00840006	0.152385	0.0117675	0.00840006	0.161248	0.0118684	0.00840006	0.157686	0.0117373	0.00840006	0.162326	0.0118425	0.00840006	0.158595	0.0117557	0.00840006	0.161668
rs3909552	7	130413311	T	0.3568	-0.0072	0.005	0.149867	-0.00612616	0.00500003	0.22049	-0.00686079	0.00500003	0.170016	-0.00659998	0.00500003	0.186839	-0.00615455	0.00500003	0.218359	-0.00597772	0.00500003	0.231877	-0.00659265	0.00500003	0.187329	-0.00601085	0.00500003	0.2293
rs1814	7	130330493	G	0.7665	0.0082	0.0057	0.150265	0.00759111	0.00570003	0.182937	0.00871377	0.00570003	0.126333	0.00790374	0.00570003	0.16556	0.00782834	0.00570003	0.169633	0.0075274	0.00570003	0.186638	0.00839077	0.00570003	0.141006	0.00765704	0.00570003	0.179164
rs7777467	7	130896696	G	0.7857	-0.0084	0.0059	0.154525	-0.00920558	0.00590003	0.118699	-0.00876192	0.00590003	0.137527	-0.00907591	0.00590003	0.12398	-0.00921793	0.00590003	0.118205	-0.00942201	0.00590003	0.110279	-0.00906963	0.00590003	0.12424	-0.00940127	0.00590003	0.111064
rs6967801	7	130304531	C	0.7671	0.0081	0.0057	0.155301	0.00744749	0.00570003	0.191359	0.00855845	0.00570003	0.133233	0.00776478	0.00570003	0.173124	0.00767286	0.00570003	0.178268	0.00737096	0.00570003	0.195961	0.00822735	0.00570003	0.148911	0.00749612	0.00570003	0.188476
rs10276927	7	130917360	G	0.91973	-0.0125	0.0088	0.155475	-0.014421	0.00880005	0.101267	-0.0128559	0.00880005	0.144046	-0.0128939	0.00880005	0.142865	-0.0142916	0.00880005	0.104367	-0.0143704	0.00880005	0.102472	-0.0129946	0.00880005	0.139768	-0.0143103	0.00880005	0.103914
rs3823580	7	130017436	C	0.5359	0.0068	0.0048	0.15658	0.00580219	0.00480003	0.226746	0.00787198	0.00480003	0.101008	0.00803282	0.00480003	0.0942298	0.00626298	0.00480003	0.191967	0.00649739	0.00480003	0.175859	0.008318	0.00480003	0.083112	0.00664677	0.00480003	0.166133
rs10265216	7	130900121	T	0.6869	0.0075	0.0053	0.157041	0.00881122	0.00530003	0.0964157	0.00808733	0.00530003	0.127034	0.00844048	0.00530003	0.111265	0.00883076	0.00530003	0.0956791	0.00908918	0.00530003	0.0863581	0.00849206	0.00530003	0.109097	0.00906444	0.00530003	0.0872174
rs11767461	7	130092670	G	0.7623	0.0082	0.0058	0.157423	0.00793066	0.00580003	0.171516	0.00865754	0.00580003	0.135523	0.00785326	0.00580003	0.175736	0.00810771	0.00580003	0.162151	0.00780211	0.00580003	0.178566	0.00831973	0.00580003	0.15145	0.00790899	0.00580003	0.17269
rs2580812	7	130858689	G	0.6624	-0.007	0.005	0.161513	-0.00649195	0.00500002	0.194156	-0.00678932	0.00500002	0.174509	-0.00689395	0.00500002	0.167962	-0.00648966	0.00500002	0.194313	-0.00650447	0.00500002	0.193297	-0.0067841	0.00500002	0.174841	-0.00650173	0.00500002	0.193485
rs7789785	7	130019916	C	0.5475	0.0067	0.0048	0.162765	0.00600995	0.00480002	0.210545	0.00818165	0.00480002	0.0882872	0.00862261	0.00480002	0.0724359	0.00656045	0.00480002	0.171702	0.00698866	0.00480002	0.145403	0.00893043	0.00480002	0.0628153	0.0071486	0.00480002	0.136413
rs13233454	7	130647510	T	0.91733	-0.014	0.0101	0.165705	-0.0135763	0.0101001	0.178891	-0.0133453	0.0101001	0.186399	-0.0140901	0.0101001	0.163001	-0.0134244	0.0101001	0.183803	-0.0136698	0.0101001	0.175916	-0.013583	0.0101001	0.178677	-0.0135802	0.0101001	0.178766
rs11762817	7	130337128	A	0.767	0.0079	0.0057	0.165758	0.00726171	0.00570003	0.202671	0.00838242	0.00570003	0.141401	0.00757633	0.00570003	0.183791	0.0074928	0.00570003	0.188671	0.00718882	0.00570003	0.20724	0.00805161	0.00570003	0.157786	0.00731647	0.00570003	0.199288
rs11979751	7	130655496	A	0.91902	-0.0141	0.0102	0.166863	-0.0137027	0.0102001	0.179144	-0.0134405	0.0102001	0.18761	-0.0142393	0.0102001	0.162715	-0.013546	0.0102001	0.184168	-0.0138159	0.0102001	0.175579	-0.0137093	0.0102001	0.178937	-0.0137214	0.0102001	0.178553
rs17164872	7	130009353	G	0.6571	-0.0069	0.005	0.167587	-0.00672928	0.00500002	0.178351	-0.00869698	0.00500002	0.0819667	-0.00836319	0.00500002	0.0944003	-0.00731342	0.00500002	0.143556	-0.00743095	0.00500002	0.137231	-0.00907954	0.00500002	0.0693857	-0.00764279	0.00500002	0.126376
rs7790688	7	130020569	A	0.548	0.0066	0.0048	0.169131	0.00599484	0.00480002	0.211695	0.00812783	0.00480002	0.0904001	0.00856707	0.00480002	0.074294	0.00654916	0.00480002	0.172441	0.0069839	0.00480002	0.145677	0.00889059	0.00480002	0.0639975	0.0071445	0.00480002	0.136638
rs10954275	7	130351276	T	0.765	0.0078	0.0057	0.17118	0.00719147	0.00570003	0.207073	0.00832045	0.00570003	0.144367	0.00751008	0.00570003	0.187654	0.00743074	0.00570003	0.192359	0.00713066	0.00570003	0.210939	0.00799942	0.00570003	0.160498	0.00726099	0.00570003	0.202716
rs765966	7	130704059	G	0.06858	0.0151	0.0111	0.173716	0.0133185	0.0111001	0.230196	0.0133305	0.0111001	0.229777	0.0125633	0.0111001	0.257711	0.0129876	0.0111001	0.241981	0.012355	0.0111001	0.265686	0.0122906	0.0111001	0.268182	0.0123058	0.0111001	0.267593
rs7788814	7	130488534	T	0.6577	-0.0073	0.0054	0.176423	-0.0086886	0.00540003	0.107618	-0.00651774	0.00540003	0.227439	-0.00640136	0.00540003	0.235847	-0.00826955	0.00540003	0.125673	-0.00810132	0.00540003	0.133553	-0.00619287	0.00540003	0.251456	-0.00795985	0.00540003	0.140471
rs3804619	7	130352066	A	0.7668	0.0077	0.0057	0.176735	0.00708984	0.00570003	0.213563	0.00822184	0.00570003	0.149184	0.00741085	0.00570003	0.193552	0.00732975	0.00570003	0.198472	0.00702959	0.00570003	0.21748	0.00790088	0.00570003	0.165712	0.00716018	0.00570003	0.209056
rs2580813	7	130850903	A	0.6369	-0.007	0.0052	0.178253	-0.00663798	0.00520002	0.201769	-0.00684116	0.00520002	0.188308	-0.00695091	0.00520002	0.181318	-0.00663362	0.00520002	0.202065	-0.00665922	0.00520002	0.200329	-0.0068559	0.00520002	0.187358	-0.00665433	0.00520002	0.20066
rs12531020	7	130006050	T	0.6582	-0.0067	0.005	0.180245	-0.00668229	0.00500002	0.181401	-0.00854046	0.00500002	0.0876206	-0.00819308	0.00500002	0.101295	-0.00726087	0.00500002	0.146455	-0.00737924	0.00500002	0.139986	-0.00892895	0.00500002	0.0741345	-0.00758882	0.00500002	0.129076
rs205774	7	130641577	G	0.4713	0.0067	0.005	0.180245	0.00705192	0.00500002	0.158428	0.00678938	0.00500002	0.174505	0.00654379	0.00500002	0.190619	0.00703579	0.00500002	0.159382	0.00693637	0.00500002	0.16536	0.00666986	0.00500002	0.182215	0.00694255	0.00500002	0.164984
rs2288080	7	130357518	C	0.767	0.0076	0.0057	0.182422	0.00702088	0.00570002	0.218051	0.00812908	0.00570002	0.153826	0.00732478	0.00570002	0.198777	0.00725916	0.00570002	0.202829	0.00696333	0.00570002	0.221847	0.00781453	0.00570002	0.170386	0.00709274	0.00570002	0.213376
rs3847104	7	130400698	G	0.1231	0.0096	0.0072	0.182422	0.00510368	0.00720003	0.478423	0.00725045	0.00720003	0.313934	0.0071014	0.00720003	0.323985	0.00493157	0.00720003	0.493383	0.00448854	0.00720003	0.533018	0.00639599	0.00720003	0.374364	0.00447721	0.00720003	0.534053
rs7797598	7	130930736	G	0.8891	0.0078	0.0059	0.186157	0.00916473	0.00590001	0.120342	0.00900254	0.00590001	0.127047	0.00854666	0.00590001	0.147454	0.00937023	0.00590001	0.112248	0.00934599	0.00590001	0.11318	0.00911787	0.00590001	0.12225	0.00942872	0.00590001	0.110024
rs13233443	7	130867206	C	0.6459	0.0067	0.0051	0.188939	0.00767113	0.00510002	0.132546	0.00723301	0.00510002	0.156123	0.00748409	0.00510002	0.14225	0.00771631	0.00510002	0.130281	0.00791774	0.00510002	0.120545	0.00755831	0.00510002	0.138336	0.00791006	0.00510002	0.120905
rs2239606	7	130025895	A	0.5482	0.0063	0.0048	0.189351	0.00551824	0.00480002	0.250297	0.00773261	0.00480002	0.10719	0.00819563	0.00480002	0.0877446	0.00606488	0.00480002	0.206405	0.00649556	0.00480002	0.17598	0.00847878	0.00480002	0.0773278	0.00665369	0.00480002	0.165692
rs3823581	7	130017787	A	0.8839	0.0106	0.0081	0.190656	0.00976853	0.00810004	0.227823	0.0114052	0.00810004	0.159118	0.0124841	0.00810004	0.123259	0.0101249	0.00810004	0.211305	0.0107465	0.00810004	0.184599	0.0123199	0.00810004	0.128267	0.010807	0.00810004	0.182141
rs968404	7	130022041	C	0.8461	-0.0091	0.007	0.193601	-0.00780168	0.00700003	0.265056	-0.0072512	0.00700003	0.300258	-0.00817913	0.00700003	0.242628	-0.00738547	0.00700003	0.291397	-0.00753127	0.00700003	0.281976	-0.00721126	0.00700003	0.302927	-0.00735162	0.00700003	0.293614
rs13232782	7	130411020	T	0.3563	-0.0065	0.005	0.193601	-0.00539598	0.00500002	0.280502	-0.00614684	0.00500002	0.218935	-0.00588727	0.00500002	0.239016	-0.00542379	0.00500002	0.27803	-0.0052453	0.00500002	0.294152	-0.00587491	0.00500002	0.240004	-0.00527841	0.00500002	0.291115
rs2402997	7	130045683	G	0.4504	0.0066	0.0051	0.195625	0.00697622	0.00510002	0.17135	0.00810621	0.00510002	0.111959	0.00817773	0.00510002	0.108831	0.00740074	0.00510002	0.146747	0.00766458	0.00510002	0.132877	0.00863944	0.00510002	0.0902652	0.00779622	0.00510002	0.126348
rs6467365	7	130887581	T	0.6796	0.0066	0.0051	0.195625	0.00729722	0.00510002	0.152481	0.00695548	0.00510002	0.172626	0.00709808	0.00510002	0.16399	0.00732114	0.00510002	0.151141	0.0074441	0.00510002	0.144394	0.00715739	0.00510002	0.160496	0.00743799	0.00510002	0.144724
rs5011386	7	130017309	T	0.5357	0.0062	0.0048	0.196473	0.00517709	0.00480002	0.280785	0.0072589	0.00480002	0.130466	0.00742455	0.00480002	0.121917	0.00563694	0.00480002	0.240252	0.0058715	0.00480002	0.221245	0.00770358	0.00480002	0.108514	0.0060205	0.00480002	0.209745
rs17164851	7	130003487	G	0.8171	-0.008	0.0062	0.196939	-0.00765372	0.00620002	0.217029	-0.00760661	0.00620002	0.219872	-0.00885273	0.00620002	0.153334	-0.00757394	0.00620002	0.221859	-0.00809271	0.00620002	0.191801	-0.00823263	0.00620002	0.184231	-0.00799688	0.00620002	0.197115
rs10280181	7	130917808	C	0.92201	-0.0112	0.0088	0.203115	-0.0131967	0.00880003	0.133712	-0.0115808	0.00880003	0.188176	-0.0116098	0.00880003	0.187071	-0.0130657	0.00880003	0.137615	-0.0131443	0.00880003	0.135264	-0.0117222	0.00880003	0.182838	-0.0130836	0.00880003	0.137076
rs6949271	7	130553262	T	0.5861	0.0062	0.0049	0.205762	0.00370094	0.00490002	0.450074	0.00503734	0.00490002	0.303938	0.0043284	0.00490002	0.37705	0.00365013	0.00490002	0.456318	0.00313434	0.00490002	0.522394	0.00423019	0.00490002	0.387972	0.00317915	0.00490002	0.516465
rs6966727	7	130374814	C	0.06063	-0.0125	0.0099	0.206724	-0.0131072	0.00990003	0.185517	-0.012713	0.00990003	0.199096	-0.0128309	0.00990003	0.194958	-0.0130978	0.00990003	0.185834	-0.0131873	0.00990003	0.182846	-0.0128536	0.00990003	0.19417	-0.0131724	0.00990003	0.18334
rs17165310	7	130651614	A	0.91856	-0.0126	0.01	0.207669	-0.0121684	0.01	0.223666	-0.0119257	0.01	0.233041	-0.012715	0.01	0.203552	-0.0120113	0.01	0.229701	-0.0122745	0.01	0.219655	-0.0121839	0.01	0.223077	-0.0121807	0.01	0.2232
rs10229131	7	130886175	T	0.8939	-0.0094	0.0075	0.210084	-0.0114132	0.00750002	0.12807	-0.0107931	0.00750002	0.15013	-0.0107295	0.00750002	0.152545	-0.0115971	0.00750002	0.122039	-0.0117867	0.00750002	0.116053	-0.0112078	0.00750002	0.13508	-0.0118343	0.00750002	0.114587
rs741487	7	130024117	C	0.5484	0.006	0.0048	0.2113	0.00521068	0.00480001	0.277676	0.00742731	0.00480001	0.121779	0.007891	0.00480001	0.100186	0.0057566	0.00480001	0.230416	0.00618676	0.00480001	0.197431	0.00817216	0.00480001	0.0886565	0.00634468	0.00480001	0.186233
rs13238028	7	130408959	G	0.5002	-0.006	0.0048	0.2113	-0.00555646	0.00480001	0.247031	-0.00585407	0.00480001	0.222619	-0.00595071	0.00480001	0.215076	-0.00556636	0.00480001	0.246189	-0.00558754	0.00480001	0.244397	-0.00586508	0.00480001	0.22175	-0.00558873	0.00480001	0.244296
rs17165484	7	130888500	A	0.6803	0.0065	0.0052	0.2113	0.00719763	0.00520002	0.166311	0.00685568	0.00520002	0.187371	0.00701751	0.00520002	0.177171	0.00722156	0.00520002	0.164907	0.00735349	0.00520002	0.157324	0.0070693	0.00520002	0.173996	0.00734627	0.00520002	0.157732
rs11980951	7	130556284	A	0.5848	0.0061	0.0049	0.213169	0.00368101	0.00490001	0.452518	0.00498138	0.00490001	0.309341	0.00425391	0.00490001	0.385317	0.00363395	0.00490001	0.458317	0.00311653	0.00490001	0.524761	0.00417734	0.00490001	0.393928	0.003163	0.00490001	0.518598
rs6960071	7	130891006	T	0.6173	0.0061	0.0049	0.213169	0.006171	0.00490001	0.207892	0.00615098	0.00490001	0.20937	0.00629326	0.00490001	0.199025	0.00617806	0.00490001	0.207372	0.00625228	0.00490001	0.201965	0.00625365	0.00490001	0.201867	0.00624574	0.00490001	0.202438
rs7798605	7	130871361	C	0.665	-0.006	0.0049	0.220768	-0.00546318	0.00490001	0.26488	-0.00578102	0.00490001	0.238081	-0.00588214	0.00490001	0.229971	-0.0054619	0.00490001	0.264991	-0.00547371	0.00490001	0.26396	-0.00577097	0.00490001	0.238898	-0.00547174	0.00490001	0.264132
rs12534322	7	130833874	G	0.3646	0.0044	0.0036	0.221624	0.00552644	0.0036	0.124754	0.00461335	0.0036	0.200024	0.00461281	0.0036	0.200076	0.00545204	0.0036	0.129911	0.00548829	0.0036	0.127378	0.00468243	0.0036	0.193371	0.0054549	0.0036	0.129709
rs17186418	7	130555883	G	0.642	0.0061	0.005	0.222465	0.00465193	0.00500001	0.352172	0.00622027	0.00500001	0.213481	0.00570135	0.00500001	0.254175	0.00487113	0.00500001	0.329946	0.00464277	0.00500001	0.353122	0.00594541	0.00500001	0.234409	0.00475634	0.00500001	0.34147
rs6974804	7	130783121	C	0.139	-0.0095	0.0079	0.229158	-0.00826669	0.00790002	0.29537	-0.00910001	0.00790002	0.249364	-0.0087668	0.00790002	0.267121	-0.00829604	0.00790002	0.293659	-0.00807569	0.00790002	0.306669	-0.00876828	0.00790002	0.26704	-0.00811464	0.00790002	0.304342
rs6943386	7	129973547	T	0.6027	0.006	0.005	0.230139	0.00460536	0.00500001	0.357014	0.00638242	0.00500001	0.201785	0.00533571	0.00500001	0.285909	0.00489996	0.00500001	0.327092	0.00446608	0.00500001	0.371743	0.00587349	0.00500001	0.240117	0.0046346	0.00500001	0.35397
rs7802753	7	130290958	C	0.8468	0.0081	0.0068	0.233584	0.00877001	0.00680002	0.197153	0.0102198	0.00680002	0.132862	0.0107883	0.00680002	0.112624	0.00934986	0.00680002	0.169139	0.00993939	0.00680002	0.143831	0.0112533	0.00680002	0.0979451	0.0100905	0.00680002	0.137836
rs11972183	7	130406015	A	0.93914	0.0119	0.01	0.234046	0.0124474	0.01	0.213228	0.0124185	0.01	0.214292	0.0124649	0.01	0.212586	0.0125412	0.01	0.209801	0.0126436	0.01	0.206102	0.0126152	0.01	0.207121	0.0126672	0.01	0.205258
rs17164981	7	130101373	G	0.7619	0.0071	0.006	0.236677	0.00685873	0.00600001	0.252989	0.00755302	0.00600001	0.208091	0.00676716	0.00600001	0.25938	0.00703084	0.00600001	0.241275	0.00673323	0.00600001	0.261777	0.00722488	0.00600001	0.228534	0.0068372	0.00600001	0.254482
rs17790362	7	130556667	A	0.6361	0.0059	0.005	0.238	0.00436911	0.00500001	0.382216	0.00605087	0.00500001	0.226213	0.0053994	0.00500001	0.280197	0.00460827	0.00500001	0.35671	0.00432259	0.00500001	0.387304	0.00570576	0.00500001	0.253807	0.00445108	0.00500001	0.373351
rs12533652	7	130897993	G	0.754	-0.0066	0.0056	0.238569	-0.00612575	0.00560001	0.274007	-0.00684697	0.00560001	0.221454	-0.00675271	0.00560001	0.22788	-0.00626254	0.00560001	0.263435	-0.00625456	0.00560001	0.264044	-0.00687027	0.00560001	0.219886	-0.00630861	0.00560001	0.259939
rs10954307	7	130897040	C	0.754	-0.0065	0.0056	0.245758	-0.00602575	0.00560001	0.281916	-0.00674697	0.00560001	0.228276	-0.00665271	0.00560001	0.234841	-0.00616254	0.00560001	0.271135	-0.00615456	0.00560001	0.271756	-0.00677027	0.00560001	0.226673	-0.00620861	0.00560001	0.267569
rs11974964	7	130898353	C	0.754	-0.0065	0.0056	0.245758	-0.00602623	0.00560001	0.281878	-0.00674311	0.00560001	0.228541	-0.00665874	0.00560001	0.234417	-0.00616175	0.00560001	0.271197	-0.00615779	0.00560001	0.271505	-0.00677114	0.00560001	0.226613	-0.00621085	0.00560001	0.267397
rs10250609	7	130887699	A	0.8937	-0.0087	0.0075	0.246049	-0.0107334	0.00750001	0.152398	-0.0101012	0.00750001	0.178038	-0.0100412	0.00750001	0.180626	-0.0109172	0.00750001	0.145495	-0.0111099	0.00750001	0.138523	-0.0105207	0.00750001	0.160689	-0.0111571	0.00750001	0.136854
rs7791813	7	130935409	A	0.8884	-0.0145	0.0125	0.246049	-0.0141431	0.0125001	0.257869	-0.0143718	0.0125001	0.250251	-0.0136643	0.0125001	0.274332	-0.0141477	0.0125001	0.257714	-0.0137977	0.0125001	0.269676	-0.013902	0.0125001	0.26607	-0.0138433	0.0125001	0.268097
rs157908	7	130565362	T	0.2229	-0.0066	0.0057	0.246907	-0.00818158	0.00570001	0.151184	-0.00728972	0.00570001	0.200934	-0.00808249	0.00570001	0.156197	-0.0081993	0.00570001	0.150301	-0.00867884	0.00570001	0.127859	-0.00799375	0.00570001	0.160793	-0.00862573	0.00570001	0.130208
rs6964185	7	130386523	A	0.1254	0.0083	0.0072	0.249002	0.00431199	0.00720001	0.549249	0.00602317	0.00720001	0.402845	0.00576327	0.00720001	0.423448	0.00409893	0.00720001	0.569156	0.0036172	0.00720001	0.615395	0.00512529	0.00720001	0.476561	0.00359482	0.00720001	0.617582
rs10279524	7	130923081	G	0.8947	-0.0085	0.0074	0.250701	-0.00995318	0.00740001	0.178618	-0.00893204	0.00740001	0.22742	-0.0088395	0.00740001	0.232273	-0.0099063	0.00740001	0.180672	-0.00993419	0.00740001	0.179448	-0.00901658	0.00740001	0.223051	-0.00991252	0.00740001	0.180399
rs326228	7	130868044	T	0.3681	0.0056	0.0049	0.253098	0.00519724	0.00490001	0.288845	0.00535026	0.00490001	0.274882	0.00548729	0.00490001	0.262776	0.00516952	0.00490001	0.291424	0.00519384	0.00490001	0.28916	0.00535193	0.00490001	0.274732	0.00518005	0.00490001	0.290443
rs17813961	7	130900618	G	0.7519	-0.0064	0.0056	0.253098	-0.0059363	0.00560001	0.289121	-0.00663561	0.00560001	0.236046	-0.00657638	0.00560001	0.240254	-0.00606822	0.00560001	0.278538	-0.00607485	0.00560001	0.278013	-0.00667641	0.00560001	0.233177	-0.00612518	0.00560001	0.274051
rs4731714	7	130550812	T	0.6358	0.0057	0.005	0.254286	0.00417944	0.00500001	0.403219	0.00585153	0.00500001	0.241879	0.00521633	0.00500001	0.296826	0.00441751	0.00500001	0.376965	0.00413954	0.00500001	0.407723	0.00551648	0.00500001	0.2699	0.00426664	0.00500001	0.393478
rs1863011	7	130890470	C	0.6163	0.0058	0.0051	0.255432	0.00586986	0.00510001	0.249753	0.00583994	0.00510001	0.252174	0.00600253	0.00510001	0.23921	0.00587361	0.00510001	0.24945	0.00595559	0.00510001	0.242903	0.00595131	0.00510001	0.243242	0.00594679	0.00510001	0.2436
rs290805	7	130419958	C	0.7986	0.0068	0.006	0.257074	0.00242147	0.00600001	0.686524	0.00559214	0.00600001	0.351326	0.00439421	0.00600001	0.463945	0.00259212	0.00600001	0.665727	0.00183517	0.00600001	0.75971	0.00447441	0.00600001	0.455828	0.00199603	0.00600001	0.739382
rs12532963	7	130552497	T	0.5845	0.0055	0.0049	0.261672	0.00305426	0.00490001	0.533076	0.00436056	0.00490001	0.373515	0.00365931	0.00490001	0.455186	0.00300404	0.00490001	0.539831	0.00249555	0.00490001	0.610545	0.00356561	0.00490001	0.466813	0.00253967	0.00490001	0.604249
rs1155219	7	130372808	G	0.93966	0.0109	0.0098	0.266033	0.0115717	0.00980001	0.237687	0.0111202	0.00980001	0.256495	0.0112196	0.00980001	0.25227	0.0115565	0.00980001	0.238306	0.0116386	0.00980001	0.234985	0.011252	0.00980001	0.250903	0.0116224	0.00980001	0.235637
rs10863	7	130145589	A	0.1574	-0.0073	0.0066	0.2687	-0.00763075	0.00660001	0.247611	-0.00969442	0.00660001	0.141874	-0.0101588	0.00660001	0.123754	-0.00833912	0.00660001	0.206409	-0.00892078	0.00660001	0.176493	-0.0107543	0.00660001	0.103222	-0.00912274	0.00660001	0.1669
rs2293746	7	130566594	C	0.7784	0.0063	0.0057	0.269046	0.0080119	0.00570001	0.159844	0.00713535	0.00570001	0.210637	0.00790577	0.00570001	0.165449	0.00805889	0.00570001	0.157409	0.00855066	0.00570001	0.133585	0.00787323	0.00570001	0.167197	0.00850737	0.00570001	0.135563
rs290794	7	130416394	G	0.7975	0.0065	0.0059	0.270594	0.00214134	0.00590001	0.71665	0.00534065	0.00590001	0.365362	0.00419284	0.00590001	0.477301	0.0023247	0.00590001	0.693569	0.00159852	0.00590001	0.78644	0.00426903	0.00590001	0.469334	0.00176046	0.00590001	0.765411
rs10954277	7	130392777	G	0.7026	0.0057	0.0052	0.273011	0.0064905	0.00520001	0.211968	0.00775376	0.00520001	0.135934	0.00713663	0.00520001	0.16993	0.00703456	0.00520001	0.17612	0.00706276	0.00520001	0.174393	0.00804842	0.00520001	0.121677	0.00727023	0.00520001	0.162077
rs2301335	7	130132826	G	0.4529	-0.0052	0.0048	0.27866	-0.00670672	0.0048	0.162343	-0.00789021	0.0048	0.100219	-0.00764039	0.0048	0.111442	-0.0073603	0.0048	0.125179	-0.00765885	0.0048	0.11058	-0.00861415	0.0048	0.0727155	-0.00787498	0.0048	0.100876
rs12706942	7	130149061	G	0.4284	-0.0052	0.0048	0.27866	-0.00591594	0.0048	0.217768	-0.00759758	0.0048	0.113461	-0.00733017	0.0048	0.126732	-0.00657701	0.0048	0.170622	-0.00682001	0.0048	0.155365	-0.00821568	0.0048	0.0869708	-0.00704599	0.0048	0.142128
rs6956529	7	129995569	G	0.4924	0.0053	0.0049	0.279416	0.00610506	0.0049	0.212791	0.00772984	0.0049	0.114677	0.00821352	0.0049	0.0936939	0.00676506	0.0049	0.167395	0.0073628	0.0049	0.132939	0.00881289	0.0049	0.0720902	0.007544	0.0049	0.12366
rs6970841	7	130925111	C	0.8958	-0.0082	0.0076	0.280611	-0.00957453	0.00760001	0.207739	-0.00853442	0.00760001	0.261459	-0.00848718	0.00760001	0.264108	-0.00950695	0.00760001	0.210966	-0.00954078	0.00760001	0.209346	-0.00861462	0.00760001	0.257004	-0.00951034	0.00760001	0.210804
rs6978508	7	130884163	A	0.68	0.0056	0.0052	0.281515	0.00630683	0.0052	0.225187	0.0059557	0.0052	0.252074	0.00612578	0.0052	0.238783	0.00632961	0.0052	0.223516	0.00646542	0.0052	0.213739	0.00617432	0.0052	0.235083	0.00645727	0.0052	0.214317
rs11972315	7	130335560	A	0.8953	0.0085	0.0079	0.28195	0.00763147	0.00790001	0.33404	0.0092413	0.00790001	0.242088	0.00997081	0.00790001	0.206903	0.0079725	0.00790001	0.31289	0.00842167	0.00790001	0.286408	0.00992383	0.00790001	0.209051	0.00849775	0.00790001	0.282078
rs10488383	7	130688225	G	0.93727	-0.0114	0.0106	0.282164	-0.00913048	0.0106	0.389037	-0.010869	0.0106	0.305185	-0.00968282	0.0106	0.360994	-0.00924872	0.0106	0.382925	-0.00860779	0.0106	0.41676	-0.00997857	0.0106	0.346513	-0.00873381	0.0106	0.409972
rs11978062	7	130560265	G	0.7394	0.0059	0.0055	0.283394	0.00591611	0.0055	0.282082	0.00612792	0.0055	0.265208	0.0067062	0.0055	0.222728	0.00598546	0.0055	0.276478	0.0062893	0.0055	0.252828	0.00655195	0.0055	0.23355	0.00627819	0.0055	0.253666
rs6467368	7	130919758	G	0.2011	0.0065	0.0061	0.286616	0.00806819	0.0061	0.185951	0.00740032	0.0061	0.225066	0.00751448	0.0061	0.217994	0.00815354	0.0061	0.181338	0.0083493	0.0061	0.171082	0.00776226	0.0061	0.203196	0.00835791	0.0061	0.17064
rs4731700	7	130396542	G	0.06127	-0.0105	0.0099	0.288869	-0.0111206	0.00990001	0.261315	-0.0110507	0.00990001	0.264324	-0.0112184	0.00990001	0.257144	-0.0112152	0.00990001	0.257278	-0.0113793	0.00990001	0.250383	-0.0113313	0.00990001	0.252387	-0.0113955	0.00990001	0.249709
rs12533242	7	129987991	G	0.6688	-0.0054	0.0051	0.28968	-0.00583408	0.0051	0.25265	-0.0072513	0.0051	0.155078	-0.00694573	0.0051	0.173228	-0.00635942	0.0051	0.212418	-0.00650051	0.0051	0.202448	-0.00766861	0.0051	0.132672	-0.0066866	0.0051	0.189825
rs17186278	7	130538782	C	0.7335	0.0057	0.0054	0.291171	0.00615188	0.0054	0.254605	0.00664325	0.0054	0.21861	0.00619771	0.0054	0.251082	0.00639062	0.0054	0.236632	0.00632846	0.0054	0.241223	0.0066805	0.0054	0.216039	0.00642882	0.0054	0.233842
rs10954306	7	130897018	C	0.7491	-0.0059	0.0056	0.292079	-0.00542887	0.0056	0.332326	-0.00614534	0.0056	0.272475	-0.00605372	0.0056	0.279688	-0.00556476	0.0056	0.320366	-0.00555777	0.0056	0.320974	-0.00616971	0.0056	0.270578	-0.00561135	0.0056	0.316331
rs2398748	7	130922478	G	0.8953	-0.0078	0.0075	0.29834	-0.00925365	0.0075	0.21727	-0.00821512	0.0075	0.273364	-0.00812755	0.0075	0.27851	-0.00920141	0.0075	0.219877	-0.00922905	0.0075	0.218495	-0.00829717	0.0075	0.268602	-0.00920533	0.0075	0.219681
rs12666320	7	130015376	C	0.8846	0.0085	0.0082	0.299929	0.00763101	0.0082	0.352055	0.00925471	0.0082	0.259057	0.0103655	0.0082	0.2062	0.0079763	0.0082	0.330693	0.00860494	0.0082	0.294002	0.0101723	0.0082	0.214781	0.00866022	0.0082	0.290912
rs7793998	7	130900553	G	0.2256	-0.006	0.0058	0.300911	-0.00474089	0.0058	0.413703	-0.00591054	0.0058	0.308176	-0.00574243	0.0058	0.322138	-0.00487072	0.0058	0.401033	-0.00477436	0.0058	0.410414	-0.00577972	0.0058	0.319006	-0.00483677	0.0058	0.404323
rs6971279	7	130925218	G	0.8929	-0.0078	0.0076	0.304743	-0.009133	0.0076	0.229476	-0.00813506	0.0076	0.284438	-0.00807533	0.0076	0.287989	-0.00907082	0.0076	0.232662	-0.00909879	0.0076	0.231225	-0.00820791	0.0076	0.280147	-0.00907118	0.0076	0.232644
rs7783273	7	130567374	C	0.8926	-0.0079	0.0077	0.304904	-0.00745805	0.0077	0.332756	-0.00950662	0.0077	0.21697	-0.00913802	0.0077	0.235324	-0.00801658	0.0077	0.297823	-0.00808797	0.0077	0.293541	-0.00980621	0.0077	0.202829	-0.00829565	0.0077	0.281321
rs10954269	7	130018863	C	0.8809	0.0083	0.0081	0.305509	0.0074967	0.0081	0.354697	0.00908772	0.0081	0.261888	0.0102129	0.0081	0.207364	0.00784408	0.0081	0.332842	0.00848466	0.0081	0.294874	0.0100247	0.0081	0.215856	0.00853926	0.0081	0.291778
rs290796	7	130415672	T	0.1016	-0.009	0.0088	0.306437	-0.0080633	0.0088	0.359518	-0.00715139	0.0088	0.416414	-0.00729572	0.0088	0.407071	-0.00760181	0.0088	0.387675	-0.00738429	0.0088	0.4014	-0.00663739	0.0088	0.4507	-0.00723253	0.0088	0.411146
rs7798625	7	130901516	A	0.2285	-0.0059	0.0058	0.309039	-0.00458137	0.0058	0.429591	-0.00582621	0.0058	0.315128	-0.00567546	0.0058	0.327814	-0.00472357	0.0058	0.415411	-0.00463746	0.0058	0.423964	-0.00571099	0.0058	0.324794	-0.00470338	0.0058	0.417407
rs13234660	7	130113070	C	0.2749	0.0056	0.0056	0.317311	0.00452997	0.0056	0.418559	0.0022848	0.0056	0.683274	0.00292673	0.0056	0.601231	0.00362593	0.0056	0.517317	0.00341629	0.0056	0.541827	0.00159482	0.0056	0.775806	0.00309191	0.0056	0.580862
rs1879970	7	130389169	A	0.7025	0.0052	0.0052	0.317311	0.00595299	0.0052	0.25229	0.00724695	0.0052	0.163425	0.00663101	0.0052	0.20224	0.00649961	0.0052	0.211327	0.0065272	0.0052	0.209395	0.00754011	0.0052	0.147052	0.00673574	0.0052	0.195205
rs10263039	7	129990228	T	0.3579	0.0049	0.005	0.327086	0.00498469	0.005	0.318795	0.00673121	0.005	0.178224	0.00630772	0.005	0.207113	0.00554753	0.005	0.267212	0.00562944	0.005	0.260213	0.00707064	0.005	0.157324	0.00583748	0.005	0.24301
rs326234	7	130875552	G	0.8455	-0.0064	0.0066	0.332198	-0.00494339	0.0066	0.453858	-0.00637035	0.0066	0.334442	-0.00623406	0.0066	0.344886	-0.00511671	0.0066	0.438186	-0.00504356	0.0066	0.444762	-0.00627824	0.0066	0.341478	-0.00511993	0.0066	0.437899
rs6978069	7	130883958	A	0.6798	0.005	0.0052	0.336281	0.00570671	0.0052	0.272447	0.00535564	0.0052	0.303042	0.00552587	0.0052	0.287933	0.00572949	0.0052	0.270538	0.00586536	0.0052	0.25934	0.00557433	0.0052	0.283726	0.0058572	0.0052	0.260003
rs731729	7	130566795	T	0.8892	-0.0073	0.0077	0.343103	-0.00684173	0.0077	0.374252	-0.00886601	0.0077	0.249555	-0.00853176	0.0077	0.267853	-0.00738959	0.0077	0.337213	-0.00747073	0.0077	0.331935	-0.00917317	0.0077	0.233527	-0.00767305	0.0077	0.319007
rs10488386	7	130900826	T	0.7523	-0.0053	0.0056	0.34393	-0.00483827	0.0056	0.3876	-0.0055512	0.0056	0.321546	-0.00547808	0.0056	0.327961	-0.00497482	0.0056	0.374346	-0.00497737	0.0056	0.374101	-0.00558867	0.0056	0.31829	-0.00503001	0.0056	0.36907
rs6948232	7	130006327	A	0.787	-0.0055	0.0059	0.351231	-0.00466606	0.0059	0.429026	-0.00539616	0.0059	0.360399	-0.00628365	0.0059	0.286864	-0.00473809	0.0059	0.421936	-0.00513229	0.0059	0.384366	-0.00589938	0.0059	0.317361	-0.00511092	0.0059	0.386349
rs205712	7	130612808	G	0.1659	0.0076	0.0082	0.354015	0.00687462	0.00819999	0.401823	0.0069636	0.00819999	0.395759	0.00720618	0.00819999	0.379508	0.00676626	0.00819999	0.409283	0.0067797	0.00819999	0.408354	0.00690336	0.00819999	0.399858	0.006736	0.00819999	0.411382
rs10251585	7	130902063	T	0.2247	-0.0053	0.0058	0.360826	-0.00396525	0.00579999	0.494187	-0.00521977	0.00579999	0.368141	-0.00505523	0.00579999	0.383431	-0.00410746	0.00579999	0.478832	-0.0040139	0.00579999	0.488905	-0.00509411	0.00579999	0.379783	-0.00408075	0.00579999	0.481696
rs12532123	7	130379969	T	0.7028	0.0047	0.0052	0.366077	0.00548018	0.0052	0.291937	0.00674563	0.0052	0.19455	0.00610999	0.0052	0.239995	0.00602298	0.0052	0.246755	0.0060413	0.0052	0.245321	0.00702644	0.0052	0.176619	0.00624951	0.0052	0.229429
rs11772452	7	130380357	C	0.7027	0.0047	0.0052	0.366077	0.0054801	0.0052	0.291944	0.00674543	0.0052	0.194563	0.00611013	0.0052	0.239984	0.00602285	0.0052	0.246765	0.00604129	0.0052	0.245321	0.00702638	0.0052	0.176622	0.00624947	0.0052	0.229432
rs1072157	7	130914348	C	0.4693	-0.0045	0.005	0.36812	-0.00392254	0.00499999	0.432742	-0.00437484	0.00499999	0.38159	-0.00441598	0.00499999	0.377129	-0.00395574	0.00499999	0.428857	-0.00395377	0.00499999	0.429088	-0.00435903	0.00499999	0.383314	-0.00396689	0.00499999	0.427557
rs6467367	7	130891923	G	0.6168	0.0044	0.0049	0.369207	0.00446482	0.0049	0.362196	0.00445315	0.0049	0.363451	0.00458495	0.0049	0.349425	0.00447334	0.0049	0.361281	0.00454299	0.0049	0.353852	0.00455019	0.0049	0.35309	0.00453759	0.0049	0.354426
rs6943595	7	130957256	A	0.6482	-0.0044	0.0049	0.369207	-0.00505698	0.0049	0.302055	-0.0045039	0.0049	0.35801	-0.00419241	0.0049	0.392222	-0.00500715	0.0049	0.306843	-0.00488037	0.0049	0.319253	-0.00434923	0.0049	0.374757	-0.00487691	0.0049	0.319596
rs1025106	7	130911382	T	0.92072	-0.0076	0.0085	0.371259	-0.00929877	0.00849999	0.273966	-0.00799199	0.00849999	0.347097	-0.00799198	0.00849999	0.347098	-0.00920856	0.00849999	0.278648	-0.0092743	0.00849999	0.275231	-0.00811949	0.00849999	0.339459	-0.00923109	0.00849999	0.277474
rs10278967	7	130922632	G	0.8951	-0.0067	0.0075	0.371679	-0.00815243	0.00749999	0.277041	-0.00711477	0.00749999	0.342805	-0.00702783	0.00749999	0.348736	-0.00810023	0.00749999	0.280128	-0.0081281	0.00749999	0.278476	-0.00719708	0.00749999	0.337251	-0.00810438	0.00749999	0.279882
rs10954274	7	130334377	A	0.04905	0.01	0.0112	0.371934	0.00620217	0.0112	0.579739	0.00547865	0.0112	0.624725	0.00557907	0.0112	0.618391	0.00526237	0.0112	0.638458	0.00460742	0.0112	0.680796	0.00406867	0.0112	0.7164	0.00432487	0.0112	0.699386
rs7800081	7	130919350	A	0.2009	0.0055	0.0062	0.375027	0.00708176	0.00619999	0.253362	0.00640612	0.00619999	0.301489	0.00655486	0.00619999	0.290403	0.00716723	0.00619999	0.247679	0.00738001	0.00619999	0.233919	0.00679087	0.00619999	0.273384	0.00738654	0.00619999	0.233505
rs6966501	7	130924477	G	0.8956	-0.0066	0.0075	0.378859	-0.00804858	0.00749999	0.283206	-0.00700975	0.00749999	0.349977	-0.00694953	0.00749999	0.354132	-0.00799529	0.00749999	0.286405	-0.00803482	0.00749999	0.28403	-0.0071066	0.00749999	0.34336	-0.00800921	0.00749999	0.285567
rs1009905	7	129988689	A	0.4668	0.0043	0.0049	0.380187	0.00534016	0.00489999	0.275788	0.00648666	0.00489999	0.185566	0.00711943	0.00489999	0.146239	0.00589453	0.00489999	0.228989	0.00652549	0.00489999	0.182948	0.00758082	0.00489999	0.121837	0.00666157	0.00489999	0.173987
rs11767377	7	130004758	A	0.6949	0.0045	0.0052	0.386828	0.00503378	0.00519999	0.333026	0.00572048	0.00519999	0.271291	0.00616831	0.00519999	0.235537	0.00534907	0.00519999	0.303635	0.00574512	0.00519999	0.269233	0.00638846	0.00519999	0.21924	0.00581786	0.00519999	0.263217
rs12537495	7	130376891	G	0.7028	0.0045	0.0052	0.386828	0.00529853	0.00519999	0.308227	0.00655689	0.00519999	0.20733	0.00592758	0.00519999	0.254319	0.00584256	0.00519999	0.261196	0.0058656	0.00519999	0.25932	0.0068452	0.00519999	0.188045	0.0060737	0.00519999	0.242798
rs6467366	7	130887687	C	0.8002	0.0051	0.0059	0.387364	0.0065076	0.00589999	0.270034	0.00570796	0.00589999	0.333318	0.00579304	0.00589999	0.326163	0.00652153	0.00589999	0.26901	0.00665869	0.00589999	0.25907	0.0059572	0.00589999	0.312641	0.00664693	0.00589999	0.259912
rs6949315	7	130006808	G	0.7838	-0.005	0.0058	0.38865	-0.00417948	0.00579999	0.471155	-0.00479133	0.00579999	0.408751	-0.00556011	0.00579999	0.337739	-0.004217	0.00579999	0.467183	-0.00454005	0.00579999	0.433763	-0.00518862	0.00579999	0.371006	-0.00451419	0.00579999	0.436386
rs990800	7	130942177	A	0.3742	0.005	0.0058	0.38865	0.00561648	0.00579999	0.332865	0.00535476	0.00579999	0.355884	0.00512742	0.00579999	0.376675	0.00565029	0.00579999	0.329962	0.0056007	0.00579999	0.334225	0.00533261	0.00579999	0.357878	0.00562001	0.00579999	0.33256
rs13234351	7	130112884	A	0.4114	0.0043	0.005	0.389789	0.0026628	0.00499999	0.594338	0.00105852	0.00499999	0.832338	0.00113652	0.00499999	0.820187	0.00185294	0.00499999	0.710944	0.00139008	0.00499999	0.781	5.1304e-05	0.00499999	0.991813	0.00113389	0.00499999	0.820596
rs205743	7	130664881	C	0.4641	0.003	0.0035	0.391366	0.00205819	0.0035	0.556495	0.00246591	0.0035	0.481092	0.00272694	0.0035	0.435905	0.00200901	0.0035	0.565966	0.00204582	0.0035	0.55887	0.00245012	0.0035	0.483905	0.00202214	0.0035	0.563429
rs715810	7	130922209	A	0.8907	-0.0064	0.0075	0.393474	-0.00780672	0.00749999	0.297923	-0.00679179	0.00749999	0.365162	-0.00674979	0.00749999	0.368134	-0.00775306	0.00749999	0.301257	-0.00779818	0.00749999	0.298452	-0.00689382	0.00749999	0.358003	-0.00777173	0.00749999	0.300094
rs6964569	7	130009204	G	0.789	-0.0052	0.0061	0.393959	-0.00457494	0.00609999	0.45326	-0.00523081	0.00609999	0.391162	-0.00616293	0.00609999	0.312343	-0.00466295	0.00609999	0.444618	-0.00509915	0.00609999	0.403195	-0.00580483	0.00609999	0.341293	-0.00507873	0.00609999	0.405082
rs2029223	7	130889128	A	0.8002	0.005	0.0059	0.39674	0.00639299	0.00589999	0.27856	0.00557149	0.00589999	0.345005	0.00566275	0.00589999	0.337161	0.00639733	0.00589999	0.278234	0.00653176	0.00589999	0.268259	0.0058126	0.00589999	0.324531	0.00651663	0.00589999	0.26937
rs12539726	7	130379944	C	0.7028	0.0044	0.0052	0.397467	0.00518018	0.00519999	0.319158	0.00644563	0.00519999	0.215144	0.00580999	0.00519999	0.263863	0.00572298	0.00519999	0.271082	0.0057413	0.00519999	0.269551	0.00672644	0.00519999	0.195822	0.00594951	0.00519999	0.252566
rs10246495	7	130828889	C	0.8675	-0.0059	0.007	0.399308	-0.0054822	0.00699999	0.433526	-0.00587321	0.00699999	0.401452	-0.00608951	0.00699999	0.384338	-0.00552619	0.00699999	0.429845	-0.00562127	0.00699999	0.421952	-0.00599537	0.00699999	0.391731	-0.00562643	0.00699999	0.421525
rs350650	7	130717723	C	0.93095	-0.0087	0.0104	0.402852	-0.00833923	0.0104	0.42264	-0.00758824	0.0104	0.465611	-0.00711918	0.0104	0.493635	-0.0080363	0.0104	0.439687	-0.00764754	0.0104	0.462131	-0.00694279	0.0104	0.504404	-0.00757868	0.0104	0.466172
rs157906	7	130563243	A	0.2693	-0.0045	0.0054	0.404657	-0.00466733	0.00539999	0.387412	-0.00457	0.00539999	0.397386	-0.00499162	0.00539999	0.355291	-0.00466827	0.00539999	0.387315	-0.00487572	0.00539999	0.366572	-0.00484788	0.00539999	0.369315	-0.00485014	0.00539999	0.369092
rs6953558	7	130668477	C	0.6719	0.0044	0.0053	0.406432	0.00434228	0.00529999	0.412615	0.00443373	0.00529999	0.402843	0.00456203	0.00529999	0.389369	0.00436008	0.00529999	0.410702	0.00442471	0.00529999	0.403801	0.00452233	0.00529999	0.393509	0.00442353	0.00529999	0.403926
rs10239342	7	130009312	T	0.7114	0.0043	0.0052	0.408281	0.00469921	0.00519999	0.366157	0.00551428	0.00519999	0.288945	0.00587087	0.00519999	0.258892	0.00502943	0.00519999	0.333445	0.00538159	0.00519999	0.300705	0.00612502	0.00519999	0.23884	0.0054656	0.00519999	0.293222
rs4731699	7	130369644	C	0.7021	0.0043	0.0052	0.408281	0.00508904	0.00519999	0.327747	0.00634821	0.00519999	0.222157	0.00572232	0.00519999	0.271137	0.00563154	0.00519999	0.278813	0.00565482	0.00519999	0.276831	0.00663577	0.00519999	0.201916	0.0058623	0.00519999	0.259588
rs17165483	7	130888388	A	0.8792	0.007	0.0085	0.410207	0.0063165	0.00849998	0.45741	0.00681735	0.00849998	0.422528	0.00695445	0.00849998	0.413259	0.00634499	0.00849998	0.455383	0.00637854	0.00849998	0.453003	0.00684089	0.00849998	0.420928	0.00638539	0.00849998	0.452518
rs10247483	7	129990192	C	0.3582	0.0041	0.005	0.412216	0.00418467	0.00499999	0.402629	0.00593087	0.00499999	0.235553	0.00550797	0.00499999	0.270637	0.00474741	0.00499999	0.342375	0.00482955	0.00499999	0.334089	0.00627055	0.00499999	0.209801	0.00503752	0.00499999	0.313692
rs10954302	7	130788445	T	0.1378	-0.0067	0.0082	0.413887	-0.00544352	0.00819998	0.506789	-0.00629678	0.00819998	0.442546	-0.00592982	0.00819998	0.469587	-0.00547477	0.00819998	0.504353	-0.00523814	0.00819998	0.522954	-0.00594358	0.00819998	0.468557	-0.00527985	0.00819998	0.519649
rs6953458	7	129946939	A	0.6007	-0.004	0.0049	0.414313	-0.0036829	0.00489999	0.452284	-0.00576715	0.00489999	0.239206	-0.0051256	0.00489999	0.295541	-0.00427605	0.00489999	0.382846	-0.0042453	0.00489999	0.386276	-0.00595381	0.00489999	0.224341	-0.00447919	0.00489999	0.360653
rs7811716	7	130783739	G	0.9	0.007	0.0086	0.415672	0.00585591	0.00859998	0.495922	0.00676871	0.00859998	0.431246	0.00648888	0.00859998	0.450535	0.0059269	0.00859998	0.490712	0.00575739	0.00859998	0.503199	0.00652416	0.00859998	0.448077	0.00580613	0.00859998	0.499592
rs12706947	7	130307434	C	0.457	-0.0039	0.0048	0.416505	-0.00522954	0.00479999	0.275938	-0.00652839	0.00479999	0.173803	-0.00630095	0.00479999	0.189284	-0.00588597	0.00479999	0.220106	-0.00618489	0.00479999	0.197565	-0.00724576	0.00479999	0.131162	-0.00640208	0.00479999	0.18228
rs4371949	7	130371683	A	0.7025	0.0042	0.0052	0.419268	0.00498934	0.00519999	0.337312	0.00624901	0.00519999	0.229466	0.00562177	0.00519999	0.279647	0.00553205	0.00519999	0.287393	0.00555483	0.00519999	0.285413	0.006536	0.00519999	0.20878	0.00576245	0.00519999	0.26779
rs157907	7	130563437	G	0.2893	-0.0043	0.0054	0.42586	-0.00427417	0.00539999	0.428643	-0.00457479	0.00539999	0.396892	-0.00501736	0.00539999	0.352815	-0.00436347	0.00539999	0.419061	-0.00461114	0.00539999	0.393151	-0.00493196	0.00539999	0.36107	-0.00461479	0.00539999	0.392777
rs6948984	7	129976506	G	0.5778	-0.0038	0.0048	0.428555	-0.00468544	0.00479999	0.328997	-0.00486199	0.00479999	0.3111	-0.00427857	0.00479999	0.372731	-0.00490701	0.00479999	0.306641	-0.00480031	0.00479999	0.317278	-0.00485444	0.00479999	0.311852	-0.00489959	0.00479999	0.307373
rs10253113	7	130009311	A	0.7116	0.0041	0.0052	0.430427	0.00449929	0.00519999	0.386901	0.00531453	0.00519999	0.306768	0.00567054	0.00519999	0.275497	0.00482958	0.00519999	0.35301	0.00518151	0.00519999	0.319034	0.00592501	0.00519999	0.254525	0.00526558	0.00519999	0.311245
rs205750	7	130666105	T	0.469	0.004	0.0051	0.432856	0.0030488	0.00509999	0.54997	0.0035145	0.00509999	0.490748	0.00341306	0.00509999	0.50335	0.00301601	0.00509999	0.554269	0.00289151	0.00509999	0.570739	0.0032952	0.00509999	0.518203	0.00289436	0.00509999	0.570359
rs17737947	7	130579578	G	0.7654	0.0046	0.0059	0.43559	0.00544652	0.00589999	0.355934	0.00517816	0.00589999	0.38013	0.00716262	0.00589999	0.224746	0.00552145	0.00589999	0.349355	0.00653593	0.00589999	0.267954	0.00656696	0.00589999	0.265689	0.0064381	0.00589999	0.275182
rs7784084	7	130767582	G	0.07571	0.0065	0.0084	0.439043	0.00621547	0.00839998	0.459337	0.00645686	0.00839998	0.442086	0.0059023	0.00839998	0.48227	0.00623763	0.00839998	0.457738	0.00597199	0.00839998	0.477114	0.00610728	0.00839998	0.46719	0.00601381	0.00839998	0.474034
rs157923	7	130578993	G	0.07454	-0.0069	0.009	0.44328	-0.00159111	0.00899998	0.859673	-0.00557253	0.00899998	0.535804	-0.00537977	0.00899998	0.550004	-0.00184094	0.00899998	0.837924	-0.0015302	0.00899998	0.864992	-0.00502409	0.00899998	0.576685	-0.00166596	0.00899998	0.853145
rs6967119	7	130919119	C	0.173	0.0036	0.0047	0.443702	0.0053857	0.00469999	0.251839	0.00448719	0.00469999	0.339718	0.00415156	0.00469999	0.377067	0.00543967	0.00469999	0.247118	0.0054249	0.00469999	0.248404	0.00457271	0.00469999	0.330594	0.00544768	0.00469999	0.246423
rs205777	7	130643855	C	0.3899	0.0039	0.0051	0.444447	0.00431856	0.00509999	0.397119	0.00418435	0.00509999	0.411953	0.00373574	0.00509999	0.463864	0.00435513	0.00509999	0.393133	0.00419115	0.00509999	0.411193	0.0040054	0.00509999	0.432234	0.00422584	0.00509999	0.407331
rs1532046	7	129984686	T	0.4233	0.0037	0.0049	0.450188	0.00460104	0.00489999	0.347736	0.00477729	0.00489999	0.32958	0.00420853	0.00489999	0.390403	0.00482544	0.00489999	0.324729	0.00472795	0.00489999	0.3346	0.00478358	0.00489999	0.328944	0.00482717	0.00489999	0.324555
rs10247835	7	129990274	G	0.4948	0.0037	0.0049	0.450188	0.00439485	0.00489999	0.369766	0.00589932	0.00489999	0.228611	0.00642022	0.00489999	0.190111	0.00499648	0.00489999	0.307874	0.00557607	0.00489999	0.255131	0.0069299	0.00489999	0.157283	0.0057369	0.00489999	0.24168
rs6467298	7	129970606	T	0.5014	-0.0036	0.0048	0.453255	-0.00380245	0.00479999	0.428256	-0.00466794	0.00479999	0.330807	-0.00394131	0.00479999	0.411584	-0.00411151	0.00479999	0.391685	-0.00393663	0.00479999	0.412141	-0.00457567	0.00479999	0.340455	-0.00407836	0.00479999	0.395514
rs4731695	7	130130170	A	0.05724	0.0083	0.0111	0.454612	0.00637917	0.0111	0.565493	0.00545419	0.0111	0.623165	0.00543067	0.0111	0.624664	0.00572877	0.0111	0.60578	0.00527786	0.0111	0.634442	0.00451426	0.0111	0.684235	0.00508203	0.0111	0.647066
rs6957511	7	130668618	C	0.4024	0.0044	0.0059	0.455811	0.00388719	0.00589998	0.509993	0.00399599	0.00589998	0.498223	0.00384848	0.00589998	0.514216	0.00382496	0.00589998	0.51679	0.003693	0.00589998	0.531358	0.00377532	0.00589998	0.522246	0.00368537	0.00589998	0.532207
rs10234851	7	129986961	G	0.3419	0.0038	0.0051	0.456212	0.00453801	0.00509999	0.373569	0.0064354	0.00509999	0.207004	0.0061468	0.00509999	0.228104	0.00527079	0.00509999	0.301374	0.0055402	0.00509999	0.277339	0.00711804	0.00509999	0.162805	0.00579069	0.00509999	0.256194
rs350652	7	130715911	A	0.90301	-0.0061	0.0082	0.456935	-0.00596286	0.00819998	0.467116	-0.00538916	0.00819998	0.511042	-0.0056352	0.00819998	0.491943	-0.00575744	0.00819998	0.482599	-0.00576327	0.00819998	0.482156	-0.0053068	0.00819998	0.51752	-0.00568288	0.00819998	0.488287
rs7781295	7	130579162	G	0.8754	-0.0057	0.0077	0.459142	-0.00394478	0.00769998	0.608434	-0.00681468	0.00769998	0.376143	-0.00640308	0.00769998	0.405651	-0.00451389	0.00769998	0.557727	-0.00448571	0.00769998	0.560189	-0.00692822	0.00769998	0.368242	-0.00470994	0.00769998	0.540748
rs6968681	7	130636150	C	0.7192	-0.0039	0.0053	0.461823	-0.00464934	0.00529999	0.380358	-0.00419915	0.00529999	0.428189	-0.00378213	0.00529999	0.475468	-0.00464908	0.00529999	0.380385	-0.00450324	0.00529999	0.395509	-0.00404413	0.00529999	0.445436	-0.00452138	0.00529999	0.393608
rs24168	7	130561285	A	0.418	-0.0036	0.0049	0.462526	-0.00308055	0.00489999	0.529555	-0.00291545	0.00489999	0.551849	-0.00348695	0.00489999	0.476697	-0.0029313	0.00489999	0.54969	-0.0030912	0.00489999	0.528132	-0.00303857	0.00489999	0.53518	-0.00301332	0.00489999	0.538578
rs7797170	7	129979126	C	0.5258	0.0035	0.0048	0.4659	0.00337142	0.00479999	0.482441	0.00465516	0.00479999	0.332133	0.00381927	0.00479999	0.426216	0.00374929	0.00479999	0.434741	0.00353565	0.00479999	0.461368	0.00452515	0.00479999	0.345813	0.00370892	0.00479999	0.439704
rs6467306	7	129986521	T	0.4229	0.0035	0.0048	0.4659	0.00440276	0.00479999	0.359015	0.00456607	0.00479999	0.341469	0.00397805	0.00479999	0.407239	0.00462343	0.00479999	0.335438	0.00451528	0.00479999	0.346866	0.00455705	0.00479999	0.342423	0.00461439	0.00479999	0.336385
rs11772922	7	130008065	G	0.7834	-0.0042	0.0058	0.468981	-0.00338153	0.00579999	0.559877	-0.0040541	0.00579999	0.484562	-0.0047999	0.00579999	0.407913	-0.00343845	0.00579999	0.55329	-0.00376037	0.00579999	0.516765	-0.0044579	0.00579999	0.442128	-0.00374218	0.00579999	0.518795
rs6944165	7	130744352	G	0.8041	-0.0043	0.006	0.47358	-0.00383682	0.00599998	0.522516	-0.00433722	0.00599998	0.469759	-0.00402143	0.00599998	0.502705	-0.00390654	0.00599998	0.514987	-0.0037636	0.00599998	0.530484	-0.00415825	0.00599998	0.488282	-0.00380852	0.00599998	0.525589
rs350628	7	130724359	A	0.05642	0.0078	0.0109	0.474241	0.0064726	0.0109	0.552634	0.00604968	0.0109	0.578882	0.00525047	0.0109	0.630022	0.00609088	0.0109	0.5763	0.00544784	0.0109	0.617213	0.00499675	0.0109	0.646652	0.00538023	0.0109	0.621588
rs1038628	7	129948013	G	0.6013	-0.0035	0.0049	0.475051	-0.00314469	0.00489999	0.521019	-0.00528915	0.00489999	0.2804	-0.00466178	0.00489999	0.341408	-0.00374952	0.00489999	0.444146	-0.00372859	0.00489999	0.446694	-0.00549153	0.00489999	0.262405	-0.00396577	0.00489999	0.418318
rs4731689	7	130009839	C	0.6881	0.0037	0.0052	0.476751	0.00411872	0.00519999	0.428324	0.00489921	0.00519999	0.346112	0.00533451	0.00519999	0.304952	0.00444177	0.00519999	0.393	0.00482834	0.00519999	0.353133	0.00555268	0.00519999	0.285599	0.00490527	0.00519999	0.345515
rs6467303	7	129976468	C	0.5784	-0.0034	0.0048	0.478738	-0.00428561	0.00479999	0.371944	-0.0044622	0.00479999	0.352564	-0.00387848	0.00479999	0.41908	-0.00450722	0.00479999	0.347727	-0.00440042	0.00479999	0.359271	-0.00445453	0.00479999	0.353393	-0.00449972	0.00479999	0.34853
rs10232532	7	129981480	G	0.525	0.0034	0.0048	0.478738	0.00326483	0.00479999	0.496394	0.00454371	0.00479999	0.343838	0.00370248	0.00479999	0.440499	0.00363994	0.00479999	0.448258	0.00342205	0.00479999	0.47589	0.00440674	0.00479999	0.35858	0.00359477	0.00479999	0.453909
rs10226437	7	129984990	C	0.5264	0.0034	0.0048	0.478738	0.0032641	0.00479999	0.496491	0.00454955	0.00479999	0.343218	0.00371426	0.00479999	0.439045	0.00364113	0.00479999	0.44811	0.00342689	0.00479999	0.475266	0.00441808	0.00479999	0.357345	0.0035999	0.00479999	0.453266
rs157910	7	130567675	T	0.4134	-0.0034	0.0048	0.478738	-0.00287053	0.00479999	0.549821	-0.00276378	0.00479999	0.564758	-0.00335124	0.00479999	0.485066	-0.00273767	0.00479999	0.568441	-0.00291232	0.00479999	0.544027	-0.00291228	0.00479999	0.544033	-0.00283895	0.00479999	0.554219
rs13228092	7	130542353	C	0.6836	0.0036	0.0051	0.480261	0.00273627	0.00509999	0.591595	0.00403962	0.00509999	0.428312	0.00316979	0.00509999	0.534251	0.00298222	0.00509999	0.558715	0.00264126	0.00509999	0.604531	0.00365632	0.00509999	0.473419	0.00277929	0.00509999	0.58578
rs205744	7	130665254	T	0.4687	0.0035	0.005	0.483927	0.00255769	0.00499999	0.608974	0.0030138	0.00499999	0.546667	0.00296756	0.00499999	0.552838	0.00252356	0.00499999	0.61376	0.00242467	0.00499999	0.627722	0.00282767	0.00499999	0.57171	0.00242381	0.00499999	0.627845
rs13247947	7	130592555	A	0.2146	0.0044	0.0063	0.484919	0.00352511	0.00629998	0.575791	0.00464583	0.00629998	0.460857	0.00461593	0.00629998	0.463748	0.00371177	0.00629998	0.555746	0.00373213	0.00629998	0.55358	0.0047077	0.00629998	0.454909	0.00380198	0.00629998	0.546182
rs7349991	7	130558179	G	0.7047	0.0037	0.0053	0.485106	0.00308603	0.00529999	0.560384	0.00406551	0.00529999	0.443034	0.00348776	0.00529999	0.510493	0.00327746	0.00529999	0.536318	0.00306203	0.00529999	0.563437	0.00383483	0.00529999	0.469339	0.00316322	0.00529999	0.550617
rs3847101	7	130344936	G	0.1535	-0.0047	0.0068	0.489455	-0.00534218	0.00679998	0.432092	-0.00677693	0.00679998	0.318953	-0.00735147	0.00679998	0.279652	-0.00591208	0.00679998	0.384614	-0.00649781	0.00679998	0.339293	-0.00780017	0.00679998	0.251346	-0.00664557	0.00679998	0.328424
rs17164847	7	130003458	A	0.7883	-0.004	0.0058	0.490411	-0.00317715	0.00579998	0.583839	-0.00390127	0.00579998	0.50118	-0.00478187	0.00579998	0.409676	-0.00324938	0.00579998	0.575316	-0.00364119	0.00579998	0.530139	-0.00440198	0.00579998	0.447874	-0.0036202	0.00579998	0.532513
rs157911	7	130567807	T	0.4141	-0.0033	0.0048	0.491768	-0.00277098	0.00479999	0.563744	-0.00266749	0.00479999	0.578396	-0.00324874	0.00479999	0.498519	-0.00263922	0.00479999	0.582429	-0.00281155	0.00479999	0.55805	-0.00281344	0.00479999	0.557785	-0.0027389	0.00479999	0.568267
rs205749	7	130666085	A	0.4685	0.0035	0.0051	0.49254	0.00252416	0.00509998	0.620646	0.00299819	0.00509998	0.556611	0.00288496	0.00509998	0.571612	0.00248935	0.00509998	0.625472	0.00235679	0.00509998	0.643997	0.00276645	0.00509998	0.587514	0.00235987	0.00509998	0.643564
rs205751	7	130666458	T	0.464	0.0037	0.0054	0.493227	0.00275836	0.00539998	0.609485	0.00317719	0.00539998	0.556284	0.00300358	0.00539998	0.57806	0.00271268	0.00539998	0.615421	0.00254896	0.00539998	0.636905	0.00290208	0.00539998	0.590974	0.00255172	0.00539998	0.636539
rs12112661	7	130834574	C	0.9358	-0.0069	0.0101	0.4945	-0.00495835	0.0101	0.623478	-0.00626776	0.0101	0.534881	-0.00651729	0.0101	0.518747	-0.00500377	0.0101	0.620301	-0.00501671	0.0101	0.619397	-0.00621308	0.0101	0.53845	-0.00503271	0.0101	0.61828
rs11760691	7	130639140	T	0.7174	-0.0036	0.0053	0.496982	-0.00444822	0.00529998	0.401307	-0.00388153	0.00529998	0.463945	-0.00350569	0.00529998	0.508322	-0.00443005	0.00529998	0.403234	-0.00430104	0.00529998	0.417068	-0.0037457	0.00529998	0.479729	-0.00431013	0.00529998	0.416084
rs4537231	7	130007459	G	0.7875	-0.004	0.0059	0.497793	-0.00317541	0.00589998	0.590434	-0.00393215	0.00589998	0.505112	-0.00480848	0.00589998	0.415072	-0.00325754	0.00589998	0.580862	-0.00365205	0.00589998	0.535921	-0.00444032	0.00589998	0.451691	-0.00363456	0.00589998	0.537876
rs2872137	7	130379311	T	0.6376	-0.0033	0.0049	0.500649	-0.000863988	0.00489999	0.860039	-0.000410402	0.00489999	0.933251	-0.000932064	0.00489999	0.849138	-0.000264469	0.00489999	0.956956	-5.87446e-05	0.00489999	0.990435	0.000213906	0.00489999	0.96518	0.000148028	0.00489999	0.9759
rs11973084	7	130943749	A	0.3744	0.0039	0.0058	0.50132	0.00448912	0.00579998	0.438937	0.00420047	0.00579998	0.468929	0.00397429	0.00579998	0.493201	0.00450936	0.00579998	0.436876	0.00445195	0.00579998	0.442737	0.00416136	0.00579998	0.473079	0.00446698	0.00579998	0.441198
rs1532044	7	129984574	C	0.4232	0.0032	0.0048	0.504985	0.00410106	0.00479999	0.392889	0.00427733	0.00479999	0.372869	0.00368797	0.00479999	0.442291	0.00432548	0.00479999	0.367512	0.00421841	0.00479999	0.37949	0.00427117	0.00479999	0.373558	0.00431883	0.00479999	0.368248
rs10266864	7	130407589	C	0.8696	0.0046	0.0069	0.504985	0.00413302	0.00689998	0.549179	0.00444445	0.00689998	0.519495	0.00485322	0.00689998	0.481827	0.00414285	0.00689998	0.54823	0.00430772	0.00689998	0.532424	0.00464118	0.00689998	0.501178	0.00429091	0.00689998	0.534025
rs10279448	7	130900432	A	0.4402	0.0033	0.005	0.509254	0.00477741	0.00499998	0.339332	0.00363055	0.00499998	0.46777	0.00398858	0.00499998	0.425034	0.00469571	0.00499998	0.347656	0.00491792	0.00499998	0.325319	0.0039547	0.00499998	0.428977	0.00485844	0.00499998	0.331204
rs157912	7	130568023	G	0.08174	-0.0058	0.0089	0.514604	0.000218933	0.00889997	0.980375	-0.00382951	0.00889997	0.66699	-0.00328427	0.00889997	0.712112	8.14564e-05	0.00889997	0.992698	0.00065662	0.00889997	0.941187	-0.00285863	0.00889997	0.748063	0.000531365	0.00889997	0.952391
rs6957613	7	130573542	C	0.771	0.0037	0.0057	0.516259	0.00457253	0.00569998	0.422437	0.00443081	0.00569998	0.43696	0.00615303	0.00569998	0.280373	0.00469201	0.00569998	0.410416	0.00560777	0.00569998	0.325203	0.00571059	0.00569998	0.316411	0.00553957	0.00569998	0.331122
rs6959008	7	130634476	G	0.4884	-0.0022	0.0034	0.517594	-0.00237781	0.00339999	0.484328	-0.00221062	0.00339999	0.515575	-0.00210314	0.00339999	0.536198	-0.00235885	0.00339999	0.487821	-0.00231109	0.00339999	0.496674	-0.00214904	0.00339999	0.52734	-0.00230971	0.00339999	0.496931
rs6467351	7	130809453	T	0.5638	-0.0033	0.0051	0.517594	-0.00386853	0.00509998	0.448129	-0.00337167	0.00509998	0.50854	-0.00343469	0.00509998	0.500648	-0.0038197	0.00509998	0.453879	-0.00386197	0.00509998	0.448899	-0.00343311	0.00509998	0.500844	-0.00383775	0.00509998	0.451749
rs16873935	7	130887624	G	0.8799	0.0055	0.0085	0.517594	0.00481478	0.00849997	0.57109	0.00531689	0.00849997	0.53163	0.00545433	0.00849997	0.521075	0.00484334	0.00849997	0.568808	0.00487698	0.00849997	0.566127	0.00534049	0.00849997	0.52981	0.00488385	0.00849997	0.56558
rs4731679	7	129978749	C	0.5255	0.0031	0.0048	0.518387	0.00296343	0.00479999	0.536982	0.00424846	0.00479999	0.376103	0.00340551	0.00479999	0.478025	0.0033402	0.00479999	0.486505	0.00312223	0.00479999	0.515391	0.004112	0.00479999	0.391628	0.00329561	0.00479999	0.492342
rs6467305	7	129984274	A	0.4231	0.0031	0.0048	0.518387	0.00400109	0.00479999	0.404527	0.00417736	0.00479999	0.384144	0.00358796	0.00479999	0.454766	0.00422551	0.00479999	0.378687	0.00411842	0.00479999	0.390888	0.00417118	0.00479999	0.384848	0.00421885	0.00479999	0.379439
rs157913	7	130568334	A	0.4111	-0.0031	0.0048	0.518387	-0.00255755	0.00479999	0.594155	-0.00242812	0.00479999	0.612955	-0.00300168	0.00479999	0.53174	-0.00241515	0.00479999	0.614853	-0.00257786	0.00479999	0.591229	-0.00255661	0.00479999	0.59429	-0.00250228	0.00479999	0.602151
rs157914	7	130568456	T	0.08285	-0.0056	0.0087	0.519784	0.000385002	0.00869997	0.964703	-0.00362958	0.00869997	0.676536	-0.00316643	0.00869997	0.715889	0.000251756	0.00869997	0.976914	0.000788588	0.00869997	0.927777	-0.0027084	0.00869997	0.755564	0.000669768	0.00869997	0.938635
rs7781989	7	130779678	A	0.90359	0.0061	0.0095	0.520805	0.00471062	0.00949996	0.619995	0.0057452	0.00949996	0.545338	0.00537469	0.00949996	0.571557	0.00477369	0.00949996	0.615319	0.0045423	0.00949996	0.632551	0.0054056	0.00949996	0.569347	0.0045957	0.00949996	0.628556
rs10265693	7	130720805	A	0.90055	0.0058	0.0091	0.523889	0.00387654	0.00909996	0.670111	0.0047065	0.00909996	0.605017	0.00347054	0.00909996	0.702922	0.00377523	0.00909996	0.678243	0.00302678	0.00909996	0.739425	0.00360296	0.00909996	0.692156	0.00308111	0.00909996	0.734923
rs6467350	7	130808100	T	0.5668	-0.0033	0.0052	0.525679	-0.00387112	0.00519998	0.456605	-0.00336387	0.00519998	0.517696	-0.00343342	0.00519998	0.509077	-0.00381953	0.00519998	0.462628	-0.00386365	0.00519998	0.457474	-0.00342673	0.00519998	0.509903	-0.00383813	0.00519998	0.460451
rs7808823	7	129989878	T	0.4929	0.0031	0.0049	0.52696	0.00377497	0.00489998	0.441059	0.005274	0.00489998	0.28178	0.00580595	0.00489998	0.236061	0.00437117	0.00489998	0.372351	0.00495197	0.00489998	0.312204	0.00630304	0.00489998	0.198325	0.00511054	0.00489998	0.296962
rs7797072	7	129979092	C	0.7302	-0.0034	0.0054	0.528937	-0.00521713	0.00539998	0.333975	-0.00621793	0.00539998	0.249538	-0.00606743	0.00539998	0.261182	-0.00587179	0.00539998	0.276872	-0.00623711	0.00539998	0.24808	-0.0070435	0.00539998	0.192112	-0.00644531	0.00539998	0.232643
rs10258793	7	130405722	C	0.8685	0.0044	0.007	0.52963	0.0041811	0.00699998	0.550306	0.00432086	0.00699998	0.537058	0.0047573	0.00699998	0.496748	0.00418376	0.00699998	0.550052	0.00437402	0.00699998	0.532061	0.00455919	0.00699998	0.514843	0.00435126	0.00699998	0.534198
rs7780763	7	130784767	C	0.8992	0.0054	0.0087	0.534804	0.00424734	0.00869997	0.625407	0.00519227	0.00869997	0.550631	0.00491537	0.00869997	0.572082	0.00432679	0.00869997	0.618953	0.00416219	0.00869997	0.632355	0.00495715	0.00869997	0.56882	0.00421359	0.00869997	0.628157
rs157921	7	130576263	G	0.2318	0.0037	0.006	0.537455	0.00459599	0.00599998	0.443676	0.00493363	0.00599998	0.41092	0.00517713	0.00599998	0.388215	0.00486999	0.00599998	0.416983	0.00517424	0.00599998	0.38848	0.00548225	0.00599998	0.360868	0.00524245	0.00599998	0.382257
rs12540130	7	129977909	G	0.92288	-0.0056	0.0091	0.538301	-0.00343918	0.00909997	0.70548	-0.00574857	0.00909997	0.527574	-0.00516372	0.00909997	0.570413	-0.00375659	0.00909997	0.679743	-0.00349931	0.00909997	0.700578	-0.00544303	0.00909997	0.549749	-0.00365459	0.00909997	0.687975
rs6467349	7	130808020	C	0.4344	0.0032	0.0052	0.538301	0.00376912	0.00519998	0.468554	0.00325885	0.00519998	0.530853	0.00332396	0.00519998	0.522676	0.0037162	0.00519998	0.474821	0.0037575	0.00519998	0.469927	0.00331739	0.00519998	0.523498	0.00373181	0.00519998	0.472968
rs7795942	7	130389858	T	0.425	-0.003	0.0049	0.540376	-0.00554185	0.00489998	0.258058	-0.00584167	0.00489998	0.23319	-0.00556283	0.00489998	0.25626	-0.00611309	0.00489998	0.212187	-0.00642489	0.00489998	0.189788	-0.00659731	0.00489998	0.178175	-0.00660743	0.00489998	0.17751
rs157917	7	130572600	T	0.1941	0.0037	0.0061	0.544145	0.00586678	0.00609998	0.336165	0.00545177	0.00609998	0.371463	0.00542358	0.00609998	0.373941	0.00614373	0.00609998	0.313852	0.00640496	0.00609998	0.293719	0.00600454	0.00609998	0.324941	0.00647969	0.00609998	0.288123
rs13242887	7	130751832	A	0.8079	-0.0036	0.006	0.548506	-0.0031852	0.00599998	0.59551	-0.00362078	0.00599998	0.546199	-0.00331647	0.00599998	0.580436	-0.00324371	0.00599998	0.58877	-0.00310378	0.00599998	0.604948	-0.00344341	0.00599998	0.566033	-0.00314397	0.00599998	0.600281
rs11770023	7	130769690	T	0.92861	0.0065	0.011	0.554581	0.00722794	0.0109999	0.511124	0.00724128	0.0109999	0.510345	0.00769339	0.0109999	0.4843	0.00736882	0.0109999	0.502924	0.00769463	0.0109999	0.48423	0.00775596	0.0109999	0.480754	0.00770851	0.0109999	0.483442
rs3800773	7	129957769	A	0.4163	0.0028	0.0048	0.559669	0.00303778	0.00479998	0.526816	0.00521192	0.00479998	0.277559	0.00463859	0.00479998	0.333856	0.00376329	0.00479998	0.433028	0.0038644	0.00479998	0.42077	0.00564958	0.00479998	0.239195	0.00413312	0.00479998	0.3892
rs12706926	7	129981980	C	0.5257	0.0028	0.0048	0.559669	0.00267289	0.00479998	0.577627	0.00394982	0.00479998	0.410575	0.00311606	0.00479998	0.516222	0.0030489	0.00479998	0.525304	0.00283544	0.00479998	0.554708	0.00381936	0.00479998	0.426205	0.00300797	0.00479998	0.530881
rs1532047	7	129984788	G	0.4231	0.0028	0.0048	0.559669	0.00370109	0.00479998	0.440669	0.00387736	0.00479998	0.419214	0.00328796	0.00479998	0.493348	0.00392551	0.00479998	0.413461	0.00381842	0.00479998	0.426318	0.00387118	0.00479998	0.419955	0.00391885	0.00479998	0.414254
rs6955764	7	129965117	C	0.92306	-0.0053	0.0091	0.560285	-0.00308172	0.00909997	0.734872	-0.00539128	0.00909997	0.553549	-0.00479955	0.00909997	0.597899	-0.00338839	0.00909997	0.70963	-0.00311898	0.00909997	0.73179	-0.00506294	0.00909997	0.577959	-0.00327161	0.00909997	0.719207
rs1059698	7	130629094	A	0.7593	0.0033	0.0057	0.562625	0.00394662	0.00569998	0.488691	0.00354318	0.00569998	0.534197	0.00327176	0.00569998	0.565971	0.00394171	0.00569998	0.489232	0.00385473	0.00569998	0.498868	0.00345806	0.00569998	0.544064	0.00386371	0.00569998	0.497869
rs1532045	7	129984630	A	0.3164	0.0029	0.0051	0.569609	0.00438014	0.00509998	0.390421	0.00546641	0.00509998	0.283788	0.00517429	0.00509998	0.310311	0.00499828	0.00509998	0.327058	0.00525821	0.00509998	0.302529	0.00612447	0.00509998	0.229797	0.00546542	0.00509998	0.283875
rs17133198	7	130817756	T	0.4409	0.0029	0.0051	0.569609	0.00349898	0.00509998	0.492665	0.00305792	0.00509998	0.548777	0.00312798	0.00509998	0.539657	0.00347334	0.00509998	0.49584	0.00353212	0.00509998	0.488576	0.00315168	0.00509998	0.53659	0.00351483	0.00509998	0.490707
rs4731675	7	129973093	C	0.5268	0.0027	0.0048	0.573775	0.00262153	0.00479998	0.58496	0.00376455	0.00479998	0.432873	0.00287234	0.00479998	0.549569	0.00296474	0.00479998	0.536802	0.00271128	0.00479998	0.572174	0.00357099	0.00479998	0.456902	0.00287609	0.00479998	0.549048
rs7794269	7	129973397	G	0.5788	-0.0027	0.0048	0.573775	-0.00353894	0.00479998	0.460952	-0.0037549	0.00479998	0.434054	-0.00316245	0.00479998	0.509995	-0.00376412	0.00479998	0.432927	-0.00365197	0.00479998	0.446759	-0.00373957	0.00479998	0.435933	-0.00375332	0.00479998	0.434247
rs2287371	7	130080812	T	0.5999	-0.0033	0.0059	0.575942	-0.00224626	0.00589997	0.703409	-0.00413572	0.00589997	0.48332	-0.00231189	0.00589997	0.695171	-0.00264007	0.00589997	0.654534	-0.00191477	0.00589997	0.74553	-0.00330403	0.00589997	0.575474	-0.00215822	0.00589997	0.714513
rs7804963	7	130406287	C	0.8707	0.0039	0.007	0.57743	0.00395359	0.00699998	0.572209	0.00370633	0.00699998	0.596475	0.00411315	0.00699998	0.556805	0.00388622	0.00699998	0.578774	0.00404625	0.00699998	0.563239	0.00388948	0.00699998	0.578456	0.00400011	0.00699998	0.567697
rs765965	7	130704375	A	0.8517	-0.0041	0.0074	0.579542	-0.00354999	0.00739997	0.631419	-0.00335989	0.00739997	0.649799	-0.00327492	0.00739997	0.658085	-0.00338717	0.00739997	0.647148	-0.00323303	0.00739997	0.662186	-0.00306773	0.00739997	0.678464	-0.00318916	0.00739997	0.66649
rs6467304	7	129983500	G	0.7303	-0.0031	0.0056	0.579872	-0.00491971	0.00559998	0.37966	-0.0059209	0.00559998	0.290371	-0.00596493	0.00559998	0.286799	-0.00557497	0.00559998	0.319476	-0.00603128	0.00559998	0.281472	-0.00686514	0.00559998	0.220228	-0.00622833	0.00559998	0.26605
rs1465370	7	130013638	G	0.6763	0.0028	0.0051	0.582992	0.00177398	0.00509998	0.72796	0.00306518	0.00509998	0.547828	0.00281905	0.00509998	0.580431	0.00198565	0.00509998	0.697022	0.00190779	0.00509998	0.708347	0.00300251	0.00509998	0.556043	0.00199962	0.00509998	0.694997
rs3778858	7	129963356	G	0.6297	0.0029	0.0053	0.584262	0.00103471	0.00529998	0.845214	0.00338959	0.00529998	0.522467	0.0023586	0.00529998	0.656305	0.00142186	0.00529998	0.788486	0.00100992	0.00529998	0.848876	0.00292502	0.00529998	0.581021	0.00121159	0.00529998	0.819177
rs207222	7	130575897	T	0.225	0.0032	0.0059	0.587562	0.00399618	0.00589998	0.498202	0.00449763	0.00589998	0.445873	0.00448377	0.00589998	0.447276	0.00430274	0.00589998	0.46583	0.00449662	0.00589998	0.445975	0.00491134	0.00589998	0.405164	0.00459125	0.00589998	0.436462
rs6973851	7	129986338	C	0.4229	0.0026	0.0048	0.588048	0.00350276	0.00479998	0.465547	0.00366607	0.00479998	0.445006	0.00307804	0.00479998	0.521353	0.00372343	0.00479998	0.437915	0.00361527	0.00479998	0.451339	0.00365705	0.00479998	0.446126	0.00371439	0.00479998	0.439029
rs157924	7	130580058	C	0.4909	-0.0027	0.005	0.589197	-0.00207551	0.00499998	0.678066	-0.00195363	0.00499998	0.695999	-0.00333881	0.00499998	0.504283	-0.00192006	0.00499998	0.700968	-0.00244883	0.00499998	0.624299	-0.00254897	0.00499998	0.610194	-0.00232241	0.00499998	0.642302
rs12112550	7	130119936	C	0.8404	0.0036	0.0067	0.591051	0.00207388	0.00669997	0.756914	0.00511373	0.00669997	0.445316	0.00369197	0.00669997	0.581605	0.00273924	0.00669997	0.682654	0.00230253	0.00669997	0.7311	0.00474587	0.00669997	0.478733	0.00261519	0.00669997	0.696294
rs205725	7	130623437	C	0.1	0.0045	0.0084	0.592156	0.00362887	0.00839996	0.665734	0.00453712	0.00839996	0.589104	0.00423327	0.00839996	0.614287	0.0037497	0.00839996	0.655312	0.00361083	0.00839996	0.667295	0.00436535	0.00839996	0.603282	0.00367506	0.00839996	0.661742
rs7791880	7	130787448	A	0.8999	0.0045	0.0084	0.592156	0.00338536	0.00839996	0.686933	0.00428315	0.00839996	0.610121	0.00401079	0.00839996	0.633022	0.00345718	0.00839996	0.680654	0.00329345	0.00839996	0.695	0.00404782	0.00839996	0.629888	0.00334178	0.00839996	0.690753
rs10227122	7	130693683	G	0.1689	-0.0039	0.0073	0.593171	-0.00346469	0.00729996	0.63506	-0.00385102	0.00729996	0.597819	-0.00401925	0.00729996	0.581918	-0.00350392	0.00729996	0.631233	-0.00357319	0.00729996	0.624501	-0.00393688	0.00729996	0.589679	-0.00357975	0.00729996	0.623866
rs1906489	7	129961743	G	0.3908	0.0026	0.0049	0.595688	0.00323599	0.00489998	0.508991	0.00504453	0.00489998	0.303245	0.00462137	0.00489998	0.345609	0.00392179	0.00489998	0.423497	0.00409917	0.00489998	0.402835	0.00558366	0.00489998	0.254483	0.00434295	0.00489998	0.375445
rs2288081	7	130357296	T	0.1533	-0.0035	0.0066	0.595902	-0.0040978	0.00659998	0.534678	-0.00556201	0.00659998	0.399379	-0.00596958	0.00659998	0.365738	-0.00466859	0.00659998	0.479339	-0.0051742	0.00659998	0.433056	-0.00647936	0.00659998	0.326235	-0.00533233	0.00659998	0.41913
rs729167	7	129951108	C	0.693	-0.0027	0.0051	0.59652	-0.00433414	0.00509998	0.395418	-0.00549615	0.00509998	0.281176	-0.00502095	0.00509998	0.324868	-0.00500492	0.00509998	0.326415	-0.00521517	0.00509998	0.306504	-0.00611818	0.00509998	0.230277	-0.00544901	0.00509998	0.285323
rs2402996	7	130017003	C	0.6721	0.0027	0.0051	0.59652	0.00256675	0.00509998	0.614763	0.00377852	0.00509998	0.458761	0.00381591	0.00509998	0.454327	0.0029212	0.00509998	0.566789	0.00310226	0.00509998	0.542996	0.00415197	0.00509998	0.415579	0.00321708	0.00509998	0.52817
rs6467327	7	130671815	G	0.6614	0.0027	0.0051	0.59652	0.00254653	0.00509998	0.617553	0.00275616	0.00509998	0.588904	0.00292934	0.00509998	0.565708	0.00258335	0.00509998	0.612476	0.00267194	0.00509998	0.60034	0.00287921	0.00509998	0.572377	0.00267514	0.00509998	0.599903
rs7794088	7	129973222	G	0.5018	-0.0025	0.0048	0.602483	-0.00270829	0.00479998	0.572598	-0.00356555	0.00479998	0.457588	-0.00283561	0.00479998	0.554685	-0.00301586	0.00479998	0.529803	-0.0028391	0.00479998	0.554198	-0.00347049	0.00479998	0.469666	-0.00298049	0.00479998	0.53464
rs10808243	7	129977735	G	0.4422	0.0025	0.0048	0.602483	0.00296469	0.00479998	0.536809	0.00359968	0.00479998	0.453293	0.00290714	0.00479998	0.544743	0.00325081	0.00479998	0.498245	0.00309756	0.00479998	0.518715	0.00353835	0.00479998	0.461025	0.00322769	0.00479998	0.501305
rs7786598	7	129983977	G	0.4495	0.0025	0.0048	0.602483	0.00298059	0.00479998	0.534626	0.00360166	0.00479998	0.453045	0.00291907	0.00479998	0.543093	0.00326534	0.00479998	0.496326	0.00311708	0.00479998	0.516084	0.003547	0.00479998	0.45993	0.00324605	0.00479998	0.498873
rs6955991	7	129986226	T	0.4229	0.0025	0.0048	0.602483	0.00340276	0.00479998	0.47838	0.00356607	0.00479998	0.457522	0.00297804	0.00479998	0.534976	0.00362343	0.00479998	0.450318	0.00351527	0.00479998	0.463954	0.00355705	0.00479998	0.45866	0.00361439	0.00479998	0.45145
rs205739	7	130662226	G	0.4687	0.0026	0.005	0.603064	0.00165728	0.00499998	0.740299	0.00210056	0.00499998	0.674402	0.00205829	0.00499998	0.680589	0.00161906	0.00499998	0.746079	0.00152	0.00499998	0.761126	0.00191252	0.00499998	0.702086	0.00151757	0.00499998	0.761497
rs17165297	7	130632529	T	0.92797	-0.0104	0.0207	0.615375	-0.00989003	0.0206996	0.632801	-0.0094276	0.0206996	0.648786	-0.00994635	0.0206996	0.630865	-0.00964944	0.0206996	0.641097	-0.00974103	0.0206996	0.637933	-0.00942517	0.0206996	0.648871	-0.00963627	0.0206996	0.641552
rs13223150	7	130369609	A	0.4585	-0.0024	0.0048	0.617075	-0.00415387	0.00479998	0.386823	-0.00498215	0.00479998	0.299292	-0.00475838	0.00479998	0.321523	-0.00474262	0.00479998	0.323128	-0.00503774	0.00479998	0.293933	-0.0056867	0.00479998	0.236123	-0.00522916	0.00479998	0.275972
rs207218	7	130560779	G	0.4762	-0.0024	0.0048	0.617075	-0.00111255	0.00479998	0.816707	-0.00195153	0.00479998	0.684323	-0.0014787	0.00479998	0.758034	-0.00113351	0.00479998	0.813317	-0.000840615	0.00479998	0.860978	-0.00151956	0.00479998	0.751566	-0.000885377	0.00479998	0.853657
rs547311	7	130598454	G	0.7839	-0.0031	0.0062	0.617075	-0.00223764	0.00619997	0.718166	-0.0033586	0.00619997	0.588017	-0.00335394	0.00619997	0.588535	-0.00242673	0.00619997	0.695494	-0.00246083	0.00619997	0.691434	-0.0034399	0.00619997	0.579014	-0.0025299	0.00619997	0.683237
rs12533596	7	130627014	G	0.7793	0.003	0.006	0.617075	0.00426367	0.00599997	0.477324	0.00360736	0.00599997	0.547687	0.00358553	0.00599997	0.550113	0.00429545	0.00599997	0.474046	0.00438225	0.00599997	0.46516	0.00379171	0.00599997	0.527416	0.00438371	0.00599997	0.46501
rs7781163	7	130562824	T	0.8537	-0.0037	0.0075	0.621777	-0.00467754	0.00749996	0.532841	-0.00513938	0.00749996	0.493183	-0.00473544	0.00749996	0.527782	-0.00500575	0.00749996	0.504493	-0.00504033	0.00749996	0.501553	-0.00536319	0.00749996	0.47455	-0.00516329	0.00749996	0.491174
rs3807139	7	130371325	G	0.1618	0.0032	0.0065	0.622502	0.00120875	0.00649997	0.852475	0.001632	0.00649997	0.801753	0.00111608	0.00649997	0.86367	0.000967343	0.00649997	0.881694	0.000481502	0.00649997	0.940949	0.000809784	0.00649997	0.900854	0.000448649	0.00649997	0.944971
rs1809627	7	129971188	G	0.6849	-0.0025	0.0051	0.623995	-0.00396266	0.00509998	0.437161	-0.00505657	0.00509998	0.321447	-0.00476857	0.00509998	0.349779	-0.00457991	0.00509998	0.369172	-0.0048402	0.00509998	0.342588	-0.00571393	0.00509998	0.26255	-0.00504703	0.00509998	0.322361
rs1588770	7	130693823	A	0.90271	-0.0043	0.0088	0.625099	-0.00285573	0.00879996	0.745547	-0.00326841	0.00879996	0.710331	-0.00256541	0.00879996	0.770649	-0.00271374	0.00879996	0.757793	-0.00222444	0.00879996	0.80044	-0.00250749	0.00879996	0.775688	-0.00223057	0.00879996	0.799901
rs1900517	7	130550071	A	0.8051	0.0032	0.0066	0.627784	0.00651403	0.00659997	0.323653	0.004362	0.00659997	0.508668	0.00557	0.00659997	0.398701	0.00646247	0.00659997	0.327498	0.00721331	0.00659997	0.274424	0.0054709	0.00659997	0.407145	0.0070994	0.00659997	0.282074
rs205742	7	130664738	C	0.4687	0.0024	0.005	0.631227	0.00145615	0.00499998	0.770874	0.00191535	0.00499998	0.701666	0.00186635	0.00499998	0.708947	0.00142271	0.00499998	0.775995	0.00132276	0.00499998	0.791353	0.00172805	0.00499998	0.729635	0.00132229	0.00499998	0.791426
rs2072575	7	130148507	G	0.4547	-0.0023	0.0048	0.63182	-0.00362946	0.00479998	0.449565	-0.00499502	0.00479998	0.298046	-0.00477219	0.00479998	0.320121	-0.00430676	0.00479998	0.369588	-0.00461797	0.00479998	0.336009	-0.00573684	0.00479998	0.232017	-0.00484172	0.00479998	0.313121
rs16873842	7	130570490	G	0.8115	-0.0029	0.0061	0.634495	-0.00549417	0.00609998	0.367755	-0.00486234	0.00609998	0.425389	-0.00486523	0.00609998	0.425113	-0.00578348	0.00609998	0.343071	-0.00609275	0.00609998	0.317884	-0.00550241	0.00609998	0.367037	-0.00616627	0.00609998	0.31208
rs6959116	7	130752498	G	0.2107	0.0027	0.0057	0.635725	0.00245179	0.00569998	0.667094	0.00272468	0.00569998	0.632639	0.00249417	0.00569998	0.661694	0.00249063	0.00569998	0.662144	0.00238623	0.00569998	0.67548	0.00259323	0.00569998	0.649142	0.00241435	0.00569998	0.671878
rs207204	7	130523468	G	0.4846	-0.0023	0.005	0.645516	-0.00173019	0.00499998	0.729312	-0.00214488	0.00499998	0.667939	-0.00156739	0.00499998	0.753917	-0.00175305	0.00499998	0.72588	-0.00145867	0.00499998	0.770489	-0.001745	0.00499998	0.727088	-0.00150435	0.00499998	0.763512
rs6467312	7	130348044	C	0.1531	-0.0021	0.0046	0.648015	-0.00270977	0.00459999	0.555806	-0.0040512	0.00459999	0.378482	-0.00331761	0.00459999	0.470774	-0.00324436	0.00459999	0.480625	-0.00320212	0.00459999	0.486358	-0.00424202	0.00459999	0.356434	-0.00341473	0.00459999	0.457885
rs3735029	7	130789543	T	0.8996	0.0041	0.0092	0.655849	0.00298684	0.00919995	0.74544	0.00388344	0.00919995	0.672941	0.00352236	0.00919995	0.701818	0.00305857	0.00919995	0.739546	0.0028536	0.00919995	0.756428	0.00359452	0.00919995	0.696011	0.00290705	0.00919995	0.752013
rs901800	7	129950879	G	0.6888	-0.0023	0.0052	0.658267	-0.00378107	0.00519998	0.467145	-0.00503592	0.00519998	0.332819	-0.00465487	0.00519998	0.370695	-0.00445218	0.00519998	0.391891	-0.00469653	0.00519998	0.366429	-0.00569532	0.00519998	0.273403	-0.00492623	0.00519998	0.343457
rs12706940	7	130128793	C	0.4678	-0.0022	0.005	0.659937	-0.00356654	0.00499998	0.475653	-0.0046452	0.00499998	0.352866	-0.00472498	0.00499998	0.344658	-0.00416097	0.00499998	0.405298	-0.00457511	0.00499998	0.360178	-0.00548887	0.00499998	0.272301	-0.00475384	0.00499998	0.34172
rs7796129	7	130905778	C	0.5974	-0.0022	0.005	0.659937	-0.00247936	0.00499998	0.619983	-0.00253999	0.00499998	0.611453	-0.0025572	0.00499998	0.609041	-0.00255081	0.00499998	0.609936	-0.00261156	0.00499998	0.601451	-0.002661	0.00499998	0.594586	-0.00263167	0.00499998	0.598654
rs2072573	7	130136902	G	0.4529	-0.0021	0.0048	0.661749	-0.00358083	0.00479998	0.455662	-0.00478002	0.00479998	0.319327	-0.00452407	0.00479998	0.345927	-0.00423446	0.00479998	0.377678	-0.00452852	0.00479998	0.345453	-0.00549693	0.00479998	0.252127	-0.00474523	0.00479998	0.322862
rs205763	7	130595047	A	0.214	0.0028	0.0064	0.661749	0.00180799	0.00639997	0.77756	0.00295916	0.00639997	0.643815	0.00292472	0.00639997	0.647679	0.00198219	0.00639997	0.756774	0.00198683	0.00639997	0.756223	0.00299009	0.00639997	0.640354	0.00205381	0.00639997	0.748279
rs7797371	7	129979363	A	0.7033	-0.0023	0.0053	0.664316	-0.00353239	0.00529998	0.505097	-0.00501277	0.00529998	0.344246	-0.00479195	0.00529998	0.365919	-0.00422743	0.00529998	0.425085	-0.00454192	0.00529998	0.391462	-0.00576159	0.00529998	0.276994	-0.00477213	0.00529998	0.367904
rs157896	7	130612372	C	0.90254	-0.0037	0.0086	0.667026	-0.00285295	0.00859996	0.740085	-0.00362813	0.00859996	0.673114	-0.0032083	0.00859996	0.709104	-0.00293663	0.00859996	0.732749	-0.0027273	0.00859996	0.751146	-0.00335073	0.00859996	0.696817	-0.00278593	0.00859996	0.745978
rs1125198	7	130929550	C	0.1004	-0.0043	0.01	0.667196	-0.00283165	0.00999993	0.777049	-0.00428463	0.00999993	0.668312	-0.00442289	0.00999993	0.658278	-0.00301092	0.00999993	0.763343	-0.00306765	0.00999993	0.75902	-0.00436329	0.00999993	0.662596	-0.00313008	0.00999993	0.754273
rs13225903	7	130114227	T	0.3755	0.0021	0.0049	0.668235	0.00041245	0.00489998	0.932918	-0.000668431	0.00489998	0.891493	-0.000259528	0.00489998	0.95776	-0.000242954	0.00489998	0.960455	-0.000480029	0.00489998	0.92196	-0.00132155	0.00489998	0.787387	-0.000704554	0.00489998	0.885669
rs157905	7	130620191	C	0.90189	-0.0036	0.0084	0.668235	-0.00282547	0.00839996	0.736595	-0.00353844	0.00839996	0.673576	-0.00312163	0.00839996	0.710172	-0.00290329	0.00839996	0.72962	-0.00269718	0.00839996	0.748139	-0.00326622	0.00839996	0.697397	-0.00275314	0.00839996	0.743096
rs17389898	7	130033556	T	0.93908	0.0049	0.0115	0.670044	0.00299008	0.0114999	0.794858	0.00300534	0.0114999	0.793834	0.00160627	0.0114999	0.888916	0.00263618	0.0114999	0.818687	0.00168995	0.0114999	0.883169	0.0015425	0.0114999	0.893299	0.00167106	0.0114999	0.884466
rs10280724	7	129960862	A	0.417	0.002	0.0048	0.676922	0.00222007	0.00479998	0.643711	0.00442078	0.00479998	0.357051	0.00387469	0.00479998	0.419534	0.00295057	0.00479998	0.53875	0.00306564	0.00479998	0.523033	0.0048778	0.00479998	0.309528	0.00333455	0.00479998	0.487243
rs765205	7	130140766	C	0.4549	-0.002	0.0048	0.676922	-0.00337263	0.00479998	0.482284	-0.00468804	0.00479998	0.328727	-0.00446878	0.00479998	0.351854	-0.00404234	0.00479998	0.3997	-0.0043543	0.00479998	0.364328	-0.00542976	0.00479998	0.257969	-0.004575	0.00479998	0.340524
rs11772664	7	130934696	A	0.3984	0.0024	0.0058	0.679026	0.00316169	0.00579996	0.585669	0.00265956	0.00579996	0.646559	0.00248723	0.00579996	0.668042	0.00314748	0.00579996	0.587355	0.00310953	0.00579996	0.59187	0.00263972	0.00579996	0.649018	0.00310876	0.00579996	0.591961
rs1421140	7	130123625	C	0.3772	0.002	0.0049	0.683154	0.000356929	0.00489998	0.941931	-0.000704134	0.00489998	0.885736	-0.000344478	0.00489998	0.943953	-0.000283915	0.00489998	0.953795	-0.000533963	0.00489998	0.913224	-0.00136614	0.00489998	0.780395	-0.000751219	0.00489998	0.878153
rs12665998	7	130408380	T	0.3951	-0.002	0.0049	0.683154	-0.0021537	0.00489998	0.660275	-0.00232444	0.00489998	0.635231	-0.00219138	0.00489998	0.654715	-0.00223604	0.00489998	0.648148	-0.00222404	0.00489998	0.649909	-0.00234946	0.00489998	0.631594	-0.00225747	0.00489998	0.645006
rs741486	7	130024010	A	0.6753	0.0021	0.0052	0.686326	0.00186191	0.00519998	0.720297	0.00321224	0.00519998	0.536745	0.00329069	0.00519998	0.526845	0.00224007	0.00519998	0.666625	0.00244499	0.00519998	0.638218	0.00362151	0.00519998	0.486149	0.00256601	0.00519998	0.621683
rs10954268	7	130013024	C	0.6354	0.002	0.005	0.689157	0.00325022	0.00499998	0.515662	0.00402146	0.00499998	0.421226	0.0041655	0.00499998	0.404787	0.00372653	0.00499998	0.456085	0.00410566	0.00499998	0.411568	0.00476617	0.00499998	0.34047	0.00424296	0.00499998	0.396106
rs1005171	7	130144402	C	0.454	-0.0019	0.0048	0.692228	-0.00327235	0.00479998	0.495402	-0.00459101	0.00479998	0.338837	-0.00437056	0.00479998	0.362539	-0.00394302	0.00479998	0.41138	-0.00425488	0.00479998	0.375381	-0.00533298	0.00479998	0.26655	-0.00447598	0.00479998	0.351078
rs10233089	7	130339506	T	0.1531	-0.0026	0.0066	0.693626	-0.00324224	0.00659997	0.623249	-0.00468488	0.00659997	0.477808	-0.00510016	0.00659997	0.439668	-0.00381463	0.00659997	0.56328	-0.00432746	0.00659997	0.512031	-0.00561433	0.00659997	0.394958	-0.0044853	0.00659997	0.496762
rs205770	7	130635455	C	0.1082	0.0033	0.0084	0.694425	0.00238034	0.00839996	0.776889	0.00327037	0.00839996	0.69703	0.00290154	0.00839996	0.729776	0.00248636	0.00839996	0.767233	0.00230692	0.00839996	0.783597	0.00303757	0.00839996	0.717638	0.00237048	0.00839996	0.777789
rs888397	7	129991322	C	0.8645	0.0027	0.0071	0.703736	0.00152014	0.00709997	0.830465	0.00173724	0.00709997	0.806702	-2.85825e-05	0.00709997	0.996788	0.00136655	0.00709997	0.847372	0.000394096	0.00709997	0.955735	0.000355628	0.00709997	0.960052	0.000456164	0.00709997	0.948772
rs933752	7	130326837	G	0.1531	-0.0025	0.0066	0.704845	-0.00312721	0.00659997	0.635627	-0.00456679	0.00659997	0.488974	-0.00498202	0.00659997	0.450336	-0.00369582	0.00659997	0.575496	-0.00420582	0.00659997	0.523963	-0.00549033	0.00659997	0.405481	-0.00436254	0.00659997	0.508616
rs4731680	7	129987060	C	0.8527	-0.0026	0.0069	0.706314	-0.0021345	0.00689997	0.757056	-0.00235276	0.00689997	0.733118	-0.00377754	0.00689997	0.584055	-0.00211543	0.00689997	0.759159	-0.00273915	0.00689997	0.691382	-0.00313442	0.00689997	0.649638	-0.00265374	0.00689997	0.700533
rs17165161	7	130515565	A	0.8118	-0.0024	0.0064	0.70766	-0.00706537	0.00639997	0.269606	-0.00410245	0.00639997	0.521516	-0.00626492	0.00639997	0.32763	-0.00701364	0.00639997	0.273128	-0.00829573	0.00639997	0.194902	-0.00596467	0.00639997	0.351344	-0.00811531	0.00639997	0.20479
rs17165389	7	130732552	T	0.90809	-0.0034	0.0091	0.708682	-0.00361209	0.00909995	0.691416	-0.00371996	0.00909995	0.682694	-0.00387351	0.00909995	0.670354	-0.0036857	0.00909995	0.68546	-0.0038066	0.00909995	0.67572	-0.00391695	0.00909995	0.666878	-0.00382003	0.00909995	0.674642
rs10251370	7	130675225	C	0.7188	0.0021	0.0057	0.712559	0.00291633	0.00569997	0.608904	0.0025678	0.00569997	0.652355	0.00323486	0.00569997	0.570359	0.00296048	0.00569997	0.603492	0.00334501	0.00569997	0.557306	0.00312359	0.00569997	0.583692	0.00331404	0.00569997	0.560961
rs4728203	7	130748468	C	0.2108	0.0021	0.0057	0.712559	0.00185183	0.00569998	0.745269	0.00212467	0.00569998	0.709333	0.00189413	0.00569998	0.739658	0.00189067	0.00569998	0.740118	0.00178625	0.00569998	0.753993	0.00199321	0.00569998	0.726573	0.00181438	0.00569998	0.750248
rs12706935	7	130118511	C	0.3769	0.0018	0.0049	0.71336	0.000156175	0.00489998	0.974574	-0.000901764	0.00489998	0.853987	-0.000548811	0.00489998	0.910821	-0.000483833	0.00489998	0.921343	-0.000736642	0.00489998	0.8805	-0.00156705	0.00489998	0.749114	-0.000953228	0.00489998	0.845755
rs17391475	7	130121361	T	0.377	0.0018	0.0049	0.71336	0.000140257	0.00489998	0.977165	-0.000907645	0.00489998	0.853045	-0.000552851	0.00489998	0.910168	-0.000499598	0.00489998	0.918789	-0.000752501	0.00489998	0.877947	-0.00157373	0.00489998	0.74808	-0.000969016	0.00489998	0.843233
rs13245645	7	130121675	C	0.3997	0.0018	0.0049	0.71336	0.000489172	0.00489998	0.920478	-0.000198085	0.00489998	0.967754	-8.51669e-06	0.00489998	0.998613	2.7782e-05	0.00489998	0.995476	-0.000192775	0.00489998	0.968618	-0.000733335	0.00489998	0.881032	-0.000344124	0.00489998	0.944011
rs10954273	7	130334218	C	0.1543	-0.0024	0.0066	0.71613	-0.00302521	0.00659997	0.646689	-0.0044602	0.00659997	0.499173	-0.00488996	0.00659997	0.45875	-0.003592	0.00659997	0.586273	-0.00410776	0.00659997	0.533685	-0.00539039	0.00659997	0.414083	-0.00426306	0.00659997	0.51833
rs2129557	7	130905076	T	0.0787	-0.0033	0.0091	0.716876	-0.00220698	0.00909996	0.808372	-0.0035467	0.00909996	0.696722	-0.00335111	0.00909996	0.712683	-0.00242126	0.00909996	0.790182	-0.00236387	0.00909996	0.795043	-0.00350861	0.00909996	0.69982	-0.00245416	0.00909996	0.7874
rs17164837	7	130000319	C	0.8596	-0.0025	0.0069	0.717114	-0.0035363	0.00689997	0.608295	-0.00336056	0.00689997	0.62623	-0.00516256	0.00689997	0.454339	-0.00367587	0.00689997	0.594215	-0.0046491	0.00689997	0.500448	-0.00473082	0.00689997	0.492947	-0.0045815	0.00689997	0.506697
rs157915	7	130568695	C	0.3464	-0.0018	0.005	0.718847	-0.00296285	0.00499998	0.553467	-0.00128702	0.00499998	0.796866	-0.0029245	0.00499998	0.558614	-0.00265643	0.00499998	0.595219	-0.00334452	0.00499998	0.503555	-0.00211094	0.00499998	0.672887	-0.00313962	0.00499998	0.530052
rs4731681	7	129987100	A	0.8525	-0.0025	0.007	0.720985	-0.00201974	0.00699997	0.772937	-0.00225974	0.00699997	0.74683	-0.00372183	0.00699997	0.594939	-0.00200471	0.00699997	0.774581	-0.00264679	0.00699997	0.705345	-0.00306625	0.00699997	0.661359	-0.00256065	0.00699997	0.714507
rs12672246	7	130118292	A	0.2604	0.002	0.0056	0.720985	0.00165276	0.00559997	0.767889	-0.0010127	0.00559997	0.856493	-0.000219646	0.00559997	0.968713	0.000752835	0.00559997	0.893058	0.000662151	0.00559997	0.905876	-0.00151284	0.00559997	0.787044	0.000324486	0.00559997	0.953793
rs10246191	7	130029811	G	0.6659	0.0018	0.0051	0.724133	0.00155726	0.00509998	0.760102	0.00291235	0.00509998	0.567964	0.0029586	0.00509998	0.561834	0.00193603	0.00509998	0.70423	0.00212597	0.00509998	0.676782	0.00330217	0.00509998	0.517317	0.00224911	0.00509998	0.659211
rs2290027	7	130515801	T	0.8122	-0.0022	0.0063	0.726934	-0.00696528	0.00629997	0.268897	-0.00392635	0.00629997	0.533131	-0.00598609	0.00629997	0.342022	-0.00690851	0.00629997	0.272818	-0.00814679	0.00629997	0.19596	-0.00573419	0.00629997	0.362721	-0.0079699	0.00629997	0.205846
rs3857855	7	130342033	C	0.1531	-0.0023	0.0066	0.727476	-0.00294224	0.00659997	0.655745	-0.00438488	0.00659997	0.506448	-0.00480016	0.00659997	0.467042	-0.00351463	0.00659997	0.594365	-0.00402746	0.00659997	0.541714	-0.00531433	0.00659997	0.420701	-0.0041853	0.00659997	0.52599
rs11974458	7	130513816	A	0.8096	-0.0022	0.0064	0.731034	-0.00684463	0.00639997	0.284854	-0.00389488	0.00639997	0.542804	-0.00608217	0.00639997	0.341937	-0.00679314	0.00639997	0.288493	-0.00808555	0.00639997	0.206455	-0.00576966	0.00639997	0.367315	-0.00790393	0.00639997	0.216832
rs12112721	7	130835547	G	0.93288	-0.0032	0.0094	0.733536	-0.00126562	0.00939996	0.892896	-0.00256699	0.00939996	0.784788	-0.0028451	0.00939996	0.76214	-0.00130988	0.00939996	0.889174	-0.00133604	0.00939996	0.886976	-0.00252936	0.00939996	0.787867	-0.00134993	0.00939996	0.885808
rs7793804	7	129973050	G	0.685	-0.0017	0.005	0.733857	-0.0031526	0.00499998	0.528353	-0.00425196	0.00499998	0.395105	-0.00387491	0.00499998	0.438348	-0.00376966	0.00499998	0.450887	-0.00398778	0.00499998	0.425127	-0.00485394	0.00499998	0.331652	-0.00419981	0.00499998	0.400928
rs207203	7	130523400	C	0.4826	-0.0017	0.005	0.733857	-0.00113012	0.00499997	0.821182	-0.00154486	0.00499997	0.757341	-0.000967484	0.00499997	0.846569	-0.00115298	0.00499997	0.817628	-0.000858648	0.00499997	0.863649	-0.00114505	0.00499997	0.818861	-0.000904327	0.00499997	0.856472
rs12706936	7	130118545	T	0.2604	0.0019	0.0056	0.734395	0.0015523	0.00559997	0.781628	-0.0011091	0.00559997	0.843002	-0.000325567	0.00559997	0.953639	0.000653559	0.00559997	0.907092	0.000558991	0.00559997	0.920487	-0.00161383	0.00559997	0.773205	0.000222271	0.00559997	0.968339
rs7801167	7	130764475	G	0.7867	-0.002	0.0059	0.734622	-0.00180995	0.00589997	0.759016	-0.0020391	0.00589997	0.729635	-0.00179966	0.00589997	0.760344	-0.00184602	0.00589997	0.754367	-0.00173987	0.00589997	0.768074	-0.00190694	0.00589997	0.746535	-0.00176713	0.00589997	0.764547
rs12533930	7	129958944	C	0.9247	-0.0031	0.0092	0.73615	-0.000601554	0.00919996	0.947866	-0.0033025	0.00919996	0.719618	-0.00255292	0.00919996	0.781402	-0.000978182	0.00919996	0.915325	-0.000651235	0.00919996	0.943567	-0.00291482	0.00919996	0.751373	-0.000838192	0.00919996	0.927407
rs17164973	7	130079834	C	0.6103	0.0019	0.0057	0.738883	0.00267102	0.00569996	0.639353	0.000855382	0.00569996	0.880711	0.00258427	0.00569996	0.650272	0.00224723	0.00569996	0.693394	0.00289555	0.00569996	0.611458	0.00156168	0.00569996	0.7841	0.0026501	0.00569996	0.641979
rs12706945	7	130151083	A	0.4527	-0.0016	0.0048	0.738883	-0.00302671	0.00479998	0.528324	-0.00425952	0.00479998	0.374861	-0.00399911	0.00479998	0.404759	-0.0036807	0.00479998	0.44319	-0.00396937	0.00479998	0.408262	-0.00496706	0.00479998	0.300758	-0.0041869	0.00479998	0.383059
rs6974649	7	130813097	C	0.4364	0.0017	0.0051	0.738883	0.00226097	0.00509997	0.657528	0.00175595	0.00509997	0.730616	0.00181648	0.00509997	0.721711	0.00220816	0.00509997	0.665033	0.00224685	0.00509997	0.65953	0.00181077	0.00509997	0.722548	0.00222153	0.00509997	0.663129
rs205722	7	130620481	A	0.09664	0.0028	0.0085	0.741844	0.00205378	0.00849996	0.809072	0.00285228	0.00849996	0.7372	0.00247007	0.00849996	0.771359	0.0021637	0.00849996	0.799067	0.00199113	0.00849996	0.81479	0.00263802	0.00849996	0.75629	0.00205534	0.00849996	0.80893
rs11982418	7	130515429	G	0.8124	-0.0021	0.0064	0.742817	-0.00687149	0.00639997	0.282968	-0.0038149	0.00639997	0.551121	-0.00599684	0.00639997	0.348753	-0.00681036	0.00639997	0.287272	-0.00810378	0.00639997	0.205433	-0.00569295	0.00639997	0.373719	-0.0079183	0.00639997	0.215998
rs7798603	7	130653527	C	0.7809	0.0018	0.0057	0.752162	0.00273973	0.00569997	0.63076	0.00227495	0.00569997	0.689808	0.00249875	0.00569997	0.661112	0.00277066	0.00569997	0.626908	0.00295045	0.00569997	0.60472	0.00256486	0.00569997	0.652727	0.00293996	0.00569997	0.606005
rs205773	7	130641203	A	0.3872	0.0016	0.0051	0.75373	0.00208406	0.00509997	0.682803	0.0019135	0.00509997	0.707514	0.00143769	0.00509997	0.778018	0.00212155	0.00509997	0.677415	0.00194958	0.00509997	0.702259	0.00172758	0.00509997	0.734803	0.00198563	0.00509997	0.697023
rs6467364	7	130887551	T	0.5738	0.0015	0.0048	0.754661	0.00131512	0.00479998	0.784097	0.00126187	0.00479998	0.792635	0.00138081	0.00479998	0.773599	0.00126372	0.00479998	0.792337	0.00128217	0.00479998	0.789377	0.00125638	0.00479998	0.793517	0.00125993	0.00479998	0.792946
rs2178804	7	130542828	G	0.94913	0.0034	0.011	0.757252	-0.00164663	0.0109999	0.881006	-0.0031257	0.0109999	0.776291	-0.00361563	0.0109999	0.742386	-0.00305755	0.0109999	0.781043	-0.00429672	0.0109999	0.696083	-0.00554486	0.0109999	0.614204	-0.00468891	0.0109999	0.669913
rs4728200	7	130536491	C	0.6464	-0.0011	0.0036	0.759943	0.000247647	0.00359999	0.945156	0.00150131	0.00359999	0.676656	0.000108777	0.00359999	0.975895	0.000893326	0.00359999	0.804021	0.000646026	0.00359999	0.857583	0.00150491	0.00359999	0.675925	0.000927363	0.00359999	0.796714
rs17165346	7	130674154	T	0.7108	0.0017	0.0056	0.761454	0.00250365	0.00559997	0.654815	0.00207801	0.00559997	0.710581	0.00245597	0.00559997	0.660975	0.00252128	0.00559997	0.652543	0.00275757	0.00559997	0.622418	0.00242966	0.00559997	0.664382	0.00273485	0.00559997	0.625288
rs1544705	7	130002317	T	0.1722	-0.0019	0.0063	0.762967	-0.00155109	0.00629997	0.805523	-0.00105106	0.00629997	0.8675	9.70294e-05	0.00629997	0.987712	-0.00132898	0.00629997	0.832927	-0.000664278	0.00629997	0.916026	-8.02381e-05	0.00629997	0.989838	-0.000661276	0.00629997	0.916404
rs205781	7	130651215	G	0.4148	0.0015	0.005	0.764177	0.000563938	0.00499997	0.910199	0.00102527	0.00499997	0.837529	0.000992698	0.00499997	0.842622	0.000532619	0.00499997	0.915166	0.000441862	0.00499997	0.92958	0.000851138	0.00499997	0.864831	0.000441068	0.00499997	0.929707
rs2117496	7	130868175	T	0.90622	0.0024	0.0081	0.767004	0.00447263	0.00809996	0.580826	0.00313176	0.00809996	0.699024	0.00319895	0.00809996	0.692892	0.00444195	0.00809996	0.583423	0.00459201	0.00809996	0.570771	0.00341044	0.00809996	0.673723	0.00456134	0.00809996	0.573346
rs11972393	7	130509546	T	0.8117	-0.0019	0.0065	0.770051	-0.0065429	0.00649996	0.314124	-0.00357908	0.00649996	0.581887	-0.00586376	0.00649996	0.366992	-0.00648667	0.00649996	0.318301	-0.00782199	0.00649996	0.228825	-0.00550765	0.00649996	0.396808	-0.00763317	0.00649996	0.240259
rs11982376	7	130536392	T	0.8889	0.0023	0.008	0.77373	-0.00475174	0.00799996	0.552531	0.00117617	0.00799996	0.883114	-0.0023952	0.00799996	0.764633	-0.00421965	0.00799996	0.597875	-0.00607786	0.00799996	0.447412	-0.00135032	0.00799996	0.865962	-0.00563908	0.00799996	0.480879
rs2171492	7	129950740	G	0.611	-0.0014	0.0049	0.775097	-0.00198403	0.00489998	0.685546	-0.00387685	0.00489998	0.428828	-0.00332248	0.00489998	0.497734	-0.00268647	0.00489998	0.583512	-0.00280752	0.00489998	0.566667	-0.00434711	0.00489998	0.374988	-0.0030648	0.00489998	0.531661
rs12530686	7	129974110	C	0.92294	-0.0026	0.0091	0.775097	-0.000440515	0.00909995	0.961391	-0.00272608	0.00909995	0.764505	-0.00213954	0.00909995	0.814119	-0.000750719	0.00909995	0.934251	-0.000489227	0.00909995	0.957125	-0.0024122	0.00909995	0.790949	-0.000642237	0.00909995	0.943735
rs2293748	7	130629493	T	0.4675	0.0014	0.0049	0.775097	0.00134119	0.00489998	0.784305	0.0014425	0.00489998	0.76846	0.00150779	0.00489998	0.7583	0.00136187	0.00489998	0.781062	0.00139851	0.00489998	0.775329	0.00149583	0.00489998	0.760158	0.00140195	0.00489998	0.774791
rs10270974	7	130898325	A	0.93604	-0.0027	0.0097	0.780743	-0.00492587	0.00969995	0.611577	-0.00369555	0.00969995	0.703213	-0.0036972	0.00969995	0.703087	-0.00495859	0.00969995	0.609213	-0.00511884	0.00969995	0.597695	-0.00402039	0.00969995	0.678526	-0.00511149	0.00969995	0.598221
rs10954301	7	130762771	C	0.2127	0.0016	0.0058	0.782654	0.0013999	0.00579997	0.809273	0.00161216	0.00579997	0.781043	0.00139396	0.00579997	0.810068	0.0014288	0.00579997	0.805415	0.00132839	0.00579997	0.818843	0.00148409	0.00579997	0.798045	0.00135215	0.00579997	0.81566
rs12533406	7	129958612	G	0.92236	-0.0025	0.0091	0.783527	-3.63734e-05	0.00909995	0.996811	-0.00269967	0.00909995	0.766719	-0.00195718	0.00909995	0.829708	-0.000407753	0.00909995	0.96426	-8.37987e-05	0.00909995	0.992653	-0.00231537	0.00909995	0.799158	-0.000268346	0.00909995	0.976475
rs892706	7	130810098	T	0.6073	-0.0015	0.0055	0.785063	-0.00191815	0.00549997	0.727273	-0.00149498	0.00549997	0.785763	-0.0015864	0.00549997	0.773011	-0.00186415	0.00549997	0.734656	-0.00190743	0.00549997	0.728736	-0.00154866	0.00549997	0.778268	-0.00188108	0.00549997	0.732339
rs17165157	7	130515505	T	0.8124	-0.0017	0.0064	0.790528	-0.00646894	0.00639997	0.312123	-0.00341806	0.00639997	0.59329	-0.00558515	0.00639997	0.382835	-0.00640911	0.00639997	0.316619	-0.0076961	0.00639997	0.229161	-0.00528816	0.00639997	0.408646	-0.00751193	0.00639997	0.240497
rs4731683	7	129989493	A	0.8633	0.0019	0.0072	0.791866	0.000601756	0.00719996	0.933392	0.000759181	0.00719996	0.916025	-0.00109082	0.00719996	0.879578	0.00040725	0.00719996	0.954894	-0.000631901	0.00719996	0.930064	-0.000731288	0.00719996	0.919099	-0.000577361	0.00719996	0.936087
rs10263705	7	130027633	A	0.6557	0.0013	0.005	0.794864	0.000494344	0.00499998	0.921242	0.00220968	0.00499998	0.658534	0.00202409	0.00499998	0.68561	0.000880219	0.00499998	0.860259	0.000929407	0.00499998	0.852537	0.00239329	0.00499998	0.63218	0.0010729	0.00499998	0.830093
rs6955723	7	130002467	C	0.8293	0.0016	0.0064	0.802587	0.00127841	0.00639997	0.841674	0.000748521	0.00639997	0.906894	-0.000464988	0.00639997	0.942081	0.00105208	0.00639997	0.869426	0.000356646	0.00639997	0.95556	-0.000262708	0.00639997	0.967257	0.000355852	0.00639997	0.955659
rs12234702	7	130709113	C	0.90938	-0.0022	0.0089	0.80476	-0.00089773	0.00889995	0.919654	-0.0011024	0.00889995	0.901422	-0.000599345	0.00889995	0.946309	-0.000717262	0.00889995	0.935767	-0.000311468	0.00889995	0.972082	-0.00044098	0.00889995	0.960482	-0.000292234	0.00889995	0.973806
rs1036646	7	130759798	T	0.2125	0.0014	0.0057	0.805981	0.00119577	0.00569997	0.833835	0.00139871	0.00569997	0.806155	0.00118127	0.00569997	0.835821	0.00122097	0.00569997	0.830387	0.00111886	0.00569997	0.844382	0.00126673	0.00569997	0.824132	0.0011414	0.00569997	0.841288
rs17738934	7	130641610	T	0.7192	-0.0013	0.0054	0.809756	-0.00216099	0.00539997	0.68902	-0.00158788	0.00539997	0.768717	-0.00119655	0.00539997	0.824638	-0.00214321	0.00539997	0.691447	-0.002008	0.00539997	0.710002	-0.00144474	0.00539997	0.789049	-0.00201801	0.00539997	0.708621
rs205769	7	130634912	T	0.1075	0.002	0.0084	0.811807	0.000997249	0.00839995	0.905497	0.00199257	0.00839995	0.812492	0.00159829	0.00839995	0.849095	0.00112063	0.00839995	0.89387	0.000932431	0.00839995	0.911613	0.00175159	0.00839995	0.83482	0.00100382	0.00839995	0.904877
rs17687785	7	130641742	G	0.7547	0.0014	0.006	0.815503	7.6971e-05	0.00599996	0.989765	0.000956158	0.00599996	0.873385	0.00115577	0.00599996	0.847249	0.000103837	0.00599996	0.986192	0.000124441	0.00599996	0.983453	0.000932563	0.00599996	0.876484	0.000132283	0.00599996	0.98241
rs17688449	7	130668586	C	0.7301	0.0016	0.0069	0.816628	0.000940505	0.00689994	0.891579	0.000962943	0.00689994	0.889009	0.000591374	0.00689994	0.931699	0.000823681	0.00689994	0.904978	0.000551462	0.00689994	0.936299	0.000530892	0.00689994	0.93867	0.000540204	0.00689994	0.937597
rs2895224	7	130886083	T	0.575	0.0011	0.0048	0.818739	0.000923498	0.00479998	0.847432	0.000865315	0.00479998	0.856937	0.000985153	0.00479998	0.837384	0.000872131	0.00479998	0.855822	0.00089155	0.00479998	0.852648	0.000861485	0.00479998	0.857563	0.0008692	0.00479998	0.856301
rs10954290	7	130577791	G	0.6435	0.0011	0.0051	0.829232	0.00294567	0.00509997	0.563544	0.00166199	0.00509997	0.744514	0.0022869	0.00509997	0.653855	0.00289028	0.00509997	0.570901	0.00327322	0.00509997	0.520996	0.00222291	0.00509997	0.662934	0.00320384	0.00509997	0.529868
rs13241924	7	130315289	A	0.4561	-0.001	0.0048	0.834969	-0.00232975	0.00479998	0.627417	-0.0036288	0.00479998	0.449646	-0.00340056	0.00479998	0.478664	-0.00298628	0.00479998	0.533847	-0.00328489	0.00479998	0.49375	-0.00434582	0.00479998	0.365262	-0.00350216	0.00479998	0.465622
rs992859	7	130120122	C	0.4541	-0.001	0.0049	0.83829	-0.0023549	0.00489997	0.630805	-0.00359391	0.00489997	0.463281	-0.00352188	0.00489997	0.472293	-0.00299735	0.00489997	0.540731	-0.00336344	0.00489997	0.492449	-0.00439409	0.00489997	0.369848	-0.0035668	0.00489997	0.466661
rs2048672	7	130653851	C	0.7083	-0.0011	0.0054	0.838585	-0.000186576	0.00539997	0.972437	-0.000402705	0.00539997	0.940553	-0.000354821	0.00539997	0.94761	-8.27216e-05	0.00539997	0.987778	4.89504e-05	0.00539997	0.992767	-0.00014691	0.00539997	0.978296	7.27581e-05	0.00539997	0.98925
rs326226	7	130867682	G	0.7226	-0.0011	0.0054	0.838585	-0.00262485	0.00539997	0.626906	-0.00197127	0.00539997	0.715073	-0.00209324	0.00539997	0.698283	-0.00270653	0.00539997	0.616221	-0.00290135	0.00539997	0.591067	-0.00232848	0.00539997	0.666321	-0.00290866	0.00539997	0.590132
rs10259022	7	130033318	C	0.6817	0.001	0.0053	0.850344	0.000953395	0.00529997	0.857241	0.00216031	0.00529997	0.683561	0.00234341	0.00529997	0.658377	0.0013226	0.00529997	0.802936	0.00158422	0.00529997	0.765009	0.00264853	0.00529997	0.617268	0.00169468	0.00529997	0.749156
rs2312789	7	130327546	C	0.4571	-0.0009	0.0048	0.851269	-0.00223739	0.00479998	0.641126	-0.00353158	0.00479998	0.461883	-0.00331063	0.00479998	0.490372	-0.00289383	0.00479998	0.546585	-0.00319629	0.00479998	0.505477	-0.00425391	0.00479998	0.375491	-0.00341304	0.00479998	0.477051
rs4425699	7	130518565	A	0.8108	-0.0012	0.0064	0.851269	-0.00607502	0.00639996	0.342505	-0.0030534	0.00639996	0.633294	-0.00523425	0.00639996	0.413439	-0.00604428	0.00639996	0.344953	-0.00735864	0.00639996	0.250228	-0.00497585	0.00639996	0.436875	-0.00718233	0.00639996	0.261758
rs6467359	7	130879325	T	0.5738	0.0009	0.0048	0.851269	0.000831297	0.00479998	0.862504	0.000709048	0.00479998	0.882564	0.000821869	0.00479998	0.864048	0.000780112	0.00479998	0.870893	0.000803306	0.00479998	0.86709	0.000715198	0.00479998	0.881553	0.000780554	0.00479998	0.870821
rs6946506	7	129988375	A	0.1365	0.0013	0.0073	0.858658	0.00262816	0.00729996	0.71883	0.00247036	0.00729996	0.735056	0.00438348	0.00729996	0.548187	0.00282816	0.00729996	0.698444	0.00390129	0.00729996	0.593047	0.00400862	0.00729996	0.582916	0.00384463	0.00729996	0.598427
rs205723	7	130621451	G	0.5947	-0.0009	0.0051	0.859924	-0.000904879	0.00509997	0.859172	-0.000820075	0.00509997	0.872251	-0.000853223	0.00509997	0.867134	-0.000879238	0.00509997	0.863123	-0.000882517	0.00509997	0.862617	-0.000814133	0.00509997	0.873169	-0.000872163	0.00509997	0.864213
rs10240502	7	130903368	C	0.4431	-0.0009	0.0052	0.862591	0.000660496	0.00519997	0.898925	-0.000569136	0.00519997	0.912846	-0.000149645	0.00519997	0.977042	0.00056848	0.00519997	0.912946	0.00081963	0.00519997	0.874755	-0.00020769	0.00519997	0.96814	0.000752532	0.00519997	0.884933
rs4731688	7	129997061	A	0.8293	0.0011	0.0064	0.863536	0.000764554	0.00639997	0.904909	0.000238155	0.00639997	0.970316	-0.000987348	0.00639997	0.877394	0.000536712	0.00639997	0.933166	-0.000165927	0.00639997	0.979316	-0.000783703	0.00639997	0.902539	-0.000166405	0.00639997	0.979257
rs2129905	7	130305479	A	0.4569	-0.0008	0.0048	0.867632	-0.00212942	0.00479998	0.65731	-0.00342534	0.00479998	0.475465	-0.00319695	0.00479998	0.505389	-0.00278491	0.00479998	0.561785	-0.00308292	0.00479998	0.520692	-0.00414114	0.00479998	0.38828	-0.00329986	0.00479998	0.491784
rs6467328	7	130673153	T	0.7027	0.0009	0.0056	0.872318	0.0015309	0.00559997	0.784564	0.00124443	0.00559997	0.824142	0.00165589	0.00559997	0.767462	0.00155967	0.00559997	0.780618	0.00180582	0.00559997	0.747097	0.00160543	0.00559997	0.774353	0.00178619	0.00559997	0.749754
rs2239604	7	130021331	C	0.6719	0.0008	0.005	0.872881	0.000704348	0.00499998	0.887972	0.00198452	0.00499998	0.691436	0.00198591	0.00499998	0.691232	0.00108728	0.00499998	0.827851	0.00126785	0.00499998	0.799827	0.00237067	0.00499998	0.635403	0.00139377	0.00499998	0.780432
rs12539755	7	129963481	T	0.894	0.0012	0.0079	0.879267	0.00395237	0.00789996	0.616862	0.00104267	0.00789996	0.894997	0.00180874	0.00789996	0.818903	0.00355805	0.00789996	0.65243	0.00390046	0.00789996	0.621496	0.00145502	0.00789996	0.853872	0.00370471	0.00789996	0.639103
rs1541959	7	130821973	G	0.8756	-0.0011	0.0074	0.881831	-0.00178692	0.00739996	0.809186	-0.00190811	0.00739996	0.79652	-0.00160796	0.00739996	0.82798	-0.00195387	0.00739996	0.791751	-0.00193964	0.00739996	0.793233	-0.00198936	0.00739996	0.788057	-0.00200617	0.00739996	0.78631
rs12670178	7	130304343	C	0.4573	-0.0007	0.0048	0.884053	-0.00203048	0.00479998	0.672282	-0.00332321	0.00479998	0.488724	-0.00310346	0.00479998	0.517919	-0.00268517	0.00479998	0.57588	-0.00298688	0.00479998	0.533764	-0.00404354	0.00479998	0.399559	-0.00320305	0.00479998	0.504577
rs9641881	7	130336026	T	0.4567	-0.0007	0.0048	0.884053	-0.00204499	0.00479998	0.670077	-0.00334061	0.00479998	0.486451	-0.00311946	0.00479998	0.515763	-0.00270331	0.00479998	0.573303	-0.00300708	0.00479998	0.531002	-0.00406576	0.00479998	0.396975	-0.00322439	0.00479998	0.501742
rs6953516	7	130816477	C	0.6075	-0.0008	0.0055	0.884352	-0.00121062	0.00549996	0.825783	-0.000808902	0.00549996	0.883074	-0.000879906	0.00549996	0.872894	-0.00116193	0.00549996	0.832684	-0.0011978	0.00549996	0.827599	-0.00085476	0.00549996	0.876497	-0.00117443	0.00549996	0.830911
rs157897	7	130614253	C	0.90254	-0.0012	0.0083	0.885044	-0.000329932	0.00829995	0.968292	-0.00111992	0.00829995	0.892667	-0.000733962	0.00829995	0.929535	-0.000413929	0.00829995	0.960225	-0.000219022	0.00829995	0.978948	-0.00086034	0.00829995	0.917442	-0.000275976	0.00829995	0.973475
rs205720	7	130617193	A	0.8989	-0.0012	0.0084	0.886403	-0.000366789	0.00839995	0.965171	-0.00112122	0.00839995	0.893815	-0.000714813	0.00839995	0.932184	-0.000446571	0.00839995	0.957602	-0.000242479	0.00839995	0.976971	-0.000849688	0.00839995	0.919428	-0.000298948	0.00839995	0.97161
rs7785403	7	130396888	A	0.6529	0.0005	0.0036	0.889538	-0.000671658	0.00359999	0.851996	-0.000100543	0.00359999	0.977719	2.13286e-05	0.00359999	0.995273	-0.000712841	0.00359999	0.843036	-0.00075172	0.00359999	0.834595	-0.000222151	0.00359999	0.950795	-0.000762828	0.00359999	0.832187
rs1047456	7	130148817	G	0.7252	0.0007	0.0054	0.896859	0.00145601	0.00539997	0.787443	0.00212615	0.00539997	0.693778	0.0015676	0.00539997	0.771588	0.00180785	0.00539997	0.737785	0.00176768	0.00539997	0.743404	0.0022521	0.00539997	0.676636	0.00190915	0.00539997	0.723678
rs9690297	7	130819754	C	0.8579	-0.0009	0.007	0.897697	-0.00118445	0.00699996	0.865633	-0.00123386	0.00699996	0.860084	-0.00105493	0.00699996	0.880208	-0.00125335	0.00699996	0.857898	-0.00122191	0.00699996	0.861426	-0.0012342	0.00699996	0.860046	-0.00125256	0.00699996	0.857986
rs1488009	7	129958098	G	0.1038	-0.001	0.0079	0.899271	-0.0039311	0.00789996	0.618759	-0.00076003	0.00789996	0.923356	-0.00165706	0.00789996	0.833858	-0.0034885	0.00789996	0.65879	-0.00387991	0.00789996	0.623334	-0.00122474	0.00789996	0.876797	-0.00365931	0.00789996	0.643217
rs4510791	7	130751957	G	0.2107	0.0007	0.0057	0.90226	0.000452206	0.00569997	0.936766	0.00072051	0.00569997	0.899411	0.000490617	0.00569997	0.931408	0.000489693	0.00569997	0.931537	0.000384948	0.00569997	0.946156	0.000588081	0.00569997	0.917826	0.000412587	0.00569997	0.942296
rs1574704	7	129959257	T	0.1024	0.0009	0.008	0.910427	-0.00207063	0.00799996	0.795766	0.00112415	0.00799996	0.88825	0.000211165	0.00799996	0.978942	-0.00162802	0.00799996	0.838741	-0.00202941	0.00799996	0.799745	0.000644646	0.00799996	0.935775	-0.00180755	0.00799996	0.821244
rs157916	7	130569393	G	0.4885	-0.0005	0.0048	0.917037	0.00101247	0.00479997	0.83294	0.000428839	0.00479997	0.92881	7.20614e-05	0.00479997	0.988022	0.00111374	0.00479997	0.816515	0.00109449	0.00479997	0.819631	0.000515104	0.00479997	0.91454	0.00113617	0.00479997	0.812887
rs205740	7	130662724	G	0.3852	-0.0005	0.0052	0.923398	-0.0014541	0.00519997	0.779756	-0.000700978	0.00519997	0.892767	-0.000819043	0.00519997	0.874844	-0.00139743	0.00519997	0.788131	-0.00148637	0.00519997	0.774998	-0.000837791	0.00519997	0.872003	-0.00145327	0.00519997	0.779879
rs11981709	7	130509390	G	0.8116	-0.0006	0.0065	0.926454	-0.00525294	0.00649996	0.419005	-0.00228829	0.00649996	0.724803	-0.0045753	0.00649996	0.481497	-0.00519833	0.00649996	0.423857	-0.00653618	0.00649996	0.314622	-0.00422127	0.00649996	0.516061	-0.00634767	0.00649996	0.328782
rs17164989	7	130116946	C	0.884	-0.0007	0.0077	0.927565	0.00259637	0.00769996	0.735971	-0.000127637	0.00769996	0.986775	0.000980854	0.00769996	0.898636	0.00236237	0.00769996	0.758993	0.00297711	0.00769996	0.699023	0.000729257	0.00769996	0.924546	0.00280947	0.00769996	0.71521
rs7782452	7	130779890	C	0.8382	0.0006	0.007	0.931694	0.00116997	0.00699996	0.867261	0.00100275	0.00699996	0.886092	0.00143272	0.00699996	0.837826	0.00122464	0.00699996	0.861119	0.00148805	0.00699996	0.831654	0.00139392	0.00699996	0.842159	0.00147631	0.00699996	0.832963
rs12534255	7	129954274	G	0.91768	-0.0006	0.0092	0.948001	0.00185702	0.00919995	0.840033	-0.000714224	0.00919995	0.93812	-4.94875e-05	0.00919995	0.995708	0.00151323	0.00919995	0.869351	0.00181398	0.00919995	0.843692	-0.00034917	0.00919995	0.969725	0.00164304	0.00919995	0.858258
rs4731685	7	129994154	T	0.8343	0.0004	0.0064	0.950165	8.47696e-05	0.00639997	0.989432	-0.000504866	0.00639997	0.937123	-0.00169241	0.00639997	0.79144	-0.00015908	0.00639997	0.98017	-0.00085053	0.00639997	0.894276	-0.00151775	0.00639997	0.81254	-0.000858615	0.00639997	0.893277
rs12154966	7	130391504	T	0.4255	-0.0003	0.0048	0.950165	-0.00284207	0.00479998	0.553783	-0.00313864	0.00479998	0.513185	-0.00275742	0.00479998	0.565653	-0.00341234	0.00479998	0.477142	-0.00367604	0.00479998	0.443768	-0.00383135	0.00479998	0.424753	-0.00386422	0.00479998	0.420791
rs207210	7	130535477	T	0.5892	-0.0003	0.0049	0.95118	0.000744992	0.00489997	0.879155	-0.00143465	0.00489997	0.769684	-0.00131386	0.00489997	0.788595	0.00025866	0.00489997	0.957901	0.000145941	0.00489997	0.976239	-0.00173065	0.00489997	0.723941	-2.85691e-05	0.00489997	0.995348
rs11765940	7	129978082	A	0.8464	0.0004	0.0068	0.953093	0.00149104	0.00679996	0.826438	0.00265004	0.00679996	0.696748	0.0036474	0.00679996	0.591692	0.00205889	0.00679996	0.762058	0.00286933	0.00679996	0.673053	0.00398542	0.00679996	0.557812	0.00298818	0.00679996	0.660342
rs9656395	7	130575884	A	0.90651	0.0005	0.0086	0.953637	-0.00383466	0.00859995	0.655675	-0.000830833	0.00859995	0.923037	-0.00141698	0.00859995	0.869129	-0.00370801	0.00859995	0.666347	-0.00419883	0.00859995	0.625381	-0.00161839	0.00859995	0.850731	-0.00408832	0.00859995	0.634509
rs1979566	7	130903105	A	0.8898	0.0004	0.0076	0.958025	0.0029572	0.00759996	0.697197	0.00108658	0.00759996	0.886313	0.00140855	0.00759996	0.852965	0.00285162	0.00759996	0.7075	0.0031151	0.00759996	0.681891	0.00150473	0.00759996	0.843052	0.00304121	0.00759996	0.689038
rs17164838	7	130000679	G	0.8609	-0.0003	0.007	0.965815	-0.00133947	0.00699996	0.848248	-0.00116968	0.00699996	0.867293	-0.00303459	0.00699996	0.664641	-0.00148151	0.00699996	0.832384	-0.0024854	0.00699996	0.722545	-0.00258097	0.00699996	0.712342	-0.00241492	0.00699996	0.730101
rs1558917	7	130028723	C	0.6562	-0.0002	0.0052	0.96932	-0.00100275	0.00519997	0.847086	0.00069509	0.00519997	0.893662	0.000565202	0.00519997	0.913446	-0.00062181	0.00519997	0.904816	-0.000548912	0.00519997	0.915931	0.00090766	0.00519997	0.861432	-0.000410293	0.00519997	0.93711
rs326227	7	130867954	A	0.7228	-0.0002	0.0054	0.970455	-0.00173466	0.00539997	0.748033	-0.00107495	0.00539997	0.842211	-0.00119616	0.00539997	0.824694	-0.00181627	0.00539997	0.736609	-0.00201132	0.00539997	0.709544	-0.0014329	0.00539997	0.790738	-0.00201857	0.00539997	0.708544
rs11764240	7	129983735	C	0.8931	-0.0003	0.0082	0.970816	0.000748271	0.00819995	0.927291	0.00274903	0.00819995	0.737437	0.00414467	0.00819995	0.613242	0.00157169	0.00819995	0.848	0.00268891	0.00819995	0.742974	0.00458529	0.00819995	0.576035	0.00286851	0.00819995	0.726474
rs11971522	7	130764515	G	0.2128	0.0002	0.0059	0.972958	9.2339e-06	0.00589997	0.998751	0.000204916	0.00589997	0.972294	-4.78346e-06	0.00589997	0.999353	3.46887e-05	0.00589997	0.995309	-6.2829e-05	0.00589997	0.991503	7.96332e-05	0.00589997	0.989231	-4.076e-05	0.00589997	0.994488
rs17165207	7	130565697	G	0.91838	0.0002	0.0063	0.974675	-0.00582239	0.00629998	0.355387	-0.00179079	0.00629998	0.776217	-0.00108005	0.00629998	0.863881	-0.00569083	0.00629998	0.366362	-0.00568464	0.00629998	0.366884	-0.00200832	0.00629998	0.749892	-0.00563439	0.00629998	0.371134
rs6963481	7	130517137	C	0.84	0.0002	0.0067	0.976186	-0.00354511	0.00669996	0.59672	-0.00214142	0.00669996	0.749259	-0.00235059	0.00669996	0.725711	-0.00380885	0.00669996	0.569704	-0.00427593	0.00669996	0.523342	-0.00302962	0.00669996	0.651136	-0.00431979	0.00669996	0.51909
rs12706941	7	130148903	A	0.4312	0.0001	0.0034	0.976536	-0.000539863	0.00339999	0.873839	-0.00215528	0.00339999	0.526141	-0.000946497	0.00339999	0.780719	-0.00116591	0.00339999	0.731662	-0.00094892	0.00339999	0.780172	-0.0021575	0.00339999	0.525715	-0.00121885	0.00339999	0.719979
rs969827	7	130640611	C	0.5458	-0.0001	0.0035	0.977206	-0.000225702	0.00349999	0.948583	-0.00018273	0.00349999	0.958362	3.11355e-05	0.00349999	0.992902	-0.000235851	0.00349999	0.946274	-0.000149371	0.00349999	0.965959	-8.02381e-05	0.00349999	0.98171	-0.000164124	0.00349999	0.962599
rs6968337	7	130635875	C	0.4874	0.0001	0.0048	0.983379	-2.92811e-05	0.00479997	0.995133	9.76155e-05	0.00479997	0.983775	0.000290166	0.00479997	0.951796	-1.38207e-05	0.00479997	0.997703	7.49552e-05	0.00479997	0.987541	0.000213346	0.00479997	0.964548	6.98473e-05	0.00479997	0.98839
rs6948655	7	130522773	T	0.8364	0.0001	0.0065	0.987725	-0.00388447	0.00649997	0.550098	-0.00249915	0.00649997	0.700617	-0.0026667	0.00649997	0.681612	-0.00419891	0.00649997	0.518286	-0.0046867	0.00649997	0.470888	-0.003446	0.00649997	0.596003	-0.00474764	0.00649997	0.46514
rs9690314	7	130819783	G	0.8576	-0.0001	0.0072	0.988919	-0.000245979	0.00719996	0.972746	-0.000364281	0.00719996	0.959648	-0.000178577	0.00719996	0.980212	-0.000310441	0.00719996	0.965608	-0.000264767	0.00719996	0.970666	-0.000337885	0.00719996	0.96257	-0.000295479	0.00719996	0.967265
rs10251389	7	130735438	C	0.8963	-0.0001	0.0076	0.989502	-0.000760966	0.00759996	0.920243	-0.000516595	0.00759996	0.945807	-0.000567016	0.00759996	0.940527	-0.000808566	0.00759996	0.915272	-0.000897796	0.00759996	0.905963	-0.000682616	0.00759996	0.928432	-0.000905096	0.00759996	0.905202
rs17164992	7	130117211	G	0.8825	-0.0001	0.0077	0.989638	0.00317805	0.00769996	0.6798	0.000469181	0.00769996	0.951413	0.00159025	0.00769996	0.836379	0.00294534	0.00769996	0.70208	0.00356539	0.00769996	0.643335	0.00133265	0.00769996	0.862594	0.00339759	0.00769996	0.659033
