# Supplementary material for: Inferred expression regulator activities suggest genes mediating cardiometabolic genetic signals
Source: PLoS Comput Biol. 2021 Nov 18;17(11):e1009563. doi: 10.1371/journal.pcbi.1009563 (PMC8639061; doi:10.1371/journal.pcbi.1009563)
Supplement: S21 Table — (XLSX) [file pcbi.1009563.s031.xlsx]

## Sheet: ST21
S21 Table: COJO conditional analyses of the 7q32.2 Triglycerides GWAS signal
					GWAS summary statistics			Conditioned on rs972283			Conditioned on rs287621			Conditioned on rs738134			Conditioned on rs972283+rs287621			Conditioned on rs972283+rs738134			Conditioned on rs287621+rs738134			Conditioned on rs972283+rs287621+rs738134
SNP	Chr	Position	refA	freq	Beta	SE	P	Beta	SE	P	Beta	SE	P	Beta	SE	P	Beta	SE	P	Beta	SE	P	Beta	SE	P	Beta	SE	P
rs287621	7	130435181	T	0.2847	0.0222	0.0037	1.97318e-09	0.0116724	0.00370036	0.00160836	NA	NA	NA	0.0149129	0.00370036	5.57512e-05	NA	NA	NA	0.00941071	0.00370036	0.0109847	NA	NA	NA	NA	NA	NA
rs972283	7	130466854	A	0.4849	-0.0174	0.0034	3.09371e-07	NA	NA	NA	-0.0060586	0.00340025	0.0747801	-0.0119492	0.00340025	0.00044104	NA	NA	NA	NA	NA	NA	-0.00550275	0.00340025	0.10559	NA	NA	NA
rs738134	7	130467575	C	0.6634	-0.0225	0.0057	7.90149e-05	-0.010652	0.00570061	0.061682	-0.005436	0.00570061	0.340295	NA	NA	NA	-0.00354311	0.00570061	0.534249	NA	NA	NA	NA	NA	NA	NA	NA	NA
rs6961342	7	130433944	C	0.7142	-0.0221	0.0037	2.32969e-09	-0.0115604	0.00370036	0.0017833	NA	NA	NA	-0.0148148	0.00370036	6.23845e-05	NA	NA	NA	-0.00930196	0.00370036	0.0119439	NA	NA	NA	NA	NA	NA
rs1364422	7	130445981	C	0.7139	-0.0221	0.0037	2.32969e-09	-0.011346	0.00370036	0.00216805	NA	NA	NA	-0.0146245	0.00370036	7.7445e-05	NA	NA	NA	-0.00901774	0.00370036	0.0148102	NA	NA	NA	NA	NA	NA
rs7810507	7	130437476	G	0.7139	-0.0215	0.0038	1.53241e-08	-0.0103957	0.00380035	0.00622958	NA	NA	NA	-0.0136163	0.00380035	0.00033979	NA	NA	NA	-0.00789819	0.00380035	0.0376835	NA	NA	NA	NA	NA	NA
rs1596972	7	130453382	A	0.5736	-0.0192	0.0034	1.63216e-08	-0.00526776	0.0034003	0.121332	-0.0051894	0.0034003	0.12697	-0.0127043	0.0034003	0.000186802	-0.00151637	0.0034003	0.655632	-0.00405945	0.0034003	0.232536	-0.00457925	0.0034003	0.17807	-0.00133245	0.0034003	0.69516
rs9641894	7	130465054	T	0.5729	-0.0191	0.0034	1.93575e-08	-0.00497201	0.0034003	0.143679	-0.00521878	0.0034003	0.124833	-0.0125416	0.0034003	0.000225695	-0.00141617	0.0034003	0.677055	-0.00376289	0.0034003	0.268451	-0.00457479	0.0034003	0.178493	-0.00121747	0.0034003	0.720306
rs13241538	7	130439862	G	0.5104	0.0185	0.0033	2.06984e-08	NA	NA	NA	0.00707306	0.00330027	0.0320992	0.0135295	0.00330027	4.1402e-05	NA	NA	NA	NA	NA	NA	0.00668074	0.00330027	0.0429394	NA	NA	NA
rs7783857	7	130439058	C	0.7146	-0.0213	0.0038	2.07939e-08	-0.0101875	0.00380034	0.00734707	NA	NA	NA	-0.0134208	0.00380034	0.000413243	NA	NA	NA	-0.00769409	0.00380034	0.0429108	NA	NA	NA	NA	NA	NA
rs4731702	7	130433384	C	0.5085	0.0183	0.0033	2.93191e-08	NA	NA	NA	0.00686765	0.00330027	0.0374398	0.0133486	0.00330027	5.239e-05	NA	NA	NA	NA	NA	NA	0.00648204	0.00330027	0.0495193	NA	NA	NA
rs1562398	7	130457931	C	0.5748	-0.0198	0.0036	3.79791e-08	-0.0055758	0.00360034	0.121456	-0.00584195	0.00360034	0.104672	-0.0125356	0.00360034	0.000498104	-0.00200922	0.00360034	0.5768	-0.00398352	0.00360034	0.268541	-0.00497897	0.00360034	0.16669	-0.00166494	0.00360034	0.643766
rs13230111	7	130437124	A	0.5101	0.0179	0.0033	5.82008e-08	NA	NA	NA	0.00647305	0.00330026	0.0498351	0.0129295	0.00330026	8.93868e-05	NA	NA	NA	NA	NA	NA	0.00608073	0.00330026	0.0654019	NA	NA	NA
rs3996352	7	130444934	A	0.5103	0.0179	0.0033	5.82008e-08	NA	NA	NA	0.00649758	0.00330026	0.0489749	0.012931	0.00330026	8.92236e-05	NA	NA	NA	NA	NA	NA	0.00610314	0.00330026	0.0644158	NA	NA	NA
rs13241165	7	130432538	A	0.5085	0.0177	0.0033	8.1563e-08	0.00219929	0.00330025	0.505154	0.00608099	0.00330025	0.0653897	0.0128448	0.00330025	9.93935e-05	0.00104593	0.00330025	0.751301	0.00219963	0.00330025	0.50509	0.00574604	0.00330025	0.0816677	NA	NA	NA
rs1447059	7	130465654	A	0.5985	-0.0185	0.0035	1.25215e-07	-0.00476386	0.00350028	0.173515	-0.00465542	0.00350028	0.183514	-0.0111699	0.00350028	0.00141708	-0.00104154	0.00350028	0.76604	-0.00304768	0.00350028	0.38392	-0.00375934	0.00350028	0.282818	-0.00066145	0.00350028	0.850116
rs11979110	7	130436459	C	0.5103	0.0174	0.0033	1.34411e-07	NA	NA	NA	0.00597195	0.00330024	0.070366	0.012428	0.00330024	0.000166035	NA	NA	NA	NA	NA	NA	0.00557924	0.00330024	0.0909218	NA	NA	NA
rs11765979	7	130445877	A	0.5108	0.0247	0.0047	1.47768e-07	NA	NA	NA	0.0130179	0.00470069	0.00561657	0.0146193	0.00470069	0.0018707	NA	NA	NA	NA	NA	NA	0.0110087	0.00470069	0.0191844	NA	NA	NA
rs6467314	7	130442141	C	0.6755	-0.0194	0.0037	1.57778e-07	-0.00777898	0.0037003	0.0355305	-0.000115232	0.0037003	0.975157	-0.0109436	0.0037003	0.00310163	0.00113252	0.0037003	0.759556	-0.00504857	0.0037003	0.172451	0.000568735	0.0037003	0.877846	0.00151596	0.0037003	0.682036
rs13234407	7	130438214	G	0.5106	0.0173	0.0033	1.5848e-07	NA	NA	NA	0.00588071	0.00330024	0.0747646	0.0123299	0.00330024	0.000186927	NA	NA	NA	NA	NA	NA	0.0054877	0.00330024	0.0963484	NA	NA	NA
rs6971365	7	130432481	T	0.7024	-0.0193	0.0037	1.82615e-07	-0.00837076	0.00370028	0.0236853	NA	NA	NA	-0.0117097	0.00370028	0.0015533	NA	NA	NA	-0.00600852	0.00370028	0.104418	NA	NA	NA	NA	NA	NA
rs1447060	7	130466091	A	0.598	-0.0182	0.0035	1.99289e-07	-0.00446876	0.00350027	0.201712	-0.00435829	0.00350027	0.213084	-0.0108679	0.00350027	0.00190354	-0.000746195	0.00350027	0.831185	-0.00275058	0.00350027	0.431973	-0.00346127	0.00350027	0.322732	-0.000365362	0.00350027	0.916867
rs13234269	7	130429186	T	0.5086	0.0235	0.0047	5.73303e-07	0.00705071	0.00470063	0.133627	0.0115996	0.00470063	0.0135991	0.0136495	0.00470063	0.00368699	0.00615376	0.00470063	0.190488	0.00438748	0.00470063	0.350623	0.00968752	0.00470063	0.0393126	NA	NA	NA
rs13233731	7	130437689	G	0.5103	0.017	0.0034	5.73303e-07	NA	NA	NA	0.00529315	0.00340024	0.119542	0.0117238	0.00340024	0.000564865	NA	NA	NA	NA	NA	NA	0.00483205	0.00340024	0.15529	NA	NA	NA
rs11976955	7	130433594	C	0.6773	-0.0183	0.0037	7.5775e-07	-0.00689123	0.00370026	0.062552	0.00128335	0.00370026	0.728721	-0.0100738	0.00370026	0.00647975	0.00235278	0.00370026	0.524879	-0.00425367	0.00370026	0.250326	0.00186172	0.00370026	0.614872	0.00267613	0.00370026	0.46954
rs10954284	7	130463758	T	0.5141	0.0233	0.0048	1.20894e-06	NA	NA	NA	0.0118507	0.00480063	0.013565	0.0125315	0.00480063	0.00904418	NA	NA	NA	NA	NA	NA	0.00959565	0.00480063	0.0456266	NA	NA	NA
rs7783327	7	130502233	G	0.8354	0.016	0.0063	0.0110953	0.0148875	0.00630019	0.0181264	0.0129713	0.00630019	0.0395057	0.0137984	0.00630019	0.028513	0.0131345	0.00630019	0.0370894	0.0138369	0.00630019	0.0280728	0.0125829	0.00630019	0.0458003	0.0128629	0.00630019	0.0411843
rs17789506	7	130445574	G	0.5106	0.0117	0.0047	0.0127973	NA	NA	NA	1.8038e-05	0.00470014	0.996938	0.0016216	0.00470014	0.730086	NA	NA	NA	NA	NA	NA	-0.00199047	0.00470014	0.671936	NA	NA	NA
rs7811523	7	130489915	G	0.8359	0.0164	0.0066	0.0129607	0.0152647	0.00660021	0.0207358	0.0133418	0.00660021	0.0432362	0.013992	0.00660021	0.0340116	0.0135005	0.00660021	0.0408086	0.0141011	0.00660021	0.0326413	0.0128901	0.00660021	0.0508213	0.0131866	0.00660021	0.0457268
rs7806539	7	130489160	C	0.8359	0.0149	0.0063	0.0180262	0.013774	0.00630016	0.0287945	0.0118478	0.00630016	0.0600323	0.0127113	0.00630016	0.0436317	0.0120098	0.00630016	0.056616	0.0127331	0.00630016	0.0432724	0.011466	0.00630016	0.0687656	0.0117427	0.00630016	0.0623393
rs1122619	7	130491313	A	0.8357	0.0146	0.0062	0.0185307	0.0134849	0.00620015	0.0296349	0.0115697	0.00620015	0.0620353	0.0124781	0.00620015	0.0441624	0.011732	0.00620015	0.0584629	0.01248	0.00620015	0.0441306	0.0112071	0.00620015	0.0706751	0.0114778	0.00620015	0.0641383
rs11763341	7	130492122	T	0.8347	0.0145	0.0062	0.0193505	0.0133507	0.00620015	0.0312957	0.0114662	0.00620015	0.0644077	0.0123591	0.00620015	0.0462223	0.0116121	0.00620015	0.0610862	0.0123411	0.00620015	0.0465414	0.0110979	0.00620015	0.0734637	0.0113551	0.00620015	0.0670381
rs7806692	7	130489227	C	0.8358	0.0144	0.0064	0.0244489	0.0133021	0.00640015	0.0376723	0.0113543	0.00640015	0.0760509	0.0121491	0.00640015	0.0576635	0.0115289	0.00640015	0.0716478	0.0122209	0.00640015	0.056201	0.0109518	0.00640015	0.0870466	0.0112471	0.00640015	0.0788627
rs7811176	7	130489971	A	0.8354	0.014	0.0063	0.0262683	0.0128658	0.00630014	0.0411371	0.0109631	0.00630014	0.0818359	0.0118145	0.00630014	0.0607543	0.0111173	0.00630014	0.0776299	0.0118282	0.00630014	0.0604566	0.0105807	0.00630014	0.0930659	0.0108503	0.00630014	0.0850274
rs7790688	7	130020569	A	0.548	-0.0098	0.0047	0.0370596	-0.00943311	0.00470009	0.0447489	-0.0112811	0.00470009	0.0163863	-0.011169	0.00470009	0.017485	-0.0107422	0.00470009	0.022281	-0.0102744	0.00470009	0.0288149	-0.0115651	0.00470009	0.0138697	-0.0109668	0.00470009	0.019632
rs205739	7	130662226	G	0.4687	0.01	0.0049	0.0412691	0.0105715	0.00490009	0.0309732	0.0104842	0.00490009	0.0323883	0.0103777	0.00490009	0.0341877	0.0106565	0.00490009	0.0296485	0.0106842	0.00490009	0.029228	0.0105545	0.00490009	0.0312444	0.0106932	0.00490009	0.0290911
rs205742	7	130664738	C	0.4687	0.0099	0.0049	0.0433411	0.0104722	0.00490009	0.0325858	0.0103698	0.00490009	0.0343232	0.010272	0.00490009	0.0360558	0.0105459	0.00490009	0.0313823	0.0105815	0.00490009	0.0308148	0.0104399	0.00490009	0.0331259	0.0105822	0.00490009	0.0308037
rs3857860	7	130413884	T	0.3533	0.0094	0.0049	0.0550644	0.0088747	0.00490007	0.0701197	0.00900872	0.00490007	0.0659906	0.00891828	0.00490007	0.0687543	0.0088375	0.00490007	0.0713027	0.00869489	0.00490007	0.0759903	0.00889508	0.00490007	0.0694785	0.00877156	0.00490007	0.0734398
rs741487	7	130024117	C	0.5484	-0.0089	0.0047	0.0582759	-0.00842146	0.00470007	0.0731692	-0.0102837	0.00470007	0.0286706	-0.0102161	0.00470007	0.0297349	-0.00971182	0.00470007	0.0387988	-0.00925259	0.00470007	0.048998	-0.0105609	0.00470007	0.0246416	-0.00993382	0.00470007	0.0345539
rs3909552	7	130413311	T	0.3568	0.0091	0.0049	0.0632908	0.00844896	0.00490007	0.0846619	0.00877116	0.00490007	0.0734525	0.0086817	0.00490007	0.076436	0.00852165	0.00490007	0.0820193	0.00832743	0.00490007	0.0892339	0.00867132	0.00490007	0.0767881	0.00846984	0.00490007	0.0838959
rs205743	7	130664881	C	0.4641	0.0063	0.0034	0.0638908	0.00686849	0.00340002	0.0433699	0.00681776	0.00340002	0.0449407	0.00648705	0.00340002	0.0563987	0.00698052	0.00340002	0.0400648	0.00687357	0.00340002	0.0432152	0.00682326	0.00340002	0.0447681	0.00697417	0.00340002	0.0402463
rs7789785	7	130019916	C	0.5475	-0.0086	0.0047	0.0672818	-0.00818164	0.00470006	0.0817269	-0.0100364	0.00470006	0.0327309	-0.00993808	0.00470006	0.0344762	-0.00948224	0.00470006	0.0436462	-0.00901456	0.00470006	0.0551152	-0.0103151	0.00470006	0.0281865	-0.00970417	0.00470006	0.0389524
rs11972262	7	130047408	T	0.8392	-0.0081	0.0045	0.0718606	-0.00815521	0.00450003	0.0699465	-0.00998816	0.00450003	0.0264475	-0.00902169	0.00450003	0.0449836	-0.00956472	0.00450003	0.0335465	-0.00866795	0.00450003	0.0540796	-0.0100853	0.00450003	0.0250159	-0.00965627	0.00450003	0.031887
rs2239606	7	130025895	A	0.5482	-0.0084	0.0047	0.0738997	-0.00792604	0.00470006	0.0917244	-0.00978882	0.00470006	0.0372783	-0.0097193	0.00470006	0.0386483	-0.00921804	0.00470006	0.0498485	-0.00875819	0.00470006	0.062403	-0.0100666	0.00470006	0.0322098	-0.00944031	0.00470006	0.0445847
rs6964569	7	130009204	G	0.789	0.0105	0.0059	0.0751315	0.010121	0.00590007	0.0862702	0.0105299	0.00590007	0.0743098	0.0111539	0.00590007	0.0586951	0.0103317	0.00590007	0.079925	0.0105591	0.00590007	0.0735099	0.0107371	0.00590007	0.0687866	0.0104835	0.00590007	0.0755945
rs5011386	7	130017309	T	0.5357	-0.0083	0.0047	0.077403	-0.00767984	0.00470006	0.102261	-0.00932653	0.00470006	0.0472173	-0.00915225	0.00470006	0.0515029	-0.00876866	0.00470006	0.0620904	-0.00827316	0.00470006	0.0783694	-0.00949229	0.00470006	0.0434235	-0.00891472	0.00470006	0.0578639
rs205740	7	130662724	G	0.3852	0.009	0.0052	0.0834929	0.00957844	0.00520007	0.0654774	0.00919483	0.00520007	0.077025	0.0092316	0.00520007	0.0758509	0.00943979	0.00520007	0.0694746	0.00960702	0.00520007	0.0646777	0.00924876	0.00520007	0.0753078	0.00946097	0.00520007	0.0688514
rs10265693	7	130720805	A	0.90055	-0.0153	0.009	0.0891309	-0.0141339	0.00900012	0.11632	-0.0142399	0.00900012	0.113606	-0.013646	0.00900012	0.129469	-0.0139056	0.00900012	0.122336	-0.0134032	0.00900012	0.136428	-0.0138198	0.00900012	0.124658	-0.0136434	0.00900012	0.129543
rs157930	7	130582285	C	0.6981	0.0095	0.0056	0.0898047	0.00811833	0.00560007	0.147147	0.00678961	0.00560007	0.225353	0.00702617	0.00560007	0.209603	0.00674105	0.00560007	0.228688	0.0069612	0.00560007	0.213848	0.00628003	0.00560007	0.26211	0.00640095	0.00560007	0.253034
rs290803	7	130424544	G	0.1987	0.0074	0.0044	0.0926041	-0.00276636	0.00440002	0.529535	0.0156847	0.00440002	0.000364307	0.00916884	0.00440002	0.037177	0.00858114	0.00440002	0.0511467	4.20346e-05	0.00440002	0.992378	0.0153789	0.00440002	0.000473746	0.00881405	0.00440002	0.0451578
rs6969957	7	130496549	T	0.8354	0.0112	0.0067	0.094595	0.0100947	0.00670007	0.131899	0.00817197	0.00670007	0.222585	0.00871047	0.00670007	0.193582	0.00833861	0.00670007	0.213296	0.00887959	0.00670007	0.185073	0.00769087	0.00670007	0.251019	0.00800439	0.00670007	0.232215
rs6948232	7	130006327	A	0.787	0.0095	0.0057	0.0955807	0.00899441	0.00570006	0.114577	0.00939934	0.00570006	0.0991497	0.0100309	0.00570006	0.0784421	0.00916859	0.00570006	0.107724	0.00938522	0.00570006	0.0996581	0.00958076	0.00570006	0.0927982	0.009305	0.00570006	0.102587
rs3823580	7	130017436	C	0.5359	-0.0078	0.0047	0.0970001	-0.00719506	0.00470005	0.125807	-0.00883922	0.00470005	0.0600174	-0.008658	0.00470005	0.0654591	-0.00828598	0.00470005	0.0779078	-0.00778893	0.00470005	0.0974782	-0.00900549	0.00470005	0.0553597	-0.0084321	0.00470005	0.0728057
rs157931	7	130582724	C	0.6973	0.0091	0.0055	0.0980167	0.00771966	0.00550006	0.16045	0.00638854	0.00550006	0.245423	0.00670968	0.00550006	0.222492	0.0063409	0.00550006	0.24896	0.00660964	0.00550006	0.229465	0.00590592	0.00550006	0.282916	0.00601891	0.00550006	0.273808
rs17164847	7	130003458	A	0.7883	0.0094	0.0057	0.0991225	0.00890113	0.00570005	0.118385	0.00930429	0.00570005	0.102613	0.00994816	0.00570005	0.0809369	0.00907575	0.00570005	0.111335	0.00930051	0.00570005	0.102753	0.00949073	0.00570005	0.0959078	0.00921539	0.00570005	0.105939
rs6467355	7	130838154	T	0.2791	-0.0089	0.0054	0.0993223	-0.0094231	0.00540005	0.0809846	-0.00890952	0.00540005	0.0989644	-0.00903718	0.00540005	0.094222	-0.00917088	0.00540005	0.0894524	-0.00940797	0.00540005	0.0814736	-0.00895265	0.00540005	0.0973416	-0.00918377	0.00540005	0.0890031
rs11767377	7	130004758	A	0.6949	-0.0082	0.005	0.101005	-0.00852362	0.00500005	0.0882489	-0.00938318	0.00500005	0.0605704	-0.00931967	0.00500005	0.0623333	-0.0092635	0.00500005	0.0639277	-0.00910093	0.00500005	0.0687331	-0.00961842	0.00500005	0.0543964	-0.00942928	0.00500005	0.0593166
rs205751	7	130666458	T	0.464	0.0085	0.0052	0.10213	0.00907089	0.00520006	0.0810925	0.00900683	0.00520006	0.0832624	0.00896878	0.00520006	0.0845731	0.00917341	0.00520006	0.0777155	0.00923527	0.00520006	0.0757339	0.00910411	0.00520006	0.0799854	0.00922862	0.00520006	0.075945
rs6949315	7	130006808	G	0.7838	0.0093	0.0057	0.102768	0.00880254	0.00570005	0.122518	0.00909771	0.00570005	0.110472	0.00969269	0.00570005	0.0890451	0.00889535	0.00570005	0.118624	0.00911352	0.00570005	0.109854	0.00924539	0.00570005	0.104807	0.00900729	0.00570005	0.114059
rs4728200	7	130536491	C	0.6464	0.0057	0.0035	0.103404	0.0049078	0.00350002	0.160849	0.00317821	0.00350002	0.363849	0.00487062	0.00350002	0.164044	0.00338165	0.00350002	0.333953	0.00457829	0.00350002	0.190847	0.00317769	0.00350002	0.363927	0.00336874	0.00350002	0.335802
rs6959008	7	130634476	G	0.4884	-0.0053	0.0033	0.108261	-0.00519842	0.00330001	0.115194	-0.00528977	0.00330001	0.108945	-0.00536623	0.00330001	0.103923	-0.00524103	0.00330001	0.112245	-0.00525401	0.00330001	0.111358	-0.00531216	0.00330001	0.107455	-0.00525911	0.00330001	0.111012
rs125124	7	130584684	C	0.7046	0.0084	0.0053	0.112988	0.00709148	0.00530005	0.180895	0.00566778	0.00530005	0.284897	0.00619823	0.00530005	0.242216	0.0056613	0.00530005	0.285448	0.0060756	0.00530005	0.251659	0.00524801	0.00530005	0.322085	0.00537908	0.00530005	0.310148
rs17165458	7	130831509	C	0.7547	0.0088	0.0056	0.116083	0.00931502	0.00560005	0.096236	0.00887936	0.00560005	0.112833	0.0089175	0.00560005	0.111296	0.00911995	0.00560005	0.103409	0.00929016	0.00560005	0.0971271	0.00890878	0.00560005	0.111646	0.00912489	0.00560005	0.103222
rs10954277	7	130392777	G	0.7026	-0.008	0.0051	0.116735	-0.00847926	0.00510004	0.0963952	-0.00999098	0.00510004	0.0501128	-0.00900313	0.00510004	0.0775125	-0.00975668	0.00510004	0.0557404	-0.00896286	0.00510004	0.0788481	-0.0101034	0.00510004	0.0475857	-0.00984687	0.00510004	0.0535147
rs6956529	7	129995569	G	0.4924	-0.0075	0.0048	0.11817	-0.00798808	0.00480004	0.0960785	-0.00985557	0.00480004	0.0400507	-0.00952948	0.00480004	0.047112	-0.00953859	0.00480004	0.0469015	-0.009052	0.00480004	0.0593196	-0.0102597	0.00480004	0.0325642	-0.00983026	0.00480004	0.0405646
rs290805	7	130419958	C	0.7986	-0.0092	0.0059	0.11892	-0.00654542	0.00590005	0.267264	-0.00802906	0.00590005	0.173562	-0.00751137	0.00590005	0.202982	-0.00697107	0.00590005	0.237393	-0.00605952	0.00590005	0.304407	-0.0076095	0.00590005	0.197143	-0.00675394	0.00590005	0.252323
rs7800081	7	130919350	A	0.2009	0.0095	0.0062	0.125459	0.00854102	0.00620005	0.168335	0.00862158	0.00620005	0.164357	0.00873427	0.00620005	0.158912	0.00834822	0.00620005	0.178149	0.00827721	0.00620005	0.181869	0.00846801	0.00620005	0.172003	0.00826171	0.00620005	0.182689
rs13232782	7	130411020	T	0.3563	0.0075	0.0049	0.125865	0.00683067	0.00490004	0.163317	0.00715764	0.00490004	0.144089	0.00707284	0.00490004	0.148901	0.00690214	0.00490004	0.158957	0.00670736	0.00490004	0.171049	0.00705638	0.00490004	0.149849	0.00684974	0.00490004	0.162144
rs290794	7	130416394	G	0.7975	-0.0087	0.0058	0.133614	-0.00605747	0.00580004	0.296308	-0.00757609	0.00580004	0.19148	-0.00708153	0.00580004	0.222107	-0.00651294	0.00580004	0.261475	-0.00560921	0.00580004	0.333495	-0.00717414	0.00580004	0.21612	-0.00630798	0.00580004	0.276783
rs2402996	7	130017003	C	0.6721	-0.0073	0.0049	0.136278	-0.00721921	0.00490003	0.14067	-0.00834555	0.00490003	0.0885376	-0.00804776	0.00490003	0.100509	-0.00805496	0.00490003	0.100205	-0.0076575	0.00490003	0.118113	-0.00847569	0.00490003	0.08368	-0.00816053	0.00490003	0.0958322
rs13238028	7	130408959	G	0.5002	0.007	0.0047	0.136392	0.00673109	0.00470003	0.152104	0.00685853	0.00470003	0.144496	0.0069657	0.00470003	0.138326	0.00675682	0.00470003	0.150544	0.0067594	0.00470003	0.150388	0.00686243	0.00470003	0.144267	0.00676573	0.00470003	0.150007
rs10253113	7	130009311	A	0.7116	-0.0074	0.005	0.138873	-0.00764208	0.00500003	0.126412	-0.0085774	0.00500003	0.0862591	-0.00845405	0.00500003	0.0908752	-0.00841801	0.00500003	0.0922605	-0.00819667	0.00500003	0.101146	-0.00879214	0.00500003	0.0786764	-0.00857244	0.00500003	0.0864409
rs12672166	7	130070609	G	0.8407	-0.0094	0.0064	0.141901	-0.00941728	0.00640004	0.141172	-0.0112612	0.00640004	0.0784837	-0.0112169	0.00640004	0.0796647	-0.0108251	0.00640004	0.0907583	-0.0104443	0.00640004	0.102698	-0.0116492	0.00640004	0.0687334	-0.0111132	0.00640004	0.0824873
rs2287371	7	130080812	T	0.5999	0.0082	0.0056	0.143116	0.00756114	0.00560005	0.176954	0.00901017	0.00560005	0.107628	0.0075074	0.00560005	0.180052	0.00849458	0.00560005	0.129298	0.00728194	0.00560005	0.193486	0.00870183	0.00560005	0.120212	0.00831883	0.00560005	0.137414
rs12665998	7	130408380	T	0.3951	0.007	0.0048	0.144749	0.00709319	0.00480003	0.139478	0.00731452	0.00480003	0.127546	0.00713331	0.00480003	0.137253	0.00728632	0.00480003	0.129021	0.00715222	0.00480003	0.136215	0.00732419	0.00480003	0.127044	0.00729457	0.00480003	0.128588
rs1059698	7	130629094	A	0.7593	-0.008	0.0055	0.145795	-0.00839203	0.00550003	0.127056	-0.00823575	0.00550003	0.134289	-0.00798092	0.00550003	0.146761	-0.00837697	0.00550003	0.12774	-0.00831158	0.00550003	0.130741	-0.00820471	0.00550003	0.135763	-0.00834736	0.00550003	0.129092
rs2301335	7	130132826	G	0.4529	0.0068	0.0047	0.147951	0.00771348	0.00470003	0.100765	0.00940798	0.00470003	0.0453185	0.00849843	0.00470003	0.0705807	0.00924506	0.00470003	0.0491806	0.00851416	0.00470003	0.0700615	0.00967895	0.00470003	0.0394618	0.00943757	0.00470003	0.0446452
rs10246191	7	130029811	G	0.6659	-0.0072	0.005	0.149867	-0.00705283	0.00500003	0.158375	-0.00827835	0.00500003	0.0977907	-0.00800837	0.00500003	0.10923	-0.00794646	0.00500003	0.111996	-0.00753727	0.00500003	0.131696	-0.00842452	0.00500003	0.0920089	-0.00806538	0.00500003	0.10673
rs12706942	7	130149061	G	0.4284	0.0067	0.0047	0.154004	0.00713405	0.00470003	0.129046	0.00902429	0.00470003	0.0548515	0.00818252	0.00470003	0.0816918	0.00868755	0.00470003	0.0645438	0.00789747	0.00470003	0.0928983	0.00925576	0.00470003	0.0489186	0.0088642	0.00470003	0.0592963
rs12706947	7	130307434	C	0.457	0.0067	0.0047	0.154004	0.00750606	0.00470003	0.11026	0.00924805	0.00470003	0.0491074	0.00837099	0.00470003	0.074904	0.00904532	0.00470003	0.0542889	0.00831026	0.00470003	0.0770391	0.00951652	0.00470003	0.04289	0.0092386	0.00470003	0.0493392
rs11772922	7	130008065	G	0.7834	0.0081	0.0057	0.155301	0.00760379	0.00570003	0.182207	0.00795856	0.00570003	0.162645	0.00852058	0.00570003	0.134959	0.00774228	0.00570003	0.174372	0.00793036	0.00570003	0.164139	0.00810878	0.00570003	0.154856	0.00785679	0.00570003	0.168087
rs287618	7	130432573	T	0.7963	-0.0058	0.0041	0.157176	0.00376695	0.00410001	0.358218	-0.0139291	0.00410001	0.000680434	-0.00737361	0.00410001	0.072108	-0.00716488	0.00410001	0.080546	0.00117569	0.00410001	0.774301	-0.013577	0.00410001	0.000928142	-0.00734561	0.00410001	0.0731961
rs12537495	7	130376891	G	0.7028	-0.0072	0.0051	0.158019	-0.00768412	0.00510003	0.131892	-0.00919402	0.00510003	0.0714293	-0.00819681	0.00510003	0.108009	-0.00896145	0.00510003	0.0788945	-0.00816328	0.00510003	0.109458	-0.00930412	0.00510003	0.0681026	-0.00904995	0.00510003	0.0759822
rs11772452	7	130380357	C	0.7027	-0.0072	0.0051	0.158019	-0.00767295	0.00510003	0.132455	-0.0091829	0.00510003	0.0717723	-0.00818462	0.00510003	0.108534	-0.00894736	0.00510003	0.0793663	-0.00814718	0.00510003	0.110159	-0.00929026	0.00510003	0.0685142	-0.00903419	0.00510003	0.0764941
rs969827	7	130640611	C	0.5458	-0.0048	0.0034	0.158019	-0.00472437	0.00340001	0.164676	-0.0047198	0.00340001	0.165085	-0.00488983	0.00340001	0.150383	-0.00470085	0.00340001	0.166788	-0.00478873	0.00340001	0.158999	-0.00475716	0.00340001	0.161764	-0.00472718	0.00340001	0.164425
rs892707	7	130842318	T	0.2758	-0.0076	0.0054	0.159307	-0.00814493	0.00540003	0.131475	-0.00759151	0.00540003	0.159775	-0.0077142	0.00540003	0.153135	-0.00786817	0.00540003	0.1451	-0.00811289	0.00540003	0.132999	-0.00762914	0.00540003	0.157716	-0.00787642	0.00540003	0.144679
rs12533527	7	130626948	C	0.8514	-0.0118	0.0084	0.160092	-0.0126625	0.00840007	0.131702	-0.0120896	0.00840007	0.150087	-0.0122862	0.00840007	0.14357	-0.012455	0.00840007	0.138146	-0.0127849	0.00840007	0.128009	-0.0122154	0.00840007	0.14589	-0.0125172	0.00840007	0.136191
rs12540130	7	129977909	G	0.92288	0.0122	0.0087	0.160826	0.01089	0.00870005	0.210675	0.012344	0.00870005	0.155944	0.0119105	0.00870005	0.170993	0.0116494	0.00870005	0.18057	0.0109585	0.00870005	0.207816	0.0122357	0.00870005	0.159607	0.0116194	0.00870005	0.181696
rs205750	7	130666105	T	0.469	0.0068	0.0049	0.165212	0.00737669	0.00490003	0.132212	0.00727066	0.00490003	0.137862	0.0071933	0.00490003	0.142101	0.00744881	0.00490003	0.128472	0.00749724	0.00490003	0.126007	0.00734747	0.00490003	0.13375	0.00748952	0.00490003	0.126397
rs12533596	7	130627014	G	0.7793	-0.0079	0.0057	0.165758	-0.00866612	0.00570003	0.128419	-0.00848879	0.00570003	0.13642	-0.00828359	0.00570003	0.146153	-0.00873418	0.00570003	0.125447	-0.00874754	0.00570003	0.12487	-0.00855002	0.00570003	0.133616	-0.00876024	0.00570003	0.124323
rs6943190	7	130389891	G	0.93528	0.0134	0.0097	0.167143	0.00931029	0.00970005	0.337146	0.0095247	0.00970005	0.326138	0.0102242	0.00970005	0.291866	0.00838977	0.00970005	0.387082	0.00823614	0.00970005	0.395836	0.00891231	0.00970005	0.358205	0.00804756	0.00970005	0.406742
rs12539726	7	130379944	C	0.7028	-0.007	0.0051	0.169893	-0.007473	0.00510002	0.142843	-0.0089831	0.00510002	0.0781736	-0.00798452	0.00510002	0.117446	-0.00874753	0.00510002	0.0863097	-0.00794716	0.00510002	0.119172	-0.0090904	0.00510002	0.0746803	-0.00883433	0.00510002	0.0832356
rs12533406	7	129958612	G	0.92236	0.0119	0.0087	0.17137	0.0104064	0.00870004	0.231646	0.0120936	0.00870004	0.164511	0.0115398	0.00870004	0.184703	0.0112946	0.00870004	0.194212	0.0104675	0.00870004	0.228918	0.0119573	0.00870004	0.16932	0.0112522	0.00870004	0.195892
rs10226063	7	130940227	T	0.92312	0.0116	0.0085	0.172346	0.0123964	0.00850004	0.144733	0.0117948	0.00850004	0.165253	0.0117362	0.00850004	0.167363	0.0121496	0.00850004	0.152901	0.0123322	0.00850004	0.146825	0.0118181	0.00850004	0.164421	0.0121433	0.00850004	0.153113
rs1009905	7	129988689	A	0.4668	-0.0064	0.0047	0.173292	-0.00703062	0.00470002	0.134688	-0.00851982	0.00470002	0.0698751	-0.00828295	0.00470002	0.0780148	-0.00833101	0.00470002	0.0763036	-0.00798615	0.00470002	0.0892867	-0.0089017	0.00470002	0.0582291	-0.00859979	0.00470002	0.0672897
rs205749	7	130666085	A	0.4685	0.0068	0.005	0.17383	0.00739162	0.00500003	0.139323	0.00728647	0.00500003	0.145038	0.00722913	0.00500003	0.148228	0.00746837	0.00500003	0.135263	0.00752984	0.00500003	0.132077	0.00737314	0.00500003	0.140315	0.00751549	0.00500003	0.132816
rs2293748	7	130629493	T	0.4675	-0.0065	0.0048	0.175683	-0.00646435	0.00480002	0.178067	-0.0065412	0.00480002	0.172963	-0.00657508	0.00480002	0.170749	-0.00651339	0.00480002	0.174797	-0.00651325	0.00480002	0.174807	-0.00656101	0.00480002	0.171666	-0.00652844	0.00480002	0.173803
rs10247835	7	129990274	G	0.4948	-0.0063	0.0047	0.180107	-0.00672127	0.00470002	0.152702	-0.00843209	0.00470002	0.0728046	-0.0081167	0.00470002	0.0841767	-0.00813484	0.00470002	0.0834856	-0.00767642	0.00470002	0.102412	-0.00879136	0.00470002	0.0614154	-0.0083951	0.00470002	0.0740696
rs10239342	7	130009312	T	0.7114	-0.0067	0.005	0.180245	-0.00694203	0.00500002	0.165015	-0.00787716	0.00500002	0.115158	-0.00775426	0.00500002	0.120939	-0.0077178	0.00500002	0.122696	-0.00749675	0.00500002	0.133784	-0.008092	0.00500002	0.105578	-0.0078723	0.00500002	0.115383
rs2284682	7	130025368	G	0.8728	-0.0095	0.0071	0.180887	-0.00868201	0.00710003	0.2214	-0.0104751	0.00710003	0.140114	-0.010951	0.00710003	0.122979	-0.00982985	0.00710003	0.166212	-0.00964994	0.00710003	0.174102	-0.0108389	0.00710003	0.126859	-0.0101147	0.00710003	0.154275
rs17165068	7	130370756	G	0.9368	0.0127	0.0096	0.185863	0.00822737	0.00960004	0.391437	0.00817042	0.00960004	0.394724	0.0092362	0.00960004	0.335999	0.00699888	0.00960004	0.465973	0.00705794	0.00960004	0.462218	0.00753447	0.00960004	0.432549	0.00664306	0.00960004	0.488948
rs7792497	7	130834716	C	0.7581	0.0074	0.0056	0.186359	0.00790242	0.00560002	0.158203	0.00749292	0.00560002	0.180891	0.00753094	0.00560002	0.178688	0.00772392	0.00560002	0.167813	0.00788743	0.00560002	0.158994	0.00752523	0.00560002	0.179018	0.00773141	0.00560002	0.167401
rs6978036	7	130825932	G	0.4451	-0.0062	0.0047	0.187119	-0.00697863	0.00470002	0.137594	-0.00654385	0.00470002	0.163831	-0.00651623	0.00470002	0.165617	-0.00685408	0.00470002	0.144756	-0.00701963	0.00470002	0.135298	-0.00660926	0.00470002	0.159659	-0.00687896	0.00470002	0.143303
rs1035596	7	130310568	C	0.93083	0.0119	0.0091	0.190978	0.00814572	0.00910003	0.370717	0.00743555	0.00910003	0.413877	0.00853502	0.00910003	0.348291	0.00661047	0.00910003	0.46758	0.00690473	0.00910003	0.447997	0.00682451	0.00910003	0.453289	0.00625003	0.00910003	0.4922
rs7808823	7	129989878	T	0.4929	-0.0061	0.0047	0.194331	-0.00650922	0.00470002	0.166072	-0.00820754	0.00470002	0.0807624	-0.00790717	0.00470002	0.092497	-0.00791009	0.00470002	0.0923767	-0.0074611	0.00470002	0.112408	-0.00856634	0.00470002	0.0683613	-0.00817004	0.00470002	0.082158
rs10488383	7	130688225	G	0.93727	0.0131	0.0101	0.194621	0.0117241	0.0101	0.245726	0.0125853	0.0101	0.212742	0.0119683	0.0101	0.236026	0.0120148	0.0101	0.23421	0.0113268	0.0101	0.26209	0.0122756	0.0101	0.224214	0.0118416	0.0101	0.241025
rs10248294	7	130333238	C	0.93078	0.0118	0.0091	0.194733	0.00800826	0.00910003	0.378846	0.00732459	0.00910003	0.420879	0.00840797	0.00910003	0.355513	0.00648325	0.00910003	0.476191	0.00675859	0.00910003	0.457664	0.00670601	0.00910003	0.46117	0.00611873	0.00910003	0.501338
rs4731699	7	130369644	C	0.7021	-0.0066	0.0051	0.195625	-0.00707837	0.00510002	0.165164	-0.00858561	0.00510002	0.0922888	-0.00759313	0.00510002	0.136528	-0.00835215	0.00510002	0.101491	-0.00755646	0.00510002	0.138432	-0.00869541	0.00510002	0.0881988	-0.0084405	0.00510002	0.0979257
rs10248834	7	130327559	G	0.93072	0.0117	0.0091	0.198543	0.00793009	0.00910003	0.383516	0.00722725	0.00910003	0.427079	0.00832239	0.00910003	0.36043	0.00639628	0.00910003	0.482127	0.00668472	0.00910003	0.462594	0.00661302	0.00910003	0.467408	0.00603405	0.00910003	0.507279
rs10267775	7	130935899	T	0.92592	0.0106	0.0083	0.201564	0.011416	0.00830002	0.169003	0.0107954	0.00830002	0.193379	0.0107003	0.00830002	0.197333	0.0111599	0.00830002	0.178765	0.0113279	0.00830002	0.172314	0.010807	0.00830002	0.1929	0.0111452	0.00830002	0.179338
rs6968337	7	130635875	C	0.4874	-0.006	0.0047	0.201745	-0.00592162	0.00470002	0.2077	-0.00599769	0.00470002	0.20192	-0.00613235	0.00470002	0.191978	-0.00595874	0.00470002	0.204865	-0.00601058	0.00470002	0.200953	-0.00604051	0.00470002	0.198719	-0.00598998	0.00470002	0.202501
rs12530686	7	129974110	C	0.92294	0.0111	0.0087	0.202004	0.00979076	0.00870003	0.260432	0.0112222	0.00870003	0.197083	0.0107945	0.00870003	0.214701	0.0105332	0.00870003	0.226007	0.00985008	0.00870003	0.257555	0.011111	0.00870003	0.201557	0.0105009	0.00870003	0.227434
rs6467309	7	130299750	G	0.93072	0.0116	0.0091	0.202406	0.00781172	0.00910003	0.390656	0.00711567	0.00910003	0.43425	0.00821225	0.00910003	0.366822	0.0062782	0.00910003	0.490251	0.00656386	0.00910003	0.470725	0.0064994	0.00910003	0.475093	0.005915	0.00910003	0.515693
rs10272075	7	130314100	G	0.93078	0.0116	0.0091	0.202406	0.00784698	0.00910003	0.388521	0.00713705	0.00910003	0.432871	0.00823389	0.00910003	0.365561	0.00631224	0.00910003	0.487901	0.00660513	0.00910003	0.467939	0.00652549	0.00910003	0.473322	0.00595143	0.00910003	0.513111
rs1879970	7	130389169	A	0.7025	-0.0065	0.0051	0.202483	-0.00695652	0.00510002	0.172562	-0.00848438	0.00510002	0.0961928	-0.0074992	0.00510002	0.141446	-0.0082402	0.00510002	0.106155	-0.00744193	0.00510002	0.144511	-0.00859627	0.00510002	0.0918851	-0.00833062	0.00510002	0.102375
rs1574704	7	129959257	T	0.1024	-0.0098	0.0077	0.203115	-0.00799899	0.00770003	0.298885	-0.0100173	0.00770003	0.193278	-0.00933677	0.00770003	0.225297	-0.00905771	0.00770003	0.239466	-0.00805623	0.00770003	0.295441	-0.00984534	0.00770003	0.201034	-0.00900121	0.00770003	0.24241
rs3804619	7	130352066	A	0.7668	-0.007	0.0055	0.203115	-0.00663008	0.00550002	0.228024	-0.00750589	0.00550002	0.172347	-0.00680458	0.00550002	0.216016	-0.00719855	0.00550002	0.190594	-0.00658499	0.00550002	0.231203	-0.00738961	0.00550002	0.179091	-0.00713925	0.00550002	0.194273
rs2287369	7	130056373	A	0.8409	-0.0081	0.0064	0.205647	-0.00813474	0.00640002	0.203711	-0.00998524	0.00640002	0.118715	-0.00993261	0.00640002	0.12067	-0.00955219	0.00640002	0.135562	-0.00916756	0.00640002	0.152022	-0.0103757	0.00640002	0.104975	-0.00984183	0.00640002	0.124102
rs205744	7	130665254	T	0.4687	0.0062	0.0049	0.205762	0.0067713	0.00490002	0.167005	0.00667134	0.00490002	0.173358	0.0065712	0.00490002	0.179902	0.00684661	0.00490002	0.162335	0.00688028	0.00490002	0.160279	0.00674097	0.00490002	0.168913	0.00688267	0.00490002	0.160134
rs157936	7	130585623	T	0.6989	0.0067	0.0053	0.206176	0.00546717	0.00530002	0.302288	0.00405435	0.00530002	0.44429	0.00457101	0.00530002	0.388439	0.00406533	0.00530002	0.443057	0.00447911	0.00530002	0.398048	0.00364886	0.00530002	0.491163	0.00379163	0.00530002	0.474362
rs7790081	7	130822137	G	0.28	-0.0067	0.0053	0.206176	-0.00730352	0.00530002	0.168198	-0.00679968	0.00530002	0.199508	-0.00692189	0.00530002	0.191548	-0.00708001	0.00530002	0.181599	-0.00732213	0.00530002	0.167116	-0.00686053	0.00530002	0.195515	-0.00710367	0.00530002	0.180145
rs11982958	7	130907924	T	0.3254	-0.0067	0.0053	0.206176	-0.0070067	0.00530002	0.186163	-0.00648938	0.00530002	0.220799	-0.00641858	0.00530002	0.225877	-0.00669429	0.00530002	0.206565	-0.00679269	0.00530002	0.199971	-0.0064211	0.00530002	0.225695	-0.00663565	0.00530002	0.210568
rs12533930	7	129958944	C	0.9247	0.011	0.0088	0.2113	0.00948526	0.00880003	0.281093	0.0111963	0.00880003	0.203265	0.0106367	0.00880003	0.226775	0.010386	0.00880003	0.237911	0.00954829	0.00880003	0.277909	0.0110587	0.00880003	0.208874	0.0103434	0.00880003	0.239841
rs3735055	7	130059376	T	0.8409	-0.0081	0.0065	0.212708	-0.00813474	0.00650002	0.210754	-0.00998524	0.00650002	0.124493	-0.00999033	0.00650002	0.124301	-0.00955219	0.00650002	0.14168	-0.00920028	0.00650002	0.156944	-0.0103943	0.00650002	0.109796	-0.00985433	0.00650002	0.129508
rs17164851	7	130003487	G	0.8171	0.0076	0.0061	0.212801	0.00739006	0.00610002	0.225711	0.00721863	0.00610002	0.236659	0.00819918	0.00610002	0.178908	0.00720397	0.00610002	0.237612	0.00776705	0.00610002	0.202918	0.00745165	0.00610002	0.221867	0.00736177	0.00610002	0.227493
rs4537231	7	130007459	G	0.7875	0.0071	0.0057	0.212906	0.00660007	0.00570002	0.246903	0.00703422	0.00570002	0.217177	0.00764776	0.00570002	0.17969	0.006798	0.00570002	0.233015	0.00699941	0.00570002	0.219461	0.00721737	0.00570002	0.205441	0.0069359	0.00570002	0.223672
rs12533242	7	129987991	G	0.6688	0.0061	0.0049	0.213169	0.00636317	0.00490001	0.19408	0.00789471	0.00490001	0.107145	0.00713575	0.00490001	0.145317	0.00759842	0.00490001	0.120975	0.00690365	0.00490001	0.158864	0.00803839	0.00490001	0.100905	0.00771346	0.00490001	0.115448
rs6955764	7	129965117	C	0.92306	0.0108	0.0087	0.214466	0.00945512	0.00870003	0.277129	0.0108885	0.00870003	0.210735	0.010468	0.00870003	0.228895	0.0101896	0.00870003	0.241514	0.00950572	0.00870003	0.274566	0.0107723	0.00870003	0.215643	0.0101545	0.00870003	0.243136
rs12234702	7	130709113	C	0.90938	0.0103	0.0084	0.220127	0.00951047	0.00840002	0.257552	0.00923595	0.00840002	0.271544	0.00926497	0.00840002	0.270041	0.00909235	0.00840002	0.279066	0.00906389	0.00840002	0.280574	0.00901535	0.00840002	0.283158	0.00895269	0.00840002	0.286517
rs4731689	7	130009839	C	0.6881	-0.0061	0.005	0.222465	-0.00635386	0.00500001	0.203811	-0.00726255	0.00500001	0.146361	-0.00719698	0.00500001	0.15004	-0.00711265	0.00500001	0.154874	-0.0069307	0.00500001	0.165706	-0.00749267	0.00500001	0.133995	-0.00727685	0.00500001	0.145568
rs12532123	7	130379969	T	0.7028	-0.0062	0.0051	0.224104	-0.006673	0.00510001	0.190728	-0.0081831	0.00510001	0.108598	-0.00718452	0.00510001	0.158916	-0.00794753	0.00510001	0.119154	-0.00714716	0.00510001	0.161094	-0.0082904	0.00510001	0.104042	-0.00803433	0.00510001	0.115175
rs13240039	7	130014482	A	0.8773	-0.0087	0.0072	0.226919	-0.0078544	0.00720002	0.275323	-0.0097531	0.00720002	0.175547	-0.010094	0.00720002	0.160933	-0.00907526	0.00720002	0.207507	-0.0087949	0.00720002	0.221893	-0.0100903	0.00720002	0.161085	-0.00934418	0.00720002	0.194356
rs6979302	7	130489853	C	0.8388	-0.0099	0.0082	0.22731	-0.00675843	0.00820003	0.409829	-0.00765943	0.00820003	0.350266	-0.0076733	0.00820003	0.349394	-0.00661165	0.00820003	0.420073	-0.00605397	0.00820003	0.460341	-0.00717973	0.00820003	0.381262	-0.00635339	0.00820003	0.438458
rs10263039	7	129990228	T	0.3579	-0.0059	0.0049	0.228558	-0.00595134	0.00490001	0.224535	-0.00767524	0.00490001	0.117262	-0.00688139	0.00490001	0.160211	-0.00727684	0.00490001	0.137526	-0.00649861	0.00490001	0.184759	-0.00780348	0.00490001	0.111263	-0.0073878	0.00490001	0.131629
rs205723	7	130621451	G	0.5947	0.0059	0.0049	0.228558	0.00590296	0.00490001	0.228326	0.00582252	0.00490001	0.234729	0.00586866	0.00490001	0.231041	0.00584253	0.00490001	0.233124	0.00588466	0.00490001	0.229771	0.00582062	0.00490001	0.234882	0.00584001	0.00490001	0.233326
rs10270974	7	130898325	A	0.93604	0.0113	0.0094	0.229314	0.0126495	0.00940002	0.178404	0.0122651	0.00940002	0.191962	0.0119798	0.00940002	0.202507	0.0127146	0.00940002	0.17618	0.0127952	0.00940002	0.173454	0.0123819	0.00940002	0.187765	0.0127654	0.00940002	0.174457
rs17165295	7	130622564	A	0.8079	-0.0073	0.0061	0.231415	-0.00790265	0.00610002	0.195143	-0.00740557	0.00610002	0.224738	-0.00743298	0.00610002	0.223027	-0.00768406	0.00610002	0.207785	-0.00787101	0.00610002	0.196937	-0.0074372	0.00610002	0.222765	-0.00768815	0.00610002	0.207543
rs10279524	7	130923081	G	0.8947	0.0086	0.0072	0.232304	0.00948102	0.00720002	0.187904	0.00901884	0.00720002	0.210346	0.0088333	0.00720002	0.219881	0.00936275	0.00720002	0.193471	0.00945682	0.00720002	0.189033	0.00904966	0.00720002	0.208792	0.00936226	0.00720002	0.193495
rs2398758	7	130824877	C	0.4456	-0.0057	0.0048	0.23503	-0.00645773	0.00480001	0.17851	-0.00605536	0.00480001	0.207118	-0.00604497	0.00480001	0.207898	-0.00635231	0.00480001	0.185704	-0.00651874	0.00480001	0.174443	-0.00612881	0.00480001	0.201661	-0.00638342	0.00480001	0.183559
rs17164872	7	130009353	G	0.6571	0.0058	0.0049	0.236542	0.0056965	0.00490001	0.245013	0.00754205	0.00490001	0.123758	0.00682005	0.00490001	0.16397	0.00707355	0.00490001	0.148858	0.00629319	0.00490001	0.19903	0.00768623	0.00490001	0.116738	0.00719957	0.00490001	0.141752
rs10954268	7	130013024	C	0.6354	-0.0058	0.0049	0.236542	-0.00655797	0.00490001	0.180779	-0.00775967	0.00490001	0.113284	-0.00730968	0.00490001	0.13576	-0.00767332	0.00490001	0.117353	-0.00727926	0.00490001	0.137396	-0.00803838	0.00490001	0.100905	-0.00786631	0.00490001	0.108413
rs2239604	7	130021331	C	0.6719	-0.0058	0.0049	0.236542	-0.00574201	0.00490001	0.241263	-0.00694831	0.00490001	0.156185	-0.00662676	0.00490001	0.176248	-0.00664465	0.00490001	0.175084	-0.00622103	0.00490001	0.204229	-0.00709301	0.00490001	0.147743	-0.00676083	0.00490001	0.167661
rs6467308	7	130074230	G	0.4951	-0.0058	0.0049	0.236542	-0.00560755	0.00490001	0.25246	-0.00640238	0.00490001	0.191347	-0.00607802	0.00490001	0.214824	-0.00616143	0.00490001	0.208598	-0.00579935	0.00490001	0.236596	-0.00642821	0.00490001	0.189562	-0.0061937	0.00490001	0.206224
rs11762817	7	130337128	A	0.767	-0.0066	0.0056	0.238569	-0.00621302	0.00560001	0.267229	-0.00706768	0.00560001	0.206919	-0.00637322	0.00560001	0.25509	-0.00676088	0.00560001	0.227318	-0.00615318	0.00560001	0.271864	-0.00694534	0.00560001	0.214888	-0.00669747	0.00560001	0.231707
rs1558917	7	130028723	C	0.6562	-0.006	0.0051	0.239407	-0.00551331	0.00510001	0.27968	-0.00686773	0.00510001	0.178106	-0.0065343	0.00510001	0.200112	-0.00641507	0.00510001	0.208444	-0.00590267	0.00510001	0.247116	-0.00694798	0.00510001	0.173089	-0.00649707	0.00510001	0.202688
rs1565051	7	130897144	G	0.6864	0.0061	0.0052	0.240765	0.00530539	0.00520001	0.307603	0.00553087	0.00520001	0.287498	0.00544256	0.00520001	0.295264	0.00526643	0.00520001	0.311169	0.00507378	0.00520001	0.329201	0.00537948	0.00520001	0.300896	0.00518083	0.00520001	0.319099
rs12112550	7	130119936	C	0.8404	-0.0077	0.0066	0.243345	-0.00677476	0.00660001	0.304667	-0.00916746	0.00660001	0.164831	-0.00776478	0.00660001	0.239403	-0.00835045	0.00660001	0.205793	-0.00697581	0.00660001	0.29054	-0.00903335	0.00660001	0.171097	-0.00831062	0.00660001	0.207964
rs12531020	7	130006050	T	0.6582	0.0057	0.0049	0.244722	0.00568926	0.00490001	0.245613	0.0074842	0.00490001	0.126665	0.00674089	0.00490001	0.168918	0.00705238	0.00490001	0.150077	0.00628129	0.00490001	0.19988	0.00763064	0.00490001	0.119406	0.00717765	0.00490001	0.142969
rs1814	7	130330493	G	0.7665	-0.0065	0.0056	0.245758	-0.00613085	0.00560001	0.273608	-0.00699806	0.00560001	0.211427	-0.00629243	0.00560001	0.261163	-0.00669299	0.00560001	0.232019	-0.00607873	0.00560001	0.277707	-0.0068787	0.00560001	0.21932	-0.00663147	0.00560001	0.236338
rs6979517	7	130938942	C	0.92312	0.0098	0.0085	0.248935	0.0105964	0.00850001	0.212533	0.00999482	0.00850001	0.239651	0.00993623	0.00850001	0.242417	0.0103496	0.00850001	0.223377	0.0105322	0.00850001	0.215317	0.0100181	0.00850001	0.23856	0.0103433	0.00850001	0.223657
rs10247483	7	129990192	C	0.3582	-0.0056	0.0049	0.253098	-0.00565133	0.00490001	0.248774	-0.00737491	0.00490001	0.132303	-0.00658157	0.00490001	0.179216	-0.00697659	0.00490001	0.154507	-0.00619871	0.00490001	0.205857	-0.00750324	0.00490001	0.125702	-0.0070876	0.00490001	0.148052
rs7795942	7	130389858	T	0.425	0.0053	0.0047	0.259464	0.00684105	0.00470001	0.14552	0.00805481	0.00470001	0.086568	0.00701158	0.00470001	0.135745	0.00817308	0.00470001	0.0820436	0.00753773	0.00470001	0.108765	0.00831451	0.00470001	0.076887	0.00834062	0.00470001	0.0759642
rs17391475	7	130121361	T	0.377	0.0054	0.0048	0.260589	0.00640626	0.00480001	0.181996	0.00802488	0.00480001	0.0945544	0.00703893	0.00480001	0.142528	0.00790468	0.00480001	0.099598	0.00715672	0.00480001	0.135966	0.00827493	0.00480001	0.0847186	0.00808046	0.00480001	0.0922926
rs287624	7	130438005	G	0.796	-0.0047	0.0042	0.26312	0.00555661	0.0042	0.185835	-0.0129452	0.0042	0.00205477	-0.00646283	0.0042	0.123861	-0.00580567	0.0042	0.16688	0.00273559	0.0042	0.514834	-0.0126417	0.0042	0.00261314	-0.0060423	0.0042	0.150252
rs4371949	7	130371683	A	0.7025	-0.0057	0.0051	0.263718	-0.00617856	0.00510001	0.225712	-0.00768637	0.00510001	0.131777	-0.00669274	0.00510001	0.189419	-0.00745283	0.00510001	0.143923	-0.00665639	0.00510001	0.191834	-0.00779598	0.00510001	0.126359	-0.00754105	0.00510001	0.139238
rs12534255	7	129954274	G	0.91768	0.0098	0.0088	0.265435	0.00831038	0.00880001	0.344986	0.00991073	0.00880001	0.260073	0.00943438	0.00880001	0.283681	0.00913354	0.00880001	0.299316	0.00836765	0.00880001	0.341671	0.00978143	0.00880001	0.266343	0.00909449	0.00880001	0.301387
rs10257888	7	130300192	G	0.93078	0.0147	0.0132	0.265435	0.0109096	0.0132	0.408532	0.0102255	0.0132	0.438544	0.010108	0.0132	0.443822	0.00938456	0.0132	0.477116	0.00897933	0.0132	0.496346	0.00922077	0.0132	0.484839	0.00876005	0.0132	0.506922
rs13226219	7	130019491	T	0.8749	-0.0079	0.0071	0.265848	-0.00714534	0.00710001	0.31423	-0.00901292	0.00710001	0.20429	-0.00935795	0.00710001	0.187497	-0.00836661	0.00710001	0.238639	-0.00810595	0.00710001	0.253587	-0.0093644	0.00710001	0.187193	-0.00864319	0.00710001	0.223472
rs11974458	7	130513816	A	0.8096	-0.0071	0.0064	0.267268	-0.00428409	0.00640001	0.503248	-0.00545693	0.00640001	0.393857	-0.00428193	0.00640001	0.503463	-0.00443047	0.00640001	0.488774	-0.00318652	0.00640001	0.61856	-0.0047239	0.00640001	0.460448	-0.00400033	0.00640001	0.531937
rs2293746	7	130566594	C	0.7784	0.0062	0.0056	0.268232	0.00516212	0.00560001	0.35663	0.00539018	0.00560001	0.335783	0.00507493	0.00560001	0.364811	0.00506066	0.00560001	0.366161	0.0047086	0.00560001	0.400449	0.00511378	0.00560001	0.361151	0.00489492	0.00560001	0.382069
rs10251370	7	130675225	C	0.7188	0.0062	0.0056	0.268232	0.00570508	0.00560001	0.308315	0.0057465	0.00560001	0.304816	0.00540485	0.00560001	0.334469	0.00560546	0.00560001	0.316839	0.00534218	0.00560001	0.340104	0.0055386	0.00560001	0.322646	0.0054742	0.00560001	0.328305
rs12706935	7	130118511	C	0.3769	0.0053	0.0048	0.269521	0.0062966	0.00480001	0.189591	0.00791918	0.00480001	0.0989784	0.00693611	0.00480001	0.148452	0.00779548	0.00480001	0.104364	0.00704719	0.00480001	0.14206	0.00816892	0.00480001	0.0887823	0.00797127	0.00480001	0.096778
rs287620	7	130435052	C	0.829	-0.0054	0.0049	0.270444	0.00436171	0.0049	0.373389	-0.0134822	0.0049	0.00593288	-0.00859298	0.0049	0.0794873	-0.006631	0.0049	0.175971	0.000817764	0.0049	0.867456	-0.0136559	0.0049	0.00532118	-0.00717117	0.0049	0.14333
rs1465370	7	130013638	G	0.6763	-0.0055	0.005	0.271332	-0.00487795	0.00500001	0.329268	-0.00575707	0.00500001	0.249562	-0.00551329	0.00500001	0.270176	-0.00538214	0.00500001	0.281736	-0.00499596	0.00500001	0.317702	-0.0057342	0.00500001	0.251448	-0.0053899	0.00500001	0.281043
rs10259022	7	130033318	C	0.6817	-0.0056	0.0051	0.272187	-0.00557174	0.00510001	0.274614	-0.00672484	0.00510001	0.187304	-0.00650297	0.00510001	0.202277	-0.00644178	0.00510001	0.206556	-0.0060887	0.00510001	0.232533	-0.00689654	0.00510001	0.176292	-0.00657486	0.00510001	0.197333
rs10250609	7	130887699	A	0.8937	0.0081	0.0074	0.273694	0.00933277	0.00740001	0.207243	0.00945835	0.00740001	0.201195	0.0090478	0.00740001	0.221453	0.009755	0.00740001	0.187423	0.00965118	0.00740001	0.192161	0.00961981	0.00740001	0.19361	0.00984538	0.00740001	0.183368
rs6964185	7	130386523	A	0.1254	-0.0076	0.007	0.277605	-0.00518218	0.00700001	0.459112	-0.00539277	0.00700001	0.441065	-0.0058595	0.00700001	0.402553	-0.00470177	0.00700001	0.501787	-0.00462482	0.00700001	0.508812	-0.00506595	0.00700001	0.469246	-0.00452441	0.00700001	0.518057
rs1421140	7	130123625	C	0.3772	0.0052	0.0048	0.27866	0.00619615	0.0048	0.196751	0.00782147	0.0048	0.103213	0.00683309	0.0048	0.154574	0.00769699	0.0048	0.108816	0.0069451	0.0048	0.147926	0.00807	0.0048	0.0927145	0.00787202	0.0048	0.101005
rs10263705	7	130027633	A	0.6557	-0.0053	0.0049	0.279416	-0.00481155	0.0049	0.326125	-0.00618187	0.0049	0.207091	-0.0058048	0.0049	0.236155	-0.00572495	0.0049	0.242663	-0.0051845	0.0049	0.290028	-0.00625114	0.0049	0.202047	-0.00579981	0.0049	0.236558
rs7802753	7	130290958	C	0.8468	-0.0071	0.0066	0.282036	-0.00750621	0.00660001	0.255412	-0.00915503	0.00660001	0.165404	-0.00893829	0.00660001	0.175645	-0.00886861	0.00660001	0.179037	-0.00847627	0.00660001	0.199043	-0.00952938	0.00660001	0.148783	-0.00913835	0.00660001	0.166176
rs10954275	7	130351276	T	0.765	-0.006	0.0056	0.283977	-0.00563106	0.0056	0.314634	-0.00650454	0.0056	0.245429	-0.00579687	0.0056	0.300597	-0.00619803	0.0056	0.268385	-0.00558143	0.0056	0.318919	-0.00638592	0.0056	0.254144	-0.00613709	0.0056	0.273119
rs157908	7	130565362	T	0.2229	-0.006	0.0056	0.283977	-0.00504113	0.0056	0.368013	-0.00533137	0.0056	0.341082	-0.00496131	0.0056	0.375646	-0.00500792	0.0056	0.371177	-0.00462255	0.0056	0.409113	-0.00506784	0.0056	0.365481	-0.00485047	0.0056	0.386405
rs17165066	7	130370267	T	0.92908	0.0098	0.0092	0.286778	0.00637319	0.00920001	0.488474	0.00530126	0.00920001	0.564464	0.00617675	0.00920001	0.501975	0.00464941	0.00920001	0.613299	0.00492762	0.00920001	0.592228	0.00461076	0.00920001	0.616252	0.00422476	0.00920001	0.646081
rs3800773	7	129957769	A	0.4163	-0.005	0.0047	0.287406	-0.00514416	0.0047	0.273735	-0.00733819	0.0047	0.118449	-0.0062796	0.0047	0.181522	-0.00685203	0.0047	0.144874	-0.00584402	0.0047	0.213718	-0.00750292	0.0047	0.110407	-0.00699298	0.0047	0.136786
rs7791813	7	130935409	A	0.8884	-0.0118	0.0113	0.296371	-0.0120164	0.0113	0.287603	-0.0119243	0.0113	0.291314	-0.0123858	0.0113	0.273042	-0.0120036	0.0113	0.288115	-0.01231	0.0113	0.275985	-0.0120996	0.0113	0.284279	-0.0121167	0.0113	0.283596
rs10280724	7	129960862	A	0.417	-0.0049	0.0047	0.297155	-0.00503342	0.0047	0.284196	-0.00724678	0.0047	0.123106	-0.00620472	0.0047	0.186784	-0.00675316	0.0047	0.150763	-0.00574943	0.0047	0.221223	-0.00741868	0.0047	0.114464	-0.00689939	0.0047	0.142117
rs12539755	7	129963481	T	0.894	0.0079	0.0076	0.298584	0.00623132	0.0076	0.412268	0.00805252	0.0076	0.289353	0.00749104	0.0076	0.324299	0.0071751	0.0076	0.345123	0.00629582	0.0076	0.407446	0.00790486	0.0076	0.298287	0.00712988	0.0076	0.348171
rs10279517	7	130342443	T	0.93048	0.0094	0.0091	0.301619	0.00570371	0.0091	0.530802	0.004908	0.0091	0.589652	0.00596324	0.0091	0.512274	0.00411873	0.0091	0.650831	0.00441173	0.0091	0.627814	0.00427678	0.0091	0.638373	0.00374248	0.0091	0.680881
rs287627	7	130439896	C	0.8055	-0.0043	0.0042	0.305925	0.00560841	0.0042	0.181767	-0.012518	0.0042	0.00287798	-0.0059683	0.0042	0.15531	-0.00556042	0.0042	0.185533	0.00290282	0.0042	0.489472	-0.0121869	0.0042	0.00371207	-0.00576728	0.0042	0.169702
rs10260568	7	130937777	G	0.92207	0.0087	0.0085	0.306058	0.00947409	0.0085	0.265022	0.00888233	0.0085	0.296032	0.00882767	0.0085	0.299014	0.00922888	0.0085	0.27759	0.00940899	0.0085	0.26832	0.00890415	0.0085	0.294848	0.00922216	0.0085	0.27794
rs290800	7	130427024	A	0.1742	0.0045	0.0044	0.306437	-0.00503495	0.0044	0.252496	0.0125485	0.0044	0.00434545	0.00709732	0.0044	0.106739	0.00581963	0.0044	0.185954	-0.00186899	0.0044	0.671003	0.0125342	0.0044	0.00439023	0.00622563	0.0044	0.157094
rs10263075	7	130302676	T	0.93078	0.0093	0.0091	0.306791	0.00552858	0.0091	0.543495	0.00482546	0.0091	0.595925	0.00592377	0.0091	0.51507	0.00399415	0.0091	0.660721	0.00428426	0.0091	0.637785	0.00421186	0.0091	0.643478	0.00363237	0.0091	0.689774
rs7788814	7	130488534	T	0.6577	0.0053	0.0052	0.308093	0.00614187	0.0052	0.237552	0.00454165	0.0052	0.382448	0.00469512	0.0052	0.366575	0.00514717	0.0052	0.322252	0.00564942	0.0052	0.27729	0.00442715	0.0052	0.394561	0.00503267	0.0052	0.333134
rs6967801	7	130304531	C	0.7671	-0.0056	0.0055	0.308592	-0.0052044	0.0055	0.344019	-0.00604444	0.0055	0.271773	-0.00537344	0.0055	0.328574	-0.00573885	0.0055	0.296751	-0.00514622	0.0055	0.34944	-0.00592463	0.0055	0.281389	-0.00567706	0.0055	0.301982
rs2288080	7	130357518	C	0.767	-0.0056	0.0055	0.308592	-0.00524889	0.0055	0.33991	-0.00611291	0.0055	0.26638	-0.00541399	0.0055	0.324937	-0.00581338	0.0055	0.290522	-0.0052058	0.0055	0.343889	-0.00599891	0.0055	0.2754	-0.00575513	0.0055	0.295382
rs6955723	7	130002467	C	0.8293	0.0063	0.0062	0.309568	0.00649497	0.0062	0.294834	0.00712545	0.0062	0.250446	0.00770675	0.0062	0.213859	0.00702644	0.0062	0.25709	0.00725789	0.0062	0.241749	0.00749081	0.0062	0.226972	0.00727855	0.0062	0.240411
rs17165157	7	130515505	T	0.8124	-0.0064	0.0063	0.30969	-0.00350873	0.0063	0.577568	-0.00473446	0.0063	0.452351	-0.00366722	0.0063	0.5605	-0.00367539	0.0063	0.559627	-0.00247289	0.0063	0.694672	-0.00403124	0.0063	0.522251	-0.00326734	0.0063	0.604022
rs1488009	7	129958098	G	0.1038	-0.0076	0.0076	0.317311	-0.00582296	0.0076	0.44357	-0.00783263	0.0076	0.302724	-0.00715858	0.0076	0.346235	-0.00688146	0.0076	0.365224	-0.0058883	0.0076	0.438472	-0.00766607	0.0076	0.313122	-0.00682807	0.0076	0.368956
rs10234851	7	129986961	G	0.3419	-0.0049	0.0049	0.317311	-0.00534743	0.0049	0.275135	-0.00745485	0.0049	0.12816	-0.00647254	0.0049	0.186526	-0.00706975	0.0049	0.149075	-0.00615951	0.0049	0.208738	-0.00769093	0.0049	0.116513	-0.0072525	0.0049	0.138846
rs17133172	7	130028860	C	0.8487	0.0067	0.0067	0.317311	0.00616109	0.0067	0.3578	0.00528941	0.0067	0.429841	0.00655391	0.0067	0.327978	0.00535493	0.0067	0.424149	0.00617398	0.0067	0.356795	0.00539136	0.0067	0.421004	0.00541953	0.0067	0.418581
rs12670178	7	130304343	C	0.4573	0.0047	0.0047	0.317311	0.00550663	0.0047	0.241348	0.00724303	0.0047	0.1233	0.00637273	0.0047	0.175131	0.00704178	0.0047	0.134068	0.00631171	0.0047	0.179299	0.00751259	0.0047	0.109949	0.00723571	0.0047	0.123679
rs6969737	7	130360067	A	0.93037	0.009	0.009	0.317311	0.0052199	0.009	0.561922	0.0045137	0.009	0.616004	0.00563549	0.009	0.531206	0.00368083	0.009	0.682554	0.00398377	0.009	0.658026	0.00390512	0.009	0.66436	0.00332252	0.009	0.712002
rs7785403	7	130396888	A	0.6529	-0.0035	0.0035	0.317311	-0.00281713	0.0035	0.420881	-0.00291956	0.0035	0.404191	-0.00317157	0.0035	0.364849	-0.00271413	0.0035	0.438064	-0.00275221	0.0035	0.431666	-0.0028752	0.0035	0.411369	-0.00269695	0.0035	0.440969
rs12112721	7	130835547	G	0.93288	-0.0092	0.0092	0.317311	-0.0103728	0.0092	0.259542	-0.00981366	0.0092	0.286106	-0.00944677	0.0092	0.304504	-0.010258	0.0092	0.264849	-0.0103044	0.0092	0.262696	-0.00982824	0.0092	0.285391	-0.0102404	0.0092	0.265671
rs10280181	7	130917808	C	0.92201	0.0085	0.0085	0.317311	0.00971056	0.0085	0.25328	0.00886916	0.0085	0.296749	0.00877754	0.0085	0.301767	0.00939102	0.0085	0.269235	0.00965291	0.0085	0.256108	0.00891946	0.0085	0.294018	0.00939265	0.0085	0.269152
rs10954274	7	130334377	A	0.04905	0.0107	0.0108	0.321812	0.0130025	0.0108	0.228614	0.0150831	0.0108	0.162538	0.013684	0.0108	0.205142	0.015196	0.0108	0.159416	0.0142853	0.0108	0.18593	0.0155802	0.0108	0.14913	0.0155237	0.0108	0.15061
rs17165072	7	130388801	T	0.93504	0.0093	0.0094	0.322486	0.00519972	0.0094	0.580153	0.00544477	0.0094	0.562434	0.00631803	0.0094	0.5015	0.00429971	0.0094	0.647372	0.00423733	0.0094	0.652148	0.0048926	0.0094	0.602722	0.00399867	0.0094	0.670552
rs11765940	7	129978082	A	0.8464	-0.0065	0.0066	0.324699	-0.00716147	0.0066	0.27789	-0.00868126	0.0066	0.188395	-0.00872065	0.0066	0.186398	-0.00849332	0.0066	0.198141	-0.00830298	0.0066	0.208382	-0.00916528	0.0066	0.16493	-0.00883082	0.0066	0.180896
rs6467327	7	130671815	G	0.6614	0.0049	0.005	0.327086	0.00499305	0.005	0.317984	0.00484556	0.005	0.332489	0.00473999	0.005	0.343131	0.00490546	0.005	0.326547	0.0048858	0.005	0.32849	0.00479984	0.005	0.337072	0.00487098	0.005	0.32996
rs1038628	7	129948013	G	0.6013	0.0047	0.0048	0.327498	0.00448459	0.0048	0.350155	0.00643446	0.0048	0.180079	0.00550926	0.0048	0.251067	0.00591137	0.0048	0.218122	0.00498165	0.0048	0.299343	0.00651163	0.0048	0.174911	0.00599565	0.0048	0.211631
rs7796129	7	130905778	C	0.5974	-0.0047	0.0048	0.327498	-0.00453063	0.0048	0.34523	-0.0043704	0.0048	0.362558	-0.00446104	0.0048	0.352691	-0.00436382	0.0048	0.363282	-0.00442523	0.0048	0.356568	-0.00432834	0.0048	0.367197	-0.0043359	0.0048	0.36636
rs2312789	7	130327546	C	0.4571	0.0046	0.0047	0.327717	0.00541082	0.0047	0.249634	0.00715114	0.0047	0.12813	0.00627772	0.0047	0.181652	0.00695007	0.0047	0.13921	0.00621799	0.0047	0.185843	0.00742145	0.0047	0.114329	0.00714449	0.0047	0.128485
rs968404	7	130022041	C	0.8461	0.0066	0.0068	0.331753	0.00581286	0.0068	0.392643	0.00480771	0.0068	0.479556	0.00596921	0.0068	0.380039	0.00483936	0.0068	0.476669	0.00559504	0.0068	0.410622	0.00479405	0.0068	0.480806	0.0048282	0.0068	0.477685
rs17165161	7	130515565	A	0.8118	-0.0061	0.0063	0.332918	-0.00327152	0.0063	0.603559	-0.00444959	0.0063	0.480011	-0.00338146	0.0063	0.591448	-0.00341855	0.0063	0.587386	-0.0022326	0.0063	0.723053	-0.00374936	0.0063	0.551752	-0.00301078	0.0063	0.632721
rs4425699	7	130518565	A	0.8108	-0.0061	0.0063	0.332918	-0.00314442	0.0063	0.617699	-0.00430326	0.0063	0.494571	-0.00326235	0.0063	0.604575	-0.00324313	0.0063	0.606704	-0.00206054	0.0063	0.743614	-0.00358016	0.0063	0.569845	-0.00282176	0.0063	0.654226
rs350652	7	130715911	A	0.90301	-0.0077	0.008	0.335799	-0.00778315	0.008	0.330606	-0.00838911	0.008	0.294344	-0.00802114	0.008	0.316033	-0.00826632	0.008	0.301468	-0.00795045	0.008	0.320317	-0.00841965	0.008	0.29259	-0.00829447	0.008	0.299825
rs10250721	7	130887794	A	0.8931	0.0071	0.0074	0.337327	0.00832972	0.0074	0.260319	0.00845499	0.0074	0.253219	0.00805015	0.0074	0.276658	0.0087509	0.0074	0.236986	0.00865	0.0074	0.242436	0.00861756	0.0074	0.244207	0.00884208	0.0074	0.232136
rs6970841	7	130925111	C	0.8958	0.0071	0.0074	0.337327	0.00793334	0.0074	0.283687	0.0074242	0.0074	0.31573	0.00729763	0.0074	0.324051	0.0077667	0.0074	0.293923	0.00789739	0.0074	0.285875	0.00745354	0.0074	0.313822	0.0077653	0.0074	0.29401
rs2129902	7	130296580	A	0.93089	0.0087	0.0091	0.33905	0.0049258	0.0091	0.588303	0.00422216	0.0091	0.642666	0.00532626	0.0091	0.558344	0.00339024	0.0091	0.70948	0.00368339	0.0091	0.685648	0.00360971	0.0091	0.691609	0.00302927	0.0091	0.739219
rs6945822	7	130362074	T	0.93019	0.0085	0.0089	0.339549	0.00474272	0.0089	0.594109	0.00403059	0.0089	0.650638	0.00521564	0.0089	0.557857	0.00320518	0.0089	0.718748	0.00354798	0.0089	0.690152	0.00344601	0.0089	0.698614	0.00286257	0.0089	0.747727
rs16873924	7	130854036	A	0.8207	0.0061	0.0064	0.340527	0.00646369	0.0064	0.312518	0.00634111	0.0064	0.321783	0.00635958	0.0064	0.320376	0.00646678	0.0064	0.312287	0.00654627	0.0064	0.306377	0.00639916	0.0064	0.317374	0.0064981	0.0064	0.309949
rs11770023	7	130769690	T	0.92861	0.0098	0.0104	0.346035	0.00935867	0.0104	0.368188	0.00908138	0.0104	0.382548	0.00897346	0.0104	0.388229	0.00903071	0.0104	0.385209	0.00896845	0.0104	0.388494	0.00889138	0.0104	0.392584	0.00890591	0.0104	0.391811
rs10265216	7	130900121	T	0.6869	0.0049	0.0052	0.346035	0.00410505	0.0052	0.429859	0.00433063	0.0052	0.40495	0.00424284	0.0052	0.414539	0.00406607	0.0052	0.434252	0.00387366	0.0052	0.456311	0.00417935	0.0052	0.421557	0.00398056	0.0052	0.443978
rs1588770	7	130693823	A	0.90271	0.0079	0.0084	0.346973	0.00702438	0.00839999	0.403022	0.00689994	0.00839999	0.411406	0.00675274	0.00839999	0.421456	0.00669766	0.00839999	0.425253	0.00652946	0.00839999	0.436972	0.00663649	0.00839999	0.429494	0.00653277	0.00839999	0.436739
rs17688449	7	130668586	C	0.7301	-0.006	0.0064	0.348501	-0.00560017	0.00639999	0.381559	-0.00538242	0.00639999	0.400346	-0.00529302	0.00639999	0.408217	-0.00532851	0.00639999	0.405081	-0.00527036	0.00639999	0.410227	-0.00522021	0.00639999	0.414696	-0.00522262	0.00639999	0.41448
rs2290027	7	130515801	T	0.8122	-0.0059	0.0063	0.349012	-0.00301094	0.0063	0.632702	-0.00422642	0.0063	0.502309	-0.0031517	0.0063	0.616885	-0.00317039	0.0063	0.614798	-0.00196591	0.0063	0.755003	-0.00351906	0.0063	0.576447	-0.00275936	0.0063	0.661391
rs2072575	7	130148507	G	0.4547	0.0044	0.0047	0.349186	0.00520601	0.0047	0.268007	0.00701264	0.0047	0.135686	0.00612055	0.0047	0.192832	0.00679444	0.0047	0.148282	0.00603832	0.0047	0.19888	0.00729023	0.0047	0.120874	0.00699483	0.0047	0.136682
rs10281580	7	130311182	C	0.93078	0.0085	0.0091	0.35027	0.00474698	0.00909999	0.601917	0.00403705	0.00909999	0.657309	0.00513392	0.00909999	0.57264	0.00321224	0.00909999	0.724093	0.00350514	0.00909999	0.700103	0.00342549	0.00909999	0.706599	0.00285143	0.00909999	0.754019
rs1439794	7	130834659	G	0.7897	0.0054	0.0058	0.351836	0.00579324	0.0058	0.317874	0.00553806	0.0058	0.339659	0.00566175	0.0058	0.328983	0.00570325	0.0058	0.32545	0.0058718	0.0058	0.311356	0.00560768	0.0058	0.333623	0.00573992	0.0058	0.322349
rs11767461	7	130092670	G	0.7623	-0.0052	0.0056	0.353111	-0.00503671	0.0056	0.368433	-0.00564356	0.0056	0.313561	-0.00496537	0.0056	0.375255	-0.00545525	0.0056	0.32998	-0.00493268	0.0056	0.378406	-0.00552124	0.0056	0.324164	-0.00538453	0.0056	0.336289
rs10246495	7	130828889	C	0.8675	-0.0065	0.007	0.353111	-0.0067533	0.00699999	0.334666	-0.00652597	0.00699999	0.351191	-0.00636244	0.00699999	0.363392	-0.00664742	0.00699999	0.342299	-0.00663032	0.00699999	0.343542	-0.00647898	0.00699999	0.35467	-0.00660828	0.00699999	0.345149
rs4731695	7	130130170	A	0.05724	0.0099	0.0107	0.354844	0.0110645	0.0107	0.301103	0.0126588	0.0107	0.236782	0.0118354	0.0107	0.268677	0.0125864	0.0107	0.239476	0.011955	0.0107	0.26387	0.0129901	0.0107	0.224737	0.0128139	0.0107	0.231087
rs11972393	7	130509546	T	0.8117	-0.0059	0.0064	0.356594	-0.00308514	0.00639999	0.629768	-0.00427225	0.00639999	0.504428	-0.00311057	0.00639999	0.626948	-0.00324266	0.00639999	0.612389	-0.00200362	0.00639999	0.754231	-0.00354682	0.00639999	0.579448	-0.00281783	0.00639999	0.65973
rs6467368	7	130919758	G	0.2011	0.0056	0.0061	0.358602	0.00464925	0.00609999	0.445957	0.0047272	0.00609999	0.438368	0.0048636	0.00609999	0.425269	0.00445664	0.00609999	0.465025	0.00440061	0.00609999	0.470656	0.00458248	0.00609999	0.452517	0.00437591	0.00609999	0.47315
rs10276927	7	130917360	G	0.91973	0.0078	0.0085	0.358804	0.00896465	0.00849999	0.291578	0.00814501	0.00849999	0.337943	0.00806675	0.00849999	0.342605	0.00864951	0.00849999	0.308873	0.00890904	0.00849999	0.294582	0.00819439	0.00849999	0.335022	0.00865159	0.00849999	0.308756
rs13242887	7	130751832	A	0.8079	-0.0054	0.0059	0.360058	-0.00565148	0.00589999	0.338124	-0.00537985	0.00589999	0.361853	-0.00559901	0.00589999	0.342628	-0.00551141	0.00589999	0.350233	-0.00571964	0.00589999	0.33233	-0.005446	0.00589999	0.35598	-0.00554782	0.00589999	0.347059
rs4728198	7	130399691	T	0.1277	-0.0062	0.0069	0.368892	-0.00356301	0.00689999	0.60559	-0.00376721	0.00689999	0.585085	-0.00428536	0.00689999	0.534556	-0.00301966	0.00689999	0.661653	-0.00294585	0.00689999	0.669426	-0.00340819	0.00689999	0.621348	-0.00282411	0.00689999	0.682326
rs13223150	7	130369609	A	0.4585	0.0042	0.0047	0.371527	0.00526332	0.00469999	0.262775	0.00670322	0.00469999	0.153805	0.00584135	0.00469999	0.213926	0.00664085	0.00469999	0.157671	0.00600502	0.00469999	0.201367	0.00696689	0.00469999	0.138255	0.00682224	0.00469999	0.146629
rs10278967	7	130922632	G	0.8951	0.0064	0.0072	0.374063	0.00728057	0.00719999	0.311925	0.00680209	0.00719999	0.344794	0.00661931	0.00719999	0.357913	0.00714977	0.00719999	0.320698	0.00724851	0.00719999	0.31406	0.00683018	0.00719999	0.342805	0.00714721	0.00719999	0.320871
rs10249099	7	130929680	C	0.92312	0.0076	0.0086	0.376847	0.00844318	0.00859999	0.326215	0.00795594	0.00859999	0.354908	0.00776505	0.00859999	0.366571	0.00829582	0.00859999	0.33473	0.00838701	0.00859999	0.329444	0.00797145	0.00859999	0.353971	0.00828526	0.00859999	0.335345
rs547311	7	130598454	G	0.7839	0.0053	0.006	0.377056	0.00477718	0.00599999	0.425918	0.0055507	0.00599999	0.354905	0.00547263	0.00599999	0.361713	0.00522729	0.00599999	0.383636	0.0049679	0.00599999	0.407679	0.00557976	0.00599999	0.352391	0.00526684	0.00599999	0.380048
rs17687785	7	130641742	G	0.7547	-0.005	0.0057	0.380382	-0.00419788	0.00569999	0.461443	-0.00456973	0.00569999	0.422722	-0.00484	0.00569999	0.395812	-0.00426831	0.00569999	0.453961	-0.00424963	0.00569999	0.455939	-0.00456369	0.00569999	0.423335	-0.00428287	0.00569999	0.452423
rs2398748	7	130922478	G	0.8953	0.0064	0.0073	0.380643	0.00728131	0.00729999	0.318551	0.00680243	0.00729999	0.351419	0.00662525	0.00729999	0.364105	0.0071504	0.00729999	0.327329	0.00725249	0.00729999	0.32047	0.0068324	0.00729999	0.349301	0.00714909	0.00729999	0.327418
rs4731688	7	129997061	A	0.8293	0.0055	0.0063	0.382654	0.00570337	0.00629999	0.365307	0.0063355	0.00629999	0.314591	0.00696822	0.00629999	0.268697	0.00623832	0.00629999	0.322071	0.00649965	0.00629999	0.302217	0.00671958	0.00629999	0.286152	0.00650292	0.00629999	0.301974
rs765205	7	130140766	C	0.4549	0.0041	0.0047	0.383023	0.00493219	0.00469999	0.293993	0.00670588	0.00469999	0.153642	0.00581818	0.00469999	0.215749	0.00650249	0.00469999	0.166508	0.0057585	0.00469999	0.220495	0.00698342	0.00469999	0.137322	0.00670193	0.00469999	0.153885
rs9656395	7	130575884	A	0.90651	-0.0073	0.0084	0.384821	-0.00467202	0.00839999	0.578078	-0.00600985	0.00839999	0.474325	-0.00597245	0.00839999	0.47708	-0.00499376	0.00839999	0.552181	-0.00438611	0.00839999	0.601562	-0.00571903	0.00839999	0.495974	-0.00486072	0.00839999	0.56282
rs741486	7	130024010	A	0.6753	-0.0044	0.0051	0.388278	-0.00425565	0.00509999	0.404031	-0.00547825	0.00509999	0.282748	-0.00523139	0.00509999	0.305002	-0.00514781	0.00509999	0.312795	-0.00475264	0.00509999	0.351392	-0.00563184	0.00509999	0.26947	-0.00527163	0.00509999	0.301298
rs17164981	7	130101373	G	0.7619	-0.005	0.0058	0.38865	-0.00485373	0.00579999	0.402677	-0.00543917	0.00579999	0.348353	-0.00477423	0.00579999	0.410426	-0.00526049	0.00579999	0.364416	-0.00475171	0.00579999	0.412637	-0.00532017	0.00579999	0.359	-0.00519141	0.00579999	0.370749
rs17814135	7	130908112	C	0.8096	0.0056	0.0065	0.388942	0.00526866	0.00649999	0.417616	0.00504333	0.00649999	0.437809	0.00495686	0.00649999	0.445705	0.00500938	0.00649999	0.440899	0.00496288	0.00649999	0.445152	0.00489523	0.00649999	0.451382	0.00491176	0.00649999	0.449855
rs992859	7	130120122	C	0.4541	0.0041	0.0048	0.393013	0.00492144	0.00479999	0.305221	0.00661462	0.00479999	0.168188	0.00585666	0.00479999	0.222412	0.00642763	0.00479999	0.180541	0.00577148	0.00479999	0.229211	0.00691418	0.00479999	0.149738	0.00664087	0.00479999	0.166506
rs10488386	7	130900826	T	0.7523	-0.0046	0.0055	0.40295	-0.00487993	0.00549999	0.374938	-0.00435648	0.00549999	0.428309	-0.00447531	0.00549999	0.415821	-0.00455576	0.00549999	0.407489	-0.00475952	0.00549999	0.386836	-0.00434208	0.00549999	0.429837	-0.00453375	0.00549999	0.409758
rs6979264	7	130938585	G	0.92312	0.0071	0.0085	0.403552	0.00789637	0.00849999	0.352896	0.00729482	0.00849999	0.390774	0.00723623	0.00849999	0.39459	0.00764961	0.00849999	0.368144	0.00783217	0.00849999	0.356824	0.00731807	0.00849999	0.389265	0.00764335	0.00849999	0.368536
rs2072573	7	130136902	G	0.4529	0.0039	0.0047	0.406659	0.00479778	0.00469999	0.307346	0.0064981	0.00469999	0.166795	0.00558706	0.00469999	0.234542	0.00632963	0.00469999	0.178066	0.00559481	0.00469999	0.233895	0.00676646	0.00469999	0.14996	0.00652072	0.00469999	0.165323
rs12672246	7	130118292	A	0.2604	0.0045	0.0055	0.413253	0.00471052	0.00549999	0.391743	0.00742061	0.00549999	0.177271	0.0060542	0.00549999	0.270999	0.0068287	0.00549999	0.21439	0.00555427	0.00549999	0.312558	0.00761217	0.00549999	0.166348	0.00699425	0.00549999	0.203486
rs12706936	7	130118545	T	0.2604	0.0045	0.0055	0.413253	0.0047108	0.00549999	0.391715	0.00741712	0.00549999	0.177475	0.00605834	0.00549999	0.270671	0.00682619	0.00549999	0.214559	0.00555686	0.00549999	0.312333	0.00761039	0.00549999	0.166448	0.00699282	0.00549999	0.203578
rs12706941	7	130148903	A	0.4312	0.0027	0.0033	0.413253	0.00306553	0.0033	0.352915	0.00487246	0.0033	0.139809	0.00341562	0.0033	0.300652	0.00453748	0.0033	0.169133	0.00340633	0.0033	0.301969	0.00487327	0.0033	0.139743	0.00455871	0.0033	0.167147
rs4311610	7	130944233	T	0.8271	0.0057	0.007	0.415481	0.00628192	0.00699998	0.369495	0.00617431	0.00699998	0.377752	0.00616712	0.00699998	0.378308	0.00635422	0.00699998	0.364011	0.0064434	0.00699998	0.357318	0.00627449	0.00699998	0.370062	0.00641056	0.00699998	0.359774
rs2171492	7	129950740	G	0.611	0.0039	0.0048	0.416505	0.00425408	0.00479999	0.375473	0.00630114	0.00479999	0.18927	0.00523914	0.00479999	0.275058	0.00590574	0.00479999	0.218561	0.00495041	0.00479999	0.302382	0.00647838	0.00479999	0.177124	0.00604949	0.00479999	0.207556
rs6953558	7	130668477	C	0.6719	0.0041	0.0051	0.421442	0.00413499	0.00509999	0.41749	0.0040673	0.00509999	0.425154	0.00399109	0.00509999	0.43388	0.00409275	0.00509999	0.422263	0.00406703	0.00509999	0.425184	0.00403572	0.00509999	0.428757	0.00406992	0.00509999	0.424856
rs11764240	7	129983735	C	0.8931	-0.0063	0.0079	0.425179	-0.00693554	0.00789998	0.379988	-0.00925583	0.00789998	0.241347	-0.00929461	0.00789998	0.239381	-0.0088697	0.00789998	0.261544	-0.00852044	0.00789998	0.280793	-0.00990702	0.00789998	0.209822	-0.009332	0.00789998	0.237496
rs4731680	7	129987060	C	0.8527	0.0054	0.0068	0.427127	0.00511778	0.00679999	0.45168	0.00516031	0.00679999	0.447929	0.00623017	0.00679999	0.35956	0.00507537	0.00679999	0.455438	0.00563856	0.00679999	0.40699	0.00545267	0.00679999	0.422631	0.00527746	0.00679999	0.437691
rs6943595	7	130957256	A	0.6482	-0.0038	0.0048	0.428555	-0.00340169	0.00479999	0.478518	-0.00369928	0.00479999	0.440894	-0.0039446	0.00479999	0.411195	-0.00352261	0.00479999	0.463022	-0.00355441	0.00479999	0.458994	-0.00375643	0.00479999	0.433868	-0.003572	0.00479999	0.456774
rs157914	7	130568456	T	0.08285	0.0067	0.0085	0.430559	0.00307146	0.00849998	0.717838	0.00478981	0.00849998	0.573089	0.00501378	0.00849998	0.555286	0.00341765	0.00849998	0.687627	0.00275991	0.00849998	0.745411	0.00444909	0.00849998	0.60068	0.00327301	0.00849998	0.700193
rs12532412	7	130826099	C	0.5464	-0.0037	0.0047	0.431145	-0.00426073	0.00469999	0.36465	-0.00412763	0.00469999	0.379824	-0.00411115	0.00469999	0.381729	-0.00430802	0.00469999	0.359351	-0.00439424	0.00469999	0.349815	-0.00421474	0.00469999	0.36985	-0.00435553	0.00469999	0.354077
rs13239658	7	130047666	C	0.8098	-0.0048	0.0061	0.431349	-0.00501616	0.00609999	0.410893	-0.00603803	0.00609999	0.322251	-0.006359	0.00609999	0.297198	-0.00585108	0.00609999	0.33746	-0.00586163	0.00609999	0.336589	-0.0064088	0.00609999	0.293431	-0.00611227	0.00609999	0.316337
rs13247947	7	130592555	A	0.2146	-0.0048	0.0061	0.431349	-0.00426958	0.00609999	0.483969	-0.00503832	0.00609999	0.408829	-0.00494695	0.00609999	0.417379	-0.00471404	0.00609999	0.439643	-0.00444709	0.00609999	0.465981	-0.00506042	0.00609999	0.406777	-0.00474896	0.00609999	0.436263
rs10954290	7	130577791	G	0.6435	0.004	0.0051	0.432856	0.00288102	0.00509999	0.572137	0.00345519	0.00509999	0.498095	0.00313844	0.00509999	0.538303	0.00302146	0.00509999	0.553553	0.0025913	0.00509999	0.611384	0.00323557	0.00509999	0.525802	0.00290039	0.00509999	0.569557
rs7811386	7	130901642	C	0.6909	0.004	0.0051	0.432856	0.00317234	0.00509999	0.533922	0.00343971	0.00509999	0.500023	0.00339231	0.00509999	0.505948	0.0031565	0.00509999	0.535968	0.00297481	0.00509999	0.559693	0.00330339	0.00509999	0.517164	0.00308221	0.00509999	0.545607
rs2029223	7	130889128	A	0.8002	-0.0045	0.0058	0.43783	-0.00534453	0.00579999	0.356803	-0.00505402	0.00579999	0.383544	-0.00496491	0.00579999	0.391986	-0.00534723	0.00579999	0.356561	-0.00545812	0.00579999	0.346675	-0.00514507	0.00579999	0.375034	-0.00539043	0.00579999	0.352689
rs10954269	7	130018863	C	0.8809	-0.0061	0.0079	0.440024	-0.00561298	0.00789998	0.477391	-0.00686364	0.00789998	0.384947	-0.0074208	0.00789998	0.347554	-0.00643569	0.00789998	0.415275	-0.00644829	0.00789998	0.414362	-0.00720788	0.00789998	0.361562	-0.0066939	0.00789998	0.39681
rs3847104	7	130400698	G	0.1231	-0.0054	0.007	0.440453	-0.00267401	0.00699998	0.70246	-0.00312227	0.00699998	0.655569	-0.00368568	0.00699998	0.598522	-0.0022928	0.00699998	0.743256	-0.00218623	0.00699998	0.754798	-0.00281131	0.00699998	0.687966	-0.00213468	0.00699998	0.760401
rs1025106	7	130911382	T	0.92072	0.0063	0.0082	0.442313	0.00732992	0.00819998	0.371378	0.00668001	0.00819998	0.41528	0.0065648	0.00819998	0.42337	0.00710824	0.00819998	0.386019	0.00729713	0.00819998	0.373522	0.00672506	0.00819998	0.412141	0.00711212	0.00819998	0.385759
rs2288081	7	130357296	T	0.1533	0.0049	0.0064	0.443899	0.00526243	0.00639999	0.410931	0.00689898	0.00639999	0.281048	0.00658565	0.00639999	0.303475	0.00660389	0.00639999	0.302138	0.00615373	0.00639999	0.33629	0.00723014	0.00639999	0.258597	0.00684509	0.00639999	0.284823
rs2402997	7	130045683	G	0.4504	-0.0038	0.005	0.447255	-0.00402809	0.00499999	0.420462	-0.00526017	0.00499999	0.292782	-0.00490077	0.00499999	0.327009	-0.00502615	0.00499999	0.314784	-0.00461165	0.00499999	0.356355	-0.00546009	0.00499999	0.274824	-0.00517521	0.00499999	0.300648
rs6467312	7	130348044	C	0.1531	0.0034	0.0045	0.449916	0.00375387	0.00449999	0.404171	0.00530937	0.00449999	0.238055	0.00424584	0.00449999	0.345415	0.00503139	0.00449999	0.26353	0.00417056	0.00449999	0.354034	0.00537985	0.00449999	0.231883	0.00509601	0.00449999	0.257446
rs6953458	7	129946939	A	0.6007	0.0036	0.0048	0.453255	0.00340775	0.00479999	0.477735	0.00531314	0.00479999	0.268334	0.00438405	0.00479999	0.36106	0.00480682	0.00479999	0.316622	0.00388641	0.00479999	0.41813	0.00538446	0.00479999	0.261962	0.00488612	0.00479999	0.308705
rs13225903	7	130114227	T	0.3755	0.0036	0.0048	0.453255	0.00462311	0.00479999	0.335472	0.00628381	0.00479999	0.190491	0.00524357	0.00479999	0.274652	0.00615802	0.00479999	0.199519	0.00537322	0.00479999	0.26296	0.00652912	0.00479999	0.173755	0.00633096	0.00479999	0.187185
rs11971522	7	130764515	G	0.2128	0.0043	0.0058	0.458463	0.00441566	0.00579999	0.446465	0.00429523	0.00579999	0.458961	0.00444365	0.00579999	0.443587	0.00435466	0.00579999	0.45277	0.00447656	0.00579999	0.44022	0.00434195	0.00579999	0.45409	0.00438244	0.00579999	0.449892
rs157899	7	130616878	T	0.8345	-0.0048	0.0065	0.460234	-0.00525535	0.00649998	0.418792	-0.00540213	0.00649998	0.405918	-0.00501242	0.00649998	0.440622	-0.00548771	0.00649998	0.398521	-0.00529491	0.00649998	0.415299	-0.00540688	0.00649998	0.405505	-0.00548562	0.00649998	0.398701
rs10863	7	130145589	A	0.1574	0.0047	0.0064	0.46272	0.00490052	0.00639998	0.44385	0.00702123	0.00639998	0.272611	0.00665127	0.00639998	0.298682	0.00656753	0.00639998	0.304807	0.00597117	0.00639998	0.350821	0.00740381	0.00639998	0.247334	0.00685315	0.00639998	0.284256
rs1906489	7	129961743	G	0.3908	-0.0035	0.0048	0.4659	-0.00388558	0.00479999	0.418228	-0.00586981	0.00479999	0.221375	-0.00490801	0.00479999	0.306542	-0.00549777	0.00479999	0.252056	-0.00461537	0.00479999	0.336282	-0.00607251	0.00479999	0.205832	-0.00565722	0.00479999	0.238561
rs17737947	7	130579578	G	0.7654	0.0043	0.0059	0.466116	0.00378678	0.00589998	0.520984	0.00373951	0.00589998	0.5262	0.00243983	0.00589998	0.679218	0.00361482	0.00589998	0.540086	0.00282331	0.00589998	0.632274	0.00320031	0.00589998	0.587524	0.00325948	0.00589998	0.580636
rs10954306	7	130897018	C	0.7491	-0.004	0.0055	0.467059	-0.00428563	0.00549999	0.435857	-0.00376216	0.00549999	0.493956	-0.00389237	0.00549999	0.479129	-0.00396295	0.00549999	0.471193	-0.00417388	0.00549999	0.447918	-0.00375265	0.00549999	0.495048	-0.00394415	0.00549999	0.4733
rs10232532	7	129981480	G	0.525	-0.0034	0.0047	0.469432	-0.00331805	0.00469999	0.480207	-0.00450875	0.00469999	0.337402	-0.00361051	0.00469999	0.442371	-0.00420247	0.00469999	0.371245	-0.00345195	0.00469999	0.462668	-0.00445939	0.00469999	0.342717	-0.00418816	0.00469999	0.372876
rs13241924	7	130315289	A	0.4561	0.0034	0.0047	0.469432	0.00420619	0.00469999	0.370821	0.00594845	0.00469999	0.205645	0.0050707	0.00469999	0.280643	0.00574568	0.00469999	0.221523	0.0050102	0.00469999	0.286422	0.00621678	0.00469999	0.185927	0.00593888	0.00469999	0.206375
rs9641881	7	130336026	T	0.4567	0.0034	0.0047	0.469432	0.00421543	0.00469999	0.369771	0.0059599	0.00469999	0.204774	0.00508385	0.00469999	0.279398	0.00575906	0.00469999	0.220449	0.00502526	0.00469999	0.284977	0.00623125	0.00469999	0.184905	0.00595417	0.00469999	0.20521
rs10245094	7	130928828	C	0.1568	0.0057	0.0079	0.47059	0.00500034	0.00789997	0.526762	0.00516115	0.00789997	0.513554	0.00522999	0.00789997	0.507954	0.00493733	0.00789997	0.531984	0.00485813	0.00789997	0.538584	0.00506686	0.00789997	0.521278	0.00488766	0.00789997	0.536118
rs4731681	7	129987100	A	0.8525	0.0049	0.0069	0.477614	0.00460883	0.00689998	0.504167	0.00466709	0.00689998	0.498792	0.00576176	0.00689998	0.403695	0.00457601	0.00689998	0.507208	0.00514911	0.00689998	0.455516	0.00496889	0.00689998	0.471444	0.00478484	0.00689998	0.488023
rs6966501	7	130924477	G	0.8956	0.0051	0.0072	0.478738	0.00597823	0.00719998	0.406362	0.00549722	0.00719998	0.445162	0.00533383	0.00719998	0.458808	0.00584489	0.00719998	0.416911	0.00595482	0.00719998	0.408203	0.0055305	0.00719998	0.442412	0.00584582	0.00719998	0.416837
rs17165484	7	130888500	A	0.6803	-0.0036	0.0051	0.480261	-0.00402295	0.00509999	0.430219	-0.00394481	0.00509999	0.43923	-0.00396134	0.00509999	0.437315	-0.00407556	0.00509999	0.424214	-0.00415269	0.00509999	0.415498	-0.00402464	0.00509999	0.430026	-0.00412123	0.00509999	0.419041
rs7781295	7	130579162	G	0.8754	0.0055	0.0078	0.48073	0.00443586	0.00779997	0.569558	0.0065806	0.00779997	0.398854	0.0060237	0.00779997	0.439953	0.00578605	0.00779997	0.458206	0.00492176	0.00779997	0.528042	0.00663497	0.00779997	0.39497	0.00587173	0.00779997	0.451577
rs4731679	7	129978749	C	0.5255	-0.0033	0.0047	0.4826	-0.0032172	0.00469999	0.493651	-0.00441336	0.00469999	0.347723	-0.00351262	0.00469999	0.454841	-0.00410555	0.00469999	0.382378	-0.00335245	0.00469999	0.475667	-0.00436419	0.00469999	0.35312	-0.00409146	0.00469999	0.384013
rs7797170	7	129979126	C	0.5258	-0.0033	0.0047	0.4826	-0.00322205	0.00469999	0.493001	-0.00441985	0.00469999	0.347015	-0.0035222	0.00469999	0.453612	-0.00411293	0.00469999	0.381523	-0.00336187	0.00469999	0.474428	-0.00437308	0.00469999	0.352141	-0.0041004	0.00469999	0.382975
rs12706926	7	129981980	C	0.5257	-0.0033	0.0047	0.4826	-0.00322294	0.00469999	0.492882	-0.00441468	0.00469999	0.347579	-0.00351996	0.00469999	0.453899	-0.00410944	0.00469999	0.381927	-0.00336133	0.00469999	0.474499	-0.00436773	0.00469999	0.35273	-0.00409669	0.00469999	0.383406
rs17165508	7	130937760	T	0.8117	0.0046	0.0066	0.485822	0.00532981	0.00659998	0.41935	0.00510779	0.00659998	0.438983	0.00511332	0.00659998	0.438489	0.00535424	0.00659998	0.417221	0.00549122	0.00659998	0.405406	0.0052193	0.00659998	0.429057	0.00541409	0.00659998	0.412034
rs6967119	7	130919119	C	0.173	0.0032	0.0046	0.486647	0.00211738	0.00459999	0.6453	0.00233992	0.00459999	0.610976	0.00281648	0.00459999	0.540353	0.00199987	0.00459999	0.663741	0.00209222	0.00459999	0.64923	0.00230737	0.00459999	0.615947	0.00199895	0.00459999	0.663885
rs157917	7	130572600	T	0.1941	0.0042	0.0061	0.491122	0.00288634	0.00609998	0.63609	0.00250178	0.00609998	0.681711	0.00294887	0.00609998	0.628796	0.0022456	0.00609998	0.712775	0.00241033	0.00609998	0.692741	0.00227863	0.00609998	0.708741	0.00211118	0.00609998	0.729271
rs6949271	7	130553262	T	0.5861	-0.0033	0.0048	0.491768	-0.00178489	0.00479999	0.710002	-0.00217288	0.00479999	0.650776	-0.00199633	0.00479999	0.677481	-0.00167868	0.00479999	0.726544	-0.00131487	0.00479999	0.784137	-0.00187253	0.00479999	0.696454	-0.00150698	0.00479999	0.753555
rs12706945	7	130151083	A	0.4527	0.0032	0.0047	0.495966	0.00406497	0.00469999	0.387099	0.00577823	0.00469999	0.218917	0.00486969	0.00469999	0.300152	0.00559797	0.00469999	0.23363	0.00485797	0.00469999	0.301317	0.00604309	0.00469999	0.198524	0.00578744	0.00469999	0.218183
rs2129905	7	130305479	A	0.4569	0.0032	0.0047	0.495966	0.00400599	0.00469999	0.394025	0.00574509	0.00469999	0.221571	0.00486819	0.00469999	0.300301	0.00554303	0.00469999	0.238251	0.00480861	0.00469999	0.306255	0.00601297	0.00469999	0.200771	0.00573587	0.00469999	0.222312
rs207218	7	130560779	G	0.4762	0.0032	0.0047	0.495966	0.00241946	0.00469999	0.606707	0.00276524	0.00469999	0.556296	0.00255881	0.00469999	0.586146	0.00247577	0.00469999	0.598359	0.00219456	0.00469999	0.64055	0.00260489	0.00469999	0.579419	0.00238569	0.00469999	0.611737
rs11973495	7	130052404	C	0.8093	-0.0042	0.0062	0.49814	-0.00443102	0.00619998	0.474805	-0.00545572	0.00619998	0.378882	-0.00583496	0.00619998	0.346641	-0.00527204	0.00619998	0.395141	-0.00531692	0.00619998	0.39113	-0.00584906	0.00619998	0.345476	-0.00554822	0.00619998	0.370853
rs12112661	7	130834574	C	0.9358	-0.0067	0.01	0.502858	-0.00787717	0.00999997	0.430861	-0.00731291	0.00999997	0.4646	-0.00697233	0.00999997	0.485655	-0.00775969	0.00999997	0.437766	-0.0078225	0.00999997	0.434066	-0.0073358	0.00999997	0.463203	-0.0077475	0.00999997	0.438486
rs12532963	7	130552497	T	0.5845	-0.0032	0.0048	0.504985	-0.00171722	0.00479998	0.720527	-0.00209539	0.00479998	0.662445	-0.00191785	0.00479998	0.689485	-0.0016121	0.00479998	0.73698	-0.00125366	0.00479998	0.793954	-0.00179958	0.00479998	0.707724	-0.00144279	0.00479998	0.763733
rs10279448	7	130900432	A	0.4402	0.0032	0.0048	0.504985	0.00230429	0.00479998	0.631184	0.00287956	0.00479998	0.548567	0.00273935	0.00479998	0.568203	0.00250473	0.00479998	0.601796	0.00220221	0.00479998	0.646381	0.00276521	0.00479998	0.564556	0.00245089	0.00479998	0.609628
rs1979567	7	130903178	T	0.6901	0.0034	0.0051	0.504985	0.00257293	0.00509998	0.613911	0.00284011	0.00509998	0.577606	0.00279188	0.00509998	0.584085	0.0025571	0.00509998	0.616094	0.00237505	0.00509998	0.641432	0.0027036	0.00509998	0.596029	0.00248267	0.00509998	0.6264
rs13221321	7	130893842	A	0.5394	-0.0031	0.0047	0.509527	-0.00295084	0.00469999	0.530108	-0.00266003	0.00469999	0.571418	-0.00268469	0.00469999	0.567856	-0.00269001	0.00469999	0.567089	-0.00274187	0.00469999	0.559638	-0.00257289	0.00469999	0.584087	-0.00262948	0.00469999	0.575844
rs205721	7	130617651	C	0.1667	0.0042	0.0064	0.511663	0.00461098	0.00639998	0.471237	0.00479117	0.00639998	0.454085	0.00441123	0.00639998	0.490662	0.00485701	0.00639998	0.447907	0.00465774	0.00639998	0.466751	0.00479669	0.00639998	0.453564	0.00485666	0.00639998	0.447939
rs10272206	7	130314194	G	0.93078	0.0061	0.0093	0.511879	0.00234698	0.00929997	0.80076	0.00163705	0.00929997	0.860273	0.00258435	0.00929997	0.781098	0.000812241	0.00929997	0.930403	0.00102035	0.00929997	0.912635	0.000977381	0.00929997	0.9163	0.00041904	0.00929997	0.964061
rs10254193	7	130931284	G	0.92335	0.0057	0.0087	0.512357	0.00655917	0.00869997	0.450891	0.00603621	0.00869997	0.487796	0.00587994	0.00869997	0.499131	0.00638886	0.00869997	0.462733	0.0065086	0.00869997	0.454389	0.00605859	0.00869997	0.486183	0.00638214	0.00869997	0.463203
rs6467365	7	130887581	T	0.6796	-0.0033	0.0051	0.517594	-0.00372271	0.00509998	0.465424	-0.00364461	0.00509998	0.474837	-0.00366155	0.00509998	0.472786	-0.00377528	0.00509998	0.459146	-0.00385261	0.00509998	0.449999	-0.00372452	0.00509998	0.465206	-0.00382102	0.00509998	0.453724
rs13245645	7	130121675	C	0.3997	0.0031	0.0048	0.518387	0.00389472	0.00479998	0.417135	0.00503701	0.00479998	0.294003	0.00435975	0.00479998	0.363728	0.00497459	0.00479998	0.300026	0.00446778	0.00479998	0.351962	0.00523771	0.00479998	0.275188	0.00511358	0.00479998	0.286725
rs1544705	7	130002317	T	0.1722	-0.004	0.0062	0.518823	-0.00421153	0.00619998	0.496959	-0.00482299	0.00619998	0.436625	-0.00540397	0.00619998	0.383421	-0.00473291	0.00619998	0.44524	-0.00496994	0.00619998	0.422781	-0.00518772	0.00619998	0.402743	-0.00498405	0.00619998	0.421466
rs157900	7	130617829	A	0.8345	-0.0041	0.0064	0.521766	-0.00453027	0.00639998	0.479034	-0.00469905	0.00639998	0.462809	-0.00431627	0.00639998	0.500045	-0.00477272	0.00639998	0.455824	-0.00457646	0.00639998	0.474563	-0.00470536	0.00639998	0.462208	-0.00477242	0.00639998	0.455852
rs1005171	7	130144402	C	0.454	0.003	0.0047	0.52328	0.00383202	0.00469998	0.414886	0.00560875	0.00469998	0.23273	0.00471942	0.00469998	0.315314	0.00540459	0.00469998	0.250178	0.00465906	0.00469998	0.321543	0.00588639	0.00469998	0.210414	0.00560414	0.00469998	0.233115
rs12154966	7	130391504	T	0.4255	0.003	0.0047	0.52328	0.00454119	0.00469998	0.333938	0.00575187	0.00469998	0.221025	0.00471027	0.00469998	0.316253	0.00587091	0.00469998	0.211616	0.0052371	0.00469998	0.265159	0.00601146	0.00469998	0.200884	0.00603833	0.00469998	0.198877
rs157923	7	130578993	G	0.07454	0.0056	0.0089	0.529209	0.00238137	0.00889997	0.78903	0.00431311	0.00889997	0.627946	0.00452087	0.00889997	0.611478	0.00299857	0.00889997	0.736178	0.0023412	0.00889997	0.792507	0.00410186	0.00889997	0.644882	0.00293753	0.00889997	0.741354
rs11982376	7	130536392	T	0.8889	-0.0049	0.0078	0.52987	-0.000624727	0.00779997	0.936163	-0.00381052	0.00779997	0.625174	-0.00166007	0.00779997	0.831459	-0.00191628	0.00779997	0.805931	0.000452833	0.00779997	0.953704	-0.00288334	0.00779997	0.711635	-0.00140903	0.00779997	0.856646
rs207210	7	130535477	T	0.5892	-0.003	0.0048	0.531971	-0.00363355	0.00479998	0.449055	-0.00190003	0.00479998	0.692222	-0.00229378	0.00479998	0.632741	-0.00248221	0.00479998	0.605067	-0.00312064	0.00479998	0.515604	-0.001789	0.00479998	0.709364	-0.00237149	0.00479998	0.621263
rs205763	7	130595047	A	0.214	-0.0039	0.0063	0.535885	-0.00329857	0.00629997	0.600567	-0.00405429	0.00629997	0.519873	-0.00398772	0.00629997	0.52675	-0.00371432	0.00629997	0.555475	-0.00345512	0.00629997	0.583394	-0.00406622	0.00629997	0.518646	-0.00374335	0.00629997	0.552389
rs1487255	7	130943096	G	0.7947	-0.0042	0.0068	0.536808	-0.00419715	0.00679997	0.537083	-0.00421755	0.00679997	0.535106	-0.00455245	0.00679997	0.503189	-0.00421192	0.00679997	0.535651	-0.00439747	0.00679997	0.517832	-0.00432907	0.00679997	0.524365	-0.00428735	0.00679997	0.52837
rs6971279	7	130925218	G	0.8929	0.0045	0.0073	0.537605	0.00530816	0.00729998	0.467135	0.00482482	0.00729998	0.508653	0.00468439	0.00729998	0.521068	0.00515448	0.00729998	0.480129	0.00526917	0.00729998	0.470413	0.00484984	0.00729998	0.506458	0.00515096	0.00729998	0.480429
rs12706940	7	130128793	C	0.4678	0.003	0.0049	0.540376	0.0038285	0.00489998	0.434609	0.00537046	0.00489998	0.273072	0.00476028	0.00489998	0.331305	0.00522148	0.00489998	0.286599	0.00467933	0.00489998	0.339593	0.00568641	0.00489998	0.245847	0.00544341	0.00489998	0.26661
rs10233089	7	130339506	T	0.1531	0.0039	0.0064	0.542276	0.00428937	0.00639998	0.50272	0.00592115	0.00639998	0.354871	0.00560652	0.00639998	0.381018	0.00563434	0.00639998	0.37866	0.00518772	0.00639998	0.417605	0.00625668	0.00639998	0.328267	0.00587797	0.00639998	0.35839
rs3807139	7	130371325	G	0.1618	-0.0039	0.0064	0.542276	-0.00269276	0.00639998	0.673941	-0.00237993	0.00639998	0.709993	-0.00243349	0.00639998	0.703772	-0.0021348	0.00639998	0.738709	-0.00207574	0.00639998	0.745684	-0.00206869	0.00639998	0.746518	-0.00194039	0.00639998	0.761748
rs11981709	7	130509390	G	0.8116	-0.0039	0.0064	0.542276	-0.00107906	0.00639997	0.866109	-0.00226331	0.00639997	0.723606	-0.00110247	0.00639997	0.863232	-0.00123279	0.00639997	0.847253	5.98377e-06	0.00639997	0.999254	-0.00153622	0.00639997	0.810303	-0.000806902	0.00639997	0.899669
rs11982418	7	130515429	G	0.8124	-0.0039	0.0064	0.542276	-0.00100718	0.00639997	0.874952	-0.00223752	0.00639997	0.726628	-0.00107132	0.00639997	0.867059	-0.00117694	0.00639997	0.854094	8.27527e-05	0.00639997	0.989684	-0.00150314	0.00639997	0.814313	-0.000747996	0.00639997	0.906959
rs205724	7	130623257	A	0.1619	-0.0039	0.0064	0.542276	-0.00348121	0.00639998	0.586483	-0.00337518	0.00639998	0.597934	-0.00366247	0.00639998	0.567144	-0.00328955	0.00639998	0.607256	-0.00342092	0.00639998	0.592982	-0.00335419	0.00639998	0.600213	-0.0032807	0.00639998	0.608223
rs17740733	7	130885465	A	0.8424	0.0039	0.0064	0.542276	0.00367455	0.00639998	0.565866	0.00318941	0.00639998	0.61824	0.00336279	0.00639998	0.599279	0.00324561	0.00639998	0.612065	0.00341002	0.00639998	0.59416	0.00309163	0.00639998	0.629047	0.00317631	0.00639998	0.619683
rs7791880	7	130787448	A	0.8999	-0.0048	0.0079	0.543456	-0.00412422	0.00789997	0.601632	-0.00458978	0.00789997	0.561249	-0.00448591	0.00789997	0.570145	-0.00429945	0.00789997	0.586279	-0.00406617	0.00789997	0.606758	-0.00451094	0.00789997	0.567995	-0.0042643	0.00789997	0.589344
rs2872137	7	130379311	T	0.6376	-0.0029	0.0048	0.545733	-0.00437689	0.00479998	0.361845	-0.00570127	0.00479998	0.234925	-0.00454942	0.00479998	0.343232	-0.0057761	0.00479998	0.228838	-0.00504971	0.00479998	0.292787	-0.00593606	0.00479998	0.216204	-0.00592956	0.00479998	0.216708
rs11768266	7	130476429	G	0.7439	-0.0033	0.0055	0.548506	-0.00177072	0.00549998	0.747491	-0.00183535	0.00549998	0.738605	-0.00166915	0.00549998	0.761522	-0.00141467	0.00549998	0.797013	-0.00111772	0.00549998	0.838961	-0.00146539	0.00549998	0.789904	-0.00119157	0.00549998	0.828482
rs17813961	7	130900618	G	0.7519	-0.0033	0.0055	0.548506	-0.00358113	0.00549998	0.514972	-0.0030716	0.00549998	0.576521	-0.0031765	0.00549998	0.56357	-0.00326786	0.00549998	0.552406	-0.00346118	0.00549998	0.529148	-0.00305599	0.00549998	0.57846	-0.00324523	0.00549998	0.555161
rs17165389	7	130732552	T	0.90809	-0.0055	0.0092	0.549956	-0.00537142	0.00919996	0.55932	-0.00518982	0.00919996	0.572677	-0.00514869	0.00919996	0.575723	-0.00519915	0.00919996	0.571987	-0.00519508	0.00919996	0.572288	-0.00510956	0.00919996	0.578628	-0.00514453	0.00919996	0.576031
rs1047456	7	130148817	G	0.7252	-0.0032	0.0054	0.553454	-0.00365835	0.00539998	0.498105	-0.00458256	0.00539998	0.39609	-0.00382979	0.00539998	0.478186	-0.00448313	0.00539998	0.406419	-0.003934	0.00539998	0.466295	-0.00463916	0.00539998	0.390281	-0.00452738	0.00539998	0.401802
rs16873842	7	130570490	G	0.8115	-0.0036	0.0061	0.555081	-0.00202723	0.00609998	0.739637	-0.00169765	0.00609998	0.780779	-0.00217346	0.00609998	0.721611	-0.00135966	0.00609998	0.823616	-0.00149779	0.00609998	0.806038	-0.00143963	0.00609998	0.813428	-0.00120682	0.00609998	0.84317
rs6959116	7	130752498	G	0.2107	0.0033	0.0056	0.55567	0.00345049	0.00559998	0.537789	0.00327608	0.00559998	0.558537	0.00344421	0.00559998	0.538528	0.00335763	0.00559998	0.548787	0.00350552	0.00559998	0.531323	0.00332499	0.00559998	0.552679	0.00338553	0.00559998	0.545471
rs6978508	7	130884163	A	0.68	-0.003	0.0051	0.556374	-0.00342853	0.00509998	0.501416	-0.00334483	0.00509998	0.51192	-0.00336712	0.00509998	0.509111	-0.00347839	0.00509998	0.495214	-0.00356056	0.00509998	0.485083	-0.00342651	0.00509998	0.501668	-0.00352513	0.00509998	0.489437
rs6467304	7	129983500	G	0.7303	0.0032	0.0055	0.560689	0.00430324	0.00549998	0.433974	0.00593467	0.00549998	0.280572	0.00520601	0.00549998	0.343867	0.00583711	0.00549998	0.288555	0.0052446	0.00549998	0.340303	0.00629121	0.00549998	0.252682	0.00608319	0.00549998	0.26871
rs10954301	7	130762771	C	0.2127	0.0033	0.0057	0.562625	0.00342131	0.00569998	0.548351	0.00328821	0.00569998	0.56402	0.00344445	0.00569998	0.54565	0.00335217	0.00569998	0.556464	0.00348166	0.00569998	0.541318	0.00333592	0.00569998	0.558378	0.00338034	0.00569998	0.553151
rs12533652	7	130897993	G	0.754	-0.0031	0.0055	0.573002	-0.00338753	0.00549998	0.53795	-0.00286058	0.00549998	0.602988	-0.00299307	0.00549998	0.586306	-0.00306271	0.00549998	0.577624	-0.00327584	0.00549998	0.551436	-0.00285147	0.00549998	0.604144	-0.00304408	0.00549998	0.57994
rs290796	7	130415672	T	0.1016	-0.0049	0.0087	0.573286	-0.0054679	0.00869996	0.529678	-0.0066921	0.00869996	0.441768	-0.00610915	0.00869996	0.482552	-0.00655001	0.00869996	0.451523	-0.00605256	0.00869996	0.486617	-0.00689183	0.00869996	0.428263	-0.00669326	0.00869996	0.441689
rs3847101	7	130344936	G	0.1535	0.0037	0.0066	0.575066	0.00408933	0.00659997	0.535522	0.00571345	0.00659997	0.386667	0.00551312	0.00659997	0.403535	0.00542846	0.00659997	0.410794	0.00504812	0.00659997	0.444349	0.00608409	0.00659997	0.356614	0.00569562	0.00659997	0.388151
rs157921	7	130576263	G	0.2318	0.0033	0.0059	0.575942	0.00275679	0.00589997	0.640318	0.00210408	0.00589997	0.721373	0.00226321	0.00589997	0.701277	0.00211613	0.00589997	0.719844	0.00226546	0.00589997	0.700994	0.00189684	0.00589997	0.747832	0.00197585	0.00589997	0.737707
rs17164837	7	130000319	C	0.8596	0.0038	0.0068	0.576282	0.00442828	0.00679997	0.514905	0.00463425	0.00679997	0.495549	0.00567711	0.00679997	0.403789	0.00475151	0.00679997	0.484706	0.00538091	0.00679997	0.428761	0.00514999	0.00679997	0.448837	0.00509151	0.00679997	0.454005
rs6974804	7	130783121	C	0.139	0.0041	0.0074	0.579542	0.00335228	0.00739997	0.650539	0.00371223	0.00739997	0.61591	0.00363302	0.00739997	0.623461	0.00342808	0.00739997	0.643181	0.00322033	0.00739997	0.663431	0.00360296	0.00739997	0.626337	0.00337206	0.00739997	0.648616
rs1979566	7	130903105	A	0.8898	0.0041	0.0074	0.579542	0.00254964	0.00739997	0.730434	0.00343441	0.00739997	0.642568	0.00340592	0.00739997	0.645328	0.00281215	0.00739997	0.70393	0.00243149	0.00739997	0.742473	0.00328142	0.00739997	0.65745	0.00274758	0.00739997	0.710417
rs7794088	7	129973222	G	0.5018	0.0026	0.0047	0.580132	0.00272628	0.00469998	0.561873	0.00363297	0.00469998	0.439536	0.00283357	0.00469998	0.546582	0.00344974	0.00469998	0.462954	0.00283627	0.00469998	0.546199	0.00359904	0.00469998	0.443822	0.00343821	0.00469998	0.464451
rs6978069	7	130883958	A	0.6798	-0.0028	0.0051	0.582992	-0.00322846	0.00509998	0.526712	-0.00314477	0.00509998	0.537482	-0.00316718	0.00509998	0.534588	-0.00327831	0.00509998	0.520349	-0.00336053	0.00509998	0.50994	-0.00322648	0.00509998	0.526965	-0.00332507	0.00509998	0.514416
rs157912	7	130568023	G	0.08174	0.0047	0.0087	0.589039	0.00105089	0.00869996	0.903855	0.00278974	0.00869996	0.748467	0.00295501	0.00869996	0.734114	0.00140723	0.00869996	0.871502	0.000709672	0.00869996	0.934987	0.00243012	0.00869996	0.779995	0.0012505	0.00869996	0.885709
rs13234660	7	130113070	C	0.2749	0.0029	0.0054	0.591242	0.00354873	0.00539998	0.511069	0.00611386	0.00539998	0.25755	0.00470435	0.00539998	0.383656	0.00567272	0.00539998	0.293485	0.00445648	0.00539998	0.409214	0.00635493	0.00539998	0.239258	0.00586228	0.00539998	0.277651
rs17790362	7	130556667	A	0.6361	-0.0026	0.0049	0.595688	-0.00167186	0.00489998	0.732954	-0.00274626	0.00489998	0.575164	-0.00225101	0.00489998	0.645952	-0.00224355	0.00489998	0.647046	-0.00163885	0.00489998	0.738032	-0.00261855	0.00489998	0.593064	-0.00218862	0.00489998	0.655121
rs6467367	7	130891923	G	0.6168	0.0026	0.0049	0.595688	0.0025607	0.00489998	0.601257	0.00254847	0.00489998	0.602995	0.00246574	0.00489998	0.614813	0.00254098	0.00489998	0.604061	0.00249157	0.00489998	0.611113	0.00251072	0.00489998	0.608375	0.00251603	0.00489998	0.607618
rs6963481	7	130517137	C	0.84	-0.0035	0.0066	0.595902	-0.00122945	0.00659997	0.852225	-0.00123015	0.00659997	0.852141	-0.0017034	0.00659997	0.796335	-0.000628333	0.00659997	0.924154	-0.000614132	0.00659997	0.925863	-0.000891898	0.00659997	0.892504	-0.000437764	0.00659997	0.947117
rs1036646	7	130759798	T	0.2125	0.0029	0.0056	0.604558	0.00302382	0.00559998	0.589218	0.00290125	0.00559998	0.604401	0.00305325	0.00559998	0.585599	0.00296335	0.00559998	0.596686	0.00308871	0.00559998	0.581251	0.00295042	0.00559998	0.598289	0.00299262	0.00559998	0.593066
rs205726	7	130623889	C	0.1618	-0.0033	0.0064	0.606116	-0.00285246	0.00639997	0.655815	-0.00278417	0.00639997	0.663541	-0.00306668	0.00639997	0.631817	-0.00268191	0.00639997	0.67518	-0.00279967	0.00639997	0.661785	-0.00276359	0.00639997	0.665878	-0.00267436	0.00639997	0.676042
rs17164838	7	130000679	G	0.8609	0.0035	0.0068	0.606759	0.0041302	0.00679997	0.543595	0.0043431	0.00679997	0.523022	0.0053732	0.00679997	0.429423	0.00445921	0.00679997	0.511973	0.00508028	0.00679997	0.455002	0.00485665	0.00679997	0.475094	0.00479781	0.00679997	0.48046
rs10954308	7	130898544	A	0.5408	-0.0024	0.0047	0.609604	-0.00226096	0.00469998	0.630476	-0.00197283	0.00469998	0.674667	-0.00199548	0.00469998	0.671149	-0.00200484	0.00469998	0.669697	-0.00205631	0.00469998	0.661738	-0.00188781	0.00469998	0.687932	-0.00194562	0.00469998	0.6789
rs7797072	7	129979092	C	0.7302	0.0027	0.0054	0.617075	0.00380168	0.00539998	0.481422	0.00543179	0.00539998	0.314468	0.00463626	0.00539998	0.390578	0.00533413	0.00539998	0.323248	0.00470377	0.00539998	0.383715	0.00576619	0.00539998	0.285603	0.00556531	0.00539998	0.30272
rs4510791	7	130751957	G	0.2107	0.0028	0.0056	0.617075	0.00295023	0.00559998	0.598312	0.00278012	0.00559998	0.619576	0.0029467	0.00559998	0.59875	0.00286058	0.00559998	0.609477	0.00300672	0.00559998	0.591325	0.00282941	0.00559998	0.613381	0.0028888	0.00559998	0.605953
rs715810	7	130922209	A	0.8907	0.0036	0.0072	0.617075	0.00445285	0.00719997	0.536276	0.00397981	0.00719997	0.580432	0.003834	0.00719997	0.594378	0.00431885	0.00719997	0.548611	0.00443405	0.00719997	0.537998	0.00401498	0.00719997	0.577091	0.00432159	0.00719997	0.548358
rs16873935	7	130887624	G	0.8799	0.0042	0.0085	0.621223	0.00461543	0.00849995	0.587133	0.00437751	0.00849995	0.60655	0.00423201	0.00849995	0.618564	0.00454445	0.00849995	0.592896	0.00455979	0.00849995	0.591648	0.00436906	0.00849995	0.607245	0.00452845	0.00849995	0.594198
rs10251389	7	130735438	C	0.8963	0.0036	0.0074	0.626622	0.00400073	0.00739997	0.588755	0.00400386	0.00739997	0.588463	0.0039214	0.00739997	0.596167	0.00410929	0.00739997	0.578681	0.00411177	0.00739997	0.578452	0.0040646	0.00739997	0.582818	0.00414368	0.00739997	0.575507
rs7793668	7	130930402	G	0.8888	0.0049	0.0101	0.627571	0.00400413	0.0100999	0.691772	0.00366984	0.0100999	0.716341	0.00368189	0.0100999	0.71545	0.00351234	0.0100999	0.728021	0.00347264	0.0100999	0.730976	0.00340789	0.0100999	0.735802	0.00334571	0.0100999	0.740448
rs6948655	7	130522773	T	0.8364	-0.0031	0.0064	0.62812	-0.000684329	0.00639997	0.914847	-0.000580297	0.00639997	0.927753	-0.001153	0.00639997	0.85703	3.49433e-05	0.00639997	0.995644	-9.51516e-06	0.00639997	0.998814	-0.000220043	0.00639997	0.972573	0.000239497	0.00639997	0.970149
rs6467366	7	130887687	C	0.8002	-0.0028	0.0058	0.629267	-0.00365339	0.00579998	0.528762	-0.00338937	0.00579998	0.558967	-0.00328616	0.00579998	0.570998	-0.0036786	0.00579998	0.525921	-0.00377745	0.00579998	0.514861	-0.00348353	0.00579998	0.548099	-0.00372413	0.00579998	0.520812
rs6953516	7	130816477	C	0.6075	-0.0026	0.0054	0.630174	-0.00235105	0.00539997	0.663285	-0.00259137	0.00539997	0.631308	-0.00254409	0.00539997	0.637548	-0.00246797	0.00539997	0.647646	-0.00236357	0.00539997	0.661604	-0.0025743	0.00539997	0.633559	-0.0024641	0.00539997	0.648162
rs11980951	7	130556284	A	0.5848	-0.0023	0.0048	0.63182	-0.000833432	0.00479998	0.862154	-0.00121557	0.00479998	0.800078	-0.0010141	0.00479998	0.832676	-0.000735635	0.00479998	0.878195	-0.000364863	0.00479998	0.939408	-0.00091643	0.00479998	0.848585	-0.000563869	0.00479998	0.906485
rs205720	7	130617193	A	0.8989	-0.0039	0.0082	0.634352	-0.00440515	0.00819996	0.591118	-0.00397638	0.00819996	0.627729	-0.00423562	0.00819996	0.605476	-0.00421271	0.00819996	0.607429	-0.00450571	0.00819996	0.582676	-0.00407627	0.00819996	0.619112	-0.00426537	0.00819996	0.602946
rs11772664	7	130934696	A	0.3984	0.0026	0.0055	0.636408	0.00213821	0.00549997	0.697448	0.00234838	0.00549997	0.669394	0.00253891	0.00549997	0.644352	0.00217578	0.00549997	0.692401	0.00218559	0.00549997	0.691086	0.00235529	0.00549997	0.668478	0.0021911	0.00549997	0.690347
rs933752	7	130326837	G	0.1531	0.003	0.0064	0.639248	0.00338026	0.00639997	0.597383	0.00500362	0.00639997	0.434321	0.00469413	0.00639997	0.463277	0.00471641	0.00639997	0.461158	0.0042732	0.00639997	0.504331	0.00533702	0.00639997	0.40433	0.00495863	0.00639997	0.438464
rs3857855	7	130342033	C	0.1531	0.003	0.0064	0.639248	0.00338937	0.00639997	0.596395	0.00502115	0.00639997	0.432713	0.00470651	0.00639997	0.462098	0.00473434	0.00639997	0.459455	0.00428772	0.00639997	0.502884	0.00535668	0.00639997	0.402601	0.00497797	0.00639997	0.43668
rs4731685	7	129994154	T	0.8343	0.0029	0.0063	0.645288	0.00309112	0.00629997	0.62367	0.00377721	0.00629997	0.5488	0.00437177	0.00629997	0.487723	0.00366388	0.00629997	0.560856	0.00389158	0.00629997	0.536764	0.00415802	0.00629997	0.50925	0.00392728	0.00629997	0.533035
rs1586431	7	130939220	T	0.8857	0.0038	0.0083	0.647074	0.00485581	0.00829995	0.558521	0.00439774	0.00829995	0.596215	0.0045374	0.00829995	0.5846	0.00478698	0.00829995	0.56411	0.00508636	0.00829995	0.539997	0.00457183	0.00829995	0.581753	0.00488015	0.00829995	0.55655
rs3823581	7	130017787	A	0.8839	-0.0036	0.0079	0.648608	-0.0030959	0.00789996	0.695141	-0.0043806	0.00789996	0.57923	-0.00490091	0.00789996	0.535013	-0.00393999	0.00789996	0.617966	-0.00392297	0.00789996	0.619484	-0.00471665	0.00789996	0.550475	-0.00419347	0.00789996	0.595542
rs11979508	7	130330758	C	0.8953	-0.0034	0.0075	0.650309	-0.00282656	0.00749997	0.706266	-0.0040668	0.00749997	0.587652	-0.00433006	0.00749997	0.563707	-0.00361844	0.00749997	0.629479	-0.0034557	0.00749997	0.64497	-0.00429557	0.00749997	0.566817	-0.00380017	0.00749997	0.612371
rs207217	7	130560323	C	0.3962	0.0024	0.0054	0.656721	0.00191375	0.00539997	0.723039	0.00188385	0.00539997	0.727192	0.00187258	0.00539997	0.728759	0.00176215	0.00539997	0.744178	0.00170109	0.00539997	0.752747	0.00176869	0.00539997	0.743262	0.00169213	0.00539997	0.754008
rs6467328	7	130673153	T	0.7027	0.0024	0.0054	0.656721	0.0020175	0.00539997	0.708692	0.0020661	0.00539997	0.702007	0.0018898	0.00539997	0.726365	0.00195313	0.00539997	0.717582	0.00179618	0.00539997	0.739415	0.00193723	0.00539997	0.719783	0.00187334	0.00539997	0.728654
rs157913	7	130568334	A	0.4111	-0.0021	0.0048	0.661749	-0.00242887	0.00479998	0.612845	-0.00275134	0.00479998	0.56651	-0.00217137	0.00479998	0.651002	-0.00276142	0.00479998	0.56509	-0.00241092	0.00479998	0.615472	-0.00270552	0.00479998	0.57299	-0.00272994	0.00479998	0.569532
rs10954305	7	130886874	T	0.1572	-0.0028	0.0064	0.661749	-0.00260077	0.00639997	0.68447	-0.00210995	0.00639997	0.741641	-0.00228565	0.00639997	0.720991	-0.00217446	0.00639997	0.734037	-0.00234454	0.00639997	0.714114	-0.00201736	0.00639997	0.752599	-0.00210813	0.00639997	0.741856
rs17164973	7	130079834	C	0.6103	0.0024	0.0055	0.662573	0.00193255	0.00549997	0.725307	0.00341269	0.00549997	0.534934	0.00192448	0.00549997	0.726408	0.00293508	0.00549997	0.593581	0.00174598	0.00549997	0.7509	0.00315279	0.00549997	0.566484	0.0027896	0.00549997	0.612013
rs157906	7	130563243	A	0.2693	-0.0023	0.0053	0.664316	-0.00219855	0.00529998	0.678271	-0.00223214	0.00529998	0.673639	-0.00195624	0.00529998	0.712051	-0.00219723	0.00529998	0.678454	-0.00202168	0.00529998	0.702869	-0.00212872	0.00529998	0.687944	-0.00212976	0.00529998	0.6878
rs10954311	7	130943873	T	0.8545	0.0023	0.0053	0.664316	0.00263968	0.00529998	0.618445	0.00268723	0.00529998	0.612136	0.00250327	0.00529998	0.636701	0.00276588	0.00529998	0.601764	0.0026946	0.00529998	0.611162	0.00271173	0.00529998	0.608897	0.00277752	0.00529998	0.600236
rs7798625	7	130901516	A	0.2285	0.0024	0.0056	0.668235	0.00160055	0.00559997	0.775021	0.00232847	0.00559997	0.677557	0.00224805	0.00559997	0.688096	0.00194266	0.00559997	0.728662	0.00165639	0.00559997	0.767394	0.00228714	0.00559997	0.682965	0.00193867	0.00559997	0.729198
rs17389898	7	130033556	T	0.93908	0.0049	0.0115	0.670044	0.00605793	0.0114999	0.598346	0.00673675	0.0114999	0.558005	0.00720869	0.0114999	0.53076	0.00688134	0.0114999	0.549585	0.00716118	0.0114999	0.533472	0.00728546	0.0114999	0.526393	0.00724186	0.0114999	0.528871
rs4731675	7	129973093	C	0.5268	-0.002	0.0047	0.670449	-0.00195242	0.00469998	0.677841	-0.00303201	0.00469998	0.518855	-0.00211994	0.00469998	0.651951	-0.00276139	0.00469998	0.556846	-0.00202887	0.00469998	0.665976	-0.00296162	0.00469998	0.528606	-0.00273071	0.00469998	0.561237
rs157911	7	130567807	T	0.4141	-0.002	0.0047	0.670449	-0.00232073	0.00469998	0.621465	-0.00261317	0.00469998	0.578213	-0.00203568	0.00469998	0.664924	-0.00262827	0.00469998	0.57602	-0.00228399	0.00469998	0.626997	-0.0025599	0.00469998	0.585986	-0.00259147	0.00469998	0.581374
rs11979751	7	130655496	A	0.91902	-0.0042	0.0099	0.671389	-0.00444085	0.00989994	0.653739	-0.00483938	0.00989994	0.624962	-0.00410237	0.00989994	0.678593	-0.00480796	0.00989994	0.627212	-0.00434273	0.00989994	0.660907	-0.00474047	0.00989994	0.632054	-0.0047433	0.00989994	0.63185
rs17165310	7	130651614	A	0.91856	-0.0041	0.0097	0.672528	-0.00436166	0.00969994	0.652957	-0.00475372	0.00969994	0.624079	-0.00402144	0.00969994	0.678447	-0.00472935	0.00969994	0.625858	-0.00427065	0.00969994	0.659738	-0.00465942	0.00969994	0.630975	-0.00466737	0.00969994	0.630392
rs4731714	7	130550812	T	0.6358	-0.002	0.0048	0.676922	-0.00107813	0.00479998	0.822282	-0.00214689	0.00479998	0.654679	-0.00167644	0.00479998	0.726894	-0.00164719	0.00479998	0.731473	-0.00105841	0.00479998	0.825479	-0.0020273	0.00479998	0.672765	-0.00159754	0.00479998	0.739269
rs731729	7	130566795	T	0.8892	-0.0032	0.0077	0.677714	-0.00347784	0.00769996	0.651507	-0.00168186	0.00769996	0.827099	-0.00230589	0.00769996	0.764584	-0.0021847	0.00769996	0.776618	-0.00292158	0.00769996	0.70437	-0.00155454	0.00769996	0.840003	-0.00206792	0.00769996	0.788266
rs350650	7	130717723	C	0.93095	-0.0042	0.0102	0.680512	-0.00441873	0.0101999	0.664862	-0.00527778	0.0101999	0.604854	-0.00530378	0.0101999	0.603077	-0.00513043	0.0101999	0.614974	-0.00500566	0.0101999	0.623601	-0.00551904	0.0101999	0.588449	-0.00530197	0.0101999	0.6032
rs6943386	7	129973547	T	0.6027	-0.002	0.0049	0.683154	-0.00115447	0.00489998	0.813738	-0.00237073	0.00489998	0.62851	-0.0015369	0.00489998	0.753783	-0.00185601	0.00489998	0.704852	-0.00104209	0.00489998	0.831583	-0.00218262	0.00489998	0.656006	-0.00176114	0.00489998	0.719282
rs13234351	7	130112884	A	0.4114	0.002	0.0049	0.683154	0.00299259	0.00489998	0.541375	0.0051424	0.00489998	0.29396	0.00420539	0.00489998	0.390756	0.00489162	0.00489998	0.318136	0.00406663	0.00489998	0.406579	0.00552002	0.00489998	0.259937	0.00516137	0.00489998	0.292183
rs1072157	7	130914348	C	0.4693	-0.002	0.0049	0.683154	-0.0023501	0.00489998	0.631502	-0.00212133	0.00489998	0.665068	-0.00205857	0.00489998	0.674399	-0.00226877	0.00489998	0.643352	-0.00232113	0.00489998	0.635713	-0.00212736	0.00489998	0.664174	-0.00226372	0.00489998	0.644091
rs10954273	7	130334218	C	0.1543	0.0026	0.0064	0.684559	0.00297905	0.00639997	0.641589	0.00459722	0.00639997	0.47256	0.00429955	0.00639997	0.501706	0.00431093	0.00639997	0.500574	0.00387528	0.00639997	0.544837	0.00493305	0.00639997	0.44083	0.00455473	0.00639997	0.476663
rs901800	7	129950879	G	0.6888	0.0021	0.0052	0.686326	0.00299793	0.00519997	0.564258	0.00475229	0.00519997	0.360766	0.00380937	0.00519997	0.463817	0.00457095	0.00519997	0.379383	0.00380758	0.00519997	0.464028	0.00502211	0.00519997	0.334147	0.00476381	0.00519997	0.359603
rs7797598	7	130930736	G	0.8891	0.0023	0.0057	0.686574	0.0014726	0.00569998	0.796135	0.00113422	0.00569998	0.842273	0.00179413	0.00569998	0.752943	0.000995848	0.00569998	0.861307	0.00133275	0.00569998	0.815127	0.00109459	0.00569998	0.847716	0.000977712	0.00569998	0.863808
rs10954302	7	130788445	T	0.1378	-0.0031	0.0077	0.687244	-0.00386177	0.00769995	0.615997	-0.0034909	0.00769995	0.650285	-0.00362405	0.00769995	0.637885	-0.00378138	0.00769995	0.623362	-0.00402358	0.00769995	0.60129	-0.0036182	0.00769995	0.638428	-0.00384915	0.00769995	0.617151
rs157897	7	130614253	C	0.90254	0.0033	0.0082	0.687361	0.0027725	0.00819996	0.735279	0.00322237	0.00819996	0.694339	0.00296981	0.00819996	0.717222	0.00297508	0.00819996	0.716742	0.00267899	0.00819996	0.743889	0.00312435	0.00819996	0.703188	0.00292436	0.00819996	0.721368
rs13225834	7	130641630	A	0.91938	-0.0038	0.0095	0.689157	-0.00404569	0.00949995	0.670207	-0.00444583	0.00949995	0.639795	-0.00371222	0.00949995	0.695973	-0.0044153	0.00949995	0.642095	-0.00395229	0.00949995	0.677386	-0.0043494	0.00949995	0.647072	-0.00435226	0.00949995	0.646855
rs17133198	7	130817756	T	0.4409	0.002	0.005	0.689157	0.00163686	0.00499997	0.743386	0.00184691	0.00499997	0.711842	0.00184094	0.00499997	0.712731	0.00170048	0.00499997	0.733782	0.00161117	0.00499997	0.747274	0.00181191	0.00499997	0.717065	0.00168596	0.00499997	0.735971
rs12534322	7	130833874	G	0.3646	-0.0014	0.0035	0.689157	-0.00207113	0.00349999	0.554016	-0.00160683	0.00349999	0.646166	-0.00154602	0.00349999	0.658692	-0.00189563	0.00349999	0.588087	-0.00203472	0.00349999	0.561005	-0.00163196	0.00349999	0.641018	-0.00189471	0.00349999	0.588268
rs10229131	7	130886175	T	0.8939	0.003	0.0075	0.689157	0.00422055	0.00749997	0.57361	0.00435049	0.00749997	0.561869	0.00396508	0.00749997	0.597028	0.00464286	0.00749997	0.535883	0.00455093	0.00749997	0.543988	0.00451834	0.00749997	0.546876	0.00473781	0.00749997	0.527576
rs10954309	7	130898786	T	0.7858	-0.0023	0.0058	0.691698	-0.00179291	0.00579997	0.757227	-0.00194945	0.00579997	0.736785	-0.00182724	0.00579997	0.75273	-0.00177767	0.00579997	0.759227	-0.00161494	0.00579997	0.780675	-0.00183439	0.00579997	0.751794	-0.00171081	0.00579997	0.768018
rs7797371	7	129979363	A	0.7033	0.0021	0.0053	0.691938	0.00284716	0.00529997	0.591127	0.00472985	0.00529997	0.372163	0.00390888	0.00529997	0.460802	0.00447788	0.00529997	0.398173	0.00374	0.00529997	0.480397	0.00503404	0.00529997	0.342202	0.00469826	0.00529997	0.375365
rs4731700	7	130396542	G	0.06127	0.0038	0.0096	0.692228	0.00417622	0.00959996	0.663544	0.00433384	0.00959996	0.651669	0.00429033	0.00959996	0.654939	0.00439587	0.00959996	0.647021	0.00438739	0.00959996	0.647655	0.0044352	0.00959996	0.64408	0.00446028	0.00959996	0.642207
rs24168	7	130561285	A	0.418	-0.0019	0.0048	0.692228	-0.00221493	0.00479998	0.644479	-0.00256363	0.00479998	0.593278	-0.00197874	0.00479998	0.680163	-0.00256374	0.00479998	0.593262	-0.00220364	0.00479998	0.646167	-0.00251888	0.00479998	0.599743	-0.00253361	0.00479998	0.597612
rs12530892	7	130854175	C	0.5758	0.0019	0.0048	0.692228	0.00158772	0.00479998	0.740813	0.00153709	0.00479998	0.748796	0.00157341	0.00479998	0.743066	0.00146644	0.00479998	0.759978	0.00145803	0.00479998	0.761313	0.00147035	0.00479998	0.759358	0.00142587	0.00479998	0.766422
rs9690297	7	130819754	C	0.8579	0.0026	0.0067	0.697972	0.00277246	0.00669997	0.67902	0.00292366	0.00669997	0.662569	0.00270303	0.00669997	0.686625	0.00293322	0.00669997	0.661534	0.00280024	0.00669997	0.675985	0.00292263	0.00669997	0.662681	0.00293193	0.00669997	0.661673
rs10259462	7	130706995	G	0.06846	-0.0043	0.0111	0.698469	-0.0032384	0.0110999	0.770478	-0.00259568	0.0110999	0.815104	-0.00257537	0.0110999	0.816525	-0.00246798	0.0110999	0.824048	-0.00244917	0.0110999	0.825367	-0.00222086	0.0110999	0.841419	-0.00222351	0.0110999	0.841233
rs205722	7	130620481	A	0.09664	-0.0032	0.0083	0.699836	-0.00274759	0.00829996	0.740617	-0.00325068	0.00829996	0.695317	-0.00297164	0.00829996	0.72032	-0.00301056	0.00829996	0.716814	-0.00269847	0.00829996	0.745091	-0.00317187	0.00829996	0.702347	-0.00297234	0.00829996	0.720258
rs10258793	7	130405722	C	0.8685	0.0026	0.0069	0.706314	0.00273271	0.00689997	0.69207	0.00267672	0.00689997	0.698067	0.002348	0.00689997	0.733637	0.00272526	0.00689997	0.692867	0.00256627	0.00689997	0.709948	0.00258755	0.00689997	0.707654	0.00266223	0.00689997	0.699621
rs11761863	7	130393780	C	0.109	0.0028	0.0075	0.7089	0.00190341	0.00749996	0.799659	0.00163255	0.00749996	0.827682	0.00247731	0.00749996	0.741166	0.00145971	0.00749996	0.845684	0.0018797	0.00749996	0.802102	0.00165202	0.00749996	0.82566	0.00148349	0.00749996	0.843202
rs17165207	7	130565697	G	0.91838	-0.0023	0.0062	0.710662	0.0013431	0.00619998	0.828497	-0.000370066	0.00619998	0.952404	-0.00140009	0.00619998	0.82134	0.00100471	0.00619998	0.871266	0.00120627	0.00619998	0.845737	-0.000284367	0.00619998	0.963417	0.000977491	0.00619998	0.874725
rs17165346	7	130674154	T	0.7108	0.002	0.0054	0.711107	0.00151277	0.00539997	0.779367	0.00163354	0.00539997	0.762264	0.00148975	0.00539997	0.78264	0.00147557	0.00539997	0.784657	0.00131002	0.00539997	0.808318	0.0015081	0.00539997	0.780031	0.00140087	0.00539997	0.79531
rs1541959	7	130821973	G	0.8756	0.0026	0.0071	0.714218	0.00301646	0.00709997	0.670942	0.0033834	0.00709997	0.633691	0.00293943	0.00709997	0.678869	0.00340606	0.00709997	0.63142	0.00313493	0.00709997	0.658821	0.00340987	0.00709997	0.631038	0.00342248	0.00709997	0.629776
rs3857856	7	130384708	G	0.1066	0.0027	0.0074	0.715212	0.00157434	0.00739997	0.831522	0.0013188	0.00739997	0.858553	0.0021934	0.00739997	0.766919	0.00108159	0.00739997	0.883794	0.00148705	0.00739997	0.840735	0.00130168	0.00739997	0.86037	0.00108472	0.00739997	0.88346
rs1347384	7	130704983	A	0.06922	-0.004	0.0111	0.718578	-0.00292453	0.0110999	0.792186	-0.00229191	0.0110999	0.836416	-0.00222954	0.0110999	0.840807	-0.00215813	0.0110999	0.845842	-0.00211179	0.0110999	0.849111	-0.00190275	0.0110999	0.863894	-0.00190437	0.0110999	0.863779
rs1532045	7	129984630	A	0.3164	-0.0018	0.005	0.718847	-0.00269737	0.00499998	0.589559	-0.00428796	0.00499998	0.391116	-0.00338677	0.00499998	0.498179	-0.0041456	0.00499998	0.407034	-0.0034376	0.00499998	0.491753	-0.00453568	0.00499998	0.364332	-0.00432119	0.00499998	0.387455
rs1863011	7	130890470	C	0.6163	0.0018	0.005	0.718847	0.00175765	0.00499997	0.72519	0.00176128	0.00499997	0.724645	0.0016587	0.00499997	0.740084	0.00174919	0.00499997	0.726459	0.00168506	0.00499997	0.736107	0.00171991	0.00499997	0.730858	0.00172209	0.00499997	0.730531
rs10240502	7	130903368	C	0.4431	0.0018	0.005	0.718847	0.000853915	0.00499997	0.864394	0.00147925	0.00499997	0.767343	0.00129642	0.00499997	0.795415	0.00107911	0.00499997	0.829126	0.000736439	0.00499997	0.882904	0.00135113	0.00499997	0.786986	0.00101756	0.00499997	0.838734
rs13233454	7	130647510	T	0.91733	-0.0035	0.0098	0.720985	-0.00375689	0.00979994	0.701454	-0.00413471	0.00979994	0.673089	-0.00343686	0.00979994	0.725812	-0.00411249	0.00979994	0.674745	-0.00367547	0.00979994	0.707623	-0.00404738	0.00979994	0.679606	-0.00405506	0.00979994	0.679032
rs1900517	7	130550071	A	0.8051	0.0023	0.0065	0.723454	0.000290795	0.00649996	0.964316	0.00117352	0.00649996	0.856727	0.000631383	0.00649996	0.922618	0.000430156	0.00649996	0.947236	-0.000298378	0.00649996	0.963386	0.000755704	0.00649996	0.907444	0.000194762	0.00649996	0.976096
rs7788240	7	130540408	G	0.94446	0.0041	0.0116	0.723752	0.000872174	0.0115999	0.940065	0.00115596	0.0115999	0.92062	0.000558997	0.0115999	0.961565	0.000232831	0.0115999	0.983986	-0.000562107	0.0115999	0.961351	0.000327754	0.0115999	0.977459	-0.000267774	0.0115999	0.981583
rs3778858	7	129963356	G	0.6297	-0.0018	0.0051	0.724133	-0.000669124	0.00509997	0.895616	-0.00227462	0.00509997	0.655592	-0.0014361	0.00509997	0.778258	-0.00159126	0.00509997	0.75503	-0.000663661	0.00509997	0.896463	-0.00210745	0.00509997	0.67944	-0.00152092	0.00509997	0.765535
rs7782452	7	130779890	C	0.8382	-0.0024	0.0068	0.724133	-0.00274556	0.00679996	0.686389	-0.00279044	0.00679996	0.681541	-0.00297041	0.00679996	0.662236	-0.00287128	0.00679996	0.672843	-0.00300758	0.00679996	0.658277	-0.0029327	0.00679996	0.666263	-0.00296207	0.00679996	0.663126
rs1125198	7	130929550	C	0.1004	0.0033	0.0094	0.72554	0.00240978	0.00939993	0.797672	0.0032851	0.00939993	0.726728	0.00338614	0.00939993	0.718675	0.00284002	0.00939993	0.762552	0.00261672	0.00939993	0.780723	0.00331439	0.00939993	0.724391	0.00288723	0.00939993	0.758726
rs13233443	7	130867206	C	0.6459	0.0017	0.0049	0.728637	0.00111123	0.00489998	0.820593	0.00118328	0.00489998	0.809178	0.00117461	0.00489998	0.810549	0.00101005	0.00489998	0.836687	0.000917931	0.00489998	0.851399	0.00106884	0.00489998	0.827327	0.000943694	0.00489998	0.847279
rs11974964	7	130898353	C	0.754	-0.0019	0.0055	0.729753	-0.00218724	0.00549997	0.690865	-0.00166432	0.00549997	0.762191	-0.00178885	0.00549997	0.744993	-0.0018654	0.00549997	0.734485	-0.00207321	0.00549997	0.706212	-0.00165345	0.00549997	0.763697	-0.00184567	0.00549997	0.73719
rs157905	7	130620191	C	0.90189	0.0028	0.0082	0.732755	0.00233042	0.00819996	0.776258	0.00274032	0.00819996	0.738238	0.0024691	0.00819996	0.76333	0.00251793	0.00819996	0.758793	0.00222622	0.00819996	0.786013	0.00264018	0.00819996	0.747472	0.00246424	0.00819996	0.763781
rs6955991	7	129986226	T	0.4229	0.0016	0.0047	0.733536	0.00105268	0.00469998	0.822776	0.00056652	0.00469998	0.904058	0.0012673	0.00469998	0.787437	0.000537682	0.00469998	0.90892	0.000961266	0.00469998	0.837943	0.000568624	0.00469998	0.903703	0.00054088	0.00469998	0.908381
rs13228092	7	130542353	C	0.6836	-0.0017	0.005	0.733857	-0.00117635	0.00499998	0.813999	-0.00212618	0.00499998	0.670664	-0.00139984	0.00499998	0.7795	-0.00176042	0.00499998	0.724774	-0.00109918	0.00499998	0.825998	-0.00198462	0.00499998	0.691422	-0.0016877	0.00499998	0.735708
rs205781	7	130651215	G	0.4148	0.0016	0.0048	0.738883	0.00216751	0.00479998	0.651581	0.00206022	0.00479998	0.667767	0.00193938	0.00479998	0.686184	0.00223624	0.00479998	0.641298	0.00225912	0.00479998	0.637888	0.00212079	0.00479998	0.658609	0.00226615	0.00479998	0.636843
rs10251585	7	130902063	T	0.2247	0.0018	0.0056	0.747886	0.00099078	0.00559997	0.859567	0.00172222	0.00559997	0.758432	0.00163437	0.00559997	0.770399	0.00133299	0.00559997	0.811854	0.0010406	0.00559997	0.852585	0.00167715	0.00559997	0.764564	0.00132669	0.00559997	0.812727
rs1809627	7	129971188	G	0.6849	0.0016	0.005	0.748968	0.00248677	0.00499998	0.618937	0.00407842	0.00499998	0.414678	0.00318278	0.00499998	0.524411	0.00393301	0.00499998	0.431513	0.00322663	0.00499998	0.518714	0.00432587	0.00499998	0.38694	0.0041086	0.00499998	0.411234
rs7793804	7	129973050	G	0.685	0.0016	0.005	0.748968	0.00248067	0.00499998	0.619799	0.00407396	0.00499998	0.41519	0.00317874	0.00499998	0.524938	0.00392653	0.00499998	0.432272	0.00321932	0.00499998	0.519662	0.00432058	0.00499998	0.387522	0.00410169	0.00499998	0.412021
rs7781163	7	130562824	T	0.8537	-0.0024	0.0075	0.748968	-0.00180734	0.00749995	0.80957	-0.00100461	0.00749995	0.893443	-0.00164839	0.00749995	0.826038	-0.00103942	0.00749995	0.889774	-0.00148648	0.00749995	0.84289	-0.000910175	0.00749995	0.903408	-0.000973683	0.00749995	0.896705
rs10226437	7	129984990	C	0.5264	-0.0015	0.0047	0.749614	-0.00141761	0.00469998	0.762942	-0.00261441	0.00469998	0.578032	-0.00171871	0.00469998	0.7146	-0.00230655	0.00469998	0.623597	-0.00155624	0.00469998	0.740557	-0.0025671	0.00469998	0.584933	-0.00229371	0.00469998	0.625531
rs205717	7	130616949	T	0.1655	-0.002	0.0063	0.750894	-0.00158783	0.00629997	0.801012	-0.00141832	0.00629997	0.821877	-0.00180455	0.00629997	0.774543	-0.00134962	0.00629997	0.830371	-0.00155022	0.00629997	0.80563	-0.00141687	0.00629997	0.822056	-0.00135288	0.00629997	0.829967
rs12671159	7	130471080	G	0.7441	-0.0018	0.0057	0.752162	-0.00040051	0.00569997	0.943983	-0.000489197	0.00569997	0.931606	-0.000164337	0.00569997	0.976999	-9.71655e-05	0.00569997	0.986399	0.000278267	0.00569997	0.961063	-0.000101446	0.00569997	0.9858	0.00013969	0.00569997	0.980448
rs7811716	7	130783739	G	0.9	-0.0025	0.0081	0.757594	-0.00180637	0.00809996	0.823528	-0.00227578	0.00809996	0.778739	-0.00217087	0.00809996	0.788691	-0.0019798	0.00809996	0.806905	-0.00174296	0.00809996	0.829626	-0.00219358	0.00809996	0.786534	-0.00194274	0.00809996	0.81045
rs207203	7	130523400	C	0.4826	0.0015	0.0049	0.759511	0.0011545	0.00489997	0.813733	0.00134961	0.00489997	0.782985	0.000989331	0.00489997	0.839991	0.00121142	0.00489997	0.80473	0.000926338	0.00489997	0.850054	0.00120121	0.00489997	0.806343	0.00112005	0.00489997	0.819193
rs888397	7	129991322	C	0.8645	0.0021	0.0069	0.760863	0.00281532	0.00689996	0.68326	0.00303333	0.00689996	0.660216	0.00397063	0.00689996	0.564982	0.00317077	0.00689996	0.645851	0.00374882	0.00689996	0.586916	0.00353652	0.00689996	0.608272	0.00350108	0.00689996	0.611871
rs4731707	7	130472445	A	0.7234	0.0017	0.0056	0.761454	0.00371287	0.00559997	0.50732	0.00258636	0.00559997	0.644186	0.00446675	0.00559997	0.425081	0.00338896	0.00559997	0.545063	0.00492397	0.00559997	0.379246	0.00338278	0.00559997	0.545796	0.00387561	0.00559997	0.488889
rs765965	7	130704375	A	0.8517	0.0021	0.007	0.764177	0.00176655	0.00699996	0.800759	0.00138251	0.00699996	0.843434	0.00156409	0.00699996	0.823192	0.00138594	0.00699996	0.843051	0.00152193	0.00699996	0.827881	0.00128588	0.00699996	0.85425	0.00132066	0.00699996	0.850354
rs11973477	7	130908819	A	0.8834	-0.0024	0.0081	0.767004	-0.00225644	0.00809995	0.780571	-0.0023242	0.00809995	0.774158	-0.0021756	0.00809995	0.788242	-0.00226997	0.00809995	0.77929	-0.00215472	0.00809995	0.790227	-0.00226002	0.00809995	0.780232	-0.0022301	0.00809995	0.783068
rs157910	7	130567675	T	0.4134	-0.0014	0.0048	0.770541	-0.001721	0.00479998	0.719936	-0.00201677	0.00479998	0.674366	-0.00143539	0.00479998	0.764908	-0.00203115	0.00479998	0.67218	-0.00168406	0.00479998	0.725703	-0.00196303	0.00479998	0.682564	-0.00199407	0.00479998	0.677824
rs205712	7	130612808	G	0.1659	0.0023	0.0081	0.776448	0.00273977	0.00809993	0.735177	0.00291695	0.00809993	0.718757	0.00257604	0.00809993	0.75046	0.00299114	0.00809993	0.71192	0.00281817	0.00809993	0.727896	0.0029406	0.00809993	0.716575	0.00300248	0.00809993	0.710876
rs205773	7	130641203	A	0.3872	0.0014	0.005	0.779478	0.00110653	0.00499997	0.824853	0.00109609	0.00499997	0.82648	0.00151324	0.00499997	0.762157	0.00102082	0.00499997	0.838225	0.00122285	0.00499997	0.806788	0.0011646	0.00499997	0.815822	0.0010716	0.00499997	0.830297
rs157902	7	130619198	T	0.8433	0.0018	0.0065	0.781839	0.00133853	0.00649997	0.836847	0.00115855	0.00649997	0.858535	0.00143646	0.00649997	0.825097	0.00107928	0.00649997	0.868122	0.00121438	0.00649997	0.851795	0.00110934	0.00649997	0.864485	0.00105104	0.00649997	0.871542
rs12673358	7	130480244	C	0.7433	-0.0015	0.0055	0.785063	3.33895e-05	0.00549997	0.995156	-3.05128e-05	0.00549997	0.995574	0.000127373	0.00549997	0.981524	0.000391076	0.00549997	0.943314	0.000683686	0.00549997	0.901072	0.000337816	0.00549997	0.951024	0.000613028	0.00549997	0.911251
rs10954307	7	130897040	C	0.754	-0.0015	0.0055	0.785063	-0.00178753	0.00549997	0.745176	-0.00126058	0.00549997	0.818715	-0.00139307	0.00549997	0.800046	-0.00146271	0.00549997	0.790279	-0.00167584	0.00549997	0.760595	-0.00125147	0.00549997	0.820003	-0.00144408	0.00549997	0.792888
rs207222	7	130575897	T	0.225	0.0016	0.0059	0.786248	0.0011173	0.00589997	0.8498	0.000342039	0.00589997	0.95377	0.000668127	0.00589997	0.909838	0.000399412	0.00589997	0.946027	0.000674706	0.00589997	0.908954	0.000175103	0.00589997	0.976323	0.000283471	0.00589997	0.961679
rs350628	7	130724359	A	0.05642	0.0029	0.0107	0.786369	0.00370476	0.0106999	0.729161	0.00459681	0.0106999	0.667478	0.00468338	0.0106999	0.661603	0.00459687	0.0106999	0.667475	0.00457291	0.0106999	0.669104	0.00499132	0.0106999	0.640871	0.00486249	0.0106999	0.649512
rs2129557	7	130905076	T	0.0787	0.0024	0.0089	0.78742	0.00173733	0.00889995	0.845231	0.00263916	0.00889995	0.76682	0.00243549	0.00889995	0.784352	0.00224804	0.00889995	0.800585	0.00187514	0.00889995	0.833128	0.00262533	0.00889995	0.768008	0.00226288	0.00889995	0.799296
rs10954287	7	130480857	G	0.7187	-0.0014	0.0052	0.787752	0.000620742	0.00519997	0.904979	-0.000556699	0.00519997	0.914743	0.000920397	0.00519997	0.859508	0.000260155	0.00519997	0.960098	0.00157739	0.00519997	0.761627	0.000100683	0.00519997	0.984552	0.000652309	0.00519997	0.900172
rs741684	7	130554126	G	0.6383	0.0013	0.0049	0.790774	0.00233888	0.00489997	0.63313	0.00263968	0.00489997	0.590084	0.00196595	0.00489997	0.688262	0.00284308	0.00489997	0.561764	0.00253193	0.00489997	0.605349	0.00271245	0.00489997	0.579878	0.00287951	0.00489997	0.556762
rs7804963	7	130406287	C	0.8707	0.0018	0.0069	0.794193	0.00176751	0.00689997	0.797826	0.00198775	0.00689997	0.773284	0.00164967	0.00689997	0.811041	0.00192651	0.00689997	0.780087	0.00168805	0.00689997	0.80673	0.00191957	0.00689997	0.780859	0.00188438	0.00689997	0.784776
rs4731683	7	129989493	A	0.8633	0.0018	0.007	0.797068	0.00258709	0.00699996	0.711691	0.00290595	0.00699996	0.678041	0.00385207	0.00699996	0.582115	0.0030383	0.00699996	0.664255	0.00361071	0.00699996	0.605981	0.00344928	0.00699996	0.622184	0.00339595	0.00699996	0.627578
rs1532047	7	129984788	G	0.4231	0.0012	0.0047	0.798477	0.000653693	0.00469998	0.889383	0.000155573	0.00469998	0.973594	0.000860403	0.00469998	0.854747	0.000129859	0.00469998	0.977957	0.000558186	0.00469998	0.905463	0.000156613	0.00469998	0.973418	0.000132148	0.00469998	0.977569
rs205769	7	130634912	T	0.1075	-0.002	0.0081	0.804975	-0.00139206	0.00809995	0.863547	-0.0019928	0.00809995	0.805662	-0.00172886	0.00809995	0.830983	-0.00168813	0.00809995	0.834907	-0.00134631	0.00809995	0.86799	-0.00190634	0.00809995	0.813936	-0.00164874	0.00809995	0.838706
rs10233850	7	130707996	A	0.06764	-0.0027	0.0111	0.807817	-0.00161396	0.0110999	0.884393	-0.000963054	0.0110999	0.930861	-0.00090966	0.0110999	0.934685	-0.000830836	0.0110999	0.940334	-0.000791819	0.0110999	0.943131	-0.000570543	0.0110999	0.959006	-0.000574727	0.0110999	0.958706
rs7801167	7	130764475	G	0.7867	0.0014	0.0058	0.809261	0.00128478	0.00579997	0.824692	0.0014379	0.00579997	0.8042	0.00125947	0.00579997	0.828091	0.00137077	0.00579997	0.813168	0.00122557	0.00579997	0.832649	0.00138869	0.00579997	0.810771	0.00134179	0.00579997	0.817047
rs729167	7	129951108	C	0.693	0.0012	0.005	0.81033	0.00219073	0.00499997	0.661279	0.00391068	0.00499997	0.434132	0.00281933	0.00499997	0.572843	0.00376215	0.00499997	0.45179	0.00293284	0.00499997	0.557491	0.00414536	0.00499997	0.407061	0.00392933	0.00499997	0.431943
rs7798603	7	130653527	C	0.7809	-0.0013	0.0055	0.813151	-0.00186973	0.00549997	0.733892	-0.00176043	0.00549997	0.748908	-0.00177224	0.00549997	0.74728	-0.00193752	0.00549997	0.724629	-0.00203628	0.00549997	0.711207	-0.00186372	0.00549997	0.734715	-0.00199613	0.00549997	0.716654
rs7781989	7	130779678	A	0.90359	-0.0021	0.0089	0.813468	-0.00125766	0.00889994	0.887624	-0.00175604	0.00889994	0.843586	-0.00161657	0.00889994	0.855867	-0.00141373	0.00889994	0.873789	-0.00113318	0.00889994	0.898684	-0.00163685	0.00889994	0.854079	-0.00135462	0.00889994	0.879025
rs6944165	7	130744352	G	0.8041	-0.0014	0.006	0.815503	-0.00168081	0.00599997	0.779373	-0.00136392	0.00599997	0.820174	-0.00160221	0.00599997	0.789441	-0.00151406	0.00599997	0.800774	-0.00174558	0.00599997	0.771104	-0.00143278	0.00599997	0.811262	-0.00155115	0.00599997	0.796001
rs2164203	7	130853246	C	0.7656	0.0013	0.0056	0.816427	0.00155075	0.00559997	0.781841	0.00149645	0.00559997	0.789296	0.00156255	0.00559997	0.780223	0.00157587	0.00559997	0.778398	0.00165507	0.00559997	0.767574	0.00156017	0.00559997	0.78055	0.00161386	0.00559997	0.7732
rs3847102	7	130384612	A	0.1066	0.0017	0.0075	0.820683	0.000596987	0.00749996	0.936556	0.000339029	0.00749996	0.963945	0.00119227	0.00749996	0.873693	0.000108403	0.00749996	0.988468	0.000505028	0.00749996	0.946313	0.000319407	0.00749996	0.96603	0.000109438	0.00749996	0.988358
rs157924	7	130580058	C	0.4909	-0.0011	0.0049	0.822376	-0.00147861	0.00489997	0.762836	-0.00182355	0.00489997	0.709777	-0.000654657	0.00489997	0.893715	-0.00184144	0.00489997	0.707061	-0.00115888	0.00489997	0.813038	-0.0016039	0.00489997	0.74342	-0.00169244	0.00489997	0.729795
rs17813243	7	130864159	A	0.6477	0.0011	0.0049	0.822376	0.000521077	0.00489997	0.91531	0.000592509	0.00489997	0.903754	0.000582355	0.00489997	0.905395	0.000422034	0.00489997	0.931363	0.000330419	0.00489997	0.946237	0.000479579	0.00489997	0.922033	0.00035653	0.00489997	0.941996
rs17164989	7	130116946	C	0.884	-0.0017	0.0078	0.827469	-0.0036985	0.00779995	0.635379	-0.00225487	0.00779995	0.772515	-0.00295201	0.00779995	0.705085	-0.00312944	0.00779995	0.688263	-0.00405338	0.00779995	0.603296	-0.00259903	0.00779995	0.738975	-0.00330714	0.00779995	0.67157
rs157901	7	130618123	C	0.8345	0.0014	0.0065	0.829467	0.000979666	0.00649996	0.880198	0.000797044	0.00649996	0.902406	0.00117603	0.00649996	0.856424	0.000729309	0.00649996	0.910663	0.000927338	0.00649996	0.886552	0.000788664	0.00649996	0.903427	0.000727851	0.00649996	0.910841
rs4728203	7	130748468	C	0.2108	-0.0012	0.0056	0.830324	-0.00104954	0.00559997	0.851332	-0.00122392	0.00559997	0.826994	-0.00105576	0.00559997	0.850461	-0.00114238	0.00559997	0.838356	-0.000994488	0.00559997	0.859047	-0.001175	0.00559997	0.833807	-0.00111447	0.00559997	0.842252
rs7794269	7	129973397	G	0.5788	-0.001	0.0047	0.83151	-0.000491377	0.00469998	0.916734	2.26543e-05	0.00469998	0.996154	-0.000678158	0.00469998	0.885272	3.45796e-05	0.00469998	0.99413	-0.000399243	0.00469998	0.932305	1.82012e-05	0.00469998	0.99691	3.08447e-05	0.00469998	0.994764
rs10808243	7	129977735	G	0.4422	0.001	0.0047	0.83151	0.000718272	0.00469998	0.878537	-6.60627e-05	0.00469998	0.988785	0.00071665	0.00469998	0.878809	4.67348e-05	0.00469998	0.992066	0.000607664	0.00469998	0.897127	-4.46437e-05	0.00469998	0.992421	5.41884e-05	0.00469998	0.990801
rs1532044	7	129984574	C	0.4232	0.001	0.0047	0.83151	0.00045371	0.00469998	0.923096	-4.43944e-05	0.00469998	0.992464	0.000660392	0.00469998	0.888257	-7.01069e-05	0.00469998	0.988099	0.000358194	0.00469998	0.939251	-4.33605e-05	0.00469998	0.992639	-6.78225e-05	0.00469998	0.988487
rs12538480	7	130835745	T	0.4282	0.001	0.0047	0.83151	0.000661148	0.00469998	0.88813	0.000967881	0.00469998	0.836843	0.000806246	0.00469998	0.863797	0.000804785	0.00469998	0.864042	0.000611481	0.00469998	0.896485	0.000908945	0.00469998	0.846651	0.000775179	0.00469998	0.868997
rs6467358	7	130841296	G	0.4303	-0.001	0.0047	0.83151	-0.00133398	0.00469998	0.776543	-0.00105604	0.00469998	0.822219	-0.00120842	0.00469998	0.797092	-0.00121096	0.00469998	0.796674	-0.00139282	0.00469998	0.766965	-0.00111717	0.00469998	0.812116	-0.00124255	0.00469998	0.791492
rs6467359	7	130879325	T	0.5738	0.001	0.0047	0.83151	0.00104165	0.00469998	0.824602	0.00118512	0.00469998	0.800922	0.00105438	0.00469998	0.822496	0.00116187	0.00469998	0.804748	0.00106508	0.00469998	0.820723	0.00118306	0.00469998	0.80126	0.00116192	0.00469998	0.80474
rs205711	7	130612085	T	0.1659	-0.0014	0.0066	0.832012	-0.000968731	0.00659996	0.883307	-0.000788083	0.00659996	0.904953	-0.0011647	0.00659996	0.859925	-0.000716979	0.00659996	0.913493	-0.000911921	0.00659996	0.890106	-0.000777003	0.00659996	0.906283	-0.000713911	0.00659996	0.913862
rs1532046	7	129984686	T	0.4233	-0.001	0.0048	0.834969	-0.00154627	0.00479997	0.747345	-0.00204436	0.00479997	0.670173	-0.00135422	0.00479997	0.777843	-0.00207007	0.00479997	0.666274	-0.00165008	0.00479997	0.731021	-0.00204803	0.00479997	0.669615	-0.00207096	0.00479997	0.66614
rs17186418	7	130555883	G	0.642	-0.001	0.0049	0.83829	-0.000122077	0.00489997	0.980124	-0.00111659	0.00489997	0.819742	-0.000722087	0.00489997	0.882844	-0.000646279	0.00489997	0.895068	-0.000120437	0.00489997	0.980391	-0.00101488	0.00489997	0.835916	-0.00060685	0.00489997	0.901436
rs6967528	7	130910244	T	0.91195	-0.0017	0.0086	0.8433	-0.00179918	0.00859995	0.834286	-0.00168884	0.00859995	0.844315	-0.00159122	0.00859995	0.853208	-0.00174149	0.00859995	0.839526	-0.00171989	0.00859995	0.841489	-0.00165502	0.00859995	0.847393	-0.00171547	0.00859995	0.841892
rs10128	7	130151694	T	0.8959	-0.0015	0.0076	0.843539	-0.000707613	0.00759996	0.925818	-0.00253206	0.00759996	0.739008	-0.00271882	0.00759996	0.720537	-0.00188607	0.00759996	0.804004	-0.00153934	0.00759996	0.83949	-0.00281515	0.00759996	0.711072	-0.00211658	0.00759996	0.78063
rs7786598	7	129983977	G	0.4495	0.0009	0.0047	0.848142	0.000608629	0.00469998	0.896965	-0.000167982	0.00469998	0.971489	0.000608345	0.00469998	0.897013	-5.95859e-05	0.00469998	0.989885	0.000495025	0.00469998	0.916118	-0.000149032	0.00469998	0.974704	-5.35227e-05	0.00469998	0.990914
rs4731759	7	130839735	T	0.4316	0.0009	0.0047	0.848142	0.000566053	0.00469998	0.904137	0.000846808	0.00469998	0.857017	0.000693335	0.00469998	0.882723	0.000691221	0.00469998	0.883078	0.000508195	0.00469998	0.913895	0.000785944	0.00469998	0.867195	0.000659852	0.00469998	0.888348
rs10266864	7	130407589	C	0.8696	0.0013	0.0068	0.848387	0.00158311	0.00679997	0.815907	0.0014508	0.00679997	0.831051	0.00112148	0.00679997	0.869003	0.00155744	0.00679997	0.818841	0.00143162	0.00679997	0.833251	0.00137745	0.00679997	0.839473	0.00150147	0.00679997	0.825244
rs205770	7	130635455	C	0.1082	-0.0015	0.0081	0.853084	-0.000942437	0.00809995	0.907374	-0.00147128	0.00809995	0.855865	-0.00123106	0.00809995	0.8792	-0.00119715	0.00809995	0.882503	-0.000888985	0.00809995	0.912606	-0.0013878	0.00809995	0.863961	-0.00115787	0.00809995	0.886331
rs13223370	7	130517827	A	0.8115	0.0045	0.0246	0.854855	0.00745424	0.0245978	0.761856	0.00631133	0.0245978	0.797502	0.0079016	0.0245978	0.748035	0.00736729	0.0245978	0.764551	0.00885807	0.0245978	0.71876	0.0072143	0.0245978	0.7693	0.00791002	0.0245978	0.747775
rs17165131	7	130471615	C	0.7244	-0.001	0.0055	0.855725	0.000894442	0.00549997	0.870812	-0.000335214	0.00549997	0.9514	0.00147951	0.00549997	0.787927	0.000460652	0.00549997	0.933251	0.00196373	0.00549997	0.721059	0.0003922	0.00549997	0.943151	0.000901255	0.00549997	0.869837
rs3735029	7	130789543	T	0.8996	-0.0015	0.0087	0.863112	-0.00082512	0.00869994	0.92444	-0.00129006	0.00869994	0.882119	-0.00111857	0.00869994	0.897696	-0.00100011	0.00869994	0.90848	-0.000728729	0.00869994	0.933245	-0.00118953	0.00869994	0.891246	-0.000950335	0.00869994	0.913016
rs6973851	7	129986338	C	0.4229	0.0008	0.0047	0.864843	0.000252683	0.00469998	0.957124	-0.00023348	0.00469998	0.96038	0.000467301	0.00469998	0.9208	-0.000262318	0.00469998	0.955491	0.000161266	0.00469998	0.972628	-0.000231376	0.00469998	0.960737	-0.00025912	0.00469998	0.956033
rs326226	7	130867682	G	0.7226	0.0009	0.0053	0.865159	0.00182447	0.00529997	0.730664	0.00174463	0.00529997	0.742021	0.00159453	0.00529997	0.763524	0.00200868	0.00529997	0.704689	0.00205404	0.00529997	0.698343	0.00187886	0.00529997	0.722961	0.00208275	0.00529997	0.694339
rs17164992	7	130117211	G	0.8825	-0.0013	0.0078	0.867632	-0.00328739	0.00779995	0.673417	-0.00185178	0.00779995	0.812339	-0.00255901	0.00779995	0.742851	-0.0027215	0.00779995	0.727155	-0.00364821	0.00779995	0.639983	-0.00219852	0.00779995	0.778049	-0.00290123	0.00779995	0.709927
rs205774	7	130641577	G	0.4713	0.0008	0.0048	0.867632	0.000586642	0.00479997	0.902727	0.000713349	0.00479997	0.881857	0.000904502	0.00479997	0.850533	0.000626531	0.00479997	0.896149	0.000683781	0.00479997	0.88672	0.000756114	0.00479997	0.874831	0.000660688	0.00479997	0.890522
rs7798605	7	130871361	C	0.665	0.0008	0.0048	0.867632	0.000474541	0.00479998	0.921247	0.000587712	0.00479998	0.90255	0.000717905	0.00479998	0.881108	0.000474425	0.00479998	0.921266	0.0004858	0.00479998	0.919385	0.000583719	0.00479998	0.903209	0.000478735	0.00479998	0.920553
rs157896	7	130612372	C	0.90254	0.0014	0.0085	0.869175	0.000886458	0.00849995	0.916939	0.00133033	0.00849995	0.875631	0.00105133	0.00849995	0.901563	0.00108817	0.00849995	0.898133	0.000779991	0.00849995	0.926885	0.00122552	0.00849995	0.885358	0.00103256	0.00849995	0.903312
rs10954285	7	130476833	T	0.7423	-0.0009	0.0055	0.870017	0.000621496	0.00549997	0.910031	0.000583084	0.00549997	0.91557	0.000744389	0.00549997	0.89234	0.00099543	0.00549997	0.856377	0.00128355	0.00549997	0.815471	0.000955452	0.00549997	0.862086	0.00122067	0.00549997	0.824359
rs205777	7	130643855	C	0.3899	0.0008	0.0049	0.87031	0.000546238	0.00489997	0.911237	0.000524346	0.00489997	0.914781	0.000910068	0.00489997	0.852657	0.000462336	0.00489997	0.924827	0.00065371	0.00489997	0.893868	0.000588859	0.00489997	0.904344	0.000509603	0.00489997	0.917168
rs7780763	7	130784767	C	0.8992	-0.0013	0.0083	0.875539	-0.000601176	0.00829995	0.942259	-0.00109862	0.00829995	0.894696	-0.00097982	0.00829995	0.906027	-0.000794559	0.00829995	0.923735	-0.000543764	0.00829995	0.947765	-0.00101689	0.00829995	0.902489	-0.000758312	0.00829995	0.927204
rs11760691	7	130639140	T	0.7174	0.0008	0.0052	0.877731	0.00131425	0.00519997	0.800468	0.00107293	0.00519997	0.836531	0.000734102	0.00519997	0.887732	0.00126687	0.00519997	0.807518	0.00118556	0.00519997	0.819652	0.00102291	0.00519997	0.844051	0.00122121	0.00519997	0.814326
rs6948984	7	129976506	G	0.5778	-0.0007	0.0047	0.881604	-0.000163182	0.00469998	0.972303	0.000329531	0.00469998	0.944103	-0.000366938	0.00469998	0.937771	0.000354022	0.00469998	0.939957	-6.96949e-05	0.00469998	0.988169	0.000327961	0.00469998	0.944369	0.000351452	0.00469998	0.940392
rs11978062	7	130560265	G	0.7394	-0.0008	0.0054	0.882226	-0.000809764	0.00539997	0.880798	-0.00102095	0.00539997	0.850041	-0.00136411	0.00539997	0.800566	-0.000973065	0.00539997	0.856997	-0.00112785	0.00539997	0.834556	-0.00117908	0.00539997	0.827156	-0.00108249	0.00539997	0.841118
rs6957613	7	130573542	C	0.771	0.0008	0.0056	0.886403	0.000271009	0.00559997	0.961402	9.15291e-05	0.00559997	0.986959	-0.000918687	0.00559997	0.86969	-5.74831e-06	0.00559997	0.999181	-0.00060944	0.00559997	0.913338	-0.000386531	0.00559997	0.944971	-0.000321615	0.00559997	0.954201
rs6467350	7	130808100	T	0.5668	0.0007	0.005	0.88866	0.00104625	0.00499997	0.834251	0.000761922	0.00499997	0.878883	0.00078954	0.00499997	0.874528	0.000921625	0.00499997	0.853758	0.00103552	0.00499997	0.835927	0.000784187	0.00499997	0.875372	0.000926751	0.00499997	0.852953
rs326234	7	130875552	G	0.8455	0.0009	0.0065	0.889876	1.68984e-05	0.00649996	0.997926	0.000871256	0.00649996	0.893371	0.000783172	0.00649996	0.904096	0.000433068	0.00649996	0.946879	0.000107504	0.00649996	0.986804	0.00083671	0.00649996	0.897575	0.000436876	0.00649996	0.946413
rs7777467	7	130896696	G	0.7857	-0.0008	0.0058	0.890295	-0.0003116	0.00579997	0.957155	-0.000449146	0.00579997	0.938274	-0.000325863	0.00579997	0.955196	-0.000286858	0.00579997	0.960554	-0.000129532	0.00579997	0.982182	-0.000333673	0.00579997	0.954123	-0.000219135	0.00579997	0.969861
rs12666320	7	130015376	C	0.8846	-0.001	0.008	0.900524	-0.000473159	0.00799995	0.952836	-0.00173164	0.00799995	0.828632	-0.00228888	0.00799995	0.774793	-0.00129127	0.00799995	0.87177	-0.00129745	0.00799995	0.871163	-0.002069	0.00799995	0.795924	-0.00154561	0.00799995	0.8468
rs716128	7	130475799	C	0.7436	-0.0007	0.0056	0.900524	0.000812081	0.00559997	0.884699	0.000758652	0.00559997	0.892237	0.000987728	0.00559997	0.859995	0.00117209	0.00559997	0.834211	0.00150038	0.00559997	0.788756	0.00114754	0.00559997	0.837635	0.00140839	0.00559997	0.801428
rs17165134	7	130477408	A	0.7428	0.0006	0.0055	0.91313	0.00212301	0.00549997	0.699494	0.00207685	0.00549997	0.705719	0.00223204	0.00549997	0.68487	0.00249145	0.00549997	0.650553	0.00277779	0.00549997	0.613519	0.0024459	0.00549997	0.656528	0.00271432	0.00549997	0.621648
rs7793998	7	130900553	G	0.2256	0.0006	0.0056	0.914676	-0.000163365	0.00559997	0.976727	0.00051327	0.00559997	0.926971	0.000425707	0.00559997	0.939404	0.000149284	0.00559997	0.978733	-0.000126604	0.00559997	0.981963	0.000466361	0.00559997	0.933629	0.000140184	0.00559997	0.980029
rs6467298	7	129970606	T	0.5014	0.0005	0.0047	0.915278	0.000622742	0.00469997	0.89459	0.00153529	0.00469997	0.743925	0.000737537	0.00469997	0.875305	0.00134973	0.00469997	0.773977	0.000735613	0.00469997	0.875628	0.00150239	0.00469997	0.749227	0.00133903	0.00469997	0.775719
rs2895224	7	130886083	T	0.575	-0.0005	0.0047	0.915278	-0.000392992	0.00469997	0.933362	-0.000272489	0.00469997	0.953767	-0.000420071	0.00469997	0.928782	-0.000272933	0.00469997	0.953692	-0.000366682	0.00469997	0.937814	-0.000270801	0.00469997	0.954053	-0.000271769	0.00469997	0.953889
rs2580812	7	130858689	G	0.6624	0.0005	0.0049	0.918724	0.000191982	0.00489997	0.968747	0.000295761	0.00489997	0.951869	0.000426069	0.00489997	0.930709	0.00018934	0.00489997	0.969177	0.000204772	0.00489997	0.966666	0.000293545	0.00489997	0.952229	0.000194422	0.00489997	0.96835
rs7349991	7	130558179	G	0.7047	0.0005	0.0051	0.921901	0.000872234	0.00509997	0.864202	0.000145659	0.00509997	0.977215	0.000642653	0.00509997	0.899723	0.000417939	0.00509997	0.934687	0.000887001	0.00509997	0.861926	0.000228963	0.00509997	0.964191	0.000457208	0.00509997	0.928566
rs6968681	7	130636150	C	0.7192	-0.0005	0.0052	0.923398	-4.56939e-05	0.00519997	0.992989	-0.000209995	0.00519997	0.967787	-0.000582364	0.00519997	0.910828	-5.03469e-05	0.00519997	0.992275	-0.000173075	0.00519997	0.973448	-0.000267112	0.00519997	0.959032	-9.86653e-05	0.00519997	0.984862
rs2048672	7	130653851	C	0.7083	-0.0005	0.0052	0.923398	-0.00105378	0.00519997	0.839407	-0.00117598	0.00519997	0.821084	-0.00100159	0.00519997	0.847261	-0.00129352	0.00519997	0.803551	-0.0012398	0.00519997	0.811551	-0.00126596	0.00519997	0.807654	-0.00134684	0.00519997	0.795629
rs12155446	7	130622295	C	0.93779	0.001	0.0105	0.924126	0.000748451	0.0104999	0.943174	-0.000296462	0.0104999	0.977475	0.000638778	0.0104999	0.95149	-0.000113392	0.0104999	0.991384	0.000588333	0.0104999	0.955316	-0.000275765	0.0104999	0.979047	-0.000110765	0.0104999	0.991583
rs11761136	7	130479470	T	0.7186	0.0005	0.0053	0.924839	0.00253026	0.00529997	0.63307	0.0013431	0.00529997	0.799947	0.00291569	0.00529997	0.582227	0.0021648	0.00529997	0.68294	0.00353924	0.00529997	0.50427	0.00203116	0.00529997	0.701542	0.00257731	0.00529997	0.626764
rs17186278	7	130538782	C	0.7335	-0.0005	0.0053	0.924839	-0.000773962	0.00529997	0.883897	-0.00141442	0.00529997	0.789567	-0.000848024	0.00529997	0.872877	-0.00133395	0.00529997	0.801281	-0.000922615	0.00529997	0.861803	-0.00142982	0.00529997	0.787331	-0.00134929	0.00529997	0.799044
rs326227	7	130867954	A	0.7228	-0.0005	0.0053	0.924839	0.000430419	0.00529997	0.935274	0.000348204	0.00529997	0.947617	0.000196566	0.00529997	0.970415	0.000614395	0.00529997	0.907713	0.000660089	0.00529997	0.900883	0.000482713	0.00529997	0.92743	0.000688516	0.00529997	0.896638
rs11972183	7	130406015	A	0.93914	-0.0009	0.0097	0.926076	-0.00123187	0.00969995	0.898942	-0.00140267	0.00969995	0.885022	-0.00128581	0.00969995	0.894543	-0.00144979	0.00969995	0.881188	-0.00139167	0.00969995	0.885918	-0.0014737	0.00969995	0.879244	-0.0014947	0.00969995	0.877536
rs17165133	7	130476341	A	0.7392	-0.0005	0.0055	0.927565	0.00104977	0.00549997	0.848629	0.000950535	0.00549997	0.862789	0.00114403	0.00549997	0.835224	0.00138491	0.00549997	0.801193	0.0017066	0.00549997	0.756339	0.00132622	0.00549997	0.809452	0.00161103	0.00549997	0.769587
rs2117496	7	130868175	T	0.90622	0.0007	0.0079	0.929394	-0.000556575	0.00789996	0.943833	-9.39123e-06	0.00789996	0.999051	0.000148339	0.00789996	0.985019	-0.00047313	0.00789996	0.952243	-0.000646165	0.00789996	0.934811	-0.000111944	0.00789996	0.988694	-0.000513533	0.00789996	0.94817
rs6467303	7	129976468	C	0.5784	-0.0004	0.0047	0.932177	0.000136921	0.00469997	0.976759	0.000629729	0.00469997	0.893414	-6.70021e-05	0.00469997	0.988626	0.000654225	0.00469997	0.889294	0.000230354	0.00469997	0.96091	0.000628117	0.00469997	0.893685	0.000651626	0.00469997	0.889731
rs6467364	7	130887551	T	0.5738	-0.0004	0.0047	0.932177	-0.00028791	0.00469997	0.951154	-0.000169149	0.00469997	0.971291	-0.000317051	0.00469997	0.946217	-0.00016783	0.00469997	0.971515	-0.00026079	0.00469997	0.95575	-0.000166842	0.00469997	0.971682	-0.000166358	0.00469997	0.971764
rs17165297	7	130632529	T	0.92797	-0.0017	0.0204	0.933586	-0.00200918	0.0203994	0.921542	-0.00264267	0.0203994	0.896925	-0.00201798	0.0203994	0.921199	-0.0025732	0.0203994	0.899621	-0.00213455	0.0203994	0.916663	-0.00264542	0.0203994	0.896819	-0.00257934	0.0203994	0.899382
rs17738934	7	130641610	T	0.7192	-0.0004	0.0052	0.938685	0.000121996	0.00519997	0.981283	-0.00012092	0.00519997	0.981448	-0.000469634	0.00519997	0.928037	7.54528e-05	0.00519997	0.988423	-1.01905e-05	0.00519997	0.998436	-0.000172789	0.00519997	0.973492	2.83996e-05	0.00519997	0.995642
rs2178804	7	130542828	G	0.94913	-0.0008	0.0111	0.942545	0.00225963	0.0110999	0.838688	0.00552622	0.0110999	0.618582	0.00438557	0.0110999	0.69277	0.00555627	0.0110999	0.616675	0.00465616	0.0110999	0.674868	0.00652632	0.0110999	0.556559	0.00622778	0.0110999	0.574754
rs11973084	7	130943749	A	0.3744	0.0004	0.0056	0.943057	4.28334e-05	0.00559996	0.993897	0.000108712	0.00559996	0.984512	0.000347925	0.00559996	0.950459	-1.67426e-06	0.00559996	0.999761	7.67435e-05	0.00559996	0.989066	0.000122718	0.00559996	0.982516	1.45748e-05	0.00559996	0.997923
rs17165483	7	130888388	A	0.8792	-0.0006	0.0085	0.943725	-0.000185612	0.00849993	0.982578	-0.000422934	0.00849993	0.960316	-0.000568071	0.00849993	0.946715	-0.000256412	0.00849993	0.975934	-0.000241106	0.00849993	0.977371	-0.00043136	0.00849993	0.959526	-0.000272371	0.00849993	0.974437
rs7783273	7	130567374	C	0.8926	0.0005	0.0077	0.948226	0.000232056	0.00769996	0.975958	0.00205751	0.00769996	0.789307	0.00139866	0.00769996	0.855861	0.00155024	0.00769996	0.84044	0.000789132	0.00769996	0.918372	0.00218213	0.00769996	0.776874	0.00166548	0.00769996	0.828756
rs12539648	7	130828632	A	0.4222	0.0003	0.0047	0.949106	-5.74549e-05	0.00469997	0.990246	0.000236968	0.00469997	0.959788	6.66321e-05	0.00469997	0.988689	7.18852e-05	0.00469997	0.987797	-0.000126277	0.00469997	0.978565	0.000168554	0.00469997	0.971392	3.60196e-05	0.00469997	0.993885
rs1155219	7	130372808	G	0.93966	-0.0006	0.0095	0.949641	-0.00100725	0.00949995	0.915561	-0.000813481	0.00949995	0.931761	-0.000817982	0.00949995	0.931384	-0.000967705	0.00949995	0.918864	-0.00105851	0.00949995	0.911281	-0.00086106	0.00949995	0.92778	-0.000990213	0.00949995	0.916984
rs326228	7	130868044	T	0.3681	0.0003	0.0048	0.950165	0.000544183	0.00479997	0.909736	0.000542106	0.00479997	0.910079	0.000378509	0.00479997	0.937147	0.000607306	0.00479997	0.899318	0.000545325	0.00479997	0.909547	0.000541797	0.00479997	0.91013	0.00060307	0.00479997	0.900017
rs157915	7	130568695	C	0.3464	-0.0003	0.0049	0.95118	0.000405006	0.00489997	0.934126	-0.000797298	0.00489997	0.870743	0.000483935	0.00489997	0.921327	-0.000323145	0.00489997	0.947419	0.000724243	0.00489997	0.882496	-0.000492611	0.00489997	0.919921	-0.000147289	0.00489997	0.97602
rs7784084	7	130767582	G	0.07571	0.0005	0.0082	0.951379	0.0006725	0.00819996	0.934637	0.000541826	0.00819996	0.947317	0.000913449	0.00819996	0.911302	0.000618765	0.00819996	0.939849	0.000876266	0.00819996	0.914898	0.000670408	0.00819996	0.93484	0.000700586	0.00819996	0.931913
rs6467349	7	130808020	C	0.4344	-0.0003	0.005	0.952156	-0.000645041	0.00499997	0.897351	-0.000357052	0.00499997	0.943071	-0.000383193	0.00499997	0.938911	-0.000517308	0.00499997	0.917596	-0.000630927	0.00499997	0.899585	-0.00037779	0.00499997	0.93977	-0.000521371	0.00499997	0.916951
rs6974649	7	130813097	C	0.4364	-0.0003	0.005	0.952156	-0.000640098	0.00499997	0.898133	-0.000354239	0.00499997	0.943519	-0.000381265	0.00499997	0.939217	-0.000512676	0.00499997	0.918331	-0.000625768	0.00499997	0.900401	-0.000374653	0.00499997	0.940269	-0.000516634	0.00499997	0.917703
rs2580813	7	130850903	A	0.6369	-0.0003	0.0051	0.953093	-0.000519483	0.00509997	0.918868	-0.000453986	0.00509997	0.929068	-0.000334275	0.00509997	0.947741	-0.000527798	0.00509997	0.917574	-0.000499934	0.00509997	0.921911	-0.000448752	0.00509997	0.929884	-0.000519714	0.00509997	0.918832
rs10227122	7	130693683	G	0.1689	-0.0004	0.007	0.954431	-0.000663916	0.00699995	0.924437	-0.00044748	0.00699995	0.949029	-0.000320408	0.00699995	0.963491	-0.000569139	0.00699995	0.935198	-0.00057192	0.00699995	0.934883	-0.000416864	0.00699995	0.952512	-0.00054101	0.00699995	0.938395
rs6946506	7	129988375	A	0.1365	0.0004	0.0071	0.955073	-0.000405224	0.00709996	0.954486	-0.000734583	0.00709996	0.917596	-0.0017173	0.00709996	0.808878	-0.000869237	0.00709996	0.90256	-0.0014626	0.00709996	0.83679	-0.00129587	0.00709996	0.855176	-0.00123883	0.00709996	0.861485
rs6957511	7	130668618	C	0.4024	0.0003	0.0056	0.957277	0.0006109	0.00559996	0.913131	0.000691662	0.00559996	0.901702	0.000686577	0.00559996	0.902421	0.000754742	0.00559996	0.892789	0.00077485	0.00559996	0.88995	0.00077466	0.00559996	0.889977	0.000806728	0.00559996	0.885453
rs205725	7	130623437	C	0.1	-0.0004	0.0081	0.960614	0.000128144	0.00809995	0.987378	-0.000435983	0.00809995	0.957074	-0.00021997	0.00809995	0.978335	-0.000161214	0.00809995	0.984121	0.000136412	0.00809995	0.986563	-0.000374271	0.00809995	0.963146	-0.000136637	0.00809995	0.986541
rs892706	7	130810098	T	0.6073	-0.0002	0.0054	0.970455	5.35101e-05	0.00539996	0.992094	-0.000204867	0.00539996	0.969737	-0.000139542	0.00539996	0.979384	-7.5942e-05	0.00539996	0.988779	4.27626e-05	0.00539996	0.993682	-0.000184905	0.00539996	0.972684	-7.04655e-05	0.00539996	0.989588
rs990800	7	130942177	A	0.3742	0.0002	0.0055	0.970992	-0.000173752	0.00549996	0.974798	-0.000143918	0.00549996	0.979124	0.000112814	0.00549996	0.983635	-0.000250084	0.00549996	0.963733	-0.000156802	0.00549996	0.977256	-0.000135649	0.00549996	0.980323	-0.000237959	0.00549996	0.96549
rs765966	7	130704059	G	0.06858	0.0003	0.0108	0.977839	0.0013801	0.0107999	0.898317	0.00201545	0.0107999	0.851961	0.00207809	0.0107999	0.847415	0.00214981	0.0107999	0.842217	0.00219635	0.0107999	0.838848	0.00240629	0.0107999	0.823686	0.00240467	0.0107999	0.823803
rs6467305	7	129984274	A	0.4231	0.0001	0.0047	0.983025	-0.000446307	0.00469997	0.924347	-0.000944427	0.00469997	0.840743	-0.000239597	0.00469997	0.959343	-0.000970141	0.00469997	0.836468	-0.000541814	0.00469997	0.908223	-0.000943386	0.00469997	0.840916	-0.000967851	0.00469997	0.836848
rs6467306	7	129986521	T	0.4229	-0.0001	0.0047	0.983025	-0.000647317	0.00469997	0.890456	-0.00113348	0.00469997	0.809426	-0.000432699	0.00469997	0.926647	-0.00116232	0.00469997	0.804674	-0.000738734	0.00469997	0.875104	-0.00113138	0.00469997	0.809773	-0.00115912	0.00469997	0.8052
rs157916	7	130569393	G	0.4885	0.0001	0.0047	0.983025	-0.000816968	0.00469997	0.862004	-0.000800446	0.00469997	0.864767	-0.000298131	0.00469997	0.949422	-0.00104737	0.00469997	0.823655	-0.000879831	0.00469997	0.851505	-0.000833438	0.00469997	0.859251	-0.00105433	0.00469997	0.822503
rs4731757	7	130839278	A	0.4308	-0.0001	0.0047	0.983025	-0.000434303	0.00469997	0.926376	-0.000156721	0.00469997	0.973399	-0.000309717	0.00469997	0.947459	-0.000311644	0.00469997	0.947133	-0.000493828	0.00469997	0.91632	-0.000218194	0.00469997	0.962972	-0.000343464	0.00469997	0.941744
rs6960071	7	130891006	T	0.6173	-0.0001	0.0048	0.983379	-0.000143045	0.00479997	0.976226	-0.000149423	0.00479997	0.975166	-0.000234614	0.00479997	0.961016	-0.000159305	0.00479997	0.973524	-0.000211718	0.00479997	0.964818	-0.000187507	0.00479997	0.968839	-0.000184336	0.00479997	0.969366
rs207204	7	130523468	G	0.4846	0.0001	0.0049	0.983718	-0.000245458	0.00489997	0.960048	-5.03748e-05	0.00489997	0.991797	-0.000410735	0.00489997	0.933196	-0.000188537	0.00489997	0.969307	-0.000473662	0.00489997	0.922991	-0.00019879	0.00489997	0.967639	-0.00027993	0.00489997	0.954442
rs11973198	7	130620130	G	0.9306	0.0002	0.0105	0.984803	-0.000117096	0.0104999	0.991102	-0.000836459	0.0104999	0.936505	0.00019421	0.0104999	0.985243	-0.000748561	0.0104999	0.943165	-6.40622e-05	0.0104999	0.995132	-0.00072888	0.0104999	0.944657	-0.000681558	0.0104999	0.948245
rs157907	7	130563437	G	0.2893	-0.0001	0.0053	0.984946	-0.000115657	0.00529997	0.98259	0.000166391	0.00529997	0.974955	0.000401614	0.00529997	0.939597	9.48348e-05	0.00529997	0.985724	0.000171511	0.00529997	0.974184	0.000299622	0.00529997	0.954917	0.000188959	0.00529997	0.971559
rs12671934	7	130473747	T	0.7218	-0.0001	0.0055	0.985494	0.00193856	0.00549997	0.724487	0.000757472	0.00549997	0.890459	0.00250248	0.00549997	0.64911	0.00157992	0.00549997	0.773913	0.00305197	0.00549997	0.578958	0.0015041	0.00549997	0.784489	0.00203182	0.00549997	0.711812
rs17165135	7	130477553	A	0.7443	-0.0001	0.0055	0.985494	0.00143204	0.00549997	0.794576	0.00137521	0.00549997	0.802556	0.00152477	0.00549997	0.781602	0.00179475	0.00549997	0.744182	0.0020811	0.00549997	0.705145	0.0017421	0.00549997	0.751435	0.00201586	0.00549997	0.713975
rs205713	7	130613162	A	0.1659	0.0001	0.007	0.988602	0.000556441	0.00699995	0.936641	0.000709662	0.00699995	0.919248	0.000348299	0.00699995	0.960316	0.000793991	0.00699995	0.909691	0.000616147	0.00699995	0.929859	0.00072516	0.00699995	0.917491	0.000799216	0.00699995	0.909099
rs11972315	7	130335560	A	0.8953	-0.0001	0.0077	0.989638	0.000426563	0.00769996	0.955821	-0.000818637	0.00769996	0.915331	-0.00111426	0.00769996	0.88494	-0.000381516	0.00769996	0.960483	-0.000241983	0.00769996	0.974929	-0.00106902	0.00769996	0.889581	-0.000577101	0.00769996	0.940256
rs6966727	7	130374814	C	0.06063	-0.0001	0.0096	0.991689	0.000268138	0.00959995	0.977717	0.000106442	0.00959995	0.991153	0.000125877	0.00959995	0.989538	0.000242635	0.00959995	0.979836	0.000330815	0.00959995	0.97251	0.000157304	0.00959995	0.986927	0.000268467	0.00959995	0.97769
rs12154262	7	130460252	A	0.91324	0	0.0084	1	0.00919952	0.00839995	0.273435	-0.00703525	0.00839995	0.402292	-0.00662678	0.00839995	0.430167	-0.00071759	0.00839995	0.931921	0.00380865	0.00839995	0.650251	-0.0084241	0.00839995	0.315922	-0.00204295	0.00839995	0.807843
rs6467351	7	130809453	T	0.5638	0	0.005	1	0.000344685	0.00499997	0.945039	6.94762e-05	0.00499997	0.988913	9.39738e-05	0.00499997	0.985005	0.000226583	0.00499997	0.963855	0.000336746	0.00499997	0.946303	9.23696e-05	0.00499997	0.985261	0.000232293	0.00499997	0.962945
rs9690314	7	130819783	G	0.8576	0	0.0069	1	8.85029e-05	0.00689996	0.989766	0.000256202	0.00689996	0.970381	5.23843e-05	0.00689996	0.993943	0.000239575	0.00689996	0.972302	0.000102484	0.00689996	0.98815	0.000246001	0.00689996	0.971559	0.000233733	0.00689996	0.972977
rs7798131	7	130923831	G	0.2775	0	0.0054	1	-0.0012345	0.00539997	0.81917	-0.000826234	0.00539997	0.878393	-0.000677331	0.00539997	0.900181	-0.00125092	0.00539997	0.816807	-0.00139926	0.00539997	0.79554	-0.000956875	0.00539997	0.859351	-0.00131265	0.00539997	0.80794
rs10254984	7	130941588	G	0.90429	0	0.0065	1	0.000113635	0.00649998	0.986052	3.81718e-05	0.00649998	0.995314	-3.19035e-05	0.00649998	0.996084	8.63181e-05	0.00649998	0.989405	7.53661e-05	0.00649998	0.990749	2.38785e-05	0.00649998	0.997069	7.37204e-05	0.00649998	0.990951
