# Supplementary material for: Inferred expression regulator activities suggest genes mediating cardiometabolic genetic signals
Source: PLoS Comput Biol. 2021 Nov 18;17(11):e1009563. doi: 10.1371/journal.pcbi.1009563 (PMC8639061; doi:10.1371/journal.pcbi.1009563)
Supplement: S22 Table — (XLSX) [file pcbi.1009563.s032.xlsx]

## Sheet: ST22
S22 Table: COJO conditional analyses of the 1p36.1 BMI GWAS signal
					GWAS summary statistics			Conditioned on rs6692586			Conditioned on rs4654828			Conditioned on rs12408468			Conditioned on rs6692586+rs4654828			Conditioned on rs6692586+rs12408468			Conditioned on rs4654828+rs12408468			Conditioned on rs6692586+rs4654828+rs12408468
SNP	Chr	Position	refA	freq	Beta	SE	P	Beta	SE	P	Beta	SE	P	Beta	SE	P	Beta	SE	P	Beta	SE	P	Beta	SE	P	Beta	SE	P
rs6692586	1	23299906	A	0.168	0.0192	0.0023	6.95309e-17	NA	NA	NA	0.0106387	0.00230011	3.74091e-06	0.00770028	0.00230011	0.000814612	NA	NA	NA	NA	NA	NA	0.00540991	0.00230011	0.0186718	NA	NA	NA
rs12408468	1	23445451	C	0.8858	-0.0176	0.0027	7.10052e-11	-0.000312554	0.00270008	0.907845	-0.00980363	0.00270008	0.000282472	NA	NA	NA	-0.000284316	0.00270008	0.916139	NA	NA	NA	NA	NA	NA	NA	NA	NA
rs4654828	1	23283076	T	0.3128	0.0119	0.0019	3.77258e-10	0.00247396	0.00190005	0.1929	NA	NA	NA	0.00618999	0.00190005	0.00112282	NA	NA	NA	0.00247119	0.00190005	0.1934	NA	NA	NA	NA	NA	NA
rs3845520	1	23301943	C	0.168	0.0192	0.0023	6.95309e-17	NA	NA	NA	0.010704	0.00230011	3.2607e-06	0.00759667	0.00230011	0.000957467	NA	NA	NA	NA	NA	NA	0.00537976	0.00230011	0.0193401	NA	NA	NA
rs10429877	1	23308554	C	0.168	0.0192	0.0023	6.95309e-17	NA	NA	NA	0.010715	0.00230011	3.18602e-06	0.00757943	0.00230011	0.000983363	NA	NA	NA	NA	NA	NA	0.00537482	0.00230011	0.0194515	NA	NA	NA
rs4655141	1	23312025	C	0.1685	0.0192	0.0023	6.95309e-17	NA	NA	NA	0.0106939	0.00230011	3.33074e-06	0.00761041	0.00230011	0.000937265	NA	NA	NA	NA	NA	NA	0.00538282	0.00230011	0.0192712	NA	NA	NA
rs967605	1	23399932	C	0.1666	0.0192	0.0023	6.95309e-17	NA	NA	NA	0.0109493	0.00230011	1.93254e-06	0.00735287	0.00230011	0.00138989	NA	NA	NA	NA	NA	NA	0.00536938	0.00230011	0.0195747	NA	NA	NA
rs1516525	1	23308784	G	0.168	0.0191	0.0023	1.00369e-16	NA	NA	NA	0.010615	0.00230011	3.93136e-06	0.00747943	0.00230011	0.00114689	NA	NA	NA	NA	NA	NA	0.00527483	0.00230011	0.0218312	NA	NA	NA
rs2092593	1	23310249	C	0.168	0.0191	0.0023	1.00369e-16	NA	NA	NA	0.010604	0.00230011	4.02271e-06	0.00749667	0.00230011	0.00111703	NA	NA	NA	NA	NA	NA	0.00527976	0.00230011	0.021708	NA	NA	NA
rs637163	1	23315131	A	0.168	0.0191	0.0023	1.00369e-16	NA	NA	NA	0.010604	0.00230011	4.02271e-06	0.00749667	0.00230011	0.00111703	NA	NA	NA	NA	NA	NA	0.00527976	0.00230011	0.021708	NA	NA	NA
rs479307	1	23316297	A	0.1677	0.0191	0.0023	1.00369e-16	NA	NA	NA	0.0106198	0.00230011	3.89213e-06	0.00743599	0.00230011	0.00122548	NA	NA	NA	NA	NA	NA	0.00524726	0.00230011	0.0225303	NA	NA	NA
rs2235549	1	23391775	G	0.167	0.0191	0.0023	1.00369e-16	NA	NA	NA	0.0108268	0.00230011	2.51277e-06	0.00726344	0.00230011	0.00158929	NA	NA	NA	NA	NA	NA	0.00526199	0.00230011	0.0221543	NA	NA	NA
rs681648	1	23342362	A	0.1669	0.019	0.0023	1.44615e-16	NA	NA	NA	0.0107087	0.00230011	3.2286e-06	0.00719105	0.00230011	0.00176965	NA	NA	NA	NA	NA	NA	0.00516951	0.00230011	0.0246077	NA	NA	NA
rs10799789	1	23360265	G	0.1693	0.019	0.0023	1.44615e-16	NA	NA	NA	0.0106788	0.00230011	3.43864e-06	0.00720355	0.00230011	0.00173723	NA	NA	NA	NA	NA	NA	0.0051586	0.00230011	0.0249121	NA	NA	NA
rs587168	1	23371608	A	0.1675	0.019	0.0023	1.44615e-16	NA	NA	NA	0.0107142	0.00230011	3.19134e-06	0.00715316	0.00230011	0.00187137	NA	NA	NA	NA	NA	NA	0.00514635	0.00230011	0.025258	NA	NA	NA
rs649648	1	23374951	A	0.1671	0.019	0.0023	1.44615e-16	NA	NA	NA	0.0107237	0.00230011	3.12777e-06	0.00712937	0.00230011	0.00193798	NA	NA	NA	NA	NA	NA	0.00513581	0.00230011	0.0255587	NA	NA	NA
rs763310	1	23382729	A	0.167	0.019	0.0023	1.44615e-16	NA	NA	NA	0.0107226	0.00230011	3.13502e-06	0.00712595	0.00230011	0.00194772	NA	NA	NA	NA	NA	NA	0.00513266	0.00230011	0.025649	NA	NA	NA
rs637168	1	23294671	A	0.1689	0.0189	0.0023	2.07978e-16	NA	NA	NA	0.0103372	0.00230011	6.98221e-06	0.00738504	0.00230011	0.00132398	NA	NA	NA	NA	NA	NA	0.00509817	0.00230011	0.0266579	NA	NA	NA
rs686663	1	23365184	A	0.167	0.0189	0.0023	2.07978e-16	NA	NA	NA	0.0106226	0.00230011	3.86898e-06	0.00702596	0.00230011	0.00225345	NA	NA	NA	NA	NA	NA	0.00503268	0.00230011	0.0286684	NA	NA	NA
rs559431	1	23378627	T	0.1671	0.0189	0.0023	2.07978e-16	NA	NA	NA	0.0106237	0.00230011	3.8601e-06	0.00702938	0.00230011	0.00224231	NA	NA	NA	NA	NA	NA	0.00503582	0.00230011	0.028569	NA	NA	NA
rs522802	1	23338984	G	0.167	0.0188	0.0023	2.98545e-16	NA	NA	NA	0.0104899	0.00230011	5.10055e-06	0.00700366	0.00230011	0.00232737	NA	NA	NA	NA	NA	NA	0.00496604	0.00230011	0.0308465	NA	NA	NA
rs671357	1	23363044	G	0.167	0.0188	0.0023	2.98545e-16	NA	NA	NA	0.010527	0.00230011	4.72248e-06	0.0069291	0.00230011	0.00259095	NA	NA	NA	NA	NA	NA	0.00493783	0.00230011	0.0318107	NA	NA	NA
rs10799790	1	23418153	C	0.1658	0.0188	0.0023	2.98545e-16	NA	NA	NA	0.0106331	0.00230011	3.7844e-06	0.00693161	0.00230011	0.00258165	NA	NA	NA	NA	NA	NA	0.00500969	0.00230011	0.0294041	NA	NA	NA
rs592611	1	23413707	T	0.1686	0.0196	0.0024	3.17027e-16	NA	NA	NA	0.0109658	0.00240012	4.9038e-06	0.00779332	0.00240012	0.00116607	NA	NA	NA	NA	NA	NA	0.00554466	0.00240012	0.0208795	NA	NA	NA
rs605775	1	23413027	T	0.1672	0.0187	0.0023	4.27753e-16	NA	NA	NA	0.0104666	0.00230011	5.35259e-06	0.00682039	0.00230011	0.00302438	NA	NA	NA	NA	NA	NA	0.00485779	0.00230011	0.0346879	NA	NA	NA
rs3765407	1	23419374	G	0.167	0.0187	0.0023	4.27753e-16	NA	NA	NA	0.0105183	0.00230011	4.80924e-06	0.00683854	0.00230011	0.00294768	NA	NA	NA	NA	NA	NA	0.00490477	0.00230011	0.0329732	NA	NA	NA
rs1983965	1	23419855	T	0.1691	0.0176	0.0022	1.24419e-15	NA	NA	NA	0.0100676	0.00220009	4.7393e-06	0.00664982	0.00220009	0.00250678	NA	NA	NA	NA	NA	NA	0.00487836	0.00220009	0.0265996	NA	NA	NA
rs561136	1	23345051	C	0.1456	0.0199	0.0025	1.72039e-15	0.00178064	0.00250012	0.476326	0.0113885	0.00250012	5.23415e-06	0.00868884	0.00250012	0.000510142	0.00164177	0.00250012	0.511388	0.00176517	0.00250012	0.480166	0.00634694	0.00250012	0.0111279	0.00162784	0.00250012	0.514979
rs309515	1	23294121	T	0.1676	0.0183	0.0023	1.76943e-15	NA	NA	NA	0.00977339	0.0023001	2.1462e-05	0.00675596	0.0023001	0.00331143	NA	NA	NA	NA	NA	NA	0.0045015	0.0023001	0.0503373	NA	NA	NA
rs4655145	1	23404671	A	0.1465	0.0198	0.0025	2.37511e-15	0.00150285	0.00250012	0.547764	0.0112793	0.00250012	6.43643e-06	0.00830909	0.00250012	0.000889014	0.00138652	0.00250012	0.57918	0.00147991	0.00250012	0.553894	0.006043	0.00250012	0.0156452	0.00136577	0.00250012	0.584873
rs925826	1	23291090	A	0.1467	0.0195	0.0025	6.19072e-15	0.00137929	0.00250011	0.581161	0.0106875	0.00250011	1.91294e-05	0.00890896	0.00250011	0.000366053	0.00114388	0.00250011	0.64729	0.0013906	0.00250011	0.578064	0.00618679	0.00250011	0.0133383	0.00115441	0.00250011	0.644266
rs4654831	1	23300265	T	0.168	0.0195	0.0025	6.19072e-15	NA	NA	NA	0.0105155	0.00250013	2.5993e-05	0.00800028	0.00250013	0.00137452	NA	NA	NA	NA	NA	NA	0.0054304	0.00250013	0.029852	NA	NA	NA
rs477717	1	23419261	G	0.167	0.0183	0.0024	2.44034e-14	NA	NA	NA	0.00967279	0.00240011	5.57416e-05	0.006414	0.00240011	0.00753146	NA	NA	NA	NA	NA	NA	0.00419315	0.00240011	0.0806258	NA	NA	NA
rs477830	1	23419383	C	0.1664	0.0182	0.0024	3.36788e-14	NA	NA	NA	0.00956036	0.00240011	6.79626e-05	0.00629688	0.00240011	0.00870096	NA	NA	NA	NA	NA	NA	0.00407282	0.00240011	0.0897089	NA	NA	NA
rs603856	1	23333765	T	0.1676	0.0189	0.0025	4.03069e-14	NA	NA	NA	0.0101556	0.00250012	4.86421e-05	0.00712367	0.00250012	0.0043811	NA	NA	NA	NA	NA	NA	0.00479333	0.00250012	0.0552074	NA	NA	NA
rs674136	1	23332150	T	0.1672	0.0187	0.0025	7.43226e-14	NA	NA	NA	0.00993421	0.00250012	7.08243e-05	0.00689402	0.00250012	0.00582486	NA	NA	NA	NA	NA	NA	0.00455821	0.00250012	0.0682733	NA	NA	NA
rs6426776	1	23288899	A	0.1352	0.0182	0.0026	2.55963e-12	0.000305575	0.0026001	0.906445	0.0093769	0.0026001	0.000310512	0.00824552	0.0026001	0.00151791	3.43177e-05	0.0026001	0.989469	0.000338499	0.0026001	0.896418	0.00533007	0.0026001	0.0403692	6.45476e-05	0.0026001	0.980194
rs6426775	1	23288828	A	0.1361	0.0181	0.0026	3.36577e-12	0.000247861	0.0026001	0.924055	0.00927942	0.0026001	0.000358512	0.00815705	0.0026001	0.00170562	-2.86467e-05	0.0026001	0.991209	0.000280191	0.0026001	0.914185	0.00523989	0.0026001	0.0438764	1.04734e-06	0.0026001	0.999679
rs614202	1	23271432	A	0.3112	0.0128	0.0019	1.61866e-11	0.00537542	0.00190006	0.00466826	0.00298319	0.00190006	0.116404	0.00841345	0.00190006	9.51184e-06	0.00328419	0.00190006	0.083905	0.00537803	0.00190006	0.00464831	0.0032123	0.00190006	0.0909082	0.00328869	0.00190006	0.0834813
rs9426689	1	23454721	C	0.8858	-0.0181	0.0027	2.03202e-11	-0.000801277	0.00270008	0.76665	-0.0103009	0.00270008	0.000136163	NA	NA	NA	-0.000773784	0.00270008	0.774436	NA	NA	NA	NA	NA	NA	NA	NA	NA
rs309539	1	23274948	T	0.3112	0.0126	0.0019	3.32115e-11	0.00517188	0.00190006	0.00648969	0.00277915	0.00190006	0.14356	0.00821127	0.00190006	1.54916e-05	0.00307986	0.00190006	0.105034	0.00517448	0.00190006	0.00646286	0.00300808	0.00190006	0.113388	0.00308436	0.00190006	0.104526
rs309527	1	23263234	G	0.3116	0.0125	0.0019	4.7379e-11	0.00509459	0.00190006	0.00733412	0.00268382	0.00190006	0.157805	0.00811923	0.00190006	1.92736e-05	0.00300082	0.00190006	0.114261	0.00509695	0.00190006	0.00730697	0.0029168	0.00190006	0.124757	0.0030051	0.00190006	0.113745
rs2817899	1	23259627	T	0.3112	0.0123	0.0019	9.56417e-11	0.00495107	0.00190006	0.00916744	0.00250606	0.00190006	0.18719	0.00797093	0.00190006	2.72756e-05	0.00285635	0.00190006	0.132763	0.0049542	0.00190006	0.00912347	0.00276806	0.00190006	0.145163	0.00286133	0.00190006	0.132089
rs765803	1	23431777	G	0.1196	0.0169	0.0027	3.8681e-10	-0.00046784	0.00270008	0.86244	0.00874181	0.00270008	0.00120533	NA	NA	NA	-0.000600853	0.00270008	0.8239	NA	NA	NA	NA	NA	NA	NA	NA	NA
rs16828047	1	23540125	G	0.8941	-0.0172	0.0028	8.10502e-10	-0.00145715	0.00280007	0.602786	-0.0101572	0.00280007	0.000286204	-0.0012901	0.00280007	0.644988	-0.00144975	0.00280007	0.604629	-0.0011776	0.00280007	0.674077	-0.00129334	0.00280007	0.644158	-0.00119544	0.00280007	0.66943
rs6704440	1	23513047	C	0.8951	-0.0173	0.0029	2.4386e-09	-0.00100001	0.00290008	0.730228	-0.00959132	0.00290008	0.00094212	-0.000846568	0.00290008	0.770354	-0.000858431	0.00290008	0.767228	-0.000711401	0.00290008	0.806221	-0.000568987	0.00290008	0.844456	-0.000596016	0.00290008	0.837168
rs4655138	1	23291582	G	0.2974	0.0105	0.0019	3.27025e-08	0.00188892	0.00190004	0.32015	0.00792678	0.00190004	3.02071e-05	0.00550818	0.00190004	0.00374376	0.002296	0.00190004	0.226895	0.00189607	0.00190004	0.318322	0.00526908	0.00190004	0.00555184	0.00230209	0.00190004	0.225666
rs309495	1	23238023	A	0.3234	0.0103	0.0019	5.92491e-08	0.00599114	0.00190004	0.00161513	0.00350095	0.00190004	0.0653923	0.00817505	0.00190004	1.68835e-05	0.00442333	0.00190004	0.0199112	0.0060108	0.00190004	0.0015588	0.00430557	0.00190004	0.0234491	0.00444281	0.00190004	0.0193731
rs656868	1	23607503	G	0.0822	0.0172	0.0032	7.65827e-08	0.0069815	0.00320007	0.0291337	0.0119834	0.00320007	0.000180585	0.00651985	0.00320007	0.041609	0.00676931	0.00320007	0.0343988	0.0067848	0.00320007	0.0339886	0.0061991	0.00320007	0.0527235	0.00659059	0.00320007	0.0394449
rs309543	1	23225322	A	0.3702	0.0096	0.0018	9.64261e-08	0.00588219	0.00180004	0.0010838	0.00393596	0.00180004	0.0287715	0.00776402	0.00180004	1.60866e-05	0.00459449	0.00180004	0.010697	0.00589905	0.00180004	0.00104848	0.00455974	0.00180004	0.0113046	0.00461114	0.00180004	0.0104163
rs1832047	1	23266939	G	0.8839	-0.0146	0.0028	1.84527e-07	-0.0107956	0.00280006	0.000115501	-0.0090882	0.00280006	0.00117154	-0.0104783	0.00280006	0.000182436	-0.00956922	0.00280006	0.000631973	-0.0107161	0.00280006	0.000129667	-0.00804343	0.00280006	0.00407117	-0.00949814	0.00280006	0.00069353
rs649458	1	23712528	T	0.1413	0.0127	0.0025	3.77435e-07	0.00284009	0.00250005	0.255949	0.00757934	0.00250005	0.00243197	0.00537508	0.00250005	0.0315559	0.00260735	0.00250005	0.296985	0.00277887	0.00250005	0.266342	0.0041359	0.00250005	0.0980601	0.00255189	0.00250005	0.307379
rs309473	1	23218714	A	0.4904	0.0085	0.0017	5.73303e-07	0.00530085	0.00170003	0.00182025	0.00390559	0.00170003	0.0215979	0.00640191	0.00170003	0.000166038	0.00428261	0.00170003	0.0117641	0.005293	0.00170003	0.00184897	0.0039809	0.00170003	0.0191979	0.00427651	0.00170003	0.0118846
rs116119	1	23219187	C	0.4927	0.0085	0.0017	5.73303e-07	0.00537189	0.00170003	0.00157834	0.00397308	0.00170003	0.0194356	0.00644981	0.00170003	0.000148276	0.00436516	0.00170003	0.0102376	0.00536427	0.00170003	0.00160279	0.00405936	0.00170003	0.0169486	0.00435926	0.00170003	0.0103406
rs687886	1	23709869	T	0.07764	0.0164	0.0033	6.70576e-07	0.00746673	0.00330006	0.0236601	0.0116209	0.00330006	0.000429218	0.00761147	0.00330006	0.0210846	0.00721097	0.00330006	0.0288812	0.00731842	0.00330006	0.0265777	0.00702623	0.00330006	0.0332441	0.00707632	0.00330006	0.0320088
rs2144732	1	23577666	T	0.09735	0.0149	0.003	6.81135e-07	0.00167291	0.00300005	0.5771	0.00831099	0.00300005	0.0056008	0.00131058	0.00300005	0.662219	0.0014508	0.00300005	0.628676	0.00142845	0.00300005	0.633974	0.000934562	0.00300005	0.755409	0.00122863	0.00300005	0.682146
rs1198494	1	23684977	C	0.08413	0.0157	0.0032	9.28342e-07	0.00554087	0.00320006	0.0833641	0.0103899	0.00320006	0.00116714	0.00541075	0.00320006	0.0908694	0.00529013	0.00320006	0.0983032	0.00535951	0.00320006	0.0939703	0.00491387	0.00320006	0.124647	0.00512539	0.00320006	0.109232
rs665977	1	23696152	G	0.08355	0.0157	0.0032	9.28342e-07	0.00555481	0.00320006	0.0825907	0.0103724	0.00320006	0.00118977	0.0054131	0.00320006	0.0907289	0.00529644	0.00320006	0.0979023	0.00537319	0.00320006	0.0931342	0.00490397	0.00320006	0.125408	0.00513148	0.00320006	0.108811
rs686546	1	23710177	A	0.07641	0.0157	0.0032	9.28342e-07	0.00680791	0.00320005	0.0333837	0.011248	0.00320005	0.000439861	0.00693228	0.00320005	0.030288	0.00665137	0.00320005	0.0376615	0.00665944	0.00320005	0.03743	0.00655698	0.00320005	0.0404598	0.00651646	0.00320005	0.041714
rs6701919	1	23266340	C	0.6476	0.0088	0.0018	1.01407e-06	0.00408208	0.00180003	0.0233425	0.00342594	0.00180003	0.0570058	0.00602571	0.00180003	0.000815263	0.00303092	0.00180003	0.0922174	0.0040843	0.00180003	0.0232674	0.00328754	0.00180003	0.0677925	0.00303401	0.00180003	0.0918857
rs588641	1	23694021	T	0.07285	0.0166	0.0034	1.04827e-06	0.00727278	0.00340006	0.0324345	0.0118013	0.00340006	0.000518684	0.00705499	0.00340006	0.0379902	0.00706718	0.00340006	0.037659	0.00710202	0.00340006	0.0367263	0.00667815	0.00340006	0.0495153	0.00691205	0.00340006	0.0420606
rs309476	1	23212740	G	0.4975	0.0082	0.0017	1.4104e-06	0.0051585	0.00170003	0.00241044	0.00373134	0.00170003	0.0281727	0.00619517	0.00170003	0.000268266	0.00415809	0.00170003	0.0144493	0.0051506	0.00170003	0.00244783	0.00382994	0.00170003	0.0242674	0.00415192	0.00170003	0.0145953
rs1516526	1	23223449	C	0.4977	0.0082	0.0017	1.4104e-06	0.00497198	0.00170003	0.00344846	0.00360365	0.00170003	0.0340261	0.00614641	0.00170003	0.000299794	0.00395726	0.00170003	0.0199247	0.0049668	0.00170003	0.0034824	0.00371109	0.00170003	0.0290386	0.00395358	0.00170003	0.02004
rs651036	1	23707516	C	0.07495	0.0159	0.0033	1.44872e-06	0.00691073	0.00330005	0.0362486	0.0112255	0.00330005	0.000669914	0.00674426	0.00330005	0.0409849	0.00669661	0.00330005	0.0424337	0.00674804	0.00330005	0.0408719	0.00633553	0.00330005	0.0548799	0.00654881	0.00330005	0.0472049
rs13523	1	23686246	C	0.08314	0.0154	0.0032	1.49054e-06	0.00518608	0.00320005	0.105098	0.0100613	0.00320005	0.001666	0.00505526	0.00320005	0.114166	0.00493399	0.00320005	0.123111	0.00500374	0.00320005	0.117902	0.0045557	0.00320005	0.154553	0.00476836	0.00320005	0.136201
rs646193	1	23688178	A	0.07408	0.0163	0.0034	1.63392e-06	0.00711979	0.00340006	0.0362581	0.0114736	0.00340006	0.000739439	0.00695343	0.00340006	0.0408457	0.00688421	0.00340006	0.0428949	0.0069538	0.00340006	0.0408351	0.00650019	0.00340006	0.0559032	0.00673343	0.00340006	0.0476599
rs651542	1	23707401	A	0.07466	0.0158	0.0033	1.68553e-06	0.0067947	0.00330005	0.0394973	0.0111338	0.00330005	0.000741313	0.00662793	0.00330005	0.0445973	0.00658555	0.00330005	0.0459787	0.00663172	0.00330005	0.0444757	0.00622948	0.00330005	0.0590675	0.00643749	0.00330005	0.05109
rs309471	1	23220026	C	0.4926	0.0086	0.0018	1.77243e-06	0.00539495	0.00180003	0.00272523	0.00373654	0.00180003	0.0379106	0.00650171	0.00180003	0.000303846	0.00429108	0.00180003	0.0171306	0.00538724	0.00180003	0.00276375	0.00390303	0.00180003	0.030135	0.0042852	0.00180003	0.0172833
rs619274	1	23710052	C	0.08431	0.0152	0.0032	2.03417e-06	0.00499953	0.00320005	0.118211	0.00987781	0.00320005	0.00202347	0.00515417	0.00320005	0.107256	0.00475082	0.00320005	0.137648	0.00482973	0.00320005	0.131231	0.00457806	0.00320005	0.152539	0.0045966	0.00320005	0.150884
rs669623	1	23705377	T	0.07454	0.0161	0.0034	2.18738e-06	0.0069766	0.00340006	0.0401786	0.0112792	0.00340006	0.000908753	0.00680321	0.00340006	0.0454018	0.00673468	0.00340006	0.0476188	0.00681129	0.00340006	0.0451465	0.00633911	0.00340006	0.0622635	0.00658453	0.00340006	0.0527949
rs11587694	1	23477511	T	0.8196	0.0104	0.0022	2.27556e-06	0.006981	0.00220003	0.00150802	0.00992561	0.00220003	6.43488e-06	0.00813125	0.00220003	0.000219051	0.00731854	0.00220003	0.000879248	0.00697147	0.00220003	0.00153068	0.00848176	0.00220003	0.000115594	0.00730953	0.00220003	0.000892265
rs1212034	1	23714665	C	0.1456	0.0113	0.0024	2.4975e-06	0.00187536	0.00240004	0.434573	0.00652674	0.00240004	0.00653935	0.00428416	0.00240004	0.0742546	0.0016919	0.00240004	0.480843	0.00181623	0.00240004	0.4492	0.00318403	0.00240004	0.184621	0.00163828	0.00240004	0.494854
rs685895	1	23712338	G	0.08577	0.015	0.0032	2.76563e-06	0.00494497	0.00320005	0.122279	0.00965966	0.00320005	0.00253951	0.00514696	0.00320005	0.107748	0.00466958	0.00320005	0.144504	0.00477973	0.00320005	0.135269	0.00450245	0.00320005	0.15943	0.00451954	0.00320005	0.157852
rs4655117	1	23137631	C	0.7	0.0089	0.0019	2.81041e-06	0.00869871	0.00190003	4.69e-06	0.00808347	0.00190003	2.09617e-05	0.0085244	0.00190003	7.24165e-06	0.00846511	0.00190003	8.3795e-06	0.00868771	0.00190003	4.82152e-06	0.00809493	0.00190003	2.04039e-05	0.00845534	0.00190003	8.58266e-06
rs634340	1	23708964	A	0.07454	0.0159	0.0034	2.91854e-06	0.00691791	0.00340005	0.0418863	0.0110886	0.00340005	0.00110898	0.00673102	0.00340005	0.0477396	0.00665878	0.00340005	0.0501794	0.00675446	0.00340005	0.0469695	0.00623577	0.00340005	0.066651	0.00651034	0.00340005	0.0555212
rs16827981	1	23435538	G	0.8172	0.0097	0.0021	3.85505e-06	0.00657618	0.00210003	0.00173932	0.00929402	0.00210003	9.61455e-06	0.00762728	0.00210003	0.000281243	0.0068934	0.00210003	0.0010288	0.00656748	0.00210003	0.00176402	0.00796561	0.00210003	0.000148778	0.00688516	0.00210003	0.00104321
rs6702719	1	23302576	T	0.6726	0.0083	0.0018	4.00522e-06	0.00395143	0.00180003	0.0281487	0.00571766	0.00180003	0.00149099	0.00558532	0.00180003	0.00191628	0.00374466	0.00180003	0.0374948	0.00394668	0.00180003	0.0283385	0.00467385	0.00180003	0.00941659	0.00374055	0.00180003	0.0377046
rs7548692	1	23354877	T	0.6736	0.0083	0.0018	4.00522e-06	0.00406902	0.00180003	0.0237879	0.00589784	0.00180003	0.00105091	0.00556651	0.00180003	0.00198504	0.00390331	0.00180003	0.0301225	0.00406042	0.00180003	0.0240857	0.00477957	0.00180003	0.00792426	0.00389566	0.00180003	0.0304472
rs11578046	1	23425139	G	0.6722	0.0083	0.0018	4.00522e-06	0.00417759	0.00180003	0.020295	0.00596558	0.00180003	0.000919167	0.00556513	0.00180003	0.00199016	0.00401809	0.00180003	0.025599	0.00416612	0.00180003	0.0206414	0.00482335	0.00180003	0.00737102	0.00400782	0.00180003	0.0259782
rs1198447	1	23714448	T	0.08542	0.0147	0.0032	4.35351e-06	0.00463523	0.00320005	0.147481	0.0093582	0.00320005	0.0034513	0.00483531	0.00320005	0.130786	0.00436077	0.00320005	0.172971	0.00446974	0.00320005	0.162482	0.00419324	0.00320005	0.190072	0.0042105	0.00320005	0.188255
rs2867314	1	23467812	G	0.8196	0.0101	0.0022	4.4132e-06	0.00668043	0.00220003	0.00239328	0.00965672	0.00220003	1.13687e-05	0.00783684	0.00220003	0.000367829	0.00702805	0.00220003	0.00140061	0.00667116	0.00220003	0.00242697	0.00820626	0.00220003	0.000191429	0.00701926	0.00220003	0.00142013
rs2092933	1	23711376	C	0.08565	0.0144	0.0032	6.79535e-06	0.00431879	0.00320005	0.177144	0.00907574	0.00320005	0.00456643	0.00450224	0.00320005	0.159448	0.00405232	0.00320005	0.205394	0.0041523	0.00320005	0.194434	0.00388144	0.00320005	0.225156	0.00390113	0.00320005	0.222812
rs6675595	1	23714672	C	0.0846	0.0144	0.0032	6.79535e-06	0.00427126	0.00320005	0.181958	0.00905441	0.00320005	0.00466266	0.00445344	0.00320005	0.16402	0.00400475	0.00320005	0.210765	0.00410389	0.00320005	0.199686	0.00383282	0.00320005	0.231019	0.00385276	0.00320005	0.228601
rs17278869	1	23414209	T	0.8211	0.0103	0.0023	7.52536e-06	0.00668689	0.00230003	0.00364562	0.00970388	0.00230003	2.4537e-05	0.00796968	0.00230003	0.000530178	0.00701313	0.00230003	0.00229497	0.00667972	0.00230003	0.00368213	0.00825779	0.00230003	0.000330308	0.00700627	0.00230003	0.00231785
rs2869511	1	23140700	C	0.3051	-0.0085	0.0019	7.68833e-06	-0.00846688	0.00190003	8.3429e-06	-0.00782139	0.00190003	3.84734e-05	-0.00819039	0.00190003	1.6276e-05	-0.00825351	0.00190003	1.39982e-05	-0.00845438	0.00190003	8.60257e-06	-0.00783271	0.00190003	3.74909e-05	-0.00824235	0.00190003	1.43773e-05
rs605468	1	23710805	A	0.08483	0.0143	0.0032	7.8678e-06	0.00417472	0.00320005	0.192036	0.00895247	0.00320005	0.00514829	0.00435898	0.00320005	0.173147	0.00390709	0.00320005	0.222106	0.0040075	0.00320005	0.210451	0.00373546	0.00320005	0.243084	0.00375524	0.00320005	0.240598
rs12723359	1	23137761	G	0.3055	-0.008	0.0018	8.81193e-06	-0.00798486	0.00180002	9.16552e-06	-0.00740582	0.00180002	3.88369e-05	-0.00770491	0.00180002	1.86515e-05	-0.00779605	0.00180002	1.48378e-05	-0.00797252	0.00180002	9.46168e-06	-0.00739876	0.00180002	3.95028e-05	-0.00778501	0.00180002	1.52564e-05
rs4655111	1	23122345	C	0.314	-0.0083	0.0019	1.25148e-05	-0.00841276	0.00190003	9.52408e-06	-0.00756418	0.00190003	6.85998e-05	-0.00839971	0.00190003	9.83187e-06	-0.00816008	0.00190003	1.74912e-05	-0.00841414	0.00190003	9.49189e-06	-0.00788446	0.00190003	3.32968e-05	-0.0081616	0.00190003	1.74282e-05
rs2817872	1	23139126	C	0.6952	0.0083	0.0019	1.25148e-05	0.00825394	0.00190003	1.39836e-05	0.00762385	0.00190003	6.00794e-05	0.00798976	0.00190003	2.60991e-05	0.00804321	0.00190003	2.30378e-05	0.00824174	0.00190003	1.4398e-05	0.00763389	0.00190003	5.8748e-05	0.00803233	0.00190003	2.36317e-05
rs2165331	1	23142871	G	0.3105	-0.0083	0.0019	1.25148e-05	-0.00826934	0.00190003	1.34762e-05	-0.00765249	0.00190003	5.63553e-05	-0.00797663	0.00190003	2.69079e-05	-0.00806561	0.00190003	2.18592e-05	-0.00825618	0.00190003	1.39084e-05	-0.00764353	0.00190003	5.74965e-05	-0.00805385	0.00190003	2.24706e-05
rs6694899	1	23138844	G	0.305	-0.0082	0.0019	1.59033e-05	-0.00816265	0.00190002	1.7385e-05	-0.00752767	0.00190002	7.43623e-05	-0.00788573	0.00190002	3.31997e-05	-0.0079519	0.00190002	2.84973e-05	-0.00815005	0.00190002	1.79119e-05	-0.00753357	0.00190002	7.34014e-05	-0.00794066	0.00190002	2.92487e-05
rs1738467	1	23506521	C	0.6566	0.0077	0.0018	1.88768e-05	0.00486096	0.00180002	0.00692353	0.0059131	0.00180002	0.00101976	0.00584324	0.00180002	0.00116954	0.00469351	0.00180002	0.00912131	0.00485422	0.00180002	0.0070019	0.00520619	0.00180002	0.00382445	0.00468755	0.00180002	0.00920996
rs641032	1	23513980	A	0.6576	0.0077	0.0018	1.88768e-05	0.00491454	0.00180002	0.00632835	0.00595163	0.00180002	0.000944962	0.00589012	0.00180002	0.00106696	0.00475179	0.00180002	0.00829422	0.00490843	0.00180002	0.00639377	0.00526479	0.00180002	0.00344623	0.0047464	0.00180002	0.00836777
rs665111	1	23630219	C	0.06566	0.0154	0.0036	1.88768e-05	0.00581059	0.00360005	0.10652	0.0104798	0.00360005	0.00360251	0.00537478	0.00360005	0.135444	0.00560352	0.00360005	0.119586	0.0056259	0.00360005	0.118116	0.00505819	0.00360005	0.160011	0.0054357	0.00360005	0.13107
rs10737472	1	23708919	C	0.1444	0.0102	0.0024	2.13771e-05	0.00225854	0.00240003	0.34668	0.00566168	0.00240003	0.0183241	0.00439361	0.00240003	0.0671531	0.00193802	0.00240003	0.41938	0.00221325	0.00240003	0.356436	0.00309476	0.00240003	0.197235	0.00189714	0.00240003	0.429255
rs643492	1	23501354	T	0.6562	0.0076	0.0018	2.41905e-05	0.00475763	0.00180002	0.00821514	0.00580631	0.00180002	0.00125671	0.00573923	0.00180002	0.00143051	0.00458848	0.00180002	0.0107994	0.0047508	0.00180002	0.00830767	0.00509886	0.00180002	0.00461618	0.00458243	0.00180002	0.0109038
rs722993	1	23267090	G	0.6154	0.0075	0.0018	3.09086e-05	0.00420115	0.00180002	0.0195987	0.00324366	0.00180002	0.0715439	0.00565096	0.00180002	0.00169304	0.00330586	0.00180002	0.0662735	0.00420662	0.00180002	0.0194401	0.00338039	0.00180002	0.0603853	0.00331175	0.00180002	0.0657916
rs604030	1	23518227	T	0.6558	0.0075	0.0018	3.09086e-05	0.00471105	0.00180002	0.00886489	0.00574944	0.00180002	0.00140268	0.00568785	0.00180002	0.00157833	0.0045481	0.00180002	0.0115141	0.00470494	0.00180002	0.00895349	0.00506175	0.00180002	0.0049227	0.00454271	0.00180002	0.0116128
rs2903995	1	23271504	T	0.6151	0.0074	0.0018	3.9376e-05	0.00409915	0.00180002	0.0227695	0.00314274	0.00180002	0.0808202	0.00555145	0.00180002	0.00204166	0.00320386	0.00180002	0.075092	0.0041047	0.00180002	0.0225864	0.00328013	0.00180002	0.0684133	0.00320982	0.00180002	0.074552
rs2776815	1	23510584	T	0.6564	0.0074	0.0018	3.9376e-05	0.00456057	0.00180002	0.011289	0.00561286	0.00180002	0.00181948	0.00554299	0.00180002	0.00207415	0.0043931	0.00180002	0.0146636	0.00455383	0.00180002	0.0114103	0.00490584	0.00180002	0.00642162	0.00438713	0.00180002	0.0147987
rs4506436	1	23127876	T	0.2091	-0.0089	0.0022	5.22217e-05	-0.00947265	0.00220003	1.66461e-05	-0.00867608	0.00220003	8.02589e-05	-0.00932412	0.00220003	2.25331e-05	-0.0093186	0.00220003	2.27864e-05	-0.00947615	0.00220003	1.65268e-05	-0.0090521	0.00220003	3.87948e-05	-0.00932194	0.00220003	2.26329e-05
rs7527518	1	23444276	A	0.7329	-0.0075	0.0019	7.90149e-05	-0.00081943	0.00190002	0.666269	-0.0058598	0.00190002	0.00204187	-0.000448181	0.00190002	0.813524	-0.00124971	0.00190002	0.510707	-0.000687843	0.00190002	0.717338	-0.0014282	0.00190002	0.452246	-0.00112956	0.00190002	0.552177
rs10489563	1	23451892	T	0.7329	-0.0074	0.0019	9.83054e-05	-0.000712831	0.00190002	0.707534	-0.00575594	0.00190002	0.00245028	-0.000354398	0.00190002	0.852034	-0.00114282	0.00190002	0.547521	-0.000581682	0.00190002	0.759494	-0.00133005	0.00190002	0.483915	-0.00102307	0.00190002	0.590265
rs9426803	1	23464415	T	0.7331	-0.0074	0.0019	9.83054e-05	-0.000712322	0.00190002	0.707733	-0.00575778	0.00190002	0.00244245	-0.000354811	0.00190002	0.851864	-0.00114298	0.00190002	0.547467	-0.000581204	0.00190002	0.759685	-0.00133156	0.00190002	0.48342	-0.00102325	0.00190002	0.590199
rs9426690	1	23471765	C	0.733	-0.0074	0.0019	9.83054e-05	-0.000724415	0.00190002	0.703005	-0.00575094	0.00190002	0.00247171	-0.000362805	0.00190002	0.848566	-0.00115114	0.00190002	0.54461	-0.00059333	0.00190002	0.754831	-0.00133269	0.00190002	0.483046	-0.00103145	0.00190002	0.587225
rs16828054	1	23540543	G	0.8475	0.0089	0.0023	0.00010903	0.0059385	0.00230002	0.00982489	0.00909366	0.00230002	7.69421e-05	0.00690627	0.00230002	0.00267598	0.0064252	0.00230002	0.00521348	0.00592901	0.00230002	0.00994296	0.0076176	0.00230002	0.000926415	0.00641607	0.00230002	0.00527781
rs1982227	1	23121461	C	0.2097	-0.0081	0.0021	0.00011472	-0.00852355	0.00210002	4.93272e-05	-0.00777424	0.00210002	0.000213921	-0.00843136	0.00210002	5.94728e-05	-0.00835814	0.00210002	6.89077e-05	-0.0085269	0.00210002	4.89913e-05	-0.00811921	0.00210002	0.000110521	-0.00836135	0.00210002	6.8465e-05
rs9426688	1	23451360	C	0.7331	-0.0073	0.0019	0.000121983	-0.000614427	0.00190002	0.746408	-0.00565634	0.00190002	0.00291092	-0.00025608	0.00190002	0.892788	-0.00104431	0.00190002	0.582571	-0.000483309	0.00190002	0.799209	-0.0012315	0.00190002	0.516887	-0.000924592	0.00190002	0.626526
rs3845522	1	23485934	C	0.7329	-0.0073	0.0019	0.000121983	-0.000623624	0.00190002	0.742745	-0.00565075	0.00190002	0.00293897	-0.000261972	0.00190002	0.890336	-0.0010504	0.00190002	0.580376	-0.000492523	0.00190002	0.795465	-0.00123198	0.00190002	0.516725	-0.000930693	0.00190002	0.624251
rs4396097	1	23546858	G	0.2639	0.0073	0.0019	0.000121983	0.00127599	0.00190002	0.501858	0.00592483	0.00190002	0.00181896	0.000983877	0.00190002	0.60458	0.00169736	0.00190002	0.371675	0.00115918	0.00190002	0.541804	0.00192369	0.00190002	0.311319	0.00159066	0.00190002	0.402491
rs12724658	1	23115749	G	0.1713	-0.0087	0.0023	0.000155193	-0.00879974	0.00230002	0.000130275	-0.00825923	0.00230002	0.000329494	-0.00839101	0.00230002	0.000264053	-0.00864377	0.00230002	0.000171191	-0.00878384	0.00230002	0.000133982	-0.00819027	0.00230002	0.000369514	-0.00862946	0.00230002	0.000175497
rs2675494	1	23227166	G	0.5022	0.0068	0.0018	0.000158234	0.00337516	0.00180002	0.0607834	0.0017775	0.00180002	0.323403	0.004763	0.00180002	0.00814294	0.00225167	0.00180002	0.210966	0.00337577	0.00180002	0.0607364	0.00204133	0.00180002	0.25677	0.00225338	0.00180002	0.21062
rs2103911	1	23667751	A	0.2661	0.0075	0.002	0.000176835	0.00100531	0.00200002	0.61521	0.00467783	0.00200002	0.0193411	0.00230589	0.00200002	0.248937	0.00102904	0.00200002	0.606892	0.000949055	0.00200002	0.635127	0.00196153	0.00200002	0.326714	0.000977837	0.00200002	0.624903
rs2103910	1	23667741	G	0.2657	0.0074	0.002	0.000215599	0.000902195	0.00200002	0.651923	0.00457647	0.00200002	0.022125	0.0022034	0.00200002	0.270596	0.000925935	0.00200002	0.643391	0.000845912	0.00200002	0.67233	0.00185887	0.00200002	0.352668	0.000874708	0.00200002	0.661858
rs2817902	1	23108864	C	0.1736	-0.0085	0.0023	0.000219323	-0.00858705	0.00230002	0.000188862	-0.00803771	0.00230002	0.00047473	-0.00816419	0.00230002	0.000385794	-0.00842599	0.00230002	0.000248852	-0.00857032	0.00230002	0.000194395	-0.00795708	0.00230002	0.000541045	-0.00841093	0.00230002	0.000255293
rs4654815	1	23120674	C	0.2145	-0.0077	0.0021	0.000245733	-0.00815416	0.00210002	0.000103219	-0.00741395	0.00210002	0.000414898	-0.00803954	0.00210002	0.000129023	-0.00799713	0.00210002	0.000140027	-0.00815707	0.00210002	0.000102631	-0.00775122	0.00210002	0.000223351	-0.00799994	0.00210002	0.000139271
rs1866792	1	23123331	G	0.2095	-0.0077	0.0021	0.000245733	-0.00827528	0.00210002	8.12863e-05	-0.00747327	0.00210002	0.00037274	-0.00807715	0.00210002	0.000119951	-0.00811995	0.00210002	0.000110358	-0.00827669	0.00210002	8.10598e-05	-0.00781701	0.00210002	0.000197373	-0.00812139	0.00210002	0.000110049
rs1866790	1	23123589	T	0.2099	-0.0077	0.0021	0.000245733	-0.00823034	0.00210002	8.88523e-05	-0.00745559	0.00210002	0.000384863	-0.00807122	0.00210002	0.000121338	-0.00807577	0.00210002	0.000120271	-0.00823265	0.00210002	8.84475e-05	-0.00780115	0.00210002	0.000203365	-0.00807803	0.00210002	0.000119744
rs2817912	1	23103353	T	0.03999	-0.0167	0.0046	0.000282944	-0.0181419	0.00460004	8.01829e-05	-0.0175765	0.00460004	0.000132945	-0.0161304	0.00460004	0.000453907	-0.018217	0.00460004	7.48962e-05	-0.0180801	0.00460004	8.48e-05	-0.0168761	0.00460004	0.00024381	-0.0181606	0.00460004	7.88306e-05
rs10753554	1	23619009	T	0.2606	0.0072	0.002	0.000318217	0.000475022	0.00200002	0.812262	0.00437008	0.00200002	0.0288875	0.00182827	0.00200002	0.36065	0.000529265	0.00200002	0.791294	0.000417054	0.00200002	0.834819	0.00153076	0.00200002	0.444049	0.000476474	0.00200002	0.811699
rs3765941	1	23639549	C	0.2674	0.0072	0.002	0.000318217	0.000684844	0.00200002	0.732035	0.00437586	0.00200002	0.0286761	0.00201369	0.00200002	0.314013	0.000710875	0.00200002	0.722264	0.000629454	0.00200002	0.752971	0.00166575	0.00200002	0.40492	0.000660457	0.00200002	0.74123
rs2806570	1	23527005	T	0.6881	0.0068	0.0019	0.000344981	0.00387174	0.00190002	0.0415761	0.00513508	0.00190002	0.00687897	0.00472807	0.00190002	0.0128306	0.00375628	0.00190002	0.0480448	0.00385802	0.00190002	0.042304	0.00423455	0.00190002	0.0258345	0.00374392	0.00190002	0.0487851
rs4655151	1	23551359	A	0.2629	0.0071	0.002	0.000385231	0.000744962	0.00200002	0.709537	0.00558237	0.00200002	0.00525196	0.000443161	0.00200002	0.824642	0.00116799	0.00200002	0.559229	0.000622002	0.00200002	0.755802	0.00138857	0.00200002	0.487508	0.00105569	0.00200002	0.59761
rs7532266	1	23551623	A	0.3095	-0.0067	0.0019	0.000421384	-0.00384162	0.00190002	0.043188	-0.00511285	0.00190002	0.00712482	-0.00469182	0.00190002	0.0135355	-0.00374115	0.00190002	0.0489522	-0.00382884	0.00190002	0.0438875	-0.00423102	0.00190002	0.0259583	-0.00372963	0.00190002	0.0496526
rs12027585	1	23156102	C	0.8345	-0.0084	0.0024	0.000465258	-0.00885703	0.00240002	0.000223903	-0.00819149	0.00240002	0.000642309	-0.00848783	0.00240002	0.000405369	-0.00872451	0.00240002	0.000277786	-0.00884901	0.00240002	0.000226862	-0.00832439	0.00240002	0.000523442	-0.00871735	0.00240002	0.000281018
rs4655137	1	23259641	A	0.5433	0.0062	0.0018	0.000572234	0.00120249	0.00180002	0.504105	-0.000186614	0.00180002	0.917428	0.00318695	0.00180002	0.0766415	-0.000134053	0.00180002	0.940634	0.00120164	0.00180002	0.504408	-0.000150211	0.00180002	0.933494	-0.000133467	0.00180002	0.940893
rs10917296	1	23108200	C	0.9596	0.0158	0.0046	0.000593029	0.017831	0.00460004	0.000106073	0.0170674	0.00460004	0.000207032	0.0154815	0.00460004	0.000763996	0.0179473	0.00460004	9.5581e-05	0.0177648	0.00460004	0.000112523	0.0164119	0.00460004	0.000360014	0.0178869	0.00460004	0.000100897
rs674386	1	23521835	G	0.6901	0.0065	0.0019	0.000623793	0.00359711	0.00190002	0.0583314	0.00486119	0.00190002	0.0105125	0.00444006	0.00190002	0.0194467	0.00348641	0.00190002	0.0665151	0.00358325	0.00190002	0.0593077	0.00396028	0.00190002	0.0371293	0.00347391	0.00190002	0.0674955
rs588387	1	23523689	A	0.6901	0.0065	0.0019	0.000623793	0.00359928	0.00190002	0.0581793	0.00485984	0.00190002	0.0105339	0.00444141	0.00190002	0.0194099	0.00348784	0.00190002	0.0664035	0.00358543	0.00190002	0.0591534	0.00396034	0.00190002	0.0371262	0.00347535	0.00190002	0.0673823
rs309500	1	23233600	A	0.4838	0.0058	0.0017	0.000645438	0.00278688	0.00170001	0.101145	0.00114398	0.00170001	0.500996	0.00416173	0.00170001	0.0143628	0.00172218	0.00170001	0.311042	0.00279406	0.00170001	0.100269	0.00156547	0.00170001	0.357125	0.0017298	0.00170001	0.308906
rs309499	1	23234946	A	0.4787	0.0058	0.0017	0.000645438	0.00280386	0.00170001	0.0990828	0.00111595	0.00170001	0.511544	0.00419827	0.00170001	0.0135283	0.00172771	0.00170001	0.309489	0.00281218	0.00170001	0.0980852	0.0015728	0.00170001	0.354879	0.00173638	0.00170001	0.307069
rs2817896	1	23116049	T	0.7455	0.0068	0.002	0.000673859	0.00652448	0.00200002	0.00110545	0.0058076	0.00200002	0.00368689	0.00696219	0.00200002	0.000499415	0.00624499	0.00200002	0.0017934	0.0065386	0.00200002	0.00107824	0.00625918	0.00200002	0.00175065	0.00625812	0.00200002	0.00175382
rs11586100	1	23664511	T	0.2668	0.0068	0.002	0.000673859	0.000289863	0.00200002	0.884766	0.00397758	0.00200002	0.0467261	0.00160323	0.00200002	0.422779	0.000315727	0.00200002	0.874566	0.000233891	0.00200002	0.906904	0.00125948	0.00200002	0.528867	0.00026478	0.00200002	0.894677
rs893961	1	23118173	T	0.7501	0.0067	0.002	0.000808116	0.00642363	0.00200001	0.00131911	0.0056915	0.00200001	0.00443101	0.00689694	0.00200001	0.000563824	0.00613908	0.00200001	0.00214404	0.00643926	0.00200001	0.00128366	0.00617312	0.00200001	0.00202502	0.0061536	0.00200001	0.00209252
rs12033902	1	23118597	C	0.7493	0.0067	0.002	0.000808116	0.00642145	0.00200001	0.00132412	0.00569576	0.00200001	0.00440144	0.00689961	0.00200001	0.000561044	0.00613859	0.00200001	0.00214583	0.00643726	0.00200001	0.00128816	0.00617783	0.00200001	0.00200906	0.00615325	0.00200001	0.00209373
rs6683698	1	23125218	G	0.9741	0.0187	0.0056	0.000839941	0.0215433	0.00560004	0.000119577	0.0202517	0.00560004	0.000298784	0.0181066	0.00560004	0.00122372	0.0216346	0.00560004	0.000111872	0.0214443	0.00560004	0.000128507	0.0193053	0.00560004	0.000566132	0.0215444	0.00560004	0.000119487
rs309502	1	23232400	C	0.4752	0.006	0.0018	0.000858121	0.00225079	0.00180001	0.211142	0.000567971	0.00180001	0.752354	0.00377247	0.00180001	0.0360998	0.00104216	0.00180001	0.562606	0.00225157	0.00180001	0.210984	0.000836026	0.00180001	0.642322	0.00104411	0.00180001	0.561878
rs10465531	1	23133792	G	0.8013	0.0072	0.0022	0.00106515	0.00779934	0.00220002	0.000392425	0.0072174	0.00220002	0.00103581	0.0072652	0.00220002	0.000958826	0.00771903	0.00220002	0.00045043	0.00778666	0.00220002	0.000401088	0.00725761	0.00220002	0.000970674	0.00770758	0.00220002	0.000459322
rs2817901	1	23109291	T	0.07279	-0.0111	0.0034	0.00109578	-0.011889	0.00340002	0.000470991	-0.0116429	0.00340002	0.00061624	-0.0108725	0.00340002	0.00138495	-0.0119504	0.00340002	0.000440083	-0.0118588	0.00340002	0.000486916	-0.0112977	0.00340002	0.00089109	-0.0119229	0.00340002	0.000453696
rs7517616	1	23122549	A	0.8763	0.0088	0.0027	0.00111704	0.0086569	0.00270002	0.00134484	0.00799495	0.00270002	0.00306573	0.00817714	0.00270002	0.00245731	0.00841865	0.00270002	0.00182086	0.00863373	0.00270002	0.0013855	0.00782761	0.00270002	0.00374245	0.00839781	0.00270002	0.00186911
rs2817909	1	23106213	C	0.07443	-0.011	0.0034	0.00121517	-0.0121438	0.00340002	0.000354704	-0.0116925	0.00340002	0.000583956	-0.0109181	0.00340002	0.00132191	-0.0122025	0.00340002	0.000332036	-0.0121107	0.00340002	0.000368117	-0.0113995	0.00340002	0.000800041	-0.0121723	0.00340002	0.000343514
rs10917300	1	23118198	T	0.97381	0.0181	0.0056	0.00122866	0.0212492	0.00560004	0.00014796	0.0197297	0.00560004	0.000426463	0.0176115	0.00560004	0.0016615	0.0213217	0.00560004	0.000140429	0.0211467	0.00560004	0.000159254	0.018831	0.00560004	0.000771964	0.0212284	0.00560004	0.000150188
rs10465543	1	23134218	G	0.8006	0.0071	0.0022	0.00124976	0.0077538	0.00220002	0.000424396	0.00714071	0.00220002	0.0011714	0.00717677	0.00220002	0.00110572	0.00767318	0.00220002	0.000487041	0.00774022	0.00220002	0.000434392	0.0071812	0.00220002	0.0010979	0.00766091	0.00220002	0.000497301
rs17437121	1	23640663	A	0.8373	0.0074	0.0023	0.00129362	0.00463887	0.00230002	0.0437074	0.00740486	0.00230002	0.00128422	0.00533399	0.00230002	0.0203891	0.00503617	0.00230002	0.0285516	0.00462109	0.00230002	0.0445207	0.00594175	0.00230002	0.00978448	0.00501958	0.00230002	0.0290791
rs17489856	1	23633381	T	0.96363	-0.0142	0.0045	0.00160193	-0.0177027	0.00450003	8.35733e-05	-0.0172948	0.00450003	0.000121404	-0.0161594	0.00450003	0.000329481	-0.0181955	0.00450003	5.26795e-05	-0.0176967	0.00450003	8.40367e-05	-0.0176304	0.00450003	8.93468e-05	-0.0181895	0.00450003	5.29771e-05
rs2817900	1	23111955	A	0.7457	0.0063	0.002	0.0016327	0.00602765	0.00200001	0.00257992	0.00529705	0.00200001	0.00808476	0.00645544	0.00200001	0.00124791	0.00574432	0.00200001	0.00407703	0.00604139	0.00200001	0.0025221	0.00574743	0.00200001	0.00405698	0.00575711	0.00200001	0.00399528
rs2582036	1	23128940	T	0.97293	0.0217	0.0069	0.00166128	0.0243777	0.00690007	0.000410929	0.0233691	0.00690007	0.000707172	0.0216688	0.00690007	0.00168737	0.0245304	0.00690007	0.000377846	0.0243072	0.00690007	0.000427107	0.0227804	0.00690007	0.00096177	0.0244661	0.00690007	0.000391466
rs2119320	1	23138908	C	0.8008	0.0066	0.0021	0.00167307	0.00718282	0.00210001	0.000625361	0.00663144	0.00210001	0.00158961	0.00667542	0.00210001	0.00147911	0.00710939	0.00210001	0.000710734	0.00717102	0.00210001	0.000638409	0.00667411	0.00210001	0.00148228	0.00709873	0.00210001	0.000723998
rs12133964	1	23135015	G	0.8013	0.0069	0.0022	0.00171057	0.00755191	0.00220001	0.00059768	0.00693747	0.00220001	0.00161394	0.0069752	0.00220001	0.00152164	0.00747052	0.00220001	0.000684609	0.00753831	0.00220001	0.000611451	0.00697795	0.00220001	0.00151511	0.00745823	0.00220001	0.000698712
rs292004	1	22993714	G	0.05619	-0.0122	0.0039	0.00175877	-0.0122786	0.00390003	0.00164206	-0.013493	0.00390003	0.000540761	-0.0116317	0.00390003	0.00285927	-0.0126829	0.00390003	0.00114595	-0.012252	0.00390003	0.00168071	-0.0126521	0.00390003	0.00117818	-0.0126583	0.00390003	0.0011716
rs11801544	1	23115939	A	0.97363	0.0174	0.0056	0.00188905	0.0205387	0.00560004	0.000244837	0.0190243	0.00560004	0.00068085	0.0169131	0.00560004	0.00252623	0.0206109	0.00560004	0.000232776	0.0204366	0.00560004	0.000262884	0.0181286	0.00560004	0.00120698	0.020518	0.00560004	0.000248401
rs2849028	1	23688933	A	0.265	0.0059	0.0019	0.0019011	0.000403404	0.00190001	0.83186	0.00358141	0.00190001	0.0594377	0.0015607	0.00190001	0.411409	0.000445946	0.00190001	0.814436	0.000358234	0.00190001	0.850451	0.00129886	0.00190001	0.494224	0.00040481	0.00190001	0.831283
rs751022	1	23143647	C	0.7947	0.0065	0.0021	0.00196655	0.00702303	0.00210001	0.000824967	0.0065057	0.00210001	0.00194875	0.00654774	0.00210001	0.00182112	0.0069499	0.00210001	0.000934776	0.00701157	0.00210001	0.000841336	0.00653754	0.00210001	0.00185137	0.00693955	0.00210001	0.000951361
rs4655121	1	23145050	G	0.7964	0.0065	0.0021	0.00196655	0.00704524	0.00210001	0.000794067	0.00652266	0.00210001	0.00189631	0.00656202	0.00210001	0.00177955	0.00697437	0.00210001	0.000896599	0.00703383	0.00210001	0.000809807	0.00655884	0.00210001	0.00178874	0.00696407	0.00210001	0.000912499
rs10917307	1	23147541	G	0.7974	0.0065	0.0021	0.00196655	0.00705224	0.00210001	0.000784552	0.00652314	0.00210001	0.00189484	0.00656457	0.00210001	0.00177222	0.00698053	0.00210001	0.000887233	0.00704075	0.00210001	0.000800215	0.00656096	0.00210001	0.0017826	0.00697015	0.00210001	0.000903077
rs4654819	1	23148919	A	0.7969	0.0065	0.0021	0.00196655	0.00706613	0.00210001	0.000765977	0.0065213	0.00210001	0.00190047	0.0065609	0.00210001	0.00178278	0.00699184	0.00210001	0.00087025	0.00705413	0.00210001	0.000781993	0.00655715	0.00210001	0.00179364	0.006981	0.00210001	0.000886521
rs10799765	1	23150164	G	0.7972	0.0065	0.0021	0.00196655	0.00706101	0.00210001	0.000772783	0.00652729	0.00210001	0.00188221	0.00657695	0.00210001	0.00173701	0.00698937	0.00210001	0.000873925	0.00704983	0.00210001	0.00078781	0.00657246	0.00210001	0.00174971	0.00697928	0.00210001	0.000889125
rs4655119	1	23141119	G	0.7989	0.0064	0.0021	0.00230662	0.00711336	0.00210001	0.000705856	0.00654777	0.00210001	0.00182101	0.00655886	0.00210001	0.00178865	0.00705862	0.00210001	0.000775972	0.00710178	0.00210001	0.000720175	0.00660999	0.00210001	0.00164618	0.00704814	0.00210001	0.000790107
rs751023	1	23143778	G	0.796	0.0064	0.0021	0.00230662	0.00694053	0.00210001	0.00094978	0.00640397	0.00210001	0.0022923	0.00645673	0.00210001	0.00210776	0.00686433	0.00210001	0.00108038	0.00692901	0.00210001	0.000968536	0.00644275	0.00210001	0.00215528	0.00685393	0.00210001	0.00109945
rs12035865	1	23138012	G	0.8992	0.009	0.003	0.0026998	0.00741929	0.00300002	0.0133953	0.00695819	0.00300002	0.0203742	0.00798148	0.00300002	0.00780305	0.00698956	0.00300002	0.0198147	0.0074162	0.00300002	0.0134341	0.00693075	0.00300002	0.0208751	0.00698718	0.00300002	0.0198566
rs4654817	1	23141467	C	0.8006	0.0063	0.0021	0.0026998	0.00687251	0.00210001	0.0010656	0.00633778	0.00210001	0.00254471	0.00637385	0.00210001	0.00240416	0.0068026	0.00210001	0.00119817	0.00686091	0.00210001	0.00108663	0.0063772	0.00210001	0.00239149	0.00679211	0.00210001	0.00121932
rs7536195	1	23142496	C	0.8917	0.0084	0.0028	0.0026998	0.00687015	0.00280002	0.014143	0.0066429	0.00280002	0.0176706	0.00731476	0.00280002	0.00899094	0.00652464	0.00280002	0.0197948	0.00686286	0.00280002	0.0142457	0.00647162	0.00280002	0.0208174	0.00651837	0.00280002	0.0199135
rs7535750	1	23200594	C	0.91698	0.0099	0.0033	0.0026998	0.00976662	0.00330002	0.00308075	0.00907366	0.00330002	0.00596725	0.00939718	0.00330002	0.00440487	0.00952013	0.00330002	0.00391575	0.00974838	0.00330002	0.00313648	0.00899845	0.00330002	0.00639545	0.00950379	0.00330002	0.0039778
rs2849025	1	23693422	T	0.2563	0.006	0.002	0.0026998	0.000883931	0.00200001	0.658516	0.00382315	0.00200001	0.0559322	0.00213416	0.00200001	0.285939	0.000917493	0.00200001	0.646418	0.000849353	0.00200001	0.671075	0.0018274	0.00200001	0.360877	0.000886001	0.00200001	0.657767
rs6666439	1	23706653	C	0.93119	0.0114	0.0038	0.0026998	0.0088855	0.00380003	0.0193731	0.00854726	0.00380003	0.0244958	0.00969169	0.00380003	0.0107591	0.00832895	0.00380003	0.028393	0.00887678	0.00380003	0.0194924	0.00830712	0.00380003	0.0288105	0.00832158	0.00380003	0.0285334
rs2582032	1	23131979	C	0.90113	0.0092	0.0031	0.00299996	0.00760963	0.00310002	0.0141001	0.00717212	0.00310002	0.0206913	0.00812659	0.00310002	0.00875529	0.00718576	0.00310002	0.0204509	0.00760442	0.00310002	0.0141662	0.00710112	0.00310002	0.0219825	0.00718145	0.00310002	0.0205266
rs4655134	1	23198619	G	0.08752	-0.0092	0.0031	0.00299996	-0.00930403	0.00310002	0.00268844	-0.00865264	0.00310002	0.005252	-0.00893692	0.00310002	0.00394083	-0.00911319	0.00310002	0.00328508	-0.00929	0.00310002	0.00272869	-0.00865232	0.00310002	0.00525363	-0.00910061	0.00310002	0.00332834
rs12143574	1	23142716	C	0.8002	0.0062	0.0021	0.00315334	0.00682081	0.00210001	0.00116224	0.00626198	0.00210001	0.00286486	0.00630905	0.00210001	0.00266197	0.00675176	0.00210001	0.00130397	0.00680948	0.00210001	0.00118448	0.00631808	0.00210001	0.00262459	0.00674152	0.00210001	0.0013263
rs309498	1	23236192	T	0.4772	0.0053	0.0018	0.00323535	0.00222388	0.00180001	0.216651	0.000261087	0.00180001	0.884673	0.00366122	0.00180001	0.0419518	0.00104514	0.00180001	0.56149	0.00223267	0.00180001	0.214841	0.000812176	0.00180001	0.651841	0.00105434	0.00180001	0.558051
rs2176274	1	23197319	C	0.91674	0.0097	0.0033	0.00328855	0.00956111	0.00330002	0.00376404	0.00887896	0.00330002	0.00713283	0.00921089	0.00330002	0.00525194	0.00931712	0.00330002	0.00475245	0.0095436	0.00330002	0.0038282	0.00881165	0.00330002	0.00758102	0.00930143	0.00330002	0.00482337
rs7554093	1	23199402	G	0.0877	-0.0094	0.0032	0.0033087	-0.00952587	0.00320002	0.00291257	-0.00886478	0.00320002	0.0056017	-0.00914608	0.00320002	0.00426143	-0.0093358	0.00320002	0.00352939	-0.00951167	0.00320002	0.00295502	-0.00886683	0.00320002	0.00559072	-0.00932307	0.00320002	0.00357467
rs6670405	1	23189123	T	0.8955	0.0088	0.003	0.00335344	0.00978447	0.00300002	0.00110836	0.00893284	0.00300002	0.0029052	0.00952462	0.00300002	0.00149912	0.00968607	0.00300002	0.00124367	0.00979029	0.00300002	0.0011008	0.00940033	0.00300002	0.00172779	0.00969147	0.00300002	0.00123587
rs12143690	1	23557417	T	0.2732	0.0058	0.002	0.00373163	-0.000339074	0.00200001	0.865375	0.00401121	0.00200001	0.0448996	-0.000695557	0.00200001	0.728008	-3.41597e-05	0.00200001	0.986373	-0.000460657	0.00200001	0.817838	2.3534e-05	0.00200001	0.990612	-0.00014508	0.00200001	0.942172
rs9662343	1	23574051	G	0.2603	0.0058	0.002	0.00373163	-0.000914029	0.00200001	0.647663	0.00354347	0.00200001	0.0764404	-0.000926821	0.00200001	0.643072	-0.000677053	0.00200001	0.734968	-0.00103073	0.00200001	0.606299	-0.000449037	0.00200001	0.822355	-0.000783466	0.00200001	0.695257
rs291992	1	22977222	A	0.5446	-0.0049	0.0017	0.00394717	-0.00484409	0.00170001	0.00437949	-0.00511528	0.00170001	0.00262131	-0.00484173	0.00170001	0.00439866	-0.0049213	0.00170001	0.00379319	-0.00484302	0.00170001	0.00438816	-0.00500099	0.00170001	0.00326371	-0.00492025	0.00170001	0.00380067
rs294179	1	22974928	T	0.5448	-0.0048	0.0017	0.00474981	-0.00474409	0.00170001	0.00526059	-0.00501837	0.00170001	0.00315758	-0.00474173	0.00170001	0.00528321	-0.00482229	0.00170001	0.00455926	-0.00474302	0.00170001	0.00527081	-0.00490303	0.00170001	0.00392509	-0.00482124	0.00170001	0.00456811
rs291993	1	22977076	T	0.5404	-0.0048	0.0017	0.00474981	-0.00472589	0.00170001	0.00543718	-0.00503066	0.00170001	0.00308443	-0.00471532	0.00170001	0.00554223	-0.00481065	0.00170001	0.00465798	-0.00472415	0.00170001	0.00545432	-0.00489246	0.00170001	0.00400325	-0.00480898	0.00170001	0.00467228
rs291990	1	22979655	T	0.5408	-0.0048	0.0017	0.00474981	-0.00472944	0.00170001	0.00540231	-0.00503183	0.00170001	0.00307756	-0.00471424	0.00170001	0.00555299	-0.00481407	0.00170001	0.0046288	-0.00472757	0.00170001	0.00542071	-0.00489248	0.00170001	0.00400315	-0.00481228	0.00170001	0.00464409
rs291989	1	22979899	T	0.5403	-0.0048	0.0017	0.00474981	-0.00472944	0.00170001	0.00540237	-0.00503184	0.00170001	0.00307745	-0.00471424	0.00170001	0.00555306	-0.00481407	0.00170001	0.00462879	-0.00472756	0.00170001	0.00542077	-0.00489248	0.00170001	0.00400309	-0.00481228	0.00170001	0.00464408
rs291988	1	22980058	A	0.542	-0.0048	0.0017	0.00474981	-0.00472946	0.00170001	0.00540217	-0.00503178	0.00170001	0.00307783	-0.00471426	0.00170001	0.00555282	-0.00481407	0.00170001	0.00462882	-0.00472758	0.00170001	0.00542057	-0.00489246	0.00170001	0.00400329	-0.00481227	0.00170001	0.00464411
rs291985	1	22980939	A	0.5405	-0.0048	0.0017	0.00474981	-0.00473836	0.00170001	0.00531565	-0.0050396	0.00170001	0.00303217	-0.00471493	0.00170001	0.00554613	-0.00482421	0.00170001	0.00454321	-0.00473628	0.00170001	0.00533573	-0.0048981	0.00170001	0.0039614	-0.00482223	0.00170001	0.00455979
rs291982	1	22982406	C	0.5481	-0.0048	0.0017	0.00474981	-0.00476604	0.00170001	0.00505447	-0.00502498	0.00170001	0.00311803	-0.00474276	0.00170001	0.00527333	-0.00484322	0.00170001	0.0043865	-0.00476445	0.00170001	0.00506917	-0.00490812	0.00170001	0.00388789	-0.0048417	0.00170001	0.0043989
rs294221	1	23008815	G	0.02426	-0.0159	0.0057	0.00527938	-0.016912	0.00570003	0.00300714	-0.0165145	0.00570003	0.00376422	-0.0157341	0.00570003	0.00577381	-0.0169645	0.00570003	0.00291831	-0.0168787	0.00570003	0.00306478	-0.0161886	0.00570003	0.00451004	-0.0169342	0.00570003	0.00296938
rs2582018	1	23120114	T	0.05946	-0.0103	0.0037	0.00537288	-0.0115233	0.00370002	0.00184331	-0.0109207	0.00370002	0.00316218	-0.0101372	0.00370002	0.00614805	-0.0115474	0.00370002	0.0018029	-0.0114846	0.00370002	0.00190961	-0.0105949	0.00370002	0.00419041	-0.0115123	0.00370002	0.00186195
rs6692683	1	23102856	G	0.1812	-0.0064	0.0023	0.00539238	-0.00621113	0.00230001	0.00692404	-0.00583005	0.00230001	0.0112514	-0.00573028	0.00230001	0.0127236	-0.006055	0.00230001	0.0084735	-0.00618712	0.00230001	0.00714441	-0.00554976	0.00230001	0.015825	-0.00603332	0.00230001	0.00871161
rs10733034	1	23158581	G	0.7971	0.0061	0.0022	0.00555887	0.00690961	0.00220001	0.00168537	0.00615592	0.00220001	0.0051399	0.00629544	0.00220001	0.00421579	0.00681155	0.00220001	0.00196057	0.00689712	0.00220001	0.00171832	0.00627519	0.00220001	0.00433981	0.00680029	0.00220001	0.00199468
rs7530478	1	23128716	G	0.06121	-0.0105	0.0038	0.00572451	-0.0118541	0.00380002	0.00181176	-0.0111922	0.00380002	0.00322637	-0.0103545	0.00380002	0.00643295	-0.0118825	0.00380002	0.00176629	-0.0118128	0.00380002	0.00187968	-0.0108543	0.00380002	0.00428487	-0.0118449	0.00380002	0.00182661
rs10753555	1	23703118	G	0.257	0.0055	0.002	0.00595953	0.000349842	0.00200001	0.861142	0.00329288	0.00200001	0.0996752	0.00163515	0.00200001	0.413601	0.00037856	0.00200001	0.849874	0.000316188	0.00200001	0.874383	0.00130811	0.00200001	0.513079	0.000347914	0.00200001	0.8619
rs4655110	1	23122280	T	0.1933	-0.006	0.0022	0.00638602	-0.00621632	0.00220001	0.00471941	-0.00553272	0.00220001	0.0119079	-0.00654132	0.00220001	0.00294604	-0.00603512	0.00220001	0.0060839	-0.00623408	0.00220001	0.00460182	-0.00607425	0.00220001	0.00576231	-0.00605147	0.00220001	0.00594765
rs2165332	1	23142351	C	0.2036	-0.006	0.0022	0.00638602	-0.00685089	0.00220001	0.00184554	-0.00619885	0.00220001	0.00483772	-0.00620355	0.00220001	0.00480563	-0.00679285	0.00220001	0.0020175	-0.00683768	0.00220001	0.00188343	-0.00627534	0.00220001	0.00433884	-0.0067809	0.00220001	0.00205469
rs4655123	1	23147987	A	0.7981	0.0059	0.0022	0.00732232	0.00646587	0.00220001	0.00329255	0.00591286	0.00220001	0.00719564	0.00596366	0.00220001	0.00671331	0.0063889	0.00220001	0.00368391	0.00645399	0.00220001	0.00335035	0.00595353	0.00220001	0.00680712	0.00637818	0.00220001	0.00374167
rs620514	1	23278632	A	0.6944	0.0048	0.0018	0.00766076	0.00127909	0.00180001	0.47733	0.000308809	0.00180001	0.863784	0.00260027	0.00180001	0.148573	0.000340148	0.00180001	0.850116	0.00127517	0.00180001	0.478681	0.000277185	0.00180001	0.877617	0.000337539	0.00180001	0.851252
rs12722729	1	22982066	T	0.8594	-0.0069	0.0026	0.00795801	-0.00642533	0.00260001	0.0134635	-0.00668778	0.00260001	0.0101051	-0.00663751	0.00260001	0.0106837	-0.00642515	0.00260001	0.0134661	-0.00642627	0.00260001	0.0134498	-0.00657414	0.00260001	0.0114551	-0.00642601	0.00260001	0.0134537
rs294182	1	22972178	A	0.5408	-0.0045	0.0017	0.00811952	-0.00444512	0.00170001	0.00892886	-0.00467491	0.00170001	0.00596072	-0.00438914	0.00170001	0.00982764	-0.00450921	0.00170001	0.00799069	-0.00444176	0.00170001	0.00898072	-0.00453712	0.00170001	0.00761041	-0.00450608	0.00170001	0.00803432
rs12756603	1	22981876	A	0.8596	-0.0068	0.0026	0.0089127	-0.00632505	0.00260001	0.0149867	-0.00658765	0.00260001	0.0112865	-0.00653736	0.00260001	0.011925	-0.00632487	0.00260001	0.0149896	-0.00632599	0.00260001	0.0149718	-0.00647394	0.00260001	0.0127755	-0.00632572	0.00260001	0.014976
rs12073436	1	22970908	C	0.8994	-0.0078	0.003	0.00932238	-0.0074273	0.00300001	0.0132954	-0.00785654	0.00300001	0.00882307	-0.00731766	0.00300001	0.0147195	-0.00749889	0.00300001	0.0124327	-0.00741613	0.00300001	0.0134348	-0.00749615	0.00300001	0.0124648	-0.00748865	0.00300001	0.012553
rs209709	1	22877813	G	0.1443	-0.0066	0.0026	0.0111341	-0.00678318	0.00260001	0.00908327	-0.00689575	0.00260001	0.00799696	-0.00640662	0.00260001	0.0137369	-0.00685199	0.00260001	0.00840463	-0.00677011	0.00260001	0.00921763	-0.00665856	0.00260001	0.0104379	-0.00684002	0.00260001	0.00851928
rs294227	1	23017564	A	0.02461	-0.0144	0.0057	0.0115266	-0.0155253	0.00570002	0.00645498	-0.0150502	0.00570002	0.00828148	-0.0143247	0.00570002	0.0119676	-0.015573	0.00570002	0.00629328	-0.015493	0.00570002	0.00656666	-0.0147762	0.00570002	0.00953329	-0.0155436	0.00570002	0.00639268
rs12028458	1	23102372	C	0.7234	0.005	0.002	0.0124193	0.00465467	0.00200001	0.0199479	0.00408603	0.00200001	0.0410519	0.00503669	0.00200001	0.0117911	0.0044104	0.00200001	0.0274409	0.00466518	0.00200001	0.0196702	0.00442221	0.00200001	0.0270293	0.0044202	0.00200001	0.0270988
rs4655120	1	23141653	A	0.8016	0.0055	0.0022	0.0124193	0.006014	0.00220001	0.00626415	0.00542367	0.00220001	0.01369	0.00551102	0.00220001	0.0122452	0.0059158	0.00220001	0.00716691	0.00600119	0.00220001	0.00637574	0.00545737	0.00220001	0.0131156	0.00590425	0.00220001	0.00728041
rs12405683	1	23047888	C	0.98977	-0.0235	0.0095	0.0133728	-0.0220064	0.00950004	0.0205335	-0.0212825	0.00950004	0.0250743	-0.0224435	0.00950004	0.0181537	-0.0215077	0.00950004	0.0235765	-0.0219994	0.00950004	0.0205736	-0.0212879	0.00950004	0.0250378	-0.0215019	0.00950004	0.0236143
rs10917318	1	23168059	C	0.7909	0.0051	0.0021	0.0151584	0.00563499	0.00210001	0.00728957	0.00497618	0.00210001	0.0178072	0.0051982	0.00210001	0.0133115	0.00551851	0.00210001	0.00859253	0.0056254	0.00210001	0.00738969	0.00508768	0.00210001	0.0154059	0.00550991	0.00210001	0.00869655
rs1122210	1	23120406	A	0.8464	0.0058	0.0024	0.0156634	0.00586836	0.00240001	0.0144796	0.00518544	0.00240001	0.0307268	0.00634345	0.00240001	0.0082152	0.00566103	0.00240001	0.0183364	0.00589003	0.00240001	0.0141209	0.00577847	0.00240001	0.016054	0.00568096	0.00240001	0.0179301
rs1866794	1	23120938	C	0.06174	-0.0089	0.0037	0.0161545	-0.0100946	0.00370001	0.00636673	-0.00946343	0.00370001	0.0105375	-0.00865826	0.00370001	0.0192806	-0.0101045	0.00370001	0.00631538	-0.0100533	0.00370001	0.00658545	-0.00910118	0.00370001	0.0139026	-0.0100669	0.00370001	0.0065127
rs4655128	1	23169503	T	0.2118	-0.005	0.0021	0.0172679	-0.00568774	0.00210001	0.00676003	-0.00499682	0.00210001	0.0173395	-0.00518468	0.00210001	0.0135535	-0.00558815	0.00210001	0.00779055	-0.00567794	0.00210001	0.00685573	-0.00512853	0.00210001	0.0146	-0.00557933	0.00210001	0.00788823
rs666656	1	22970828	G	0.5449	-0.004	0.0017	0.0186256	-0.00389967	0.00170001	0.0217954	-0.00414191	0.00170001	0.0148338	-0.0038572	0.00170001	0.0232723	-0.00395966	0.00170001	0.0198482	-0.0038961	0.00170001	0.0219162	-0.00399273	0.00170001	0.0188412	-0.00395636	0.00170001	0.0199514
rs6682786	1	23743296	A	0.97445	-0.0135	0.0058	0.0199341	-0.00431045	0.00580002	0.457373	-0.00939117	0.00580002	0.105413	-0.0143672	0.00580002	0.0132458	-0.00430686	0.00580002	0.457749	-0.00458528	0.00580002	0.429199	-0.0113992	0.00580002	0.0493705	-0.00455688	0.00580002	0.432063
rs12132473	1	23791737	T	0.97416	-0.0128	0.0056	0.022271	-0.00378368	0.00560002	0.49926	-0.00860052	0.00560002	0.124587	-0.0137213	0.00560002	0.0142765	-0.00372612	0.00560002	0.50581	-0.00405637	0.00560002	0.468851	-0.0106777	0.00560002	0.0565569	-0.00397425	0.00560002	0.477899
rs10917281	1	23047240	C	0.6656	0.0041	0.0018	0.0227398	0.0040643	0.00180001	0.0239495	0.00425504	0.00180001	0.0180836	0.00409983	0.00180001	0.0227458	0.00411925	0.00180001	0.0221104	0.00406522	0.00180001	0.0239178	0.0042023	0.00180001	0.0195642	0.00412003	0.00180001	0.0220853
rs209734	1	22882390	T	0.02029	-0.014	0.0064	0.028706	-0.0154555	0.00640002	0.0157388	-0.0151923	0.00640002	0.0176067	-0.014067	0.00640002	0.027952	-0.0156301	0.00640002	0.014598	-0.0154208	0.00640002	0.0159747	-0.014835	0.00640002	0.0204516	-0.0155984	0.00640002	0.0147999
rs12734877	1	22977883	A	0.5873	-0.0037	0.0017	0.0295201	-0.00375662	0.0017	0.0271211	-0.00387325	0.0017	0.0227043	-0.00369431	0.0017	0.0297713	-0.00380419	0.0017	0.0252371	-0.00375491	0.0017	0.0271909	-0.00381042	0.0017	0.0249991	-0.00380259	0.0017	0.0252987
rs913243	1	22979987	C	0.5837	-0.0037	0.0017	0.0295201	-0.00373652	0.0017	0.0279528	-0.00388648	0.0017	0.022245	-0.003665	0.0017	0.0310935	-0.00379123	0.0017	0.025739	-0.00373407	0.0017	0.0280558	-0.00379842	0.0017	0.0254594	-0.00378894	0.0017	0.0258285
rs648322	1	23294839	A	0.4974	0.0037	0.0017	0.0295201	-0.0026448	0.0017	0.119765	0.00142228	0.0017	0.402798	-8.23269e-05	0.0017	0.961376	-0.00246755	0.0017	0.146642	-0.00264403	0.0017	0.119873	-0.000480151	0.0017	0.777605	-0.00246703	0.0017	0.146727
rs2817882	1	23094059	G	0.1415	-0.0054	0.0025	0.0307727	-0.00554878	0.00250001	0.0264524	-0.0047773	0.00250001	0.0560153	-0.00586598	0.00250001	0.0189566	-0.0053273	0.00250001	0.0330961	-0.00556503	0.00250001	0.0260137	-0.00531829	0.00250001	0.0333945	-0.00534232	0.00250001	0.0326043
rs7515139	1	23748440	G	0.97381	-0.0118	0.0055	0.0319165	-0.00270212	0.00550001	0.623219	-0.00784802	0.00550001	0.153606	-0.0127956	0.00550001	0.0199938	-0.0027358	0.00550001	0.618895	-0.00298012	0.00550001	0.58793	-0.00989368	0.00550001	0.072043	-0.00298868	0.00550001	0.586858
rs7532311	1	23708486	T	0.9313	-0.0077	0.0036	0.0324447	-0.00100097	0.00360001	0.780977	-0.00369245	0.00360001	0.305044	-0.00592934	0.00360001	0.0995509	-0.00067298	0.00360001	0.851709	-0.00109767	0.00360001	0.760437	-0.00380018	0.00360001	0.29115	-0.000761284	0.00360001	0.832523
rs292005	1	22993335	T	0.5289	-0.0036	0.0017	0.034205	-0.00361894	0.0017	0.033272	-0.00377344	0.0017	0.0264415	-0.00353507	0.0017	0.0375762	-0.00367198	0.0017	0.0307742	-0.00361565	0.0017	0.0334326	-0.00366864	0.0017	0.0309265	-0.00366893	0.0017	0.0309132
rs6426779	1	23310485	T	0.4936	0.0036	0.0017	0.034205	-0.00274197	0.0017	0.106761	0.00133292	0.0017	0.432999	-0.000226763	0.0017	0.893885	-0.00256171	0.0017	0.13184	-0.00274319	0.0017	0.106606	-0.000604556	0.0017	0.722125	-0.00256301	0.0017	0.131645
rs294231	1	23039692	G	0.3383	-0.0038	0.0018	0.0347628	-0.00375307	0.0018	0.0370661	-0.00399127	0.0018	0.0265981	-0.00379317	0.0018	0.0350905	-0.00382128	0.0018	0.03376	-0.00375399	0.0018	0.0370198	-0.00392152	0.0018	0.0293602	-0.00382204	0.0018	0.0337244
rs2869513	1	23045943	A	0.6644	0.0038	0.0018	0.0347628	0.00377216	0.0018	0.0361144	0.00395768	0.0018	0.0278987	0.0038085	0.0018	0.0343595	0.00382683	0.0018	0.0335024	0.00377324	0.0018	0.0360609	0.00391017	0.0018	0.0298321	0.00382776	0.0018	0.0334593
rs12088436	1	22991844	C	0.91277	-0.0065	0.0031	0.0360136	-0.00614451	0.00310001	0.0474686	-0.00660746	0.00310001	0.0330534	-0.00613566	0.00310001	0.047789	-0.00623	0.00310001	0.0444658	-0.00613798	0.00310001	0.0477049	-0.00631326	0.00310001	0.0416972	-0.00622397	0.00310001	0.0446722
rs10799771	1	23206684	A	0.90838	0.0065	0.0031	0.0360136	0.00549837	0.00310001	0.0761191	0.00528445	0.00310001	0.0882582	0.00651131	0.00310001	0.0356921	0.00525122	0.00310001	0.0902772	0.00552473	0.00310001	0.074722	0.00570504	0.00310001	0.0657196	0.00527546	0.00310001	0.0888011
rs12039391	1	23129067	C	0.9727	0.0111	0.0053	0.0362297	0.014208	0.00530001	0.00734582	0.0128172	0.00530001	0.0155914	0.0109577	0.00530001	0.0386883	0.0143145	0.00530001	0.00691639	0.0141216	0.00530001	0.00771172	0.0121337	0.00530001	0.0220576	0.0142358	0.00530001	0.00723161
rs1535179	1	23639009	A	0.93089	-0.0073	0.0035	0.0370045	0.000230697	0.00350001	0.947447	-0.00239626	0.00350001	0.493568	-0.00467204	0.00350001	0.18192	0.000727547	0.00350001	0.83533	0.000149493	0.00350001	0.965931	-0.00220174	0.00350001	0.529305	0.000653165	0.00350001	0.85196
rs623183	1	22986631	G	0.8458	-0.0052	0.0025	0.0375255	-0.00487939	0.00250001	0.0509679	-0.00519896	0.00250001	0.0375642	-0.00494271	0.00250001	0.0480327	-0.004925	0.00250001	0.0488388	-0.00487657	0.00250001	0.0511018	-0.00501731	0.00250001	0.0447583	-0.0049224	0.00250001	0.0489584
rs16827504	1	23098941	T	0.8577	0.0052	0.0025	0.0375255	0.0054549	0.00250001	0.0291129	0.00455082	0.00250001	0.06871	0.00575854	0.00250001	0.0212557	0.0052097	0.00250001	0.0371714	0.00547241	0.00250001	0.0285999	0.00516627	0.00250001	0.0387811	0.00522588	0.00250001	0.0365866
rs647955	1	22991643	C	0.5355	-0.0035	0.0017	0.0395111	-0.00351417	0.0017	0.0387198	-0.00367546	0.0017	0.0306156	-0.00342084	0.0017	0.044193	-0.00356853	0.0017	0.0358051	-0.00351039	0.0017	0.0389298	-0.00355991	0.0017	0.0362545	-0.00356504	0.0017	0.0359867
rs2298633	1	23710241	G	0.94417	-0.0076	0.0037	0.0399705	9.28669e-05	0.00370001	0.979976	-0.00370573	0.00370001	0.316562	-0.00536991	0.00370001	0.14669	0.000242006	0.00370001	0.94785	-9.68904e-06	0.00370001	0.997911	-0.00345002	0.00370001	0.351111	0.000148554	0.00370001	0.967974
rs10917237	1	22803195	T	0.7679	-0.004	0.002	0.0455003	-0.00360493	0.002	0.0714732	-0.00367767	0.002	0.0659403	-0.00374677	0.002	0.061016	-0.00355794	0.002	0.075245	-0.00360421	0.002	0.0715295	-0.00360794	0.002	0.0712365	-0.00355734	0.002	0.0752945
rs292000	1	22994964	A	0.525	-0.0034	0.0017	0.0455003	-0.00340068	0.0017	0.0454576	-0.00359872	0.0017	0.0342693	-0.00331028	0.0017	0.0515087	-0.00346445	0.0017	0.0415589	-0.00339679	0.0017	0.0457049	-0.0034678	0.0017	0.0413625	-0.00346085	0.0017	0.0417713
rs12562997	1	23042471	G	0.662	0.0036	0.0018	0.0455003	0.00357883	0.0018	0.0467856	0.00379834	0.0018	0.0348424	0.00361327	0.0018	0.0447105	0.00364562	0.0018	0.0428326	0.00357995	0.0018	0.0467169	0.00374041	0.0018	0.0377094	0.00364657	0.0018	0.0427784
rs10917280	1	23044181	A	0.6628	0.0036	0.0018	0.0455003	0.00357461	0.0018	0.0470455	0.00380259	0.0018	0.0346399	0.00360852	0.0018	0.0449921	0.00364337	0.0018	0.0429611	0.00357563	0.0018	0.0469824	0.00373985	0.0018	0.037738	0.00364423	0.0018	0.042912
rs12135629	1	23338899	A	0.4932	0.0034	0.0017	0.0455003	-0.00275414	0.0017	0.105215	0.00121019	0.0017	0.476544	-0.000445921	0.0017	0.793086	-0.00257597	0.0017	0.129704	-0.00276104	0.0017	0.104346	-0.00076707	0.0017	0.651833	-0.00258242	0.0017	0.128745
rs7516175	1	23096818	A	0.8593	0.0049	0.0025	0.0499958	0.00512224	0.00250001	0.0404727	0.00430735	0.00250001	0.0849002	0.00544031	0.00250001	0.0295465	0.0048999	0.00250001	0.0500011	0.0051398	0.00250001	0.0397905	0.00489071	0.00250001	0.0504321	0.0049161	0.00250001	0.0492482
rs946266	1	23721847	C	0.03771	0.0092	0.0047	0.050295	-0.000489235	0.00470001	0.917096	0.00443422	0.00470001	0.345451	0.00667448	0.00470001	0.155579	-0.000632371	0.00470001	0.89297	-0.000347845	0.00470001	0.941003	0.00426534	0.00470001	0.364133	-0.000503596	0.00470001	0.914672
rs629409	1	22986738	C	0.852	-0.0045	0.0023	0.0504037	-0.00411996	0.0023	0.0732476	-0.0044261	0.0023	0.0543062	-0.00422691	0.0023	0.0660944	-0.00415068	0.0023	0.0711312	-0.004118	0.0023	0.0733845	-0.004258	0.0023	0.0641262	-0.00414886	0.0023	0.0712549
rs10917238	1	22811807	A	0.7678	-0.0039	0.002	0.0511761	-0.00351191	0.002	0.079097	-0.00358169	0.002	0.0733184	-0.00364663	0.002	0.0682561	-0.00346522	0.002	0.0831657	-0.003511	0.002	0.079174	-0.00351051	0.002	0.0792165	-0.00346445	0.002	0.0832345
rs2072944	1	23405872	T	0.5904	0.0031	0.0016	0.0526843	-0.00135198	0.0016	0.398118	-0.00131487	0.0016	0.411197	0.000284557	0.0016	0.858843	-0.00213295	0.0016	0.182502	-0.00135841	0.0016	0.39588	-0.00180794	0.0016	0.258492	-0.002138	0.0016	0.181469
rs4655067	1	22814289	T	0.7681	-0.0038	0.002	0.0574331	-0.00340752	0.002	0.0884267	-0.00347668	0.002	0.0821516	-0.00354395	0.002	0.0763994	-0.00335985	0.002	0.0929728	-0.00340661	0.002	0.0885113	-0.0034053	0.002	0.0886346	-0.00335907	0.002	0.0930482
rs4655068	1	22814354	C	0.7719	-0.0038	0.002	0.0574331	-0.00350338	0.002	0.0798273	-0.00354037	0.002	0.0766968	-0.00360356	0.002	0.0715803	-0.00346245	0.002	0.0834126	-0.00350257	0.002	0.079897	-0.00348954	0.002	0.0810255	-0.00346175	0.002	0.0834746
rs10799756	1	22816233	C	0.7687	-0.0038	0.002	0.0574331	-0.0034031	0.002	0.0888405	-0.00348497	0.002	0.081424	-0.00353917	0.002	0.0767972	-0.00335873	0.002	0.0930819	-0.0034021	0.002	0.0889341	-0.00340739	0.002	0.0884386	-0.00335786	0.002	0.0931659
rs10917243	1	22831961	G	0.772	-0.0038	0.002	0.0574331	-0.00350578	0.002	0.079621	-0.00354724	0.002	0.0761264	-0.00360504	0.002	0.0714641	-0.00346671	0.002	0.0830331	-0.00350498	0.002	0.0796904	-0.00349512	0.002	0.0805405	-0.00346601	0.002	0.0830949
rs2275355	1	23724183	C	0.275	0.0036	0.0019	0.0581273	0.000522274	0.0019	0.783408	0.00258363	0.0019	0.173893	0.00150473	0.0019	0.428382	0.000636697	0.0019	0.737547	0.000511408	0.0019	0.787805	0.00144646	0.0019	0.446483	0.000626696	0.0019	0.741521
rs17437989	1	23709370	G	0.92996	-0.0068	0.0036	0.0589067	-0.00640965	0.00360001	0.0750015	-0.00795756	0.00360001	0.0270754	-0.00613847	0.00360001	0.088171	-0.00683766	0.00360001	0.0575188	-0.0063912	0.00360001	0.0758434	-0.0070967	0.00360001	0.0486894	-0.00682044	0.00360001	0.0581503
rs4649089	1	23781509	G	0.3307	0.0034	0.0018	0.0589067	0.00115147	0.0018	0.522364	0.00237999	0.0018	0.186096	0.0020163	0.0018	0.262643	0.00114588	0.0018	0.524385	0.00114988	0.0018	0.52294	0.00174741	0.0018	0.331658	0.00114444	0.0018	0.524908
rs3122405	1	23092066	C	0.98784	0.0162	0.0086	0.0596027	0.0161021	0.00860002	0.0611609	0.0168039	0.00860002	0.0507081	0.0164599	0.00860002	0.0556286	0.0163102	0.00860002	0.0578894	0.0161158	0.00860002	0.0609403	0.0167828	0.00860002	0.0509999	0.0163225	0.00860002	0.0577009
rs2031749	1	22997379	G	0.91172	-0.006	0.0032	0.0607927	-0.00560646	0.00320001	0.079771	-0.00607298	0.00320001	0.0577223	-0.00561283	0.00320001	0.0794295	-0.00568632	0.00320001	0.0755728	-0.00559993	0.00320001	0.0801227	-0.00577433	0.00320001	0.071157	-0.0056803	0.00320001	0.0758832
rs4655071	1	22827931	C	0.7715	-0.0037	0.002	0.0643135	-0.00340297	0.002	0.0888523	-0.00343125	0.002	0.0862315	-0.00350095	0.002	0.080037	-0.00335916	0.002	0.0930396	-0.00340206	0.002	0.0889379	-0.00338166	0.002	0.0908695	-0.00335837	0.002	0.0931161
rs1561624	1	23101688	T	0.1464	-0.0046	0.0025	0.0657682	-0.00413638	0.0025	0.0980162	-0.00394539	0.0025	0.11453	-0.00436748	0.0025	0.0806391	-0.00399242	0.0025	0.110273	-0.00413833	0.0025	0.0978581	-0.0040031	0.0025	0.109324	-0.00399434	0.0025	0.110102
rs754984	1	23698120	C	0.93352	-0.0064	0.0035	0.0674638	0.000205639	0.00350001	0.953148	-0.00244671	0.00350001	0.484516	-0.00437322	0.00350001	0.211486	0.000529576	0.00350001	0.879733	0.000122403	0.00350001	0.972102	-0.00235485	0.00350001	0.501067	0.000453522	0.00350001	0.896901
rs2235546	1	23409538	G	0.497	0.0031	0.0017	0.0682232	-0.00296864	0.0017	0.0807669	0.000830709	0.0017	0.625088	-0.000720082	0.0017	0.671874	-0.00282826	0.0017	0.0961764	-0.00297663	0.0017	0.0799536	-0.00110129	0.0017	0.517103	-0.00283568	0.0017	0.0953074
rs12085531	1	23000592	C	0.9147	-0.0058	0.0032	0.069909	-0.0054003	0.00320001	0.0914898	-0.00587412	0.00320001	0.0664081	-0.00540677	0.00320001	0.0911023	-0.00548141	0.00320001	0.086724	-0.00539366	0.00320001	0.0918888	-0.00557079	0.00320001	0.0817063	-0.00547529	0.00320001	0.0870765
rs2053	1	22825968	G	0.7724	-0.0036	0.002	0.0718606	-0.00330856	0.002	0.0980708	-0.00334371	0.002	0.0945539	-0.00341171	0.002	0.0880358	-0.00326795	0.002	0.102264	-0.00330797	0.002	0.098131	-0.0032975	0.002	0.099199	-0.00326746	0.002	0.102316
rs1618841	1	23729339	A	0.9665	-0.0088	0.0049	0.0725075	0.000848375	0.00490001	0.862543	-0.00390978	0.00490001	0.424921	-0.00723035	0.00490001	0.140057	0.00103737	0.00490001	0.832336	0.000666808	0.00490001	0.891756	-0.0044593	0.00490001	0.362791	0.000871994	0.00490001	0.858756
rs2235547	1	23406485	C	0.4928	0.0032	0.0018	0.0754404	-0.00305433	0.0018	0.089726	0.000717878	0.0018	0.690026	-0.000739365	0.0018	0.68125	-0.00295575	0.0018	0.100574	-0.00306267	0.0018	0.088853	-0.00122626	0.0018	0.49571	-0.00296344	0.0018	0.0996916
rs10917288	1	23071845	C	0.8036	0.0039	0.0022	0.0762739	0.003391	0.0022	0.123229	0.0037229	0.0022	0.0906034	0.00347343	0.0022	0.114375	0.00340702	0.0022	0.121467	0.00338575	0.0022	0.123811	0.00348126	0.0022	0.113561	0.00340223	0.0022	0.121992
rs7413155	1	23184206	A	0.3123	0.0035	0.002	0.0801183	0.00383552	0.002	0.0551419	0.00272892	0.002	0.172423	0.00389391	0.002	0.0515404	0.00353959	0.002	0.0767618	0.00384384	0.002	0.0546161	0.00326929	0.002	0.102124	0.00354746	0.002	0.076108
rs16827538	1	23119883	A	0.90178	0.0052	0.003	0.0830364	0.00443337	0.003	0.139465	0.0038539	0.003	0.198921	0.0047608	0.003	0.112529	0.00411058	0.003	0.170627	0.00443423	0.003	0.139388	0.00400012	0.003	0.18241	0.00411169	0.003	0.170512
rs7520038	1	23754822	G	0.97463	-0.01	0.0058	0.0846829	-0.000778762	0.00580001	0.89319	-0.00591295	0.00580001	0.307979	-0.0109803	0.00580001	0.0583379	-0.000786709	0.00580001	0.892107	-0.00105929	0.00580001	0.855084	-0.00799363	0.00580001	0.168138	-0.00104191	0.00580001	0.857436
rs7549747	1	22996571	T	0.59	-0.0031	0.0018	0.0850293	-0.00319773	0.0018	0.075648	-0.00328095	0.0018	0.0683419	-0.00305688	0.0018	0.089458	-0.00324189	0.0018	0.0716958	-0.00319335	0.0018	0.07605	-0.00318903	0.0018	0.0764479	-0.00323785	0.0018	0.0720497
rs876583	1	23777674	G	0.97445	-0.0087	0.0051	0.08803	-0.000664883	0.00510001	0.896275	-0.00530681	0.00510001	0.298085	-0.00954585	0.00510001	0.0612436	-0.000725852	0.00510001	0.886824	-0.000908965	0.00510001	0.858544	-0.00705688	0.00510001	0.16645	-0.000947842	0.00510001	0.852561
rs10799764	1	23117460	C	0.90166	0.0051	0.003	0.0891309	0.00432885	0.003	0.149035	0.00375855	0.003	0.210261	0.004658	0.003	0.120503	0.0040082	0.003	0.181528	0.00432971	0.003	0.148955	0.00390121	0.003	0.193463	0.00400931	0.003	0.181407
rs1465889	1	23120216	C	0.90113	0.0051	0.003	0.0891309	0.00431095	0.003	0.150723	0.00372517	0.003	0.214339	0.00465244	0.003	0.120947	0.00398214	0.003	0.184383	0.00431203	0.003	0.150621	0.00387523	0.003	0.196447	0.00398346	0.003	0.184238
rs10442639	1	23061365	C	0.6598	0.003	0.0018	0.0955807	0.0030214	0.0018	0.093239	0.00311919	0.0018	0.0831169	0.00299681	0.0018	0.0959346	0.00305664	0.0018	0.0894826	0.00302071	0.0018	0.0933139	0.00307647	0.0018	0.0874231	0.00305598	0.0018	0.0895523
rs10799762	1	23112369	A	0.8955	0.0048	0.0029	0.0978895	0.00400916	0.0029	0.166828	0.00351423	0.0029	0.225588	0.00424717	0.0029	0.143046	0.00370923	0.0029	0.200882	0.00400575	0.0029	0.16719	0.00355959	0.0029	0.219656	0.00370643	0.0029	0.201222
rs1413974	1	23347125	C	0.4954	0.0028	0.0017	0.099546	-0.0033176	0.0017	0.0509947	0.000488623	0.0017	0.773787	-0.00105344	0.0017	0.535474	-0.00318373	0.0017	0.0610987	-0.00332576	0.0017	0.0504264	-0.00145269	0.0017	0.392815	-0.0031913	0.0017	0.0604863
rs3795308	1	23689083	G	0.9306	-0.0056	0.0034	0.099546	0.000652426	0.0034	0.847829	-0.00150225	0.0034	0.658608	-0.00368637	0.0034	0.278265	0.00107342	0.0034	0.752222	0.000573434	0.0034	0.866067	-0.00153946	0.0034	0.650706	0.00100113	0.0034	0.768415
rs10917374	1	23693167	G	0.9313	-0.0055	0.0034	0.105739	0.000765337	0.0034	0.821902	-0.00142301	0.0034	0.675559	-0.00358456	0.0034	0.291755	0.00117781	0.0034	0.729032	0.00068609	0.0034	0.84008	-0.00145189	0.0034	0.66936	0.00110529	0.0034	0.745116
rs10917297	1	23110347	G	0.8999	0.0046	0.0029	0.112692	0.00383606	0.0029	0.185909	0.00330968	0.0029	0.253758	0.0041247	0.0029	0.154937	0.00353082	0.0029	0.223406	0.0038353	0.0029	0.185997	0.00341143	0.0029	0.239454	0.00353043	0.0029	0.223456
rs750012	1	23110505	C	0.8995	0.0046	0.0029	0.112692	0.00383974	0.0029	0.185487	0.00331254	0.0029	0.253349	0.00413701	0.0029	0.153708	0.00353488	0.0029	0.222873	0.00383941	0.0029	0.185525	0.00342202	0.0029	0.237997	0.0035349	0.0029	0.222871
rs3973655	1	23729542	C	0.96901	-0.008	0.0051	0.116735	0.00227172	0.00510001	0.656006	-0.00318694	0.00510001	0.532044	-0.00633709	0.00510001	0.214028	0.00234657	0.00510001	0.645437	0.00207807	0.00510001	0.683668	-0.0036443	0.00510001	0.474877	0.00217032	0.00510001	0.670434
rs4655094	1	23068819	G	0.1955	-0.0034	0.0022	0.122236	-0.00287793	0.0022	0.190823	-0.0032617	0.0022	0.138183	-0.00294433	0.0022	0.180789	-0.0029083	0.0022	0.186183	-0.00287176	0.0022	0.191775	-0.00298631	0.0022	0.17465	-0.00290266	0.0022	0.187039
rs172417	1	23040931	T	0.4694	-0.0026	0.0017	0.126162	-0.00260807	0.0017	0.124991	-0.00261178	0.0017	0.124456	-0.00265468	0.0017	0.118388	-0.0026107	0.0017	0.124611	-0.00261022	0.0017	0.12468	-0.00264646	0.0017	0.119532	-0.00261265	0.0017	0.12433
rs946267	1	23747703	A	0.1437	0.0038	0.0025	0.128511	0.000340319	0.0025	0.891721	0.00244292	0.0025	0.328486	0.00189273	0.0025	0.448994	0.000399976	0.0025	0.872889	0.000347431	0.0025	0.889472	0.00155438	0.0025	0.534104	0.000406386	0.0025	0.87087
rs294189	1	22983464	G	0.95691	-0.0063	0.0042	0.133614	-0.00570506	0.0042	0.174353	-0.0065697	0.0042	0.117768	-0.00605286	0.0042	0.149541	-0.00587702	0.0042	0.161726	-0.00570977	0.0042	0.173998	-0.00630333	0.0042	0.133409	-0.00588113	0.0042	0.161433
rs2156087	1	23743581	C	0.1966	0.0033	0.0022	0.133614	0.0011283	0.0022	0.608046	0.00171747	0.0022	0.434999	0.00234552	0.0022	0.286359	0.000930896	0.0022	0.672197	0.00114324	0.0022	0.603305	0.00157944	0.0022	0.472804	0.000944685	0.0022	0.667631
rs11583021	1	22977839	C	0.95925	-0.0064	0.0043	0.136653	-0.00587644	0.0043	0.171747	-0.00676464	0.0043	0.115679	-0.00612013	0.0043	0.154654	-0.00606868	0.0043	0.15815	-0.0058779	0.0043	0.171641	-0.0064429	0.0043	0.134043	-0.00606981	0.0043	0.158073
rs1198427	1	23752898	G	0.1436	0.0037	0.0025	0.138873	0.000239316	0.0025	0.923738	0.00234332	0.0025	0.348591	0.00179218	0.0025	0.473453	0.000299244	0.0025	0.904723	0.000246431	0.0025	0.921478	0.00145425	0.0025	0.560768	0.000305655	0.0025	0.902692
rs12732926	1	23057190	G	0.6841	-0.0028	0.0019	0.140567	-0.00262037	0.0019	0.167851	-0.0026296	0.0019	0.166359	-0.00267387	0.0019	0.159339	-0.00259135	0.0019	0.17261	-0.00261957	0.0019	0.167981	-0.00259822	0.0019	0.171475	-0.00259065	0.0019	0.172726
rs1555024	1	23786203	C	0.3131	0.0028	0.0019	0.140567	0.000493659	0.0019	0.795003	0.00169274	0.0019	0.372976	0.00146081	0.0019	0.441985	0.000468311	0.0019	0.805311	0.000495478	0.0019	0.794264	0.00112125	0.0019	0.555103	0.000469992	0.0019	0.804626
rs7554117	1	23794782	G	0.3129	0.0028	0.0019	0.140567	0.000494914	0.0019	0.794493	0.00170089	0.0019	0.370677	0.00146581	0.0019	0.440425	0.000472008	0.0019	0.803805	0.000496916	0.0019	0.79368	0.00113017	0.0019	0.551959	0.000473854	0.0019	0.803054
rs12729418	1	23796004	G	0.3129	0.0028	0.0019	0.140567	0.000490907	0.0019	0.79612	0.00170511	0.0019	0.369493	0.00146302	0.0019	0.441294	0.00046993	0.0019	0.804652	0.000492893	0.0019	0.795313	0.00113099	0.0019	0.551673	0.000471758	0.0019	0.803907
rs2986657	1	23040667	G	0.4694	-0.0025	0.0017	0.141403	-0.00251689	0.0017	0.138733	-0.0025224	0.0017	0.137871	-0.00256029	0.0017	0.132054	-0.00252167	0.0017	0.137985	-0.00251906	0.0017	0.138394	-0.00255745	0.0017	0.132483	-0.00252364	0.0017	0.137678
rs6695566	1	23042127	A	0.539	0.0025	0.0017	0.141403	0.00244089	0.0017	0.151054	0.00251615	0.0017	0.138851	0.00249292	0.0017	0.142533	0.00245455	0.0017	0.14878	0.00244212	0.0017	0.150849	0.00250566	0.0017	0.140505	0.00245565	0.0017	0.148598
rs12045966	1	23102006	A	0.96498	0.007	0.0048	0.144749	0.00675112	0.0048	0.159581	0.00681515	0.0048	0.155659	0.00708456	0.0048	0.139957	0.00672737	0.0048	0.161054	0.00676119	0.0048	0.158959	0.00693771	0.0048	0.148358	0.00673657	0.0048	0.160483
rs6426763	1	23068761	G	0.1965	-0.0032	0.0022	0.145795	-0.0026808	0.0022	0.223017	-0.00306335	0.0022	0.163791	-0.00272432	0.0022	0.215595	-0.00271129	0.0022	0.217798	-0.0026737	0.0022	0.224246	-0.00277325	0.0022	0.207465	-0.0027048	0.0022	0.218902
rs2297841	1	23764149	C	0.1434	0.0036	0.0025	0.149867	0.00015403	0.0025	0.950872	0.00221704	0.0025	0.375178	0.00167806	0.0025	0.502079	0.000203404	0.0025	0.935154	0.000160155	0.0025	0.948921	0.00132691	0.0025	0.595584	0.000208926	0.0025	0.933398
rs946265	1	23775296	T	0.1428	0.0036	0.0025	0.149867	0.000144147	0.0025	0.954021	0.00225134	0.0025	0.367836	0.00167532	0.0025	0.502777	0.00020596	0.0025	0.934341	0.000150409	0.0025	0.952025	0.00134762	0.0025	0.589853	0.000211595	0.0025	0.932549
rs682658	1	22968815	G	0.5136	-0.0023	0.0016	0.150576	-0.00229179	0.0016	0.152039	-0.00231944	0.0016	0.147157	-0.00223233	0.0016	0.162955	-0.00229921	0.0016	0.150716	-0.00228908	0.0016	0.152523	-0.00226497	0.0016	0.156891	-0.00229674	0.0016	0.151155
rs12411186	1	23102574	G	0.90102	0.0043	0.003	0.151763	0.00357291	0.003	0.233666	0.00301519	0.003	0.314866	0.00386636	0.003	0.197472	0.00326415	0.003	0.276573	0.00357299	0.003	0.233655	0.00314454	0.003	0.294556	0.00326454	0.003	0.276516
rs606002	1	22915753	T	0.6442	-0.0027	0.0019	0.155301	-0.0026738	0.0019	0.15935	-0.00290685	0.0019	0.126036	-0.00276939	0.0019	0.144958	-0.00274404	0.0019	0.148674	-0.00267747	0.0019	0.158778	-0.00288573	0.0019	0.128812	-0.00274731	0.0019	0.148191
rs10917386	1	23799001	C	0.3129	0.0027	0.0019	0.155301	0.000403931	0.0019	0.831643	0.00160955	0.0019	0.396923	0.00137124	0.0019	0.470477	0.000382515	0.0019	0.840446	0.000405935	0.0019	0.83082	0.00103973	0.0019	0.584223	0.000384359	0.0019	0.839687
rs10753539	1	23042638	A	0.5306	0.0024	0.0017	0.158019	0.0024186	0.0017	0.154821	0.00242127	0.0017	0.154367	0.00246134	0.0017	0.147661	0.00242277	0.0017	0.154111	0.00242077	0.0017	0.154452	0.00245744	0.0017	0.148303	0.00242474	0.0017	0.153777
rs9887921	1	23700811	C	0.93259	-0.0048	0.0034	0.158019	0.0016087	0.0034	0.636108	-0.000955855	0.0034	0.778608	-0.00286244	0.0034	0.399847	0.00192578	0.0034	0.571118	0.00152671	0.0034	0.653409	-0.000890062	0.0034	0.793489	0.00185086	0.0034	0.586186
rs2077066	1	23778362	C	0.3309	0.0024	0.0017	0.158019	0.000396085	0.0017	0.815768	0.00149555	0.0017	0.379004	0.00116355	0.0017	0.493696	0.000392581	0.0017	0.817369	0.000394523	0.0017	0.816482	0.000927903	0.0017	0.585186	0.000391164	0.0017	0.818017
rs1198440	1	23780861	C	0.1435	0.0035	0.0025	0.161513	4.94128e-05	0.0025	0.984231	0.00213024	0.0025	0.39416	0.00159163	0.0025	0.524352	0.000103691	0.0025	0.966916	5.62427e-05	0.0025	0.982051	0.00124523	0.0025	0.61842	0.00010985	0.0025	0.964952
rs17560559	1	23606036	C	0.8924	0.0039	0.0028	0.163663	0.00340307	0.0028	0.22422	0.00201439	0.0028	0.47188	0.0041219	0.0028	0.140992	0.00286821	0.0028	0.305665	0.00342548	0.0028	0.221184	0.00281138	0.0028	0.315348	0.00288915	0.0028	0.302148
rs9434	1	22974297	C	0.6377	-0.0025	0.0018	0.164867	-0.00258291	0.0018	0.151302	-0.00275068	0.0018	0.126474	-0.00259597	0.0018	0.149244	-0.0026516	0.0018	0.140721	-0.00258491	0.0018	0.150986	-0.00273348	0.0018	0.128863	-0.00265335	0.0018	0.14046
rs602352	1	23618624	T	0.01953	0.0092	0.0067	0.169711	-0.000342093	0.0067	0.959279	0.00500434	0.0067	0.455114	-0.000666857	0.0067	0.920717	-0.000323069	0.0067	0.961542	-0.00052118	0.0067	0.937997	-0.000551176	0.0067	0.934436	-0.000486011	0.0067	0.942173
rs12127143	1	23690673	C	0.96667	-0.006	0.0044	0.172682	-0.00466578	0.0044	0.288961	-0.00620508	0.0044	0.158467	-0.00557661	0.0044	0.205008	-0.00492292	0.0044	0.263206	-0.00468198	0.0044	0.287289	-0.00583598	0.0044	0.184721	-0.0049374	0.0044	0.261804
rs6659222	1	22817114	G	0.98386	-0.0094	0.0071	0.185522	-0.00935342	0.0071	0.18771	-0.00952266	0.0071	0.179849	-0.00881136	0.0071	0.214592	-0.00939953	0.0071	0.185544	-0.00932924	0.0071	0.188854	-0.00906464	0.0071	0.201705	-0.00937747	0.0071	0.186578
rs158762	1	22952823	A	0.7792	-0.0029	0.0022	0.187443	-0.00289135	0.0022	0.188763	-0.0027017	0.0022	0.21943	-0.00308708	0.0022	0.160552	-0.00282885	0.0022	0.198499	-0.00289964	0.0022	0.187498	-0.00290134	0.0022	0.187239	-0.00283646	0.0022	0.197295
rs12074571	1	23042318	C	0.93446	-0.0048	0.0037	0.194529	-0.00448123	0.0037	0.22584	-0.0046649	0.0037	0.207387	-0.00486262	0.0037	0.188772	-0.0044835	0.0037	0.225606	-0.00449217	0.0037	0.22471	-0.00475506	0.0037	0.19874	-0.00449344	0.0037	0.224578
rs734445	1	23044828	A	0.5234	0.0022	0.0017	0.195625	0.0022088	0.0017	0.193843	0.00221617	0.0017	0.192359	0.0022668	0.0017	0.182398	0.00221274	0.0017	0.19305	0.00221145	0.0017	0.193308	0.00225793	0.0017	0.184113	0.00221515	0.0017	0.192566
rs10917375	1	23708989	T	0.92902	-0.0044	0.0034	0.195625	0.00178391	0.0034	0.599805	-0.000184942	0.0034	0.956621	-0.00259048	0.0034	0.446117	0.00225243	0.0034	0.507664	0.0017022	0.0034	0.616619	-0.000335614	0.0034	0.921369	0.00217762	0.0034	0.521864
rs12126283	1	23712625	G	0.94417	-0.0045	0.0035	0.198543	0.00238366	0.0035	0.495843	-0.00101537	0.0035	0.771735	-0.00250449	0.0035	0.474258	0.00251711	0.0035	0.472034	0.00229189	0.0035	0.51258	-0.000786554	0.0035	0.82219	0.00243349	0.0035	0.486879
rs12027190	1	23565427	T	0.8595	0.0032	0.0025	0.200545	0.00188326	0.0025	0.451267	0.000685299	0.0025	0.783993	0.00220568	0.0025	0.377631	0.0012637	0.0025	0.613222	0.00187439	0.0025	0.453402	0.000835485	0.0025	0.738233	0.00125626	0.0025	0.615313
rs6659022	1	22984704	C	0.95896	-0.0055	0.0043	0.200872	-0.00501933	0.0043	0.243095	-0.00579777	0.0043	0.177556	-0.00524651	0.0043	0.22242	-0.00518393	0.0043	0.227985	-0.00502082	0.0043	0.242956	-0.00551738	0.0043	0.199453	-0.00518511	0.0043	0.227879
rs3737646	1	23745228	T	0.92154	-0.0043	0.0034	0.205977	-0.00236383	0.0034	0.486902	-0.0017971	0.0034	0.597112	-0.00577491	0.0034	0.0894131	-0.00183684	0.0034	0.589027	-0.00247748	0.0034	0.466204	-0.00368997	0.0034	0.277796	-0.00194077	0.0034	0.568126
rs16827215	1	22801596	T	0.96609	-0.0065	0.0052	0.2113	-0.0048075	0.0052	0.355216	-0.00586348	0.0052	0.259493	-0.00486079	0.0052	0.349909	-0.00484548	0.0052	0.351428	-0.00478052	0.0052	0.357923	-0.00491998	0.0052	0.344072	-0.0048209	0.0052	0.353877
rs294180	1	22974794	C	0.6342	-0.0022	0.0018	0.221624	-0.00225421	0.0018	0.210447	-0.00244797	0.0018	0.173836	-0.00227327	0.0018	0.206615	-0.00232614	0.0018	0.196253	-0.00225597	0.0018	0.210091	-0.00241563	0.0018	0.17959	-0.00232767	0.0018	0.19596
rs294217	1	23033204	T	0.438	-0.0022	0.0018	0.221624	-0.00224031	0.0018	0.213272	-0.00232098	0.0018	0.197247	-0.00227207	0.0018	0.206856	-0.00227342	0.0018	0.206585	-0.00224238	0.0018	0.21285	-0.0023309	0.0018	0.19534	-0.00227527	0.0018	0.206217
rs618036	1	23679843	G	0.8869	0.0033	0.0027	0.221624	0.00296029	0.0027	0.272902	0.00169378	0.0027	0.530445	0.00322322	0.0027	0.232562	0.0024927	0.0027	0.355891	0.00296576	0.0027	0.272018	0.00218466	0.0027	0.418439	0.00249815	0.0027	0.35484
rs2281355	1	22852904	G	0.96627	-0.0063	0.0052	0.225689	-0.00449187	0.0052	0.387686	-0.00565571	0.0052	0.276755	-0.00457302	0.0052	0.37917	-0.00454393	0.0052	0.382209	-0.00446409	0.0052	0.390628	-0.00465277	0.0052	0.370914	-0.00451861	0.0052	0.384868
rs7519093	1	23541078	T	0.7425	-0.0024	0.002	0.230139	0.00295224	0.002	0.139912	0.0012488	0.002	0.532367	0.00374658	0.002	0.0610282	0.00335795	0.002	0.0931573	0.0030791	0.002	0.12367	0.00435828	0.002	0.0293213	0.00347294	0.002	0.0824807
rs10917384	1	23798312	C	0.1784	0.0027	0.0023	0.24043	0.000426601	0.0023	0.852853	0.00100367	0.0023	0.662562	0.0018392	0.0023	0.423912	0.000207194	0.0023	0.92822	0.000448206	0.0023	0.845493	0.000970536	0.0023	0.673046	0.000227072	0.0023	0.921355
rs1010948	1	23054001	C	0.5958	0.0021	0.0018	0.243345	0.00217541	0.0018	0.226831	0.00225945	0.0018	0.209387	0.00206293	0.0018	0.251765	0.00221586	0.0018	0.218311	0.00217187	0.0018	0.227589	0.00217911	0.0018	0.226043	0.00221259	0.0018	0.218991
rs10917284	1	23062908	G	0.5997	0.0021	0.0018	0.243345	0.00214821	0.0018	0.232694	0.0022244	0.0018	0.216541	0.00203618	0.0018	0.257965	0.00218128	0.0018	0.22558	0.00214421	0.0018	0.233564	0.00213703	0.0018	0.235133	0.00217761	0.0018	0.226362
rs1767147	1	23770516	A	0.1349	0.0029	0.0025	0.246049	-0.000465676	0.0025	0.852233	0.00157425	0.0025	0.528891	0.00112513	0.0025	0.652672	-0.000409423	0.0025	0.869913	-0.000455281	0.0025	0.855494	0.000768734	0.0025	0.758468	-0.000400024	0.0025	0.872874
rs12740591	1	22965003	C	0.94691	-0.0045	0.0039	0.248563	-0.0052259	0.0039	0.180254	-0.00481397	0.0039	0.217073	-0.00534743	0.0039	0.170333	-0.00522278	0.0039	0.180514	-0.0052437	0.0039	0.178775	-0.00530685	0.0039	0.173599	-0.00523897	0.0039	0.179166
rs209696	1	22919904	C	0.7518	-0.0023	0.002	0.250144	-0.00220762	0.002	0.269676	-0.00212016	0.002	0.289109	-0.00220994	0.002	0.269173	-0.00216305	0.002	0.279463	-0.00220612	0.002	0.270001	-0.00211749	0.002	0.289715	-0.00216174	0.002	0.279756
rs10917360	1	23539010	G	0.7423	-0.0023	0.002	0.250144	0.00305615	0.002	0.126494	0.00134889	0.002	0.500028	0.00384519	0.002	0.0545308	0.00346133	0.002	0.0835117	0.00318285	0.002	0.111514	0.00445736	0.002	0.0258352	0.00357618	0.002	0.0737618
rs2817898	1	23113638	A	0.03876	-0.0054	0.0047	0.250582	-0.0061521	0.0047	0.190549	-0.00578977	0.0047	0.217999	-0.00582838	0.0047	0.214946	-0.00616959	0.0047	0.189291	-0.00615115	0.0047	0.190617	-0.0059605	0.0047	0.20473	-0.0061687	0.0047	0.189355
rs1212036	1	23690216	C	0.8878	0.0031	0.0027	0.250907	0.00271255	0.0027	0.315066	0.00140665	0.0027	0.60238	0.00301348	0.0027	0.264378	0.0022238	0.0027	0.41015	0.00271883	0.0027	0.313948	0.00192021	0.0027	0.476967	0.00223001	0.0027	0.408844
rs4655108	1	23104384	G	0.8589	0.0028	0.0025	0.262714	0.00180724	0.0025	0.469743	0.00166205	0.0025	0.506164	0.00203995	0.0025	0.414512	0.00158377	0.0025	0.526403	0.00180011	0.0025	0.471499	0.00151065	0.0025	0.54567	0.0015775	0.0025	0.52804
rs685059	1	23783185	C	0.1351	0.0028	0.0025	0.262714	-0.000567781	0.0025	0.820336	0.00147342	0.0025	0.555614	0.00102402	0.0025	0.682093	-0.000511492	0.0025	0.837887	-0.000557379	0.0025	0.823573	0.000667401	0.0025	0.7895	-0.000502087	0.0025	0.840828
rs1198423	1	23735241	G	0.126	0.0029	0.0026	0.264686	0.000724383	0.0026	0.780545	0.00225812	0.0026	0.385116	0.000223773	0.0026	0.931414	0.000829886	0.0026	0.749585	0.000665151	0.0026	0.798084	0.00058288	0.0026	0.822614	0.000775892	0.0026	0.765383
rs17437528	1	23686777	C	0.8878	0.003	0.0027	0.266521	0.00268034	0.0027	0.320848	0.00132714	0.0027	0.62305	0.00295572	0.0027	0.273643	0.00218846	0.0027	0.41763	0.00268669	0.0027	0.319703	0.00186363	0.0027	0.490048	0.00219473	0.0027	0.416296
rs601786	1	23686798	A	0.8878	0.003	0.0027	0.266521	0.00268034	0.0027	0.320848	0.00132714	0.0027	0.62305	0.00295572	0.0027	0.273643	0.00218846	0.0027	0.41763	0.00268669	0.0027	0.319703	0.00186363	0.0027	0.490048	0.00219473	0.0027	0.416296
rs17433871	1	23016103	T	0.7308	0.0021	0.0019	0.269046	0.00203207	0.0019	0.284839	0.00184448	0.0019	0.331659	0.00205148	0.0019	0.280265	0.00195968	0.0019	0.302349	0.00203173	0.0019	0.28492	0.00189688	0.0019	0.318105	0.00195944	0.0019	0.302407
rs12410054	1	23099110	G	0.90435	0.0033	0.003	0.271332	0.002654	0.003	0.376337	0.00211565	0.003	0.480676	0.00289685	0.003	0.334235	0.00236591	0.003	0.430325	0.0026533	0.003	0.376463	0.00223247	0.003	0.456782	0.00236556	0.003	0.430392
rs12043268	1	23068210	C	0.7741	0.0024	0.0022	0.275313	0.00209674	0.0022	0.340559	0.00246439	0.0022	0.262638	0.00230334	0.0022	0.295113	0.0021609	0.0022	0.325989	0.0021004	0.0022	0.339716	0.00237416	0.0022	0.280516	0.00216417	0.0022	0.325257
rs7523811	1	23789567	T	0.178	0.0025	0.0023	0.277056	0.000239239	0.0023	0.917156	0.000802053	0.0023	0.727301	0.00164237	0.0023	0.47518	1.74995e-05	0.0023	0.993929	0.000260653	0.0023	0.909771	0.00077171	0.0023	0.737228	3.72076e-05	0.0023	0.987093
rs7546989	1	23789698	C	0.178	0.0025	0.0023	0.277056	0.000233189	0.0023	0.919244	0.000800078	0.0023	0.727945	0.00164429	0.0023	0.474666	1.16817e-05	0.0023	0.995948	0.000254842	0.0023	0.911774	0.00077176	0.0023	0.737212	3.16069e-05	0.0023	0.989036
rs681981	1	23683541	G	0.8878	0.0029	0.0027	0.282789	0.00258034	0.0027	0.339234	0.00122714	0.0027	0.649472	0.00285572	0.0027	0.290204	0.00208846	0.0027	0.439225	0.00258669	0.0027	0.338047	0.00176363	0.0027	0.513631	0.00209473	0.0027	0.437851
rs12410046	1	23098982	G	0.90371	0.0032	0.003	0.286122	0.00255592	0.003	0.394229	0.00201917	0.003	0.500911	0.00279805	0.003	0.350983	0.00226869	0.003	0.449512	0.00255522	0.003	0.394358	0.00213564	0.003	0.476538	0.00226834	0.003	0.44958
rs4655127	1	23166653	A	0.8216	0.0024	0.0023	0.296727	0.00250063	0.0023	0.276934	0.00202216	0.0023	0.379293	0.00258328	0.0023	0.261367	0.00236476	0.0023	0.303876	0.00250594	0.0023	0.275916	0.00228006	0.0023	0.321525	0.00236973	0.0023	0.302861
rs7522616	1	23794914	A	0.1786	0.0024	0.0023	0.296727	0.000141136	0.0023	0.95107	0.000693384	0.0023	0.763055	0.00154309	0.0023	0.502278	-8.3661e-05	0.0023	0.970984	0.000162533	0.0023	0.943663	0.000666493	0.0023	0.771985	-6.39661e-05	0.0023	0.977813
rs12087937	1	23451178	C	0.8474	0.0025	0.0024	0.297566	-5.15441e-05	0.0024	0.982865	-0.000824825	0.0024	0.731089	0.000309943	0.0024	0.897245	-0.000754523	0.0024	0.753229	-8.00926e-05	0.0024	0.973378	-0.0012455	0.0024	0.603789	-0.000779777	0.0024	0.745251
rs12038873	1	23463468	A	0.8474	0.0025	0.0024	0.297566	-4.5273e-05	0.0024	0.98495	-0.000823921	0.0024	0.731372	0.00031366	0.0024	0.896019	-0.00074886	0.0024	0.755021	-7.38232e-05	0.0024	0.975461	-0.00124228	0.0024	0.604727	-0.000774116	0.0024	0.747038
rs12044504	1	23471096	G	0.8474	0.0025	0.0024	0.297566	-4.5273e-05	0.0024	0.98495	-0.000823921	0.0024	0.731372	0.00031366	0.0024	0.896019	-0.00074886	0.0024	0.755021	-7.38232e-05	0.0024	0.975461	-0.00124228	0.0024	0.604727	-0.000774116	0.0024	0.747038
rs2144735	1	23692630	T	0.8879	0.0028	0.0027	0.299719	0.0024758	0.0027	0.359162	0.00112145	0.0027	0.677883	0.00276102	0.0027	0.306498	0.00198274	0.0027	0.462736	0.0024825	0.0027	0.357864	0.00166362	0.0027	0.537793	0.00198934	0.0027	0.461249
rs12754182	1	22978268	C	0.95334	-0.0043	0.0042	0.305925	-0.00407066	0.0042	0.332443	-0.00391702	0.0042	0.351014	-0.0045125	0.0042	0.282642	-0.00398043	0.0042	0.343271	-0.00408575	0.0042	0.330654	-0.00419733	0.0042	0.317619	-0.00399425	0.0042	0.341598
rs1769820	1	22811523	T	0.6176	0.0019	0.0019	0.317311	0.00204353	0.0019	0.282132	0.00189366	0.0019	0.318929	0.00204293	0.0019	0.282273	0.00202092	0.0019	0.28749	0.00204599	0.0019	0.281553	0.00199692	0.0019	0.293254	0.00202318	0.0019	0.286952
rs209710	1	22875879	A	0.3259	-0.0019	0.0019	0.317311	-0.00189399	0.0019	0.318843	-0.00208616	0.0019	0.272213	-0.00170266	0.0019	0.370181	-0.00195469	0.0019	0.303581	-0.00188563	0.0019	0.320984	-0.00188338	0.0019	0.321563	-0.00194702	0.0019	0.305481
rs2274687	1	23435669	T	0.8471	0.0024	0.0024	0.317311	-0.000144072	0.0024	0.952132	-0.000926647	0.0024	0.69942	0.000218846	0.0024	0.927345	-0.000848707	0.0024	0.723618	-0.000172429	0.0024	0.942725	-0.00134041	0.0024	0.576501	-0.000873786	0.0024	0.7158
rs604742	1	23685785	T	0.8879	0.0027	0.0027	0.317311	0.00238046	0.0027	0.377965	0.00102779	0.0027	0.703453	0.00265574	0.0027	0.325309	0.00188877	0.0027	0.484211	0.00238681	0.0027	0.376695	0.00156407	0.0027	0.562397	0.00189505	0.0027	0.482761
rs631090	1	22986403	T	0.93288	-0.0034	0.0035	0.331335	-0.00307288	0.0035	0.379962	-0.00341351	0.0035	0.329417	-0.00337102	0.0035	0.335473	-0.00312411	0.0035	0.37207	-0.00308008	0.0035	0.378846	-0.00338843	0.0035	0.332983	-0.00313061	0.0035	0.371076
rs12067252	1	23441569	T	0.8472	0.0023	0.0024	0.337895	-0.000232625	0.0024	0.922784	-0.00101793	0.0024	0.671466	0.000128669	0.0024	0.957244	-0.000936099	0.0024	0.696506	-0.000260855	0.0024	0.913449	-0.0014277	0.0024	0.551927	-0.000961063	0.0024	0.68883
rs10917351	1	23464974	G	0.8471	0.0023	0.0024	0.337895	-0.000243225	0.0024	0.919278	-0.0010266	0.0024	0.668834	0.00011542	0.0024	0.961643	-0.000947966	0.0024	0.692853	-0.000271752	0.0024	0.909848	-0.0014428	0.0024	0.547729	-0.000973199	0.0024	0.68511
rs3845521	1	23472341	T	0.8464	0.0023	0.0024	0.337895	-0.000236689	0.0024	0.92144	-0.00103109	0.0024	0.667473	0.000120201	0.0024	0.960056	-0.000943809	0.0024	0.694132	-0.000265179	0.0024	0.91202	-0.00144238	0.0024	0.547845	-0.000969006	0.0024	0.686395
rs292007	1	22991512	T	0.6155	-0.0017	0.0018	0.344943	-0.00180318	0.0018	0.316456	-0.00186978	0.0018	0.298914	-0.00170726	0.0018	0.342888	-0.00184296	0.0018	0.305898	-0.00180083	0.0018	0.317088	-0.00181728	0.0018	0.312686	-0.00184078	0.0018	0.30647
rs665691	1	22960354	C	0.5693	-0.0016	0.0017	0.346614	-0.00145752	0.0017	0.391245	-0.00157124	0.0017	0.355351	-0.00136142	0.0017	0.423227	-0.00146869	0.0017	0.387622	-0.00145091	0.0017	0.393397	-0.00141224	0.0017	0.406127	-0.00146267	0.0017	0.389572
rs17433836	1	23015238	T	0.91178	-0.0029	0.0031	0.349539	-0.00205481	0.0031	0.507431	-0.00306148	0.0031	0.323361	-0.00197362	0.0031	0.524351	-0.00222785	0.0031	0.472349	-0.00203669	0.0031	0.511183	-0.00235137	0.0031	0.448148	-0.00221119	0.0031	0.475668
rs209714	1	22871312	A	0.1066	-0.0026	0.0028	0.353111	-0.00283027	0.0028	0.312107	-0.00266077	0.0028	0.341972	-0.00246033	0.0028	0.379571	-0.0028168	0.0028	0.314416	-0.00281829	0.0028	0.314159	-0.00254134	0.0028	0.364078	-0.00280592	0.0028	0.316288
rs186037	1	22952386	A	0.8683	-0.0024	0.0026	0.355967	-0.0024063	0.0026	0.354705	-0.00208319	0.0026	0.423	-0.00234476	0.0026	0.367147	-0.00230357	0.0026	0.375624	-0.00240376	0.0026	0.355214	-0.00215165	0.0026	0.407922	-0.00230136	0.0026	0.376082
rs6691404	1	23468800	C	0.8475	0.0022	0.0024	0.359317	-0.000345957	0.0024	0.885383	-0.00112303	0.0024	0.639836	1.30727e-05	0.0024	0.995654	-0.00104916	0.0024	0.662003	-0.000374515	0.0024	0.875995	-0.0015421	0.0024	0.520521	-0.00107442	0.0024	0.654387
rs4654837	1	23560000	T	0.1653	-0.0021	0.0023	0.36122	-0.00106428	0.0023	0.643558	-2.61023e-05	0.0023	0.990945	-0.00145071	0.0023	0.528207	-0.000546125	0.0023	0.812311	-0.00106303	0.0023	0.643947	-0.000270742	0.0023	0.906294	-0.000545518	0.0023	0.812516
rs1077514	1	23766233	C	0.1433	0.0021	0.0023	0.36122	-0.000932108	0.0023	0.685283	0.000935618	0.0023	0.684162	0.000418524	0.0023	0.855609	-0.000871795	0.0023	0.704657	-0.000926303	0.0023	0.687139	0.000141393	0.0023	0.950981	-0.000866575	0.0023	0.706343
rs294222	1	23007560	C	0.2715	-0.0018	0.002	0.36812	-0.00177445	0.002	0.374958	-0.00227704	0.002	0.254902	-0.00167004	0.002	0.403705	-0.00193144	0.002	0.334184	-0.0017695	0.002	0.376291	-0.0020232	0.002	0.31173	-0.00192678	0.002	0.335351
rs292001	1	22964958	G	0.6167	-0.0016	0.0018	0.374063	-0.00147673	0.0018	0.411986	-0.00153483	0.0018	0.393835	-0.00138259	0.0018	0.442423	-0.00147345	0.0018	0.413025	-0.00147053	0.0018	0.413949	-0.00140316	0.0018	0.435665	-0.00146782	0.0018	0.414812
rs10753541	1	23061992	T	0.591	0.0016	0.0018	0.374063	0.00175378	0.0018	0.329896	0.00182586	0.0018	0.310407	0.00161432	0.0018	0.369803	0.00180434	0.0018	0.316146	0.00175043	0.0018	0.330822	0.00175933	0.0018	0.328369	0.00180123	0.0018	0.316979
rs4655093	1	23055360	T	0.5187	0.0015	0.0017	0.377586	0.0014427	0.0017	0.396078	0.00139698	0.0017	0.411216	0.00147563	0.0017	0.385386	0.0014178	0.0017	0.404281	0.00144313	0.0017	0.395938	0.00141471	0.0017	0.405307	0.00141822	0.0017	0.404143
rs10917279	1	23038732	A	0.93908	-0.0033	0.0038	0.385164	-0.00315141	0.0038	0.406925	-0.00338178	0.0038	0.373497	-0.00331032	0.0038	0.38368	-0.00319899	0.0038	0.399878	-0.00315569	0.0038	0.406287	-0.00336132	0.0038	0.376395	-0.00320284	0.0038	0.399311
rs12126436	1	22927672	G	0.8894	0.0024	0.0028	0.391366	0.00191486	0.0028	0.494052	0.00210029	0.0028	0.453193	0.00214944	0.0028	0.442691	0.00188806	0.0028	0.500117	0.00191659	0.0028	0.493663	0.00202478	0.0028	0.469597	0.00188965	0.0028	0.499754
rs12406575	1	22936149	A	0.8904	0.0024	0.0028	0.391366	0.00192676	0.0028	0.491372	0.00214326	0.0028	0.444003	0.00214844	0.0028	0.442903	0.00191206	0.0028	0.494683	0.00192813	0.0028	0.491063	0.00205246	0.0028	0.463546	0.00191333	0.0028	0.494397
rs12405137	1	22937398	A	0.8904	0.0024	0.0028	0.391366	0.00192676	0.0028	0.491372	0.00214326	0.0028	0.444003	0.00214844	0.0028	0.442903	0.00191206	0.0028	0.494683	0.00192813	0.0028	0.491063	0.00205246	0.0028	0.463546	0.00191333	0.0028	0.494397
rs521570	1	22915978	A	0.6575	-0.0016	0.0019	0.399729	-0.00149037	0.0019	0.432801	-0.00162918	0.0019	0.391188	-0.0016928	0.0019	0.372958	-0.00151547	0.0019	0.425094	-0.00149721	0.0019	0.430694	-0.00168492	0.0019	0.375186	-0.00152166	0.0019	0.423205
rs1267005	1	22816262	T	0.3843	-0.0015	0.0018	0.404657	-0.00104042	0.0018	0.563258	-0.00123785	0.0018	0.491647	-0.0011661	0.0018	0.517094	-0.00102202	0.0018	0.570177	-0.00103789	0.0018	0.564207	-0.00109063	0.0018	0.544577	-0.00101974	0.0018	0.571039
rs209741	1	22899011	T	0.6089	-0.0015	0.0018	0.404657	-0.00140462	0.0018	0.435188	-0.00150857	0.0018	0.401976	-0.00142889	0.0018	0.427296	-0.00142105	0.0018	0.429837	-0.00140402	0.0018	0.435385	-0.00145536	0.0018	0.418783	-0.00142048	0.0018	0.430021
rs6703663	1	23143828	T	0.98445	0.0063	0.0076	0.407134	0.00541718	0.0076	0.475977	0.00627263	0.0076	0.409175	0.00615295	0.0076	0.418171	0.00553491	0.0076	0.466443	0.00543365	0.0076	0.474638	0.0061779	0.0076	0.416286	0.00554977	0.0076	0.465247
rs12129118	1	22932897	A	0.8909	0.0024	0.0029	0.407905	0.00193882	0.0029	0.503777	0.00213775	0.0029	0.461027	0.00215596	0.0029	0.457219	0.00192063	0.0029	0.507789	0.00194021	0.0029	0.503472	0.00205414	0.0029	0.478745	0.00192191	0.0029	0.507506
rs12128946	1	22932221	T	0.8902	0.0023	0.0028	0.411402	0.00182714	0.0028	0.514047	0.00203469	0.0028	0.467424	0.00204864	0.0028	0.464377	0.00180963	0.0028	0.518087	0.00182851	0.0028	0.513731	0.00194694	0.0028	0.486845	0.0018109	0.0028	0.517793
rs12132079	1	22935194	T	0.8896	0.0023	0.0028	0.411402	0.00182793	0.0028	0.513865	0.00204226	0.0028	0.46577	0.00204906	0.0028	0.464286	0.00181274	0.0028	0.517368	0.0018293	0.0028	0.513549	0.00195223	0.0028	0.485661	0.00181401	0.0028	0.517076
rs12061624	1	23174163	A	0.819	0.0018	0.0022	0.413253	0.00171342	0.0022	0.436083	0.00113639	0.0022	0.605475	0.00170962	0.0022	0.437101	0.00151253	0.0022	0.49176	0.00171175	0.0022	0.436528	0.0012977	0.0022	0.555281	0.00151122	0.0022	0.492134
rs16827484	1	23065120	A	0.93744	-0.0031	0.0038	0.414621	-0.00299892	0.0038	0.430001	-0.00303586	0.0038	0.424342	-0.00319277	0.0038	0.400795	-0.00299279	0.0038	0.430944	-0.00300554	0.0038	0.428985	-0.00312326	0.0038	0.411128	-0.00299882	0.0038	0.430017
rs1740481	1	23701312	T	0.8859	0.0022	0.0027	0.415178	0.00187777	0.0027	0.486761	0.000521432	0.0027	0.846863	0.00215536	0.0027	0.424706	0.00138442	0.0027	0.608127	0.00188417	0.0027	0.485278	0.00105961	0.0027	0.694728	0.00139075	0.0027	0.606489
rs12071465	1	22922412	G	0.90324	0.0024	0.003	0.423711	0.00178105	0.003	0.552724	0.00204337	0.003	0.495793	0.00210739	0.003	0.482389	0.00175513	0.003	0.558518	0.00178442	0.003	0.551973	0.00195743	0.003	0.514093	0.00175822	0.003	0.557825
rs587585	1	22958318	T	0.861	-0.002	0.0025	0.423711	-0.00177827	0.0025	0.476892	-0.00176772	0.0025	0.47951	-0.0018903	0.0025	0.449576	-0.00173539	0.0025	0.487583	-0.00177927	0.0025	0.476645	-0.00176897	0.0025	0.479202	-0.00173634	0.0025	0.487345
rs12132543	1	22933053	G	0.8909	0.0022	0.0028	0.432035	0.00173384	0.0028	0.535765	0.00194454	0.0028	0.487383	0.0019484	0.0028	0.486517	0.00171854	0.0028	0.53937	0.00173503	0.0028	0.535485	0.00185327	0.0028	0.508046	0.00171964	0.0028	0.539111
rs2746561	1	23526552	A	0.8418	0.0018	0.0023	0.433857	0.000375152	0.0023	0.870432	-0.000759369	0.0023	0.741279	0.000669166	0.0023	0.771096	-0.000243274	0.0023	0.915764	0.000363185	0.0023	0.87453	-0.000690586	0.0023	0.763983	-0.00025353	0.0023	0.912227
rs2007200	1	22807171	T	0.6433	0.0014	0.0018	0.4367	0.0013743	0.0018	0.445164	0.00133312	0.0018	0.458923	0.00150582	0.0018	0.402835	0.00135649	0.0018	0.451087	0.00137953	0.0018	0.443435	0.00143068	0.0018	0.426717	0.00136126	0.0018	0.449495
rs209732	1	22832743	A	0.3853	-0.0014	0.0018	0.4367	-0.000937021	0.0018	0.602668	-0.00113314	0.0018	0.529008	-0.00106751	0.0018	0.55314	-0.000917601	0.0018	0.610207	-0.000934641	0.0018	0.60359	-0.00098852	0.0018	0.582883	-0.000915455	0.0018	0.611042
rs209727	1	22837849	C	0.669	-0.0014	0.0018	0.4367	-0.00114512	0.0018	0.524659	-0.00106823	0.0018	0.552871	-0.00123299	0.0018	0.493348	-0.00107502	0.0018	0.550353	-0.0011445	0.0018	0.524884	-0.0010627	0.0018	0.554929	-0.00107452	0.0018	0.550536
rs1062663	1	22856601	T	0.6175	0.0014	0.0018	0.4367	0.00155013	0.0018	0.389138	0.00140109	0.0018	0.436342	0.00152462	0.0018	0.396988	0.00152896	0.0018	0.395646	0.00155162	0.0018	0.38868	0.00148888	0.0018	0.40815	0.00153035	0.0018	0.395218
rs158761	1	22954372	C	0.5909	-0.0014	0.0018	0.4367	-0.00120398	0.0018	0.503574	-0.00139421	0.0018	0.438598	-0.00111706	0.0018	0.53487	-0.00123021	0.0018	0.494321	-0.00119684	0.0018	0.506108	-0.00119603	0.0018	0.506394	-0.00122369	0.0018	0.496613
rs294185	1	22971892	A	0.6339	-0.0014	0.0018	0.4367	-0.00145886	0.0018	0.417667	-0.00156807	0.0018	0.383672	-0.00142839	0.0018	0.427457	-0.00150444	0.0018	0.403266	-0.00145856	0.0018	0.417761	-0.00153111	0.0018	0.394983	-0.00150413	0.0018	0.403365
rs294183	1	22972098	C	0.636	-0.0014	0.0018	0.4367	-0.00146081	0.0018	0.417044	-0.00156998	0.0018	0.383093	-0.00142958	0.0018	0.427072	-0.00150673	0.0018	0.402552	-0.00146051	0.0018	0.417138	-0.00153321	0.0018	0.394334	-0.00150641	0.0018	0.402651
rs963113	1	23066492	T	0.5059	0.0013	0.0017	0.444447	0.0012022	0.0017	0.479457	0.0011488	0.0017	0.499189	0.00122543	0.0017	0.471006	0.00116762	0.0017	0.492187	0.00120151	0.0017	0.479709	0.00114737	0.0017	0.499723	0.00116703	0.0017	0.492407
rs1318720	1	23066512	T	0.5049	0.0013	0.0017	0.444447	0.00118903	0.0017	0.484285	0.00114773	0.0017	0.499588	0.00121282	0.0017	0.475584	0.00115599	0.0017	0.496508	0.00118813	0.0017	0.484613	0.00113775	0.0017	0.503328	0.00115521	0.0017	0.496798
rs4612601	1	23067044	G	0.504	0.0013	0.0017	0.444447	0.00117524	0.0017	0.489367	0.00115037	0.0017	0.498605	0.00120264	0.0017	0.479296	0.00114502	0.0017	0.500602	0.00117426	0.0017	0.489728	0.00113229	0.0017	0.505379	0.00114417	0.0017	0.500922
rs209690	1	22922800	G	0.8967	-0.0021	0.0028	0.453255	-0.0021391	0.0028	0.444889	-0.00192757	0.0028	0.491191	-0.00206636	0.0028	0.460524	-0.00207807	0.0028	0.457985	-0.00213664	0.0028	0.445413	-0.0019623	0.0028	0.483415	-0.00207589	0.0028	0.458457
rs4655090	1	23011945	C	0.7523	0.0015	0.002	0.453255	0.00156172	0.002	0.434885	0.00130792	0.002	0.513138	0.00149078	0.002	0.456035	0.00149113	0.002	0.455929	0.00155973	0.002	0.435471	0.0013666	0.002	0.494419	0.00148939	0.002	0.456455
rs10157808	1	23076916	G	0.92785	-0.0027	0.0036	0.453255	-0.00222463	0.0036	0.536607	-0.0024137	0.0036	0.502556	-0.00255911	0.0036	0.477168	-0.00220074	0.0036	0.540991	-0.00223083	0.0036	0.535471	-0.00241122	0.0036	0.502996	-0.0022064	0.0036	0.539949
rs10799793	1	23545787	A	0.1579	-0.0017	0.0023	0.459828	-0.000319938	0.0023	0.889368	0.000810718	0.0023	0.724474	-0.000605288	0.0023	0.792421	0.000289269	0.0023	0.899915	-0.000308372	0.0023	0.893343	0.000732897	0.0023	0.749991	0.000299169	0.0023	0.896508
rs893966	1	23144006	C	0.8077	0.0016	0.0022	0.467059	0.001919	0.0022	0.38306	0.00115986	0.0022	0.598047	0.00192924	0.0022	0.380526	0.00173181	0.0022	0.431173	0.00192496	0.0022	0.381584	0.00154215	0.0022	0.483316	0.00173742	0.0022	0.429681
rs1122096	1	23554666	T	0.1817	-0.0016	0.0022	0.467059	-0.00188896	0.0022	0.39055	1.26497e-05	0.0022	0.995412	-0.00219391	0.0022	0.318652	-0.00132921	0.0022	0.545721	-0.00190712	0.0022	0.386012	-0.000954846	0.0022	0.664273	-0.00134629	0.0022	0.54057
rs12127853	1	22931075	T	0.96094	-0.0034	0.0047	0.469432	-0.00318737	0.0047	0.497668	-0.00296683	0.0047	0.527883	-0.00313556	0.0047	0.504683	-0.00307862	0.0047	0.512452	-0.00318146	0.0047	0.498466	-0.0029268	0.0047	0.533466	-0.00307335	0.0047	0.513174
rs1267001	1	22802072	A	0.3851	-0.0013	0.0018	0.470158	-0.000853361	0.0018	0.635436	-0.00103936	0.0018	0.563655	-0.000970567	0.0018	0.589746	-0.000833599	0.0018	0.643285	-0.00085069	0.0018	0.636494	-0.000894792	0.0018	0.619114	-0.000831189	0.0018	0.644245
rs1266999	1	22803595	A	0.3893	-0.0013	0.0018	0.470158	-0.000937396	0.0018	0.602523	-0.00109425	0.0018	0.543242	-0.000987932	0.0018	0.583107	-0.000923233	0.0018	0.608016	-0.000933302	0.0018	0.604108	-0.000943337	0.0018	0.600225	-0.000919524	0.0018	0.609458
rs209724	1	22840461	C	0.6691	-0.0013	0.0018	0.470158	-0.00105286	0.0018	0.558598	-0.000970135	0.0018	0.589912	-0.00113775	0.0018	0.527332	-0.000982258	0.0018	0.585273	-0.00105225	0.0018	0.558828	-0.000967326	0.0018	0.590989	-0.000981772	0.0018	0.585458
rs209722	1	22843428	G	0.6686	-0.0013	0.0018	0.470158	-0.00105277	0.0018	0.558633	-0.000970009	0.0018	0.58996	-0.00113769	0.0018	0.527355	-0.000982137	0.0018	0.585319	-0.00105216	0.0018	0.558863	-0.000967199	0.0018	0.591037	-0.000981651	0.0018	0.585505
rs1740482	1	23565599	C	0.8386	0.0017	0.0024	0.478738	0.00256845	0.0024	0.284534	0.000674026	0.0024	0.77883	0.00275316	0.0024	0.25132	0.00211421	0.0024	0.37836	0.00259144	0.0024	0.280245	0.00176725	0.0024	0.461514	0.00213559	0.0024	0.373557
rs4263970	1	23063930	T	0.5039	0.0012	0.0017	0.480261	0.00110134	0.0017	0.517083	0.00105661	0.0017	0.534248	0.00113878	0.0017	0.502942	0.00106939	0.0017	0.529314	0.00110125	0.0017	0.517118	0.00106197	0.0017	0.532176	0.00106934	0.0017	0.529333
rs676643	1	23521340	G	0.8418	0.0016	0.0023	0.486647	0.000158474	0.0023	0.945068	-0.000968579	0.0023	0.673666	0.000476466	0.0023	0.835886	-0.000460521	0.0023	0.841303	0.000147253	0.0023	0.948952	-0.000891506	0.0023	0.698303	-0.000470098	0.0023	0.838048
rs10917363	1	23548871	T	0.1598	-0.0016	0.0023	0.486647	-0.000204864	0.0023	0.929025	0.000925922	0.0023	0.687261	-0.000513125	0.0023	0.823459	0.000407069	0.0023	0.859519	-0.000194026	0.0023	0.932771	0.000837396	0.0023	0.715794	0.000416305	0.0023	0.856366
rs12130348	1	22863296	T	0.3216	0.0013	0.0019	0.493842	0.00142228	0.0019	0.454118	0.00155197	0.0019	0.414028	0.00130762	0.0019	0.491312	0.00148574	0.0019	0.434233	0.00141945	0.0019	0.455016	0.00147184	0.0019	0.438546	0.0014831	0.0019	0.435049
rs4654824	1	23183130	C	0.6605	-0.0013	0.0019	0.493842	-0.000712728	0.0019	0.707571	-0.00178765	0.0019	0.346773	-0.000878976	0.0019	0.643637	-0.000953638	0.0019	0.615727	-0.000709739	0.0019	0.708741	-0.0013243	0.0019	0.485802	-0.000950674	0.0019	0.616825
rs2935542	1	22963471	A	0.91072	-0.0021	0.0031	0.49814	-0.00210431	0.0031	0.497258	-0.0017878	0.0031	0.564134	-0.0021426	0.0031	0.489463	-0.00200335	0.0031	0.518123	-0.00210604	0.0031	0.496906	-0.00192391	0.0031	0.534852	-0.00200502	0.0031	0.517774
rs4655085	1	22968425	G	0.90903	-0.0021	0.0031	0.49814	-0.00201801	0.0031	0.515066	-0.00178355	0.0031	0.565063	-0.00215976	0.0031	0.485993	-0.00192804	0.0031	0.533975	-0.0020227	0.0031	0.514088	-0.00193323	0.0031	0.532875	-0.00193241	0.0031	0.53305
rs209753	1	22821968	T	0.6173	0.0012	0.0018	0.504985	0.00133752	0.0018	0.457442	0.00118914	0.0018	0.508849	0.00133183	0.0018	0.459358	0.00131432	0.0018	0.465283	0.00133965	0.0018	0.456724	0.00128607	0.0018	0.474927	0.00131628	0.0018	0.464616
rs104861	1	22844951	G	0.6746	-0.0012	0.0018	0.504985	-0.0010619	0.0018	0.555228	-0.000935418	0.0018	0.603289	-0.00109316	0.0018	0.543645	-0.00099665	0.0018	0.579788	-0.00106086	0.0018	0.555616	-0.000949646	0.0018	0.59779	-0.000995769	0.0018	0.580123
rs672693	1	22971446	G	0.6354	-0.0012	0.0018	0.504985	-0.00136585	0.0018	0.44797	-0.00141216	0.0018	0.432728	-0.00128617	0.0018	0.474895	-0.00141027	0.0018	0.433344	-0.00136528	0.0018	0.448159	-0.0014011	0.0018	0.43634	-0.00140971	0.0018	0.433527
rs12040131	1	22989698	C	0.7748	-0.0014	0.0021	0.504985	-0.00171289	0.0021	0.414693	-0.00165784	0.0021	0.42985	-0.00142039	0.0021	0.4988	-0.00175092	0.0021	0.404409	-0.00170569	0.0021	0.416658	-0.00158475	0.0021	0.450463	-0.00174433	0.0021	0.406181
rs7549888	1	23004019	G	0.4119	0.0012	0.0018	0.504985	0.00111794	0.0018	0.534547	0.000844457	0.0018	0.638967	0.00124154	0.0018	0.490356	0.00101543	0.0018	0.572669	0.00112186	0.0018	0.533118	0.00099452	0.0018	0.580598	0.00101909	0.0018	0.571285
rs16827672	1	23182684	G	0.6622	-0.0012	0.0018	0.504985	-0.000655359	0.0018	0.715792	-0.00171422	0.0018	0.340923	-0.000793438	0.0018	0.659358	-0.0008987	0.0018	0.617584	-0.000651893	0.0018	0.71723	-0.00125209	0.0018	0.486677	-0.000895298	0.0018	0.618915
rs946268	1	23747766	T	0.1172	0.0018	0.0027	0.504985	-0.000163635	0.0027	0.951673	0.00115826	0.0027	0.667934	-0.000659076	0.0027	0.807152	-8.84703e-05	0.0027	0.973861	-0.000218977	0.0027	0.93536	-0.000363422	0.0027	0.892927	-0.000138894	0.0027	0.958973
rs17487259	1	23063163	G	0.90423	0.0019	0.0029	0.512357	0.00124272	0.0029	0.66827	0.000888729	0.0029	0.759256	0.00166076	0.0029	0.566864	0.00101188	0.0029	0.727147	0.00124938	0.0029	0.666599	0.00106274	0.0029	0.714019	0.00101817	0.0029	0.725518
rs2749152	1	23566663	A	0.8387	0.0015	0.0023	0.514289	0.00222366	0.0023	0.33364	0.000463939	0.0023	0.840141	0.00241357	0.0023	0.294005	0.00178693	0.0023	0.437203	0.00224437	0.0023	0.329158	0.00146184	0.0023	0.525047	0.00180621	0.0023	0.432272
rs2806548	1	23590184	A	0.8331	-0.0015	0.0023	0.514289	0.00115412	0.0023	0.615815	-0.000924192	0.0023	0.687814	-0.0013876	0.0023	0.546305	0.000958799	0.0023	0.676774	0.00109039	0.0023	0.635439	-0.00104013	0.0023	0.651103	0.000901026	0.0023	0.695242
rs2281354	1	22853141	G	0.6451	0.0012	0.0019	0.527662	0.00123115	0.0019	0.517001	0.00114971	0.0019	0.545104	0.0013235	0.0019	0.486067	0.00121052	0.0019	0.524048	0.00123567	0.0019	0.515463	0.00125414	0.0019	0.509206	0.00121466	0.0019	0.522631
rs17486657	1	23007175	C	0.6898	0.0012	0.0019	0.527662	0.00130705	0.0019	0.491503	0.00100493	0.0019	0.596866	0.00121141	0.0019	0.523746	0.00122901	0.0019	0.517732	0.00130477	0.0019	0.492257	0.00107921	0.0019	0.57003	0.00122702	0.0019	0.518409
rs1198439	1	23749593	A	0.1172	0.0017	0.0027	0.528937	-0.000263635	0.0027	0.922216	0.00105826	0.0027	0.695097	-0.000759076	0.0027	0.778604	-0.00018847	0.0027	0.94435	-0.000318977	0.0027	0.905957	-0.000463422	0.0027	0.863722	-0.000238894	0.0027	0.929496
rs716243	1	23746625	T	0.7965	-0.0013	0.0021	0.535885	-0.00331185	0.0021	0.114779	-0.00338027	0.0021	0.107474	-0.00218531	0.0021	0.29805	-0.00369215	0.0021	0.0787187	-0.00329806	0.0021	0.116297	-0.00330043	0.0021	0.116036	-0.00367922	0.0021	0.079772
rs12754103	1	22847797	G	0.6181	0.0011	0.0018	0.541126	0.00120894	0.0018	0.501816	0.00107075	0.0018	0.551936	0.00122093	0.0018	0.497584	0.00118393	0.0018	0.510707	0.00121134	0.0018	0.500967	0.00116622	0.0018	0.517049	0.00118614	0.0018	0.509918
rs2806566	1	23507172	A	0.8369	0.0014	0.0023	0.542726	0.000492072	0.0023	0.830591	-0.000986882	0.0023	0.667865	0.000848401	0.0023	0.712224	-0.000145	0.0023	0.949732	0.000491735	0.0023	0.830705	-0.000566906	0.0023	0.80531	-0.000144656	0.0023	0.949851
rs2144733	1	23575369	A	0.8366	0.0014	0.0023	0.542726	0.00250515	0.0023	0.276066	0.000532453	0.0023	0.816925	0.00231548	0.0023	0.314064	0.00206791	0.0023	0.368604	0.00251609	0.0023	0.273975	0.00147451	0.0023	0.521462	0.00207831	0.0023	0.366201
rs6673115	1	23069649	C	0.7191	-0.0012	0.002	0.548506	-0.00134039	0.002	0.502732	-0.00103741	0.002	0.603967	-0.00158198	0.002	0.428949	-0.00126801	0.002	0.526077	-0.00135324	0.002	0.498646	-0.0013628	0.002	0.495617	-0.00127978	0.002	0.522245
rs11585855	1	22923689	C	0.96328	0.0028	0.0047	0.551346	0.00294415	0.0047	0.531042	0.0024442	0.0047	0.603034	0.00290742	0.0047	0.53618	0.00280913	0.0047	0.550049	0.00294506	0.0047	0.530915	0.00264095	0.0047	0.574181	0.00281009	0.0047	0.549912
rs4390147	1	23145603	T	0.1919	-0.0013	0.0022	0.554581	-0.0016485	0.0022	0.453666	-0.000838484	0.0022	0.703107	-0.00159311	0.0022	0.468978	-0.00145021	0.0022	0.509777	-0.00165214	0.0022	0.45267	-0.00120248	0.0022	0.584667	-0.00145372	0.0022	0.508752
rs16827646	1	23164756	T	0.8167	0.0013	0.0022	0.554581	0.00169005	0.0022	0.442367	0.000911899	0.0022	0.678508	0.00162924	0.0022	0.458958	0.0015094	0.0022	0.492656	0.00169417	0.0022	0.441254	0.00127653	0.0022	0.561753	0.00151334	0.0022	0.491528
rs598438	1	23531563	C	0.5848	-0.001	0.0017	0.556374	0.00221468	0.0017	0.192658	0.000232232	0.0017	0.891341	0.0029798	0.0017	0.0796317	0.00215001	0.0017	0.205974	0.0023033	0.0017	0.175455	0.00262922	0.0017	0.121959	0.0022307	0.0017	0.189461
rs876685	1	23072420	A	0.8981	0.0017	0.0029	0.557736	0.00107974	0.0029	0.709651	0.000655793	0.0029	0.821096	0.00149644	0.0029	0.605844	0.000833008	0.0029	0.773925	0.00108699	0.0029	0.707792	0.00086623	0.0029	0.765169	0.000839851	0.0029	0.772119
rs4233292	1	23080351	G	0.08331	0.0019	0.0033	0.564779	0.00160316	0.0033	0.627104	0.00179793	0.0033	0.585871	0.00192485	0.0033	0.559699	0.0016129	0.0033	0.625014	0.0016119	0.0033	0.625227	0.00185016	0.0033	0.575033	0.00162084	0.0033	0.62331
rs663002	1	22925613	C	0.768	-0.0012	0.0021	0.567709	-0.00129564	0.0021	0.537254	-0.00119583	0.0021	0.569055	-0.00144852	0.0021	0.490338	-0.00128059	0.0021	0.541991	-0.00130389	0.0021	0.534666	-0.00137304	0.0021	0.513221	-0.00128811	0.0021	0.539621
rs9658850	1	23587590	G	0.8305	-0.0013	0.0023	0.571926	0.00134458	0.0023	0.558817	-0.00071029	0.0023	0.757457	-0.00118868	0.0023	0.605283	0.00115509	0.0023	0.615516	0.00128105	0.0023	0.577541	-0.000831708	0.0023	0.717642	0.0010975	0.0023	0.633239
rs7551801	1	22846452	C	0.6734	-0.001	0.0018	0.578515	-0.000873581	0.0018	0.627447	-0.000736055	0.0018	0.682599	-0.000893357	0.0018	0.619676	-0.000806862	0.0018	0.653968	-0.000872247	0.0018	0.627973	-0.000750208	0.0018	0.676838	-0.000805716	0.0018	0.654427
rs484885	1	22849755	T	0.6724	-0.001	0.0018	0.578515	-0.000898094	0.0018	0.617821	-0.000745841	0.0018	0.678613	-0.000915558	0.0018	0.611002	-0.000831007	0.0018	0.644317	-0.000897085	0.0018	0.618216	-0.000772376	0.0018	0.667852	-0.000830157	0.0018	0.644656
rs10917246	1	22851434	T	0.6142	0.001	0.0018	0.578515	0.00127167	0.0018	0.479887	0.0010801	0.0018	0.548471	0.00118543	0.0018	0.510169	0.00125848	0.0018	0.484455	0.00127265	0.0018	0.479548	0.00118408	0.0018	0.510652	0.00125938	0.0018	0.484141
rs10917247	1	22851488	T	0.6142	0.001	0.0018	0.578515	0.00127359	0.0018	0.479225	0.00107884	0.0018	0.548937	0.00118661	0.0018	0.509749	0.00125972	0.0018	0.484025	0.00127457	0.0018	0.478887	0.00118408	0.0018	0.510651	0.00126062	0.0018	0.483711
rs10917248	1	22852184	C	0.6449	0.001	0.0018	0.578515	0.00103325	0.0018	0.565947	0.000951462	0.0018	0.59709	0.00112302	0.0018	0.532692	0.00101289	0.0018	0.573629	0.0010377	0.0018	0.564276	0.00105496	0.0018	0.557815	0.00101695	0.0018	0.572091
rs11587838	1	22861926	C	0.6444	0.001	0.0018	0.578515	0.001035	0.0018	0.56529	0.000952776	0.0018	0.596583	0.00112586	0.0018	0.531657	0.00101481	0.0018	0.572903	0.00103953	0.0018	0.563591	0.00105784	0.0018	0.556742	0.00101894	0.0018	0.571339
rs294218	1	23033257	C	0.3799	-0.001	0.0018	0.578515	-0.00108645	0.0018	0.546119	-0.00120197	0.0018	0.504287	-0.00111262	0.0018	0.536496	-0.00113898	0.0018	0.526886	-0.00108908	0.0018	0.54515	-0.00121308	0.0018	0.500355	-0.00114131	0.0018	0.526039
rs4601555	1	23145780	C	0.1914	-0.0012	0.0022	0.585441	-0.00156934	0.0022	0.475638	-0.000738333	0.0022	0.737168	-0.00149275	0.0022	0.497439	-0.00136801	0.0022	0.534057	-0.00157242	0.0022	0.47477	-0.00110212	0.0022	0.616396	-0.00137103	0.0022	0.533157
rs6660880	1	23540302	T	0.4152	0.0009	0.0017	0.59652	-0.00230951	0.0017	0.174294	-0.000335028	0.0017	0.843769	-0.0030656	0.0017	0.0713423	-0.00224648	0.0017	0.186349	-0.00239765	0.0017	0.158427	-0.00272102	0.0017	0.109466	-0.00232673	0.0017	0.171105
rs6690827	1	22967496	G	0.6994	-0.001	0.0019	0.598669	-0.00101169	0.0019	0.594403	-0.00109536	0.0019	0.564275	-0.000805197	0.0019	0.67172	-0.00104066	0.0019	0.583887	-0.00100298	0.0019	0.597579	-0.00092519	0.0019	0.626299	-0.00103271	0.0019	0.586763
rs2749146	1	23582880	T	0.8347	-0.0012	0.0023	0.601852	0.00155047	0.0023	0.500236	-0.000517631	0.0023	0.821935	-0.000987511	0.0023	0.667667	0.00137559	0.0023	0.549784	0.00148858	0.0023	0.517498	-0.000598933	0.0023	0.794551	0.00131946	0.0023	0.566184
rs11801773	1	22921463	A	0.95954	0.0024	0.0047	0.609604	0.00269056	0.0047	0.567011	0.00222509	0.0047	0.63591	0.00265549	0.0047	0.572074	0.0025927	0.0047	0.581196	0.00269407	0.0047	0.566504	0.00246519	0.0047	0.599924	0.00259599	0.0047	0.580716
rs4073886	1	23151331	C	0.94393	-0.002	0.0041	0.625688	-0.00306184	0.0041	0.45519	-0.00241826	0.0041	0.555312	-0.00204115	0.0041	0.618595	-0.00304409	0.0041	0.457808	-0.00303618	0.0041	0.458977	-0.0023054	0.0041	0.573916	-0.00302077	0.0041	0.461261
rs1757042	1	23505894	G	0.8369	0.0011	0.0023	0.632465	0.000192072	0.0023	0.933446	-0.00128688	0.0023	0.575811	0.000548401	0.0023	0.811543	-0.000444999	0.0023	0.846585	0.000191735	0.0023	0.933563	-0.000866905	0.0023	0.706236	-0.000444655	0.0023	0.846702
rs12033074	1	22966609	C	0.6994	-0.0009	0.0019	0.635725	-0.000897052	0.0019	0.636832	-0.000997275	0.0019	0.599665	-0.000688055	0.0019	0.717251	-0.000928741	0.0019	0.624975	-0.000887986	0.0019	0.640242	-0.000814332	0.0019	0.668217	-0.000920461	0.0019	0.628064
rs6687402	1	23031406	G	0.7107	0.0009	0.0019	0.635725	0.000615974	0.0019	0.745789	0.000340933	0.0019	0.857593	0.000737098	0.0019	0.698056	0.000476984	0.0019	0.80178	0.000616285	0.0019	0.745665	0.00041546	0.0019	0.826912	0.000477409	0.0019	0.801607
rs1738475	1	23536891	C	0.5848	-0.0008	0.0017	0.637935	0.00241243	0.0017	0.155877	0.00043593	0.0017	0.797619	0.00316872	0.0017	0.0623278	0.00234927	0.0017	0.166995	0.00250063	0.0017	0.141303	0.00282383	0.0017	0.0966984	0.00242957	0.0017	0.152958
rs627304	1	23537555	T	0.5847	-0.0008	0.0017	0.637935	0.00241254	0.0017	0.155858	0.000435974	0.0017	0.797599	0.00316886	0.0017	0.0623164	0.00234938	0.0017	0.166975	0.00250074	0.0017	0.141284	0.00282395	0.0017	0.0966834	0.00242968	0.0017	0.152939
rs2867315	1	23541286	C	0.4153	0.0008	0.0017	0.637935	-0.00240962	0.0017	0.156359	-0.000435071	0.0017	0.798009	-0.00316573	0.0017	0.0625753	-0.00234659	0.0017	0.16748	-0.00249776	0.0017	0.141759	-0.00282114	0.0017	0.0970157	-0.00242684	0.0017	0.153421
rs12069569	1	23579474	A	0.90289	-0.0014	0.003	0.640738	0.000918857	0.003	0.759387	-0.000450831	0.003	0.880546	-0.00284132	0.003	0.343583	0.000891596	0.003	0.766315	0.000796774	0.003	0.790554	-0.00179257	0.003	0.550158	0.000780559	0.003	0.79472
rs12030727	1	22924418	T	0.8589	-0.0011	0.0024	0.646713	-0.000876639	0.0024	0.714913	-0.00104011	0.0024	0.664739	-0.000888611	0.0024	0.711193	-0.000889402	0.0024	0.710947	-0.000873291	0.0024	0.715954	-0.000910906	0.0024	0.704284	-0.000886343	0.0024	0.711897
rs292006	1	22993186	C	0.93522	-0.0016	0.0035	0.647568	-0.00116843	0.0035	0.738503	-0.00165909	0.0035	0.63548	-0.00135867	0.0035	0.697875	-0.00124927	0.0035	0.72114	-0.00116917	0.0035	0.738344	-0.00146832	0.0035	0.674836	-0.00124986	0.0035	0.721014
rs2273099	1	22895998	T	0.92435	-0.0015	0.0033	0.649436	-0.00122595	0.0033	0.710265	-0.00104197	0.0033	0.752193	-0.00118408	0.0033	0.719736	-0.001118	0.0033	0.734768	-0.0012194	0.0033	0.711743	-0.000973958	0.0033	0.767888	-0.00111216	0.0033	0.736103
rs10799766	1	23151876	A	0.8071	0.001	0.0022	0.649436	0.00137677	0.0022	0.531442	0.00054024	0.0022	0.80602	0.00133552	0.0022	0.543813	0.001175	0.0022	0.59328	0.00138151	0.0022	0.53003	0.000933637	0.0022	0.671288	0.00117951	0.0022	0.59186
rs761398	1	22902233	T	0.90336	-0.0013	0.003	0.664773	-0.00134001	0.003	0.655112	-0.00114329	0.003	0.703131	-0.00107188	0.003	0.720871	-0.00128391	0.003	0.668673	-0.00132914	0.003	0.657732	-0.00103512	0.003	0.730065	-0.00127408	0.003	0.671061
rs999800	1	22926021	G	0.7732	0.0009	0.0021	0.668235	0.000662955	0.0021	0.752235	0.000829331	0.0021	0.692902	0.00078581	0.0021	0.708259	0.000674215	0.0021	0.748169	0.000664154	0.0021	0.751802	0.000772542	0.0021	0.712965	0.000675293	0.0021	0.74778
rs209698	1	22928813	A	0.6774	0.0008	0.0019	0.673717	0.000520758	0.0019	0.784021	0.000647412	0.0019	0.733297	0.000490952	0.0019	0.796101	0.000511735	0.0019	0.787673	0.000514641	0.0019	0.786496	0.00048059	0.0019	0.800313	0.000506179	0.0019	0.789923
rs1198433	1	23756695	A	0.1366	0.001	0.0024	0.676922	-0.00210283	0.0024	0.380932	-0.000220839	0.0024	0.926685	-0.000635355	0.0024	0.791216	-0.00205053	0.0024	0.39289	-0.00209321	0.0024	0.383115	-0.000963276	0.0024	0.688151	-0.00204183	0.0024	0.394901
rs2043969	1	23039909	A	0.875	-0.0011	0.0027	0.683709	-0.00120411	0.0027	0.655621	-0.00153518	0.0027	0.569638	-0.00113344	0.0027	0.674636	-0.00132907	0.0027	0.622545	-0.00120286	0.0027	0.655955	-0.00141112	0.0027	0.601226	-0.0013278	0.0027	0.622875
rs11580191	1	22902523	C	0.92335	-0.0013	0.0033	0.693626	-0.00132764	0.0033	0.687453	-0.0017245	0.0033	0.601269	-0.0016761	0.0033	0.611516	-0.00146012	0.0033	0.658156	-0.00134315	0.0033	0.683998	-0.00184646	0.0033	0.575797	-0.00147409	0.0033	0.655095
rs9701250	1	23579767	T	0.8396	-0.0009	0.0024	0.70766	0.00157342	0.0024	0.512087	-0.000437345	0.0024	0.855405	-0.00106981	0.0024	0.655775	0.00136763	0.0024	0.568782	0.00150219	0.0024	0.531372	-0.0007145	0.0024	0.765926	0.00130304	0.0024	0.587176
rs158763	1	22944026	T	0.90833	-0.0011	0.003	0.713868	-0.00107914	0.003	0.719061	-0.000702054	0.003	0.814971	-0.00109319	0.003	0.715562	-0.000954222	0.003	0.750429	-0.00107939	0.003	0.719	-0.000832308	0.003	0.781445	-0.000954573	0.003	0.75034
rs6687487	1	23061551	G	0.92154	-0.0011	0.003	0.713868	-0.0015529	0.003	0.604714	-0.00192583	0.003	0.52091	-0.00109074	0.003	0.716173	-0.00175343	0.003	0.5589	-0.0015408	0.003	0.607532	-0.00163897	0.003	0.584844	-0.00174222	0.003	0.561416
rs12132844	1	23765807	C	0.94943	-0.0015	0.0041	0.714474	-0.003217	0.0041	0.432668	-8.54846e-05	0.0041	0.983365	-0.00301689	0.0041	0.461835	-0.00251625	0.0041	0.5394	-0.00323807	0.0041	0.42966	-0.00163863	0.0041	0.689403	-0.00253614	0.0041	0.536199
rs7549224	1	23147600	T	0.8064	0.0008	0.0022	0.71613	0.001176	0.0022	0.592963	0.000335519	0.0022	0.878786	0.00112137	0.0022	0.610251	0.00097282	0.0022	0.658351	0.00118015	0.0022	0.591659	0.00072051	0.0022	0.743286	0.000976801	0.0022	0.657042
rs2776822	1	23492782	C	0.5516	0.0006	0.0017	0.724133	0.00385591	0.0017	0.0233181	0.00164094	0.0017	0.334414	0.0048319	0.0017	0.00447902	0.00372384	0.0017	0.0284882	0.00395433	0.0017	0.0200143	0.00428119	0.0017	0.0117907	0.00381352	0.0017	0.0248808
rs2806552	1	23614479	C	0.8276	-0.0008	0.0023	0.727971	0.00222342	0.0023	0.333693	-0.000130704	0.0023	0.954682	0.000508338	0.0023	0.825079	0.00200522	0.0023	0.383299	0.00220174	0.0023	0.338427	0.000567614	0.0023	0.805072	0.00198572	0.0023	0.387941
rs999765	1	22923873	G	0.8998	-0.001	0.0029	0.730224	-0.00141198	0.0029	0.626335	-0.00130966	0.0029	0.651553	-0.00161836	0.0029	0.576805	-0.00145247	0.0029	0.616476	-0.00142801	0.0029	0.622423	-0.00164197	0.0029	0.57126	-0.00146701	0.0029	0.612951
rs3767555	1	22914160	G	0.9209	-0.0011	0.0032	0.731034	-0.000604328	0.0032	0.850208	-0.000638498	0.0032	0.841848	-0.000759055	0.0032	0.812498	-0.000527032	0.0032	0.869182	-0.000602427	0.0032	0.850674	-0.000553965	0.0032	0.862562	-0.000525382	0.0032	0.869588
rs17184553	1	23767487	C	0.92627	-0.0011	0.0033	0.738883	-0.000884682	0.0033	0.788633	-0.0021486	0.0033	0.514988	-0.000460218	0.0033	0.889087	-0.00125258	0.0033	0.704264	-0.000862648	0.0033	0.793777	-0.00134011	0.0033	0.684674	-0.00123216	0.0033	0.708863
rs2776825	1	23579077	G	0.8567	0.0008	0.0025	0.748968	0.00247806	0.0025	0.321575	0.000335622	0.0025	0.893206	0.00205272	0.0025	0.411597	0.0020883	0.0025	0.403538	0.00248875	0.0025	0.319493	0.00137939	0.0025	0.581115	0.00209841	0.0025	0.401264
rs12404556	1	22924464	T	0.8034	0.0007	0.0022	0.750347	0.000153817	0.0022	0.94426	0.000361594	0.0022	0.869447	0.000230123	0.0022	0.916692	0.000123326	0.0022	0.955296	0.000147659	0.0022	0.946488	0.000144075	0.0022	0.947785	0.000117756	0.0022	0.957313
rs2182703	1	23026489	A	0.6915	-0.0006	0.0019	0.752162	-0.000595793	0.0019	0.753844	-0.000549558	0.0019	0.772397	-0.000620339	0.0019	0.74405	-0.000580183	0.0019	0.760092	-0.000596779	0.0019	0.753449	-0.000581067	0.0019	0.759738	-0.000581096	0.0019	0.759726
rs2903545	1	23541108	C	0.4153	0.0005	0.0016	0.754661	-0.00234312	0.0016	0.14307	-0.000594042	0.0016	0.710432	-0.0030129	0.0016	0.0596918	-0.00228729	0.0016	0.152845	-0.0024212	0.0016	0.130216	-0.00270766	0.0016	0.0905915	-0.00235838	0.0016	0.140486
rs632684	1	22932514	G	0.8701	-0.0008	0.0026	0.758316	-0.00066172	0.0026	0.799103	-0.000639739	0.0026	0.805641	-0.000737449	0.0026	0.77669	-0.000630028	0.0026	0.808533	-0.000662595	0.0026	0.798843	-0.000649889	0.0026	0.80262	-0.000630856	0.0026	0.808287
rs1211737	1	23613974	T	0.8276	-0.0007	0.0023	0.760863	0.00242294	0.0023	0.292134	9.7792e-05	0.0023	0.966086	0.000684082	0.0023	0.76614	0.00223178	0.0023	0.331878	0.00240196	0.0023	0.296333	0.000806076	0.0023	0.725988	0.00221288	0.0023	0.335987
rs589939	1	23622699	C	0.8265	-0.0007	0.0023	0.760863	0.00241509	0.0023	0.293699	9.98011e-05	0.0023	0.965389	0.000680606	0.0023	0.767294	0.0022257	0.0023	0.333196	0.00239416	0.0023	0.297903	0.000804943	0.0023	0.726357	0.00220686	0.0023	0.337305
rs1207124	1	23760408	A	0.1083	0.0008	0.0027	0.767004	-0.000963103	0.0027	0.721313	0.000199768	0.0027	0.94102	-0.00146005	0.0027	0.588673	-0.000903338	0.0027	0.73795	-0.00101504	0.0027	0.70696	-0.00119522	0.0027	0.658002	-0.000950649	0.0027	0.724769
rs658508	1	23480362	T	0.5514	0.0005	0.0017	0.768668	0.00375897	0.0017	0.0270246	0.00153991	0.0017	0.365025	0.004738	0.0017	0.00531888	0.00362614	0.0017	0.0329227	0.00385759	0.0017	0.023258	0.00418482	0.0017	0.0138295	0.00371599	0.0017	0.0288247
rs2746553	1	23493246	T	0.5527	0.0005	0.0017	0.768668	0.00376763	0.0017	0.0266743	0.00152779	0.0017	0.368813	0.00473604	0.0017	0.00533784	0.00362965	0.0017	0.0327535	0.00386593	0.0017	0.0229614	0.00417542	0.0017	0.0140441	0.00371922	0.0017	0.0286856
rs10917268	1	22937818	C	0.91248	-0.0009	0.0031	0.771569	-0.00086171	0.0031	0.781035	-0.000554367	0.0031	0.858073	-0.00089216	0.0031	0.773505	-0.000756103	0.0031	0.807305	-0.000862361	0.0031	0.780873	-0.000666138	0.0031	0.829858	-0.000756803	0.0031	0.80713
rs482156	1	22911378	G	0.7703	0.0006	0.0021	0.775097	0.000648518	0.0021	0.75746	0.000481899	0.0021	0.818499	0.000529202	0.0021	0.80104	0.000603604	0.0021	0.773783	0.00064421	0.0021	0.759021	0.000471904	0.0021	0.8222	0.000599731	0.0021	0.775195
rs1767141	1	23734350	A	0.09255	0.0008	0.0028	0.775097	-0.00124253	0.0028	0.657216	0.000118259	0.0028	0.966311	-0.00184306	0.0028	0.510386	-0.00116891	0.0028	0.676335	-0.00130377	0.0028	0.641479	-0.00151999	0.0028	0.58723	-0.0012247	0.0028	0.661826
rs7516258	1	23025133	C	0.6908	-0.0005	0.0019	0.792429	-0.000490079	0.0019	0.796456	-0.000447804	0.0019	0.813676	-0.000513271	0.0019	0.78705	-0.000474724	0.0019	0.8027	-0.000490908	0.0019	0.796119	-0.000474908	0.0019	0.802625	-0.000475494	0.0019	0.802386
rs9661830	1	23614982	T	0.8279	-0.0006	0.0023	0.794193	0.00237292	0.0023	0.302209	4.53005e-05	0.0023	0.984286	0.000701886	0.0023	0.760238	0.00215425	0.0023	0.348949	0.00235227	0.0023	0.306436	0.000747199	0.0023	0.74528	0.00213569	0.0023	0.353117
rs655600	1	23631625	A	0.8259	-0.0006	0.0023	0.794193	0.00252306	0.0023	0.272649	0.000210653	0.0023	0.927025	0.000774712	0.0023	0.736244	0.00233602	0.0023	0.309791	0.00250167	0.0023	0.276734	0.000907943	0.0023	0.693022	0.00231675	0.0023	0.313799
rs10493016	1	23642023	A	0.8227	-0.0006	0.0023	0.794193	0.00221157	0.0023	0.336273	0.000108806	0.0023	0.962269	0.000575598	0.0023	0.802386	0.00203644	0.0023	0.375937	0.00218964	0.0023	0.341087	0.000699815	0.0023	0.760924	0.00201666	0.0023	0.380589
rs1198431	1	23755716	T	0.1087	0.0007	0.0027	0.795435	-0.00106515	0.0027	0.693212	9.82799e-05	0.0027	0.970963	-0.00155448	0.0027	0.564795	-0.00100557	0.0027	0.70957	-0.00111679	0.0027	0.679147	-0.00129226	0.0027	0.632213	-0.00105261	0.0027	0.696642
rs1198432	1	23756155	T	0.1091	0.0007	0.0027	0.795435	-0.001068	0.0027	0.692434	9.73091e-05	0.0027	0.97125	-0.00155812	0.0027	0.563885	-0.00100832	0.0027	0.708812	-0.00111972	0.0027	0.678352	-0.00129547	0.0027	0.631366	-0.00105544	0.0027	0.695868
rs1198434	1	23758134	A	0.1086	0.0007	0.0027	0.795435	-0.00106444	0.0027	0.693407	9.8523e-05	0.0027	0.970892	-0.00155357	0.0027	0.565023	-0.00100488	0.0027	0.70976	-0.00111606	0.0027	0.679346	-0.00129145	0.0027	0.632425	-0.0010519	0.0027	0.696836
rs12086703	1	23796696	T	0.94943	-0.001	0.0041	0.807306	-0.00281019	0.0041	0.493083	0.00048331	0.0041	0.906162	-0.00273239	0.0041	0.505131	-0.00207398	0.0041	0.612963	-0.00283815	0.0041	0.488791	-0.00124563	0.0041	0.761272	-0.00210017	0.0041	0.608486
rs649754	1	22906247	A	0.7775	0.0005	0.0021	0.811807	0.000402185	0.0021	0.848121	0.000312608	0.0021	0.881663	0.000431336	0.0021	0.837261	0.000355972	0.0021	0.865395	0.00040175	0.0021	0.848283	0.000327642	0.0021	0.876017	0.000355624	0.0021	0.865526
rs10917381	1	23756804	A	0.94943	-0.001	0.0042	0.811807	-0.00282996	0.0042	0.500439	0.000511965	0.0042	0.902981	-0.00272778	0.0042	0.516033	-0.0020817	0.0042	0.620146	-0.00285721	0.0042	0.496322	-0.00122343	0.0042	0.770827	-0.00210726	0.0042	0.615859
rs2776819	1	23470116	A	0.5516	0.0004	0.0017	0.81398	0.00366551	0.0017	0.0310694	0.00145293	0.0017	0.392736	0.0046406	0.0017	0.00633787	0.00353592	0.0017	0.0375296	0.00376406	0.0017	0.026818	0.00409526	0.0017	0.0159972	0.00362571	0.0017	0.0329433
rs12404537	1	22969368	C	0.8031	0.0005	0.0022	0.820212	0.000281353	0.0022	0.898238	0.000369004	0.0022	0.866796	0.000544406	0.0022	0.804554	0.000270586	0.0022	0.902112	0.000288918	0.0022	0.895517	0.000444879	0.0022	0.839746	0.000277478	0.0022	0.899632
rs638722	1	23697617	T	0.8209	-0.0005	0.0022	0.820212	0.00192323	0.0022	0.382012	-3.21158e-05	0.0022	0.988353	0.000265921	0.0022	0.903791	0.00172631	0.0022	0.432637	0.00189366	0.0022	0.389373	0.000350871	0.0022	0.873285	0.00169961	0.0022	0.439788
rs16827292	1	22855741	G	0.97322	0.0012	0.0055	0.827287	0.00213558	0.0055	0.697803	0.00153677	0.0055	0.779927	0.00135855	0.0055	0.804901	0.00210974	0.0055	0.701283	0.00211825	0.0055	0.700137	0.00153462	0.0055	0.780228	0.00209399	0.0055	0.703406
rs628465	1	23604370	T	0.8258	-0.0005	0.0023	0.827903	0.0026257	0.0023	0.253617	0.000314471	0.0023	0.891247	0.000876406	0.0023	0.703169	0.0024395	0.0023	0.288847	0.00260431	0.0023	0.257504	0.00101166	0.0023	0.660043	0.00242024	0.0023	0.292672
rs4648861	1	23657175	A	0.8217	-0.0005	0.0023	0.827903	0.00231983	0.0023	0.313156	0.00022297	0.0023	0.922771	0.000676348	0.0023	0.768708	0.00214806	0.0023	0.350335	0.00229772	0.0023	0.317791	0.000809702	0.0023	0.724805	0.00212812	0.0023	0.354825
rs10917385	1	23798433	A	0.94943	-0.0009	0.0042	0.830324	-0.00271019	0.0042	0.518743	0.00058331	0.0042	0.889542	-0.00263239	0.0042	0.530816	-0.00197398	0.0042	0.638358	-0.00273815	0.0042	0.514439	-0.00114563	0.0042	0.785031	-0.00200017	0.0042	0.63391
rs17433222	1	22978646	G	0.7216	-0.0004	0.0019	0.833257	-0.000721249	0.0019	0.704239	-0.000751823	0.0019	0.692329	-0.000505989	0.0019	0.79	-0.00078829	0.0019	0.678222	-0.000717521	0.0019	0.705696	-0.00070738	0.0019	0.709665	-0.000784831	0.0019	0.679556
rs11588915	1	23024984	T	0.6933	-0.0004	0.0019	0.833257	-0.000402694	0.0019	0.83215	-0.00035214	0.0019	0.852965	-0.00042129	0.0019	0.824523	-0.000386925	0.0019	0.838631	-0.000403543	0.0019	0.831802	-0.000383445	0.0019	0.840063	-0.000387713	0.0019	0.838307
rs158772	1	22945619	A	0.90833	-0.0006	0.003	0.841481	-0.000622293	0.003	0.835673	-0.000223646	0.003	0.940574	-0.000630217	0.003	0.833611	-0.000498129	0.003	0.868123	-0.00062302	0.003	0.835484	-0.000372765	0.003	0.901113	-0.000498917	0.003	0.867916
rs1208932	1	23429122	T	0.4477	-0.0003	0.0016	0.851269	-0.00319984	0.0016	0.0455111	-0.00122181	0.0016	0.445086	-0.00405845	0.0016	0.0111957	-0.00308052	0.0016	0.0541889	-0.00328704	0.0016	0.0399368	-0.00356758	0.0016	0.0257647	-0.00315997	0.0016	0.0482701
rs882025	1	23050352	G	0.5687	0.0003	0.0017	0.859924	0.000512959	0.0017	0.76285	0.000439915	0.0017	0.79581	0.000420448	0.0017	0.804659	0.000527409	0.0017	0.756378	0.000512652	0.0017	0.762987	0.000477627	0.0017	0.778743	0.000527115	0.0017	0.756509
rs1571466	1	23449183	T	0.5588	0.0003	0.0017	0.859924	0.00356358	0.0017	0.0360625	0.00133709	0.0017	0.431561	0.00453455	0.0017	0.00764441	0.00342917	0.0017	0.0436786	0.00366192	0.0017	0.0312346	0.00398052	0.0017	0.0192074	0.00351878	0.0017	0.0384644
rs2806561	1	23504795	A	0.5529	0.0003	0.0017	0.859924	0.00355652	0.0017	0.0364321	0.00132898	0.0017	0.434358	0.00453902	0.0017	0.00758479	0.00342052	0.0017	0.0442121	0.00365524	0.0017	0.031544	0.00397833	0.0017	0.0192737	0.00351047	0.0017	0.0389245
rs3753250	1	23669770	G	0.822	-0.0004	0.0023	0.861934	0.0023957	0.0023	0.297593	0.000314409	0.0023	0.891268	0.000752345	0.0023	0.743587	0.00222464	0.0023	0.333427	0.00237317	0.0023	0.302158	0.000887068	0.0023	0.699732	0.00220432	0.0023	0.33786
rs209694	1	22921503	T	0.6622	0.0003	0.0018	0.867632	1.28641e-05	0.0018	0.994298	0.000131372	0.0018	0.941819	2.07274e-05	0.0018	0.990812	-1.83612e-07	0.0018	0.999919	8.2359e-06	0.0018	0.996349	-8.9439e-06	0.0018	0.996035	-4.38082e-06	0.0018	0.998058
rs209693	1	22922026	T	0.6625	0.0003	0.0018	0.867632	3.06286e-06	0.0018	0.998642	0.000123239	0.0018	0.945415	1.64337e-05	0.0018	0.992716	-1.11942e-05	0.0018	0.995038	-1.49737e-06	0.0018	0.999336	-1.73536e-05	0.0018	0.992308	-1.53283e-05	0.0018	0.993206
rs209704	1	22936072	A	0.6695	0.0003	0.0018	0.867632	3.18506e-05	0.0018	0.985882	0.000164041	0.0018	0.927386	-2.11368e-06	0.0018	0.999063	2.65823e-05	0.0018	0.988217	2.57466e-05	0.0018	0.988588	-3.52073e-06	0.0018	0.998439	2.10346e-05	0.0018	0.990676
rs12131668	1	23791630	A	0.94943	-0.0007	0.0042	0.867632	-0.00251019	0.0042	0.550063	0.00078331	0.0042	0.852051	-0.00243239	0.0042	0.562493	-0.00177398	0.0042	0.67275	-0.00253815	0.0042	0.545629	-0.000945626	0.0042	0.821863	-0.00180017	0.0042	0.668206
rs209729	1	22835677	A	0.286	0.0003	0.0019	0.87454	0.000732559	0.0019	0.699824	0.000661136	0.0019	0.727865	0.000620264	0.0019	0.74408	0.00078664	0.0019	0.678858	0.000735198	0.0019	0.698796	0.000765106	0.0019	0.687178	0.000788986	0.0019	0.677954
rs1767148	1	23765472	A	0.111	-0.0004	0.0026	0.877731	-0.00248979	0.0026	0.338258	-0.00117294	0.0026	0.651894	-0.00248006	0.0026	0.34015	-0.00243872	0.0026	0.34826	-0.00252553	0.0026	0.331371	-0.00238198	0.0026	0.35959	-0.00247128	0.0026	0.341862
rs713419	1	22881767	C	0.671	0.0003	0.002	0.880765	0.000483022	0.002	0.809159	0.000193305	0.002	0.923002	0.00067579	0.002	0.735442	0.000422496	0.002	0.832694	0.000494503	0.002	0.804713	0.000495347	0.002	0.804387	0.000433003	0.002	0.828597
rs2510072	1	23769674	A	0.1083	0.0004	0.0027	0.882226	-0.0013631	0.0027	0.613662	-0.000200232	0.0027	0.940883	-0.00186005	0.0027	0.490881	-0.00130334	0.0027	0.629296	-0.00141504	0.0027	0.600216	-0.00159522	0.0027	0.55464	-0.00135065	0.0027	0.616906
rs12725555	1	23020482	C	0.96223	-0.0006	0.0045	0.89393	-0.00134332	0.0045	0.765309	-0.00142562	0.0045	0.751391	-0.000934941	0.0045	0.835413	-0.00150216	0.0045	0.73852	-0.00133856	0.0045	0.766116	-0.00138232	0.0045	0.758705	-0.00149767	0.0045	0.739273
rs642706	1	23641367	A	0.8206	-0.0003	0.0023	0.896222	0.00265009	0.0023	0.249233	0.000558803	0.0023	0.808038	0.000953447	0.0023	0.678477	0.00250332	0.0023	0.276419	0.00262794	0.0023	0.253211	0.00115397	0.0023	0.61586	0.00248331	0.0023	0.280275
rs10917370	1	23642837	A	0.8179	-0.0003	0.0023	0.896222	0.00246643	0.0023	0.283558	0.000390444	0.0023	0.8652	0.000844205	0.0023	0.713585	0.00229186	0.0023	0.319027	0.00244431	0.0023	0.287898	0.00096548	0.0023	0.674651	0.00227191	0.0023	0.323256
rs633278	1	23664797	A	0.8214	-0.0003	0.0023	0.896222	0.00265156	0.0023	0.248971	0.000561014	0.0023	0.807293	0.000964743	0.0023	0.674885	0.00250528	0.0023	0.276043	0.00262986	0.0023	0.252866	0.00116342	0.0023	0.612973	0.00248569	0.0023	0.279816
rs10917378	1	23747580	G	0.94943	-0.0005	0.0042	0.905238	-0.0023506	0.0042	0.575707	0.000993714	0.0042	0.812968	-0.0022554	0.0042	0.591267	-0.00160525	0.0042	0.702311	-0.00237851	0.0042	0.571182	-0.00075503	0.0042	0.857334	-0.0016314	0.0042	0.697698
rs12137696	1	22855441	C	0.7069	0.0002	0.0019	0.916167	3.74015e-05	0.0019	0.984295	0.000374817	0.0019	0.843614	9.64145e-06	0.0019	0.995951	0.000116896	0.0019	0.950942	3.33911e-05	0.0019	0.985978	0.000180824	0.0019	0.924179	0.000113166	0.0019	0.952505
rs167157	1	23011971	G	0.3466	-0.0002	0.0019	0.916167	-0.000245235	0.0019	0.897301	-0.000600542	0.0019	0.751945	-0.000203802	0.0019	0.914579	-0.000367495	0.0019	0.846631	-0.00024423	0.0019	0.89772	-0.000467278	0.0019	0.805732	-0.000366456	0.0019	0.847059
rs294224	1	23016497	A	0.2931	0.0002	0.0019	0.916167	7.79603e-05	0.0019	0.967271	-0.000202723	0.0019	0.91503	7.7052e-05	0.0019	0.967652	-3.39928e-05	0.0019	0.985726	7.58098e-05	0.0019	0.968173	-0.000153	0.0019	0.935819	-3.58349e-05	0.0019	0.984952
rs294214	1	23026293	T	0.304	-0.0002	0.0019	0.916167	-0.000314124	0.0019	0.868686	-0.000602533	0.0019	0.75115	-0.000272756	0.0019	0.885851	-0.00042715	0.0019	0.822122	-0.000314314	0.0019	0.868607	-0.00051737	0.0019	0.785391	-0.000427208	0.0019	0.822099
rs644749	1	23687827	T	0.8171	-0.0002	0.0022	0.927565	0.00217889	0.0022	0.321977	0.000421782	0.0022	0.847962	0.000544919	0.0022	0.804374	0.00203779	0.0022	0.354306	0.00214956	0.0022	0.328533	0.000737675	0.0022	0.737393	0.00201125	0.0022	0.360608
rs6669666	1	23068465	C	0.7992	-0.0002	0.0023	0.930706	-0.000385415	0.0023	0.86692	-1.94316e-05	0.0023	0.993259	-0.000605948	0.0023	0.792199	-0.000300802	0.0023	0.895946	-0.000398136	0.0023	0.862571	-0.000367881	0.0023	0.872922	-0.000312461	0.0023	0.891938
rs7543064	1	23288580	T	0.8241	0.0002	0.0023	0.930706	-0.000495586	0.0023	0.829399	-0.0022798	0.0023	0.32158	7.21009e-05	0.0023	0.974992	-0.00119296	0.0023	0.603986	-0.000483132	0.0023	0.833623	-0.00152857	0.0023	0.50631	-0.00118091	0.0023	0.607643
rs11586741	1	22924783	C	0.8688	-0.0002	0.0024	0.933586	-0.000584276	0.0024	0.807658	-0.000870462	0.0024	0.716834	-0.000129252	0.0024	0.957051	-0.000744702	0.0024	0.756338	-0.000571296	0.0024	0.81185	-0.000592845	0.0024	0.804894	-0.00073273	0.0024	0.760134
rs10917263	1	22916671	G	0.8843	-0.0002	0.0026	0.938685	-0.000532029	0.0026	0.837864	-0.000555329	0.0026	0.830868	-0.000620404	0.0026	0.811403	-0.000598652	0.0026	0.817897	-0.000541585	0.0026	0.834993	-0.000732107	0.0026	0.778266	-0.000607278	0.0026	0.81532
rs209705	1	22934644	A	0.877	-0.0002	0.0026	0.938685	-0.000102133	0.0026	0.968666	-7.13426e-05	0.0026	0.978109	-0.00013479	0.0026	0.958654	-7.48062e-05	0.0026	0.977047	-0.000101849	0.0026	0.968753	-6.88837e-05	0.0026	0.978864	-7.45754e-05	0.0026	0.977118
rs12117542	1	23767669	A	0.94902	-0.0003	0.0042	0.943057	-0.00211135	0.0042	0.615173	0.00118313	0.0042	0.778176	-0.00203038	0.0042	0.628795	-0.00137503	0.0042	0.743373	-0.0021392	0.0042	0.610519	-0.000544322	0.0042	0.896883	-0.00140112	0.0042	0.738682
rs11587974	1	22880422	G	0.5586	0.0001	0.0018	0.955696	0.000253136	0.0018	0.888161	3.53131e-07	0.0018	0.999843	0.00036153	0.0018	0.840816	0.000199159	0.0018	0.911899	0.000260461	0.0018	0.884947	0.000219177	0.0018	0.903085	0.000205878	0.0018	0.908939
rs11589432	1	23748852	G	0.5285	-0.0001	0.0018	0.955696	-0.00108519	0.0018	0.546585	-0.00218294	0.0018	0.225226	-0.000318343	0.0018	0.85962	-0.0016135	0.0018	0.370046	-0.00106916	0.0018	0.552528	-0.00163039	0.0018	0.365055	-0.00159837	0.0018	0.37455
rs294226	1	23017510	T	0.2928	0.0001	0.0019	0.958025	1.00824e-05	0.0019	0.995766	-0.000288059	0.0019	0.879495	5.11505e-06	0.0019	0.997852	-0.000101761	0.0019	0.957287	8.31256e-06	0.0019	0.996509	-0.000223462	0.0019	0.906375	-0.000103257	0.0019	0.95666
rs294230	1	23019544	T	0.2878	0.0001	0.0019	0.958025	-0.00012803	0.0019	0.946276	-0.000399082	0.0019	0.833634	-5.70532e-05	0.0019	0.976045	-0.000255764	0.0019	0.892918	-0.000128913	0.0019	0.945906	-0.000340778	0.0019	0.857658	-0.000256438	0.0019	0.892638
rs12135867	1	23735620	A	0.94896	0.0002	0.0042	0.96202	-0.00167192	0.0042	0.690574	0.00163931	0.0042	0.696305	-0.00153764	0.0042	0.714286	-0.000941	0.0042	0.82272	-0.00169851	0.0042	0.685913	-7.84023e-05	0.0042	0.985107	-0.000965938	0.0042	0.818103
rs680386	1	23695275	G	0.8187	-0.0001	0.0022	0.963745	0.00230681	0.0022	0.294385	0.000545529	0.0022	0.804159	0.000660304	0.0022	0.764072	0.00216935	0.0022	0.3241	0.00227743	0.0022	0.300578	0.000864245	0.0022	0.694438	0.00214275	0.0022	0.330067
rs10917347	1	23376541	T	0.8136	-0.0001	0.0023	0.96532	-0.00369624	0.0023	0.108041	-0.00401092	0.0023	0.0811803	-0.00257249	0.0023	0.263363	-0.00443787	0.0023	0.0536675	-0.00370998	0.0023	0.106737	-0.00443245	0.0023	0.0539604	-0.00444961	0.0023	0.0530374
rs671485	1	22916864	T	0.8649	0.0001	0.0025	0.968093	9.96472e-06	0.0025	0.99682	-8.83057e-05	0.0025	0.971823	-0.000301759	0.0025	0.903926	-3.76569e-05	0.0025	0.987982	-5.03941e-06	0.0025	0.998392	-0.000308587	0.0025	0.901763	-5.12582e-05	0.0025	0.983642
rs209697	1	22929376	A	0.8776	0.0001	0.0026	0.96932	0.000189861	0.0026	0.941788	0.00022076	0.0026	0.932335	0.0001452	0.0026	0.955464	0.000215796	0.0026	0.933853	0.000189489	0.0026	0.941901	0.000211744	0.0026	0.935092	0.000215432	0.0026	0.933964
rs158768	1	22940488	C	0.8785	-0.0001	0.0026	0.96932	1.36224e-05	0.0026	0.99582	3.19206e-05	0.0026	0.990204	-2.51265e-05	0.0026	0.992289	3.974e-05	0.0026	0.987805	1.39166e-05	0.0026	0.995729	4.01076e-05	0.0026	0.987692	3.9981e-05	0.0026	0.987731
rs1198430	1	23755513	T	0.1092	-0.0001	0.0026	0.96932	-0.00174012	0.0026	0.503319	-0.000659099	0.0026	0.799882	-0.00219479	0.0026	0.398586	-0.00168476	0.0026	0.516995	-0.00178811	0.0026	0.491621	-0.00195114	0.0026	0.45299	-0.00172847	0.0026	0.506181
rs12130508	1	22863993	A	0.7077	0	0.0019	1	-0.000189944	0.0019	0.920368	0.00015833	0.0019	0.933588	-0.000209187	0.0019	0.912331	-0.00011183	0.0019	0.953065	-0.00019406	0.0019	0.918648	-4.33859e-05	0.0019	0.981782	-0.000115654	0.0019	0.951462
rs209692	1	22922546	G	0.6994	0	0.0019	1	-0.000378166	0.0019	0.842235	-0.000157738	0.0019	0.933836	-0.000349665	0.0019	0.853987	-0.000374667	0.0019	0.843676	-0.000383479	0.0019	0.840049	-0.000351544	0.0019	0.853211	-0.000379504	0.0019	0.841685
rs158771	1	22946547	C	0.8639	0	0.0026	1	0.000143496	0.0026	0.955987	0.000172948	0.0026	0.946965	5.68909e-05	0.0026	0.982543	0.000178519	0.0026	0.945259	0.000142242	0.0026	0.956371	0.000154489	0.0026	0.952619	0.000177343	0.0026	0.945619
rs294223	1	23016006	T	0.2879	0	0.0019	1	-0.000220621	0.0019	0.90756	-0.000461327	0.0019	0.808157	-0.000164071	0.0019	0.931186	-0.000337282	0.0019	0.859102	-0.000221999	0.0019	0.906986	-0.000420802	0.0019	0.824723	-0.000338416	0.0019	0.858633
rs294206	1	23020539	T	0.2882	0	0.0019	1	-0.000216908	0.0019	0.909109	-0.00048604	0.0019	0.798097	-0.000149982	0.0019	0.937082	-0.000342044	0.0019	0.857134	-0.000217774	0.0019	0.908748	-0.000427161	0.0019	0.822118	-0.000342704	0.0019	0.856862
